# Supplementary material for: A Novel Insight into the Identification of Potential SNP Markers for the Genomic Characterization of Buffalo Breeds in Pakistan
Source: Animals (Basel). 2023 Aug 7;13(15):2543. doi: 10.3390/ani13152543 (PMC10416883; doi:10.3390/ani13152543)
Supplement: Supplementary file 1 [file animals-13-02543-s001.zip]

Archive with 8 entries (8 files):
- S1_Phenotypic_Data_of_Nili_and_Nili_Ravi_Breeds_of_Pakistan.xlsx
- S2_Nili_specific_annotated_markers.vcf
- S3_NiliRavi_specific_annotated_markers.vcf
- S4_Azakheli_specific_annotated_markers.vcf
- S5_Kundi_specific_annotated_markers.vcf
- S6_Script1.pl
- S7_Script2.pl
- Supplementary Figures.docx
