# Supplementary material for: A Novel Insight into the Identification of Potential SNP Markers for the Genomic Characterization of Buffalo Breeds in Pakistan
Source: Animals (Basel). 2023 Aug 7;13(15):2543. doi: 10.3390/ani13152543 (PMC10416883; doi:10.3390/ani13152543)
Supplement: Supplementary file 1 [file animals-13-02543-s001.zip › S1_Phenotypic_Data_of_Nili_and_Nili_Ravi_Breeds_of_Pakistan.xlsx]

## Sheet: Buffalo Male
Nili
	1.Stature	2. Chest Width	3. Body Depth	4.Length	5. Girth	6.Rump Width	7. Rear Legs Set	8. Face Length	9. Body condition score	10. Scrotal Circumference	11. Muscularity	wt. (lb)	wt. (kg)
	59.6	9.6	101.2	50.8	86.6	9.8	5	20.6	9	14.2	9	1269.93	575.93
	59.3	10.2	99.8	43.9	85.8	9.6	1	21.6	9	10.8	9	1077.25	488.55
St. Dev.	0.212132	0.424264	0.989949	4.87904	0.565685	0.141421	2.82843	0.707107	0	2.40416	0	1173.59	532.24
Avg.	59.45	9.9	100.5	47.35	86.2	9.7	3	21.1	9	12.5	9	136.24	61.7868
Nili Ravi
	1.Stature	2. Chest Width	3. Body Depth	4.Length	5. Girth	6.Rump Width	7. Rear Legs Set	8. Face Length	9. Body condition score	10. Scrotal Circumference	11. Muscularity	wt. (lb)	wt. (kg)
	57.3	6.2	94	47.5	86.8	11	1	23.2	5	13.5	5	1192.92	541.007
	58.7	9.8	88.5	48.5	83.8	10.5	5	21.9	5	11.9	5	1135.29	514.873
	55.6	7.2	99.9	45.5	87.4	11.5	1	21.6	9	13.4	9	1158.55	525.417
	55.9	9.5	89.2	43.8	84.8	9.7	1	22.4	5	11.3	9	1049.89	476.141
	58.2	7.8	87.4	49.5	82.4	9.4	1	21.7	5	11.9	5	1120.31	508.077
	55.3	8.4	91.5	46	82.8	10	1	20.3	9	12.8	9	1051.23	476.748
	56.2	8.6	89.4	49.9	85.3	9.6	1	21.7	5	12.6	9	1210.26	548.869
	59.2	7.2	93.9	47.7	87.8	10.3	1	21.6	5	11.6	5	1225.71	555.876
	56.4	9.4	95.3	50.4	85.9	10.4	1	25.5	5	12.8	5	1239.64	562.195
	55.8	7.3	90.6	47.1	81.8	9.7	1	22.5	5	12.4	9	1050.52	476.428
	52.6	8.7	92.2	47.4	85.8	10.8	1	22.8	5	11.8	9	1163.14	527.501
	53.6	6.2	93.7	48.2	84.6	9.7	1	23	5	13.7	5	1149.92	521.504
	55.1	8.9	91	45.4	84.7	9.3	1	20.4	9	12.4	9	1085.68	492.371
	55.8	9.4	89.7	48.2	85.9	9.6	1	23.7	5	12.9	5	1185.53	537.655
Avg.	56.1214	8.18571	91.8786	47.5071	84.9857	10.1071	1.28571	22.3071	5.85714	12.5	7	1144.18	518.905
St. Dev.	1.81709	1.21012	3.28333	1.8545	1.81356	0.660378	1.06904	1.33789	1.70326	0.737981	2.0755	65.1518	29.5473

## Sheet: Buffalo Female
Nili
	Stature	Chest Width	Body Depth	Length	Girth	Rump Width	F.Teat Length	R. Teat length	Rear udder width	Teat thickness	wt. (lb)	wt. (kg)
	55.3	7.2	100.6	47.5	81.3	9.8	3.5	3.8	7.2	1.3	1046.53	474.619
	54.4	11.2	99.2	40.3	83.9	9.7	3.4	4.9	9.3	1.6	945.601	428.844
	54.7	9.4	103.8	38.4	84.8	10	2.8	3.8	8.9	1.5	920.453	417.439
	53.6	5.6	96.8	38.9	84.4	9.8	2.7	3.4	6.7	1.3	923.662	418.894
	54.6	9.9	100.2	38.9	83.4	9.8	4.8	4.3	7.6	1.5	901.904	409.027
	55.1	5.9	97.9	43.8	81.7	9.6	4.6	4.7	7.6	1.4	974.534	441.966
	52.5	5.7	101.2	43.3	80.3	9.4	3.4	3.7	6.4	1.4	930.674	422.075
	55.4	6.6	103.1	46.2	85.3	7.7	3.7	3.6	8.1	1.3	1120.52	508.171
	55.6	7.4	108.8	40.4	85.9	9.8	4.1	4.6	6.4	1.6	993.68	450.648
	51.8	6.8	95.9	44.6	75.8	8.6	5.3	4.6	7.8	2.6	854.185	387.386
	57.6	6.6	103.4	50.1	82.3	8.7	4.8	5.1	7.3	2.3	1131.14	512.988
	55.7	5.6	104.9	47.9	79.4	8.6	2.9	3.7	5.2	1.3	1006.6	456.506
	59.6	8.1	107.8	50.4	81.9	9.8	2.4	3.2	7.4	1.4	1126.88	511.056
	58.7	7.3	97.3	47.3	89.6	8.4	1.9	2.2	8.7	1.3	1265.77	574.047
Avg	55.3286	7.37857	101.493	44.1429	82.8571	9.26429	3.59286	3.97143	7.47143	1.55714	1010.15	458.119
St. Dev	2.15315	1.72054	3.99932	4.22442	3.29935	0.717482	1.01486	0.782922	1.09504	0.39752	114.595	51.9704
Nili Ravi
Column1	Stature	Chest Width	Body Depth	Length	Girth	Rump Width	F.Teat Length	R. Teat length	Rear udder width	Teat thickness	wt. (lb)	wt. (kg)
	57.8	8.2	97.2	45.5	86.1	10.4	3.6	3.8	7.9	1.8	1124.34	509.903
	54.8	10	104.1	48.2	92.3	10.5	3.4	3.5	8.5	1.7	1368.77	620.756
	54.4	7.6	97.3	45.2	87.2	11.5	2.3	4.2	11.8	1.7	1145.65	519.567
	54.6	7.6	99.2	44.5	81.9	11.8	2.9	3.6	10.8	1.3	994.962	451.23
	52.6	5.9	99.3	44.4	84.6	11.4	2.6	5.4	10.4	1.7	1059.26	480.39
	55.4	9.3	103.4	43.7	90.8	12.6	4.2	3.4	7.6	1.8	1200.97	544.657
	54.8	10	104.1	48.2	92.3	10.5	3.4	3.5	8.5	1.7	1368.77	620.756
	58.3	7.9	104.7	49.5	93.9	12.4	2.8	2.3	8.3	1.4	1454.84	659.791
	55.7	7.2	99.8	48.6	88.4	11.3	3.4	3.2	7.6	1.6	1265.96	574.131
	54.2	8.8	95.8	47.3	85.7	12.3	4.3	5.4	7.9	1.8	1157.98	525.162
Avg	55.26	8.25	100.49	46.51	88.32	11.47	3.29	3.83	8.93	1.65	1214.15	550.634
St. Dev	1.68997	1.29636	3.31342	2.07549	3.90265	0.816565	0.652261	0.958065	1.50263	0.171594	147.78	67.0204
