# Supplementary material for: A Novel Insight into the Identification of Potential SNP Markers for the Genomic Characterization of Buffalo Breeds in Pakistan
Source: Animals (Basel). 2023 Aug 7;13(15):2543. doi: 10.3390/ani13152543 (PMC10416883; doi:10.3390/ani13152543)
Supplement: Supplementary file 1 [file animals-13-02543-s001.zip › S2_Nili_specific_annotated_markers.vcf]

##fileformat=VCFv4.2
##SnpEffVersion="4.3t (build 2017-11-24 10:18), by Pablo Cingolani"
##SnpEffCmd="SnpEff GWHAAKA000000001 ni_specific.vcf "
##INFO=<ID=ANN,Number=.,Type=String,Description="Functional annotations: 'Allele | Annotation | Annotation_Impact | Gene_Name | Gene_ID | Feature_Type | Feature_ID | Transcript_BioType | Rank | HGVS.c | HGVS.p | cDNA.pos / cDNA.length | CDS.pos / CDS.length | AA.pos / AA.length | Distance | ERRORS / WARNINGS / INFO' ">
##INFO=<ID=LOF,Number=.,Type=String,Description="Predicted loss of function effects for this variant. Format: 'Gene_Name | Gene_ID | Number_of_transcripts_in_gene | Percent_of_transcripts_affected'">
##INFO=<ID=NMD,Number=.,Type=String,Description="Predicted nonsense mediated decay effects for this variant. Format: 'Gene_Name | Gene_ID | Number_of_transcripts_in_gene | Percent_of_transcripts_affected'">
##FILTER=<ID=PASS,Description="All filters passed">	0	.	.	.	.	.	.	.
##contig=<ID=chr1,length=269091005>	0	.	.	.	.	.	.	.
##contig=<ID=chr9,length=106316390>	0	.	.	.	.	.	.	.
##contig=<ID=chr10,length=103962844>	0	.	.	.	.	.	.	.
##contig=<ID=chr11,length=99706322>	0	.	.	.	.	.	.	.
##contig=<ID=chr19,length=61220728>	0	.	.	.	.	.	.	.
##contig=<ID=chr13,length=82281663>	0	.	.	.	.	.	.	.
##contig=<ID=chr15,length=79701688>	0	.	.	.	.	.	.	.
##contig=<ID=chr14,length=81273418>	0	.	.	.	.	.	.	.
##contig=<ID=chr16,length=72627247>	0	.	.	.	.	.	.	.
##contig=<ID=chr17,length=70861752>	0	.	.	.	.	.	.	.
##contig=<ID=chr18,length=68693571>	0	.	.	.	.	.	.	.
##contig=<ID=chr2,length=201297902>	0	.	.	.	.	.	.	.
##contig=<ID=chr20,length=61114690>	0	.	.	.	.	.	.	.
##contig=<ID=chr21,length=60677867>	0	.	.	.	.	.	.	.
##contig=<ID=chr12,length=84771376>	0	.	.	.	.	.	.	.
##contig=<ID=chr22,length=51137972>	0	.	.	.	.	.	.	.
##contig=<ID=chr23,length=42336660>	0	.	.	.	.	.	.	.
##contig=<ID=chr3,length=186516009>	0	.	.	.	.	.	.	.
##contig=<ID=chr4,length=172189080>	0	.	.	.	.	.	.	.
##contig=<ID=chrX,length=136214062>	0	.	.	.	.	.	.	.
##contig=<ID=chr5,length=124909624>	0	.	.	.	.	.	.	.
##contig=<ID=chr6,length=118624062>	0	.	.	.	.	.	.	.
##contig=<ID=chr7,length=117253548>	0	.	.	.	.	.	.	.
##contig=<ID=chr8,length=114586648>	0	.	.	.	.	.	.	.
##contig=<ID=ctg861_pilon_pilon_obj,length=71723>	0	.	.	.	.	.	.	.
##contig=<ID=ctg1658_pilon_pilon_obj,length=13271>	0	.	.	.	.	.	.	.
##contig=<ID=ctg831_pilon_pilon_obj,length=57437>	0	.	.	.	.	.	.	.
##contig=<ID=ctg1851_pilon_pilon_obj,length=10086>	0	.	.	.	.	.	.	.
##contig=<ID=ctg1076_pilon_pilon_obj,length=35982>	0	.	.	.	.	.	.	.
##contig=<ID=ctg1134_pilon_pilon_obj,length=17584>	0	.	.	.	.	.	.	.
##contig=<ID=ctg1626_pilon_pilon_obj,length=9360>	0	.	.	.	.	.	.	.
##contig=<ID=ctg1343_pilon_pilon_obj,length=57732>	0	.	.	.	.	.	.	.
##contig=<ID=ctg1446_pilon_pilon_obj,length=33790>	0	.	.	.	.	.	.	.
##contig=<ID=ctg1838_pilon_pilon_obj,length=12416>	0	.	.	.	.	.	.	.
##contig=<ID=ctg1837_pilon_pilon_obj,length=17390>	0	.	.	.	.	.	.	.
##contig=<ID=ctg503_pilon_pilon_obj,length=322888>	0	.	.	.	.	.	.	.
##contig=<ID=ctg1914_pilon_pilon_obj,length=31547>	0	.	.	.	.	.	.	.
##contig=<ID=ctg1303_pilon_pilon_obj,length=13952>	0	.	.	.	.	.	.	.
##contig=<ID=ctg1872_pilon_pilon_obj,length=12048>	0	.	.	.	.	.	.	.
##contig=<ID=ctg646_pilon_pilon_obj,length=148687>	0	.	.	.	.	.	.	.
##contig=<ID=ctg664_pilon_pilon_obj,length=46257>	0	.	.	.	.	.	.	.
##contig=<ID=ctg687_pilon_pilon_obj,length=102676>	0	.	.	.	.	.	.	.
##contig=<ID=ctg1390_pilon_pilon_obj,length=21741>	0	.	.	.	.	.	.	.
##contig=<ID=ctg1939_pilon_pilon_obj,length=15414>	0	.	.	.	.	.	.	.
##contig=<ID=ctg1981_pilon_pilon_obj,length=25709>	0	.	.	.	.	.	.	.
##contig=<ID=ctg769_pilon_pilon_obj,length=29945>	0	.	.	.	.	.	.	.
##contig=<ID=ctg1895_pilon_pilon_obj,length=18743>	0	.	.	.	.	.	.	.
##contig=<ID=ctg1782_pilon_pilon_obj,length=11128>	0	.	.	.	.	.	.	.
##contig=<ID=ctg1742_pilon_pilon_obj,length=9588>	0	.	.	.	.	.	.	.
##contig=<ID=ctg704_pilon_pilon_obj,length=40266>	0	.	.	.	.	.	.	.
##contig=<ID=ctg1490_pilon_pilon_obj,length=25896>	0	.	.	.	.	.	.	.
##contig=<ID=ctg1077_pilon_pilon_obj,length=16057>	0	.	.	.	.	.	.	.
##contig=<ID=ctg620_pilon_pilon_obj,length=70572>	0	.	.	.	.	.	.	.
##contig=<ID=Super-Scaffold_1454,length=628925>	0	.	.	.	.	.	.	.
##contig=<ID=ctg761_pilon_pilon_obj,length=81089>	0	.	.	.	.	.	.	.
##contig=<ID=ctg1623_pilon_pilon_obj,length=10221>	0	.	.	.	.	.	.	.
##contig=<ID=ctg1598_pilon_pilon_obj,length=14564>	0	.	.	.	.	.	.	.
##contig=<ID=ctg530_pilon_pilon_obj,length=313194>	0	.	.	.	.	.	.	.
##contig=<ID=ctg847_pilon_pilon_obj,length=25417>	0	.	.	.	.	.	.	.
##contig=<ID=ctg593_pilon_pilon_obj,length=125840>	0	.	.	.	.	.	.	.
##contig=<ID=ctg719_pilon_pilon_obj,length=41702>	0	.	.	.	.	.	.	.
##contig=<ID=ctg1814_pilon_pilon_obj,length=10756>	0	.	.	.	.	.	.	.
##contig=<ID=ctg683_pilon_pilon_obj,length=56668>	0	.	.	.	.	.	.	.
##contig=<ID=ctg1898_pilon_pilon_obj,length=19072>	0	.	.	.	.	.	.	.
##contig=<ID=ctg1586_pilon_pilon_obj,length=11736>	0	.	.	.	.	.	.	.
##contig=<ID=ctg1933_pilon_pilon_obj,length=11012>	0	.	.	.	.	.	.	.
##contig=<ID=ctg922_pilon_pilon_obj,length=21255>	0	.	.	.	.	.	.	.
##contig=<ID=ctg1688_pilon_pilon_obj,length=14453>	0	.	.	.	.	.	.	.
##contig=<ID=ctg1214_pilon_pilon_obj,length=12253>	0	.	.	.	.	.	.	.
##contig=<ID=ctg1426_pilon_pilon_obj,length=11770>	0	.	.	.	.	.	.	.
##contig=<ID=ctg984_pilon_pilon_obj,length=24332>	0	.	.	.	.	.	.	.
##contig=<ID=ctg1615_pilon_pilon_obj,length=27090>	0	.	.	.	.	.	.	.
##contig=<ID=ctg822_pilon_pilon_obj,length=24722>	0	.	.	.	.	.	.	.
##contig=<ID=ctg1017_pilon_pilon_obj,length=19023>	0	.	.	.	.	.	.	.
##contig=<ID=ctg1284_pilon_pilon_obj,length=73993>	0	.	.	.	.	.	.	.
##contig=<ID=ctg1793_pilon_pilon_obj,length=10636>	0	.	.	.	.	.	.	.
##contig=<ID=ctg838_pilon_pilon_obj,length=31838>	0	.	.	.	.	.	.	.
##contig=<ID=ctg1023_pilon_pilon_obj,length=36009>	0	.	.	.	.	.	.	.
##contig=<ID=ctg909_pilon_pilon_obj,length=21577>	0	.	.	.	.	.	.	.
##contig=<ID=ctg1173_pilon_pilon_obj,length=24948>	0	.	.	.	.	.	.	.
##contig=<ID=ctg1927_pilon_pilon_obj,length=12459>	0	.	.	.	.	.	.	.
##contig=<ID=ctg1289_pilon_pilon_obj,length=12799>	0	.	.	.	.	.	.	.
##contig=<ID=ctg633_pilon_pilon_obj,length=63683>	0	.	.	.	.	.	.	.
##contig=<ID=ctg1859_pilon_pilon_obj,length=10532>	0	.	.	.	.	.	.	.
##contig=<ID=ctg1856_pilon_pilon_obj,length=10394>	0	.	.	.	.	.	.	.
##contig=<ID=ctg1788_pilon_pilon_obj,length=14604>	0	.	.	.	.	.	.	.
##contig=<ID=ctg825_pilon_pilon_obj,length=25170>	0	.	.	.	.	.	.	.
##contig=<ID=ctg1507_pilon_pilon_obj,length=36124>	0	.	.	.	.	.	.	.
##contig=<ID=ctg785_pilon_pilon_obj,length=28400>	0	.	.	.	.	.	.	.
##contig=<ID=ctg1527_pilon_pilon_obj,length=28512>	0	.	.	.	.	.	.	.
##contig=<ID=ctg1375_pilon_pilon_obj,length=33276>	0	.	.	.	.	.	.	.
##contig=<ID=ctg1382_pilon_pilon_obj,length=11728>	0	.	.	.	.	.	.	.
##contig=<ID=ctg1885_pilon_pilon_obj,length=11120>	0	.	.	.	.	.	.	.
##contig=<ID=ctg1029_pilon_pilon_obj,length=15838>	0	.	.	.	.	.	.	.
##contig=<ID=ctg1638_pilon_pilon_obj,length=16292>	0	.	.	.	.	.	.	.
##contig=<ID=ctg1535_pilon_pilon_obj,length=23757>	0	.	.	.	.	.	.	.
##contig=<ID=ctg1370_pilon_pilon_obj,length=15359>	0	.	.	.	.	.	.	.
##contig=<ID=ctg1597_pilon_pilon_obj,length=30760>	0	.	.	.	.	.	.	.
##contig=<ID=ctg837_pilon_pilon_obj,length=25526>	0	.	.	.	.	.	.	.
##contig=<ID=ctg735_pilon_pilon_obj,length=45102>	0	.	.	.	.	.	.	.
##contig=<ID=ctg1993_pilon_pilon_obj,length=13022>	0	.	.	.	.	.	.	.
##contig=<ID=ctg637_pilon_pilon_obj,length=63423>	0	.	.	.	.	.	.	.
##contig=<ID=ctg696_pilon_pilon_obj,length=41232>	0	.	.	.	.	.	.	.
##contig=<ID=ctg609_pilon_pilon_obj,length=125108>	0	.	.	.	.	.	.	.
##contig=<ID=ctg1231_pilon_pilon_obj,length=37952>	0	.	.	.	.	.	.	.
##contig=<ID=ctg923_pilon_pilon_obj,length=19952>	0	.	.	.	.	.	.	.
##contig=<ID=ctg1103_pilon_pilon_obj,length=14327>	0	.	.	.	.	.	.	.
##contig=<ID=ctg1604_pilon_pilon_obj,length=20229>	0	.	.	.	.	.	.	.
##contig=<ID=ctg1608_pilon_pilon_obj,length=18282>	0	.	.	.	.	.	.	.
##contig=<ID=ctg827_pilon_pilon_obj,length=26654>	0	.	.	.	.	.	.	.
##contig=<ID=ctg996_pilon_pilon_obj,length=18398>	0	.	.	.	.	.	.	.
##contig=<ID=ctg1614_pilon_pilon_obj,length=24072>	0	.	.	.	.	.	.	.
##contig=<ID=ctg1779_pilon_pilon_obj,length=21884>	0	.	.	.	.	.	.	.
##contig=<ID=ctg1594_pilon_pilon_obj,length=20296>	0	.	.	.	.	.	.	.
##contig=<ID=ctg1949_pilon_pilon_obj,length=9176>	0	.	.	.	.	.	.	.
##contig=<ID=ctg1980_pilon_pilon_obj,length=26353>	0	.	.	.	.	.	.	.
##contig=<ID=ctg381_pilon_pilon_subseq_1770104:1860036_obj,length=89933>	0	.	.	.	.	.	.	.
##contig=<ID=ctg895_pilon_pilon_obj,length=22658>	0	.	.	.	.	.	.	.
##contig=<ID=ctg1066_pilon_pilon_obj,length=16115>	0	.	.	.	.	.	.	.
##contig=<ID=Super-Scaffold_3422,length=495481>	0	.	.	.	.	.	.	.
##contig=<ID=ctg1159_pilon_pilon_obj,length=63077>	0	.	.	.	.	.	.	.
##contig=<ID=ctg1524_pilon_pilon_obj,length=14007>	0	.	.	.	.	.	.	.
##contig=<ID=ctg902_pilon_pilon_obj,length=54552>	0	.	.	.	.	.	.	.
##contig=<ID=ctg1230_pilon_pilon_obj,length=12030>	0	.	.	.	.	.	.	.
##contig=<ID=ctg1221_pilon_pilon_obj,length=13282>	0	.	.	.	.	.	.	.
##contig=<ID=ctg1662_pilon_pilon_obj,length=23603>	0	.	.	.	.	.	.	.
##contig=<ID=ctg1420_pilon_pilon_obj,length=15483>	0	.	.	.	.	.	.	.
##contig=<ID=ctg966_pilon_pilon_obj,length=25169>	0	.	.	.	.	.	.	.
##contig=<ID=ctg1769_pilon_pilon_obj,length=37378>	0	.	.	.	.	.	.	.
##contig=<ID=ctg1821_pilon_pilon_obj,length=13595>	0	.	.	.	.	.	.	.
##contig=<ID=ctg994_pilon_pilon_obj,length=16960>	0	.	.	.	.	.	.	.
##contig=<ID=ctg1831_pilon_pilon_obj,length=10922>	0	.	.	.	.	.	.	.
##contig=<ID=ctg845_pilon_pilon_obj,length=39664>	0	.	.	.	.	.	.	.
##contig=<ID=ctg1844_pilon_pilon_obj,length=21060>	0	.	.	.	.	.	.	.
##contig=<ID=ctg988_pilon_pilon_obj,length=33103>	0	.	.	.	.	.	.	.
##contig=<ID=ctg1550_pilon_pilon_obj,length=15880>	0	.	.	.	.	.	.	.
##contig=<ID=ctg1353_pilon_pilon_obj,length=10401>	0	.	.	.	.	.	.	.
##contig=<ID=ctg1985_pilon_pilon_obj,length=13958>	0	.	.	.	.	.	.	.
##contig=<ID=ctg1184_pilon_pilon_obj,length=13262>	0	.	.	.	.	.	.	.
##contig=<ID=ctg1549_pilon_pilon_obj,length=17399>	0	.	.	.	.	.	.	.
##contig=<ID=ctg1048_pilon_pilon_obj,length=34253>	0	.	.	.	.	.	.	.
##contig=<ID=ctg1706_pilon_pilon_obj,length=18514>	0	.	.	.	.	.	.	.
##contig=<ID=ctg846_pilon_pilon_obj,length=32027>	0	.	.	.	.	.	.	.
##contig=<ID=ctg1105_pilon_pilon_obj,length=16028>	0	.	.	.	.	.	.	.
##contig=<ID=ctg1618_pilon_pilon_obj,length=17862>	0	.	.	.	.	.	.	.
##contig=<ID=ctg575_pilon_pilon_obj,length=91979>	0	.	.	.	.	.	.	.
##contig=<ID=ctg824_pilon_pilon_obj,length=24740>	0	.	.	.	.	.	.	.
##contig=<ID=ctg1459_pilon_pilon_obj,length=9964>	0	.	.	.	.	.	.	.
##contig=<ID=ctg638_pilon_pilon_obj,length=55431>	0	.	.	.	.	.	.	.
##contig=<ID=ctg961_pilon_pilon_obj,length=31422>	0	.	.	.	.	.	.	.
##contig=<ID=ctg1520_pilon_pilon_obj,length=16585>	0	.	.	.	.	.	.	.
##contig=<ID=ctg1395_pilon_pilon_obj,length=9975>	0	.	.	.	.	.	.	.
##contig=<ID=ctg1039_pilon_pilon_obj,length=16407>	0	.	.	.	.	.	.	.
##contig=<ID=ctg1562_pilon_pilon_obj,length=21390>	0	.	.	.	.	.	.	.
##contig=<ID=ctg698_pilon_pilon_obj,length=40948>	0	.	.	.	.	.	.	.
##contig=<ID=ctg1694_pilon_pilon_obj,length=19589>	0	.	.	.	.	.	.	.
##contig=<ID=ctg1692_pilon_pilon_obj,length=13040>	0	.	.	.	.	.	.	.
##contig=<ID=ctg554_pilon_pilon_subseq_1:42550_obj,length=42550>	0	.	.	.	.	.	.	.
##contig=<ID=ctg1162_pilon_pilon_obj,length=13882>	0	.	.	.	.	.	.	.
##contig=<ID=ctg598_pilon_pilon_obj,length=110125>	0	.	.	.	.	.	.	.
##contig=<ID=ctg1635_pilon_pilon_obj,length=9974>	0	.	.	.	.	.	.	.
##contig=<ID=ctg1012_pilon_pilon_obj,length=21340>	0	.	.	.	.	.	.	.
##contig=<ID=ctg1584_pilon_pilon_obj,length=21138>	0	.	.	.	.	.	.	.
##contig=<ID=ctg1096_pilon_pilon_obj,length=15813>	0	.	.	.	.	.	.	.
##contig=<ID=ctg807_pilon_pilon_obj,length=61128>	0	.	.	.	.	.	.	.
##contig=<ID=ctg1919_pilon_pilon_obj,length=13154>	0	.	.	.	.	.	.	.
##contig=<ID=ctg1127_pilon_pilon_obj,length=14682>	0	.	.	.	.	.	.	.
##contig=<ID=ctg1228_pilon_pilon_obj,length=11874>	0	.	.	.	.	.	.	.
##contig=<ID=ctg1557_pilon_pilon_obj,length=17226>	0	.	.	.	.	.	.	.
##contig=<ID=ctg1901_pilon_pilon_obj,length=19288>	0	.	.	.	.	.	.	.
##contig=<ID=ctg619_pilon_pilon_obj,length=83297>	0	.	.	.	.	.	.	.
##contig=<ID=ctg1075_pilon_pilon_obj,length=16062>	0	.	.	.	.	.	.	.
##contig=<ID=ctg789_pilon_pilon_obj,length=61453>	0	.	.	.	.	.	.	.
##contig=<ID=ctg1789_pilon_pilon_obj,length=13093>	0	.	.	.	.	.	.	.
##contig=<ID=ctg1960_pilon_pilon_obj,length=11694>	0	.	.	.	.	.	.	.
##contig=<ID=ctg816_pilon_pilon_obj,length=46230>	0	.	.	.	.	.	.	.
##contig=<ID=ctg1124_pilon_pilon_obj,length=32843>	0	.	.	.	.	.	.	.
##contig=<ID=ctg1887_pilon_pilon_obj,length=13782>	0	.	.	.	.	.	.	.
##contig=<ID=Super-Scaffold_1502,length=307731>	0	.	.	.	.	.	.	.
##contig=<ID=ctg1383_pilon_pilon_obj,length=22183>	0	.	.	.	.	.	.	.
##contig=<ID=ctg796_pilon_pilon_obj,length=30414>	0	.	.	.	.	.	.	.
##contig=<ID=ctg1913_pilon_pilon_obj,length=7621>	0	.	.	.	.	.	.	.
##contig=<ID=ctg585_pilon_pilon_obj,length=83115>	0	.	.	.	.	.	.	.
##contig=<ID=ctg1191_pilon_pilon_obj,length=33798>	0	.	.	.	.	.	.	.
##contig=<ID=Super-Scaffold_155,length=3528278>	0	.	.	.	.	.	.	.
##contig=<ID=ctg641_pilon_pilon_obj,length=52926>	0	.	.	.	.	.	.	.
##contig=<ID=ctg1722_pilon_pilon_obj,length=15338>	0	.	.	.	.	.	.	.
##contig=<ID=ctg1013_pilon_pilon_obj,length=49984>	0	.	.	.	.	.	.	.
##contig=<ID=ctg1803_pilon_pilon_obj,length=35440>	0	.	.	.	.	.	.	.
##contig=<ID=ctg1836_pilon_pilon_obj,length=10675>	0	.	.	.	.	.	.	.
##contig=<ID=ctg1445_pilon_pilon_obj,length=10064>	0	.	.	.	.	.	.	.
##contig=<ID=ctg1282_pilon_pilon_obj,length=11960>	0	.	.	.	.	.	.	.
##contig=<ID=ctg1917_pilon_pilon_obj,length=32825>	0	.	.	.	.	.	.	.
##contig=<ID=ctg1736_pilon_pilon_obj,length=18878>	0	.	.	.	.	.	.	.
##contig=<ID=ctg1864_pilon_pilon_obj,length=18901>	0	.	.	.	.	.	.	.
##contig=<ID=ctg1260_pilon_pilon_obj,length=11467>	0	.	.	.	.	.	.	.
##contig=<ID=ctg1541_pilon_pilon_obj,length=18078>	0	.	.	.	.	.	.	.
##contig=<ID=ctg1120_pilon_pilon_obj,length=16581>	0	.	.	.	.	.	.	.
##contig=<ID=ctg474_pilon_pilon_subseq_1:121581_obj,length=121581>	0	.	.	.	.	.	.	.
##contig=<ID=ctg567_pilon_pilon_obj,length=126122>	0	.	.	.	.	.	.	.
##contig=<ID=ctg1311_pilon_pilon_obj,length=18750>	0	.	.	.	.	.	.	.
##contig=<ID=ctg1348_pilon_pilon_obj,length=10780>	0	.	.	.	.	.	.	.
##contig=<ID=ctg517_pilon_pilon_obj,length=251507>	0	.	.	.	.	.	.	.
##contig=<ID=ctg1025_pilon_pilon_obj,length=54927>	0	.	.	.	.	.	.	.
##contig=<ID=ctg1244_pilon_pilon_obj,length=12112>	0	.	.	.	.	.	.	.
##contig=<ID=ctg1387_pilon_pilon_obj,length=44379>	0	.	.	.	.	.	.	.
##contig=<ID=ctg1697_pilon_pilon_obj,length=13206>	0	.	.	.	.	.	.	.
##contig=<ID=ctg1881_pilon_pilon_obj,length=12189>	0	.	.	.	.	.	.	.
##contig=<ID=Super-Scaffold_1330,length=458424>	0	.	.	.	.	.	.	.
##contig=<ID=ctg1187_pilon_pilon_obj,length=25385>	0	.	.	.	.	.	.	.
##contig=<ID=ctg1857_pilon_pilon_obj,length=14315>	0	.	.	.	.	.	.	.
##contig=<ID=ctg1620_pilon_pilon_obj,length=14375>	0	.	.	.	.	.	.	.
##contig=<ID=Super-Scaffold_1490,length=286519>	0	.	.	.	.	.	.	.
##contig=<ID=ctg1617_pilon_pilon_obj,length=14013>	0	.	.	.	.	.	.	.
##contig=<ID=ctg600_pilon_pilon_obj,length=134702>	0	.	.	.	.	.	.	.
##contig=<ID=ctg1892_pilon_pilon_obj,length=12411>	0	.	.	.	.	.	.	.
##contig=<ID=ctg1678_pilon_pilon_obj,length=10344>	0	.	.	.	.	.	.	.
##contig=<ID=ctg1057_pilon_pilon_obj,length=24483>	0	.	.	.	.	.	.	.
##contig=<ID=ctg1858_pilon_pilon_obj,length=21205>	0	.	.	.	.	.	.	.
##contig=<ID=ctg52_pilon_pilon_subseq_1:74091_obj,length=74091>	0	.	.	.	.	.	.	.
##contig=<ID=ctg569_pilon_pilon_obj,length=225141>	0	.	.	.	.	.	.	.
##contig=<ID=ctg494_pilon_pilon_subseq_629740:681633_obj,length=51894>	0	.	.	.	.	.	.	.
##contig=<ID=ctg662_pilon_pilon_obj,length=55389>	0	.	.	.	.	.	.	.
##contig=<ID=ctg1314_pilon_pilon_obj,length=30669>	0	.	.	.	.	.	.	.
##contig=<ID=ctg1567_pilon_pilon_obj,length=32398>	0	.	.	.	.	.	.	.
##contig=<ID=ctg1974_pilon_pilon_obj,length=11230>	0	.	.	.	.	.	.	.
##contig=<ID=ctg1049_pilon_pilon_obj,length=30482>	0	.	.	.	.	.	.	.
##contig=<ID=ctg636_pilon_pilon_obj,length=80017>	0	.	.	.	.	.	.	.
##contig=<ID=ctg1430_pilon_pilon_obj,length=13049>	0	.	.	.	.	.	.	.
##contig=<ID=ctg1743_pilon_pilon_obj,length=14526>	0	.	.	.	.	.	.	.
##contig=<ID=ctg1224_pilon_pilon_obj,length=13037>	0	.	.	.	.	.	.	.
##contig=<ID=ctg623_pilon_pilon_obj,length=88413>	0	.	.	.	.	.	.	.
##contig=<ID=ctg1276_pilon_pilon_obj,length=28986>	0	.	.	.	.	.	.	.
##contig=<ID=ctg1571_pilon_pilon_obj,length=22865>	0	.	.	.	.	.	.	.
##contig=<ID=ctg962_pilon_pilon_obj,length=19220>	0	.	.	.	.	.	.	.
##contig=<ID=ctg883_pilon_pilon_obj,length=24000>	0	.	.	.	.	.	.	.
##contig=<ID=ctg1043_pilon_pilon_obj,length=22190>	0	.	.	.	.	.	.	.
##contig=<ID=ctg964_pilon_pilon_obj,length=20521>	0	.	.	.	.	.	.	.
##contig=<ID=ctg1368_pilon_pilon_obj,length=11868>	0	.	.	.	.	.	.	.
##contig=<ID=ctg1315_pilon_pilon_obj,length=29177>	0	.	.	.	.	.	.	.
##contig=<ID=ctg1873_pilon_pilon_obj,length=10147>	0	.	.	.	.	.	.	.
##contig=<ID=ctg1499_pilon_pilon_obj,length=36801>	0	.	.	.	.	.	.	.
##contig=<ID=ctg1657_pilon_pilon_obj,length=43494>	0	.	.	.	.	.	.	.
##contig=<ID=ctg886_pilon_pilon_obj,length=22249>	0	.	.	.	.	.	.	.
##contig=<ID=ctg617_pilon_pilon_obj,length=62363>	0	.	.	.	.	.	.	.
##contig=<ID=ctg561_pilon_pilon_obj,length=194944>	0	.	.	.	.	.	.	.
##contig=<ID=ctg1232_pilon_pilon_obj,length=20663>	0	.	.	.	.	.	.	.
##contig=<ID=ctg1948_pilon_pilon_obj,length=34488>	0	.	.	.	.	.	.	.
##contig=<ID=ctg1731_pilon_pilon_obj,length=11305>	0	.	.	.	.	.	.	.
##contig=<ID=ctg1489_pilon_pilon_obj,length=21064>	0	.	.	.	.	.	.	.
##contig=<ID=ctg607_pilon_pilon_obj,length=111384>	0	.	.	.	.	.	.	.
##contig=<ID=ctg1131_pilon_pilon_obj,length=45645>	0	.	.	.	.	.	.	.
##contig=<ID=ctg1546_pilon_pilon_obj,length=34659>	0	.	.	.	.	.	.	.
##contig=<ID=ctg1367_pilon_pilon_obj,length=24507>	0	.	.	.	.	.	.	.
##contig=<ID=ctg1070_pilon_pilon_obj,length=33526>	0	.	.	.	.	.	.	.
##contig=<ID=ctg1834_pilon_pilon_obj,length=20870>	0	.	.	.	.	.	.	.
##contig=<ID=ctg1175_pilon_pilon_obj,length=12611>	0	.	.	.	.	.	.	.
##contig=<ID=ctg1827_pilon_pilon_obj,length=15922>	0	.	.	.	.	.	.	.
##contig=<ID=ctg695_pilon_pilon_obj,length=42107>	0	.	.	.	.	.	.	.
##contig=<ID=ctg1984_pilon_pilon_obj,length=11723>	0	.	.	.	.	.	.	.
##contig=<ID=ctg670_pilon_pilon_obj,length=45683>	0	.	.	.	.	.	.	.
##contig=<ID=ctg1125_pilon_pilon_obj,length=38295>	0	.	.	.	.	.	.	.
##contig=<ID=ctg1452_pilon_pilon_obj,length=23370>	0	.	.	.	.	.	.	.
##contig=<ID=ctg1442_pilon_pilon_obj,length=17279>	0	.	.	.	.	.	.	.
##contig=<ID=ctg1595_pilon_pilon_obj,length=16922>	0	.	.	.	.	.	.	.
##contig=<ID=ctg1152_pilon_pilon_obj,length=14742>	0	.	.	.	.	.	.	.
##contig=<ID=ctg3_pilon_pilon_subseq_18882716:19074649_obj,length=191934>	0	.	.	.	.	.	.	.
##contig=<ID=ctg579_pilon_pilon_obj,length=172689>	0	.	.	.	.	.	.	.
##contig=<ID=ctg916_pilon_pilon_obj,length=21977>	0	.	.	.	.	.	.	.
##contig=<ID=ctg1989_pilon_pilon_obj,length=14914>	0	.	.	.	.	.	.	.
##contig=<ID=ctg1484_pilon_pilon_obj,length=19585>	0	.	.	.	.	.	.	.
##contig=<ID=ctg553_pilon_pilon_obj,length=295613>	0	.	.	.	.	.	.	.
##contig=<ID=ctg1045_pilon_pilon_obj,length=16138>	0	.	.	.	.	.	.	.
##contig=<ID=ctg1476_pilon_pilon_obj,length=9040>	0	.	.	.	.	.	.	.
##contig=<ID=ctg1024_pilon_pilon_obj,length=25829>	0	.	.	.	.	.	.	.
##contig=<ID=ctg1163_pilon_pilon_obj,length=14759>	0	.	.	.	.	.	.	.
##contig=<ID=ctg18_pilon_pilon_subseq_10542664:10582795_obj,length=40132>	0	.	.	.	.	.	.	.
##contig=<ID=ctg1695_pilon_pilon_obj,length=9238>	0	.	.	.	.	.	.	.
##contig=<ID=ctg751_pilon_pilon_obj,length=33444>	0	.	.	.	.	.	.	.
##contig=<ID=ctg1805_pilon_pilon_obj,length=16897>	0	.	.	.	.	.	.	.
##contig=<ID=ctg1373_pilon_pilon_obj,length=19562>	0	.	.	.	.	.	.	.
##contig=<ID=ctg1670_pilon_pilon_obj,length=29545>	0	.	.	.	.	.	.	.
##contig=<ID=ctg1653_pilon_pilon_obj,length=23002>	0	.	.	.	.	.	.	.
##contig=<ID=ctg1569_pilon_pilon_obj,length=15772>	0	.	.	.	.	.	.	.
##contig=<ID=ctg1028_pilon_pilon_obj,length=20442>	0	.	.	.	.	.	.	.
##contig=<ID=ctg635_pilon_pilon_obj,length=124189>	0	.	.	.	.	.	.	.
##contig=<ID=ctg905_pilon_pilon_obj,length=22774>	0	.	.	.	.	.	.	.
##contig=<ID=ctg1372_pilon_pilon_obj,length=10597>	0	.	.	.	.	.	.	.
##contig=<ID=ctg1925_pilon_pilon_obj,length=18724>	0	.	.	.	.	.	.	.
##contig=<ID=ctg1148_pilon_pilon_obj,length=15131>	0	.	.	.	.	.	.	.
##contig=<ID=ctg1264_pilon_pilon_obj,length=12364>	0	.	.	.	.	.	.	.
##contig=<ID=ctg1211_pilon_pilon_obj,length=12228>	0	.	.	.	.	.	.	.
##contig=<ID=ctg1503_pilon_pilon_obj,length=26475>	0	.	.	.	.	.	.	.
##contig=<ID=ctg965_pilon_pilon_obj,length=24844>	0	.	.	.	.	.	.	.
##contig=<ID=ctg1950_pilon_pilon_obj,length=16746>	0	.	.	.	.	.	.	.
##contig=<ID=ctg1624_pilon_pilon_obj,length=10149>	0	.	.	.	.	.	.	.
##contig=<ID=ctg1918_pilon_pilon_obj,length=23354>	0	.	.	.	.	.	.	.
##contig=<ID=ctg627_pilon_pilon_obj,length=74213>	0	.	.	.	.	.	.	.
##contig=<ID=ctg772_pilon_pilon_obj,length=30570>	0	.	.	.	.	.	.	.
##contig=<ID=ctg1220_pilon_pilon_obj,length=12161>	0	.	.	.	.	.	.	.
##contig=<ID=ctg603_pilon_pilon_obj,length=72378>	0	.	.	.	.	.	.	.
##contig=<ID=ctg1878_pilon_pilon_obj,length=15668>	0	.	.	.	.	.	.	.
##contig=<ID=ctg693_pilon_pilon_obj,length=50556>	0	.	.	.	.	.	.	.
##contig=<ID=ctg1721_pilon_pilon_obj,length=13759>	0	.	.	.	.	.	.	.
##contig=<ID=ctg1355_pilon_pilon_obj,length=12299>	0	.	.	.	.	.	.	.
##contig=<ID=ctg1961_pilon_pilon_obj,length=12792>	0	.	.	.	.	.	.	.
##contig=<ID=ctg1287_pilon_pilon_obj,length=19059>	0	.	.	.	.	.	.	.
##contig=<ID=ctg901_pilon_pilon_obj,length=53974>	0	.	.	.	.	.	.	.
##contig=<ID=ctg1182_pilon_pilon_obj,length=13706>	0	.	.	.	.	.	.	.
##contig=<ID=ctg1092_pilon_pilon_obj,length=14255>	0	.	.	.	.	.	.	.
##contig=<ID=ctg1185_pilon_pilon_obj,length=22594>	0	.	.	.	.	.	.	.
##contig=<ID=ctg1083_pilon_pilon_obj,length=15115>	0	.	.	.	.	.	.	.
##contig=<ID=ctg1654_pilon_pilon_obj,length=14452>	0	.	.	.	.	.	.	.
##contig=<ID=ctg1007_pilon_pilon_obj,length=36921>	0	.	.	.	.	.	.	.
##contig=<ID=ctg1506_pilon_pilon_obj,length=30145>	0	.	.	.	.	.	.	.
##contig=<ID=ctg1591_pilon_pilon_obj,length=23631>	0	.	.	.	.	.	.	.
##contig=<ID=ctg1757_pilon_pilon_obj,length=29811>	0	.	.	.	.	.	.	.
##contig=<ID=ctg1760_pilon_pilon_obj,length=27444>	0	.	.	.	.	.	.	.
##contig=<ID=ctg326_pilon_pilon_subseq_1633899:1752040_obj,length=118142>	0	.	.	.	.	.	.	.
##contig=<ID=ctg557_pilon_pilon_obj,length=171251>	0	.	.	.	.	.	.	.
##contig=<ID=ctg1253_pilon_pilon_obj,length=15615>	0	.	.	.	.	.	.	.
##contig=<ID=ctg1740_pilon_pilon_obj,length=26175>	0	.	.	.	.	.	.	.
##contig=<ID=ctg1358_pilon_pilon_obj,length=11268>	0	.	.	.	.	.	.	.
##contig=<ID=ctg1069_pilon_pilon_obj,length=15768>	0	.	.	.	.	.	.	.
##contig=<ID=ctg1676_pilon_pilon_obj,length=24112>	0	.	.	.	.	.	.	.
##contig=<ID=ctg1822_pilon_pilon_obj,length=12690>	0	.	.	.	.	.	.	.
##contig=<ID=ctg1380_pilon_pilon_obj,length=13083>	0	.	.	.	.	.	.	.
##contig=<ID=ctg1516_pilon_pilon_obj,length=17931>	0	.	.	.	.	.	.	.
##contig=<ID=ctg1042_pilon_pilon_obj,length=17883>	0	.	.	.	.	.	.	.
##contig=<ID=ctg1953_pilon_pilon_obj,length=14389>	0	.	.	.	.	.	.	.
##contig=<ID=ctg799_pilon_pilon_obj,length=27556>	0	.	.	.	.	.	.	.
##contig=<ID=ctg1566_pilon_pilon_obj,length=13574>	0	.	.	.	.	.	.	.
##contig=<ID=ctg1616_pilon_pilon_obj,length=15263>	0	.	.	.	.	.	.	.
##contig=<ID=ctg592_pilon_pilon_obj,length=255995>	0	.	.	.	.	.	.	.
##contig=<ID=ctg1932_pilon_pilon_obj,length=17293>	0	.	.	.	.	.	.	.
##contig=<ID=ctg1994_pilon_pilon_obj,length=16681>	0	.	.	.	.	.	.	.
##contig=<ID=ctg834_pilon_pilon_obj,length=64081>	0	.	.	.	.	.	.	.
##contig=<ID=ctg1990_pilon_pilon_obj,length=26974>	0	.	.	.	.	.	.	.
##contig=<ID=ctg1553_pilon_pilon_obj,length=18602>	0	.	.	.	.	.	.	.
##contig=<ID=ctg812_pilon_pilon_obj,length=28115>	0	.	.	.	.	.	.	.
##contig=<ID=ctg981_pilon_pilon_obj,length=17414>	0	.	.	.	.	.	.	.
##contig=<ID=ctg1683_pilon_pilon_obj,length=26485>	0	.	.	.	.	.	.	.
##contig=<ID=ctg1409_pilon_pilon_obj,length=22552>	0	.	.	.	.	.	.	.
##contig=<ID=ctg1967_pilon_pilon_obj,length=10974>	0	.	.	.	.	.	.	.
##contig=<ID=ctg1113_pilon_pilon_obj,length=23559>	0	.	.	.	.	.	.	.
##contig=<ID=ctg1855_pilon_pilon_obj,length=14339>	0	.	.	.	.	.	.	.
##contig=<ID=ctg911_pilon_pilon_obj,length=21753>	0	.	.	.	.	.	.	.
##contig=<ID=ctg1935_pilon_pilon_obj,length=26147>	0	.	.	.	.	.	.	.
##contig=<ID=ctg1416_pilon_pilon_obj,length=21376>	0	.	.	.	.	.	.	.
##contig=<ID=ctg1570_pilon_pilon_obj,length=9456>	0	.	.	.	.	.	.	.
##contig=<ID=ctg1239_pilon_pilon_obj,length=12833>	0	.	.	.	.	.	.	.
##contig=<ID=ctg1161_pilon_pilon_obj,length=36740>	0	.	.	.	.	.	.	.
##contig=<ID=ctg1100_pilon_pilon_obj,length=14775>	0	.	.	.	.	.	.	.
##contig=<ID=ctg1391_pilon_pilon_obj,length=11517>	0	.	.	.	.	.	.	.
##contig=<ID=ctg912_pilon_pilon_obj,length=20807>	0	.	.	.	.	.	.	.
##contig=<ID=ctg563_pilon_pilon_obj,length=125235>	0	.	.	.	.	.	.	.
##contig=<ID=ctg1612_pilon_pilon_obj,length=13546>	0	.	.	.	.	.	.	.
##contig=<ID=ctg913_pilon_pilon_obj,length=19769>	0	.	.	.	.	.	.	.
##contig=<ID=ctg1114_pilon_pilon_obj,length=47052>	0	.	.	.	.	.	.	.
##contig=<ID=ctg1142_pilon_pilon_obj,length=13444>	0	.	.	.	.	.	.	.
##contig=<ID=ctg653_pilon_pilon_obj,length=51448>	0	.	.	.	.	.	.	.
##contig=<ID=ctg1975_pilon_pilon_obj,length=14996>	0	.	.	.	.	.	.	.
##contig=<ID=ctg738_pilon_pilon_obj,length=77064>	0	.	.	.	.	.	.	.
##contig=<ID=ctg1573_pilon_pilon_obj,length=17085>	0	.	.	.	.	.	.	.
##contig=<ID=ctg1770_pilon_pilon_obj,length=14077>	0	.	.	.	.	.	.	.
##contig=<ID=ctg1435_pilon_pilon_obj,length=9868>	0	.	.	.	.	.	.	.
##contig=<ID=ctg1790_pilon_pilon_obj,length=12373>	0	.	.	.	.	.	.	.
##contig=<ID=ctg1455_pilon_pilon_obj,length=9493>	0	.	.	.	.	.	.	.
##contig=<ID=ctg586_pilon_pilon_obj,length=88581>	0	.	.	.	.	.	.	.
##contig=<ID=ctg1852_pilon_pilon_obj,length=25333>	0	.	.	.	.	.	.	.
##contig=<ID=ctg649_pilon_pilon_obj,length=55614>	0	.	.	.	.	.	.	.
##contig=<ID=ctg699_pilon_pilon_obj,length=118027>	0	.	.	.	.	.	.	.
##contig=<ID=ctg1523_pilon_pilon_obj,length=27110>	0	.	.	.	.	.	.	.
##contig=<ID=ctg1842_pilon_pilon_obj,length=13126>	0	.	.	.	.	.	.	.
##contig=<ID=ctg725_pilon_pilon_obj,length=148176>	0	.	.	.	.	.	.	.
##contig=<ID=ctg1900_pilon_pilon_obj,length=13281>	0	.	.	.	.	.	.	.
##contig=<ID=ctg1250_pilon_pilon_obj,length=37422>	0	.	.	.	.	.	.	.
##contig=<ID=ctg1460_pilon_pilon_obj,length=30830>	0	.	.	.	.	.	.	.
##contig=<ID=ctg836_pilon_pilon_obj,length=26842>	0	.	.	.	.	.	.	.
##contig=<ID=ctg1366_pilon_pilon_obj,length=26206>	0	.	.	.	.	.	.	.
##contig=<ID=ctg1138_pilon_pilon_obj,length=34102>	0	.	.	.	.	.	.	.
##contig=<ID=Super-Scaffold_1398,length=722496>	0	.	.	.	.	.	.	.
##contig=<ID=ctg1129_pilon_pilon_obj,length=44140>	0	.	.	.	.	.	.	.
##contig=<ID=Super-Scaffold_3333,length=447522>	0	.	.	.	.	.	.	.
##contig=<ID=ctg1180_pilon_pilon_obj,length=14061>	0	.	.	.	.	.	.	.
##contig=<ID=ctg858_pilon_pilon_obj,length=53281>	0	.	.	.	.	.	.	.
##contig=<ID=ctg872_pilon_pilon_obj,length=23372>	0	.	.	.	.	.	.	.
##contig=<ID=ctg1195_pilon_pilon_obj,length=19916>	0	.	.	.	.	.	.	.
##contig=<ID=ctg749_pilon_pilon_obj,length=33030>	0	.	.	.	.	.	.	.
##contig=<ID=ctg1080_pilon_pilon_obj,length=16170>	0	.	.	.	.	.	.	.
##contig=<ID=ctg1907_pilon_pilon_obj,length=31230>	0	.	.	.	.	.	.	.
##contig=<ID=ctg640_pilon_pilon_obj,length=49570>	0	.	.	.	.	.	.	.
##contig=<ID=ctg625_pilon_pilon_obj,length=68740>	0	.	.	.	.	.	.	.
##contig=<ID=ctg644_pilon_pilon_obj,length=52428>	0	.	.	.	.	.	.	.
##contig=<ID=ctg1205_pilon_pilon_obj,length=23303>	0	.	.	.	.	.	.	.
##contig=<ID=ctg1004_pilon_pilon_obj,length=28707>	0	.	.	.	.	.	.	.
##contig=<ID=ctg1709_pilon_pilon_obj,length=11966>	0	.	.	.	.	.	.	.
##contig=<ID=ctg1089_pilon_pilon_obj,length=15048>	0	.	.	.	.	.	.	.
##contig=<ID=ctg1473_pilon_pilon_obj,length=57173>	0	.	.	.	.	.	.	.
##contig=<ID=ctg767_pilon_pilon_obj,length=32984>	0	.	.	.	.	.	.	.
##contig=<ID=ctg791_pilon_pilon_obj,length=29301>	0	.	.	.	.	.	.	.
##contig=<ID=ctg907_pilon_pilon_obj,length=22189>	0	.	.	.	.	.	.	.
##contig=<ID=ctg817_pilon_pilon_obj,length=44991>	0	.	.	.	.	.	.	.
##contig=<ID=ctg1137_pilon_pilon_obj,length=15030>	0	.	.	.	.	.	.	.
##contig=<ID=ctg1781_pilon_pilon_obj,length=16502>	0	.	.	.	.	.	.	.
##contig=<ID=ctg792_pilon_pilon_obj,length=29488>	0	.	.	.	.	.	.	.
##contig=<ID=ctg1470_pilon_pilon_obj,length=16236>	0	.	.	.	.	.	.	.
##contig=<ID=ctg998_pilon_pilon_obj,length=18002>	0	.	.	.	.	.	.	.
##contig=<ID=ctg1365_pilon_pilon_obj,length=13569>	0	.	.	.	.	.	.	.
##contig=<ID=ctg1441_pilon_pilon_obj,length=10196>	0	.	.	.	.	.	.	.
##contig=<ID=ctg1582_pilon_pilon_obj,length=40316>	0	.	.	.	.	.	.	.
##contig=<ID=ctg1480_pilon_pilon_obj,length=42433>	0	.	.	.	.	.	.	.
##contig=<ID=ctg1482_pilon_pilon_obj,length=24136>	0	.	.	.	.	.	.	.
##contig=<ID=ctg927_pilon_pilon_obj,length=53021>	0	.	.	.	.	.	.	.
##contig=<ID=ctg1587_pilon_pilon_obj,length=38272>	0	.	.	.	.	.	.	.
##contig=<ID=ctg24_pilon_pilon_subseq_1:17814_obj,length=17814>	0	.	.	.	.	.	.	.
##contig=<ID=ctg1619_pilon_pilon_obj,length=27981>	0	.	.	.	.	.	.	.
##contig=<ID=ctg1674_pilon_pilon_obj,length=10226>	0	.	.	.	.	.	.	.
##contig=<ID=Super-Scaffold_1465,length=722096>	0	.	.	.	.	.	.	.
##contig=<ID=ctg963_pilon_pilon_obj,length=31610>	0	.	.	.	.	.	.	.
##contig=<ID=ctg776_pilon_pilon_obj,length=32035>	0	.	.	.	.	.	.	.
##contig=<ID=ctg1226_pilon_pilon_obj,length=14235>	0	.	.	.	.	.	.	.
##contig=<ID=ctg1431_pilon_pilon_obj,length=13823>	0	.	.	.	.	.	.	.
##contig=<ID=ctg944_pilon_pilon_obj,length=18397>	0	.	.	.	.	.	.	.
##contig=<ID=ctg1117_pilon_pilon_obj,length=46543>	0	.	.	.	.	.	.	.
##contig=<ID=ctg1047_pilon_pilon_obj,length=28903>	0	.	.	.	.	.	.	.
##contig=<ID=ctg781_pilon_pilon_obj,length=46356>	0	.	.	.	.	.	.	.
##contig=<ID=ctg1502_pilon_pilon_obj,length=21285>	0	.	.	.	.	.	.	.
##contig=<ID=ctg546_pilon_pilon_obj,length=169065>	0	.	.	.	.	.	.	.
##contig=<ID=ctg1251_pilon_pilon_obj,length=11579>	0	.	.	.	.	.	.	.
##contig=<ID=ctg1970_pilon_pilon_obj,length=12483>	0	.	.	.	.	.	.	.
##contig=<ID=ctg1246_pilon_pilon_obj,length=12656>	0	.	.	.	.	.	.	.
##contig=<ID=ctg1166_pilon_pilon_obj,length=21823>	0	.	.	.	.	.	.	.
##contig=<ID=ctg1094_pilon_pilon_obj,length=19178>	0	.	.	.	.	.	.	.
##contig=<ID=ctg918_pilon_pilon_obj,length=20361>	0	.	.	.	.	.	.	.
##contig=<ID=ctg668_pilon_pilon_obj,length=53700>	0	.	.	.	.	.	.	.
##contig=<ID=ctg787_pilon_pilon_obj,length=31364>	0	.	.	.	.	.	.	.
##contig=<ID=ctg1475_pilon_pilon_obj,length=25799>	0	.	.	.	.	.	.	.
##contig=<ID=ctg1273_pilon_pilon_obj,length=27121>	0	.	.	.	.	.	.	.
##contig=<ID=ctg920_pilon_pilon_obj,length=75305>	0	.	.	.	.	.	.	.
##contig=<ID=ctg1495_pilon_pilon_obj,length=18009>	0	.	.	.	.	.	.	.
##contig=<ID=ctg1509_pilon_pilon_obj,length=22058>	0	.	.	.	.	.	.	.
##contig=<ID=ctg1725_pilon_pilon_obj,length=22114>	0	.	.	.	.	.	.	.
##contig=<ID=ctg1800_pilon_pilon_obj,length=10619>	0	.	.	.	.	.	.	.
##contig=<ID=ctg1853_pilon_pilon_obj,length=18220>	0	.	.	.	.	.	.	.
##contig=<ID=ctg1006_pilon_pilon_obj,length=25619>	0	.	.	.	.	.	.	.
##contig=<ID=ctg1040_pilon_pilon_obj,length=18195>	0	.	.	.	.	.	.	.
##contig=<ID=ctg1747_pilon_pilon_obj,length=18225>	0	.	.	.	.	.	.	.
##contig=<ID=ctg887_pilon_pilon_obj,length=25662>	0	.	.	.	.	.	.	.
##contig=<ID=ctg714_pilon_pilon_obj,length=39278>	0	.	.	.	.	.	.	.
##contig=<ID=ctg1263_pilon_pilon_obj,length=11368>	0	.	.	.	.	.	.	.
##contig=<ID=ctg1444_pilon_pilon_obj,length=10546>	0	.	.	.	.	.	.	.
##contig=<ID=ctg1865_pilon_pilon_obj,length=10272>	0	.	.	.	.	.	.	.
##contig=<ID=ctg1052_pilon_pilon_obj,length=16321>	0	.	.	.	.	.	.	.
##contig=<ID=ctg718_pilon_pilon_obj,length=37096>	0	.	.	.	.	.	.	.
##contig=<ID=ctg1440_pilon_pilon_obj,length=9563>	0	.	.	.	.	.	.	.
##contig=<ID=ctg1717_pilon_pilon_obj,length=14822>	0	.	.	.	.	.	.	.
##contig=<ID=ctg1629_pilon_pilon_obj,length=30206>	0	.	.	.	.	.	.	.
##contig=<ID=Super-Scaffold_1484,length=347249>	0	.	.	.	.	.	.	.
##contig=<ID=ctg1968_pilon_pilon_obj,length=14876>	0	.	.	.	.	.	.	.
##contig=<ID=ctg798_pilon_pilon_obj,length=27387>	0	.	.	.	.	.	.	.
##contig=<ID=ctg720_pilon_pilon_obj,length=35721>	0	.	.	.	.	.	.	.
##contig=<ID=ctg928_pilon_pilon_obj,length=57265>	0	.	.	.	.	.	.	.
##contig=<ID=ctg874_pilon_pilon_obj,length=46818>	0	.	.	.	.	.	.	.
##contig=<ID=ctg1472_pilon_pilon_obj,length=8703>	0	.	.	.	.	.	.	.
##contig=<ID=ctg1628_pilon_pilon_obj,length=22359>	0	.	.	.	.	.	.	.
##contig=<ID=ctg1621_pilon_pilon_obj,length=19419>	0	.	.	.	.	.	.	.
##contig=<ID=ctg818_pilon_pilon_obj,length=33955>	0	.	.	.	.	.	.	.
##contig=<ID=ctg1957_pilon_pilon_obj,length=10249>	0	.	.	.	.	.	.	.
##contig=<ID=ctg1207_pilon_pilon_obj,length=37126>	0	.	.	.	.	.	.	.
##contig=<ID=ctg1848_pilon_pilon_obj,length=13643>	0	.	.	.	.	.	.	.
##contig=<ID=ctg1879_pilon_pilon_obj,length=16346>	0	.	.	.	.	.	.	.
##contig=<ID=ctg1972_pilon_pilon_obj,length=11747>	0	.	.	.	.	.	.	.
##contig=<ID=ctg722_pilon_pilon_obj,length=132161>	0	.	.	.	.	.	.	.
##contig=<ID=ctg701_pilon_pilon_obj,length=48560>	0	.	.	.	.	.	.	.
##contig=<ID=ctg1248_pilon_pilon_obj,length=12584>	0	.	.	.	.	.	.	.
##contig=<ID=ctg1044_pilon_pilon_obj,length=17707>	0	.	.	.	.	.	.	.
##contig=<ID=ctg706_pilon_pilon_obj,length=39629>	0	.	.	.	.	.	.	.
##contig=<ID=ctg1707_pilon_pilon_obj,length=15923>	0	.	.	.	.	.	.	.
##contig=<ID=ctg849_pilon_pilon_obj,length=23951>	0	.	.	.	.	.	.	.
##contig=<ID=ctg982_pilon_pilon_obj,length=19079>	0	.	.	.	.	.	.	.
##contig=<ID=ctg682_pilon_pilon_obj,length=108203>	0	.	.	.	.	.	.	.
##contig=<ID=ctg1144_pilon_pilon_obj,length=17085>	0	.	.	.	.	.	.	.
##contig=<ID=ctg1150_pilon_pilon_obj,length=19252>	0	.	.	.	.	.	.	.
##contig=<ID=ctg707_pilon_pilon_obj,length=37926>	0	.	.	.	.	.	.	.
##contig=<ID=ctg1397_pilon_pilon_obj,length=10344>	0	.	.	.	.	.	.	.
##contig=<ID=ctg570_pilon_pilon_obj,length=124794>	0	.	.	.	.	.	.	.
##contig=<ID=ctg1267_pilon_pilon_obj,length=16013>	0	.	.	.	.	.	.	.
##contig=<ID=ctg1756_pilon_pilon_obj,length=28969>	0	.	.	.	.	.	.	.
##contig=<ID=ctg1483_pilon_pilon_obj,length=22397>	0	.	.	.	.	.	.	.
##contig=<ID=ctg828_pilon_pilon_obj,length=24642>	0	.	.	.	.	.	.	.
##contig=<ID=ctg1346_pilon_pilon_obj,length=11260>	0	.	.	.	.	.	.	.
##contig=<ID=ctg711_pilon_pilon_obj,length=88674>	0	.	.	.	.	.	.	.
##contig=<ID=ctg1772_pilon_pilon_obj,length=16128>	0	.	.	.	.	.	.	.
##contig=<ID=ctg1034_pilon_pilon_obj,length=17358>	0	.	.	.	.	.	.	.
##contig=<ID=ctg1334_pilon_pilon_obj,length=10799>	0	.	.	.	.	.	.	.
##contig=<ID=Super-Scaffold_1422,length=376267>	0	.	.	.	.	.	.	.
##contig=<ID=ctg1934_pilon_pilon_obj,length=11452>	0	.	.	.	.	.	.	.
##contig=<ID=ctg1651_pilon_pilon_obj,length=43159>	0	.	.	.	.	.	.	.
##contig=<ID=ctg1022_pilon_pilon_obj,length=17097>	0	.	.	.	.	.	.	.
##contig=<ID=Super-Scaffold_1399,length=526372>	0	.	.	.	.	.	.	.
##contig=<ID=ctg1197_pilon_pilon_obj,length=12662>	0	.	.	.	.	.	.	.
##contig=<ID=ctg590_pilon_pilon_obj,length=77800>	0	.	.	.	.	.	.	.
##contig=<ID=ctg702_pilon_pilon_obj,length=45968>	0	.	.	.	.	.	.	.
##contig=<ID=ctg1561_pilon_pilon_obj,length=22577>	0	.	.	.	.	.	.	.
##contig=<ID=ctg991_pilon_pilon_obj,length=50316>	0	.	.	.	.	.	.	.
##contig=<ID=ctg1321_pilon_pilon_obj,length=11685>	0	.	.	.	.	.	.	.
##contig=<ID=ctg572_pilon_pilon_obj,length=176738>	0	.	.	.	.	.	.	.
##contig=<ID=ctg1965_pilon_pilon_obj,length=24549>	0	.	.	.	.	.	.	.
##contig=<ID=ctg950_pilon_pilon_obj,length=35118>	0	.	.	.	.	.	.	.
##contig=<ID=ctg1602_pilon_pilon_obj,length=21998>	0	.	.	.	.	.	.	.
##contig=<ID=ctg731_pilon_pilon_obj,length=42587>	0	.	.	.	.	.	.	.
##contig=<ID=ctg1845_pilon_pilon_obj,length=10689>	0	.	.	.	.	.	.	.
##contig=<ID=ctg435_pilon_pilon_subseq_1:62488_obj,length=62488>	0	.	.	.	.	.	.	.
##contig=<ID=ctg1419_pilon_pilon_obj,length=16439>	0	.	.	.	.	.	.	.
##contig=<ID=ctg752_pilon_pilon_obj,length=32379>	0	.	.	.	.	.	.	.
##contig=<ID=ctg1847_pilon_pilon_obj,length=19235>	0	.	.	.	.	.	.	.
##contig=<ID=ctg1633_pilon_pilon_obj,length=24728>	0	.	.	.	.	.	.	.
##contig=<ID=ctg1243_pilon_pilon_obj,length=27874>	0	.	.	.	.	.	.	.
##contig=<ID=ctg924_pilon_pilon_obj,length=36154>	0	.	.	.	.	.	.	.
##contig=<ID=ctg1890_pilon_pilon_obj,length=11368>	0	.	.	.	.	.	.	.
##contig=<ID=ctg1693_pilon_pilon_obj,length=12836>	0	.	.	.	.	.	.	.
##contig=<ID=ctg1171_pilon_pilon_obj,length=50639>	0	.	.	.	.	.	.	.
##contig=<ID=ctg1381_pilon_pilon_obj,length=10936>	0	.	.	.	.	.	.	.
##contig=<ID=ctg1544_pilon_pilon_obj,length=16370>	0	.	.	.	.	.	.	.
##contig=<ID=ctg897_pilon_pilon_obj,length=24700>	0	.	.	.	.	.	.	.
##contig=<ID=Super-Scaffold_1497,length=599296>	0	.	.	.	.	.	.	.
##contig=<ID=Super-Scaffold_1360,length=641749>	0	.	.	.	.	.	.	.
##contig=<ID=ctg1806_pilon_pilon_obj,length=20450>	0	.	.	.	.	.	.	.
##contig=<ID=ctg1035_pilon_pilon_obj,length=17406>	0	.	.	.	.	.	.	.
##contig=<ID=ctg1078_pilon_pilon_obj,length=17827>	0	.	.	.	.	.	.	.
##contig=<ID=ctg829_pilon_pilon_obj,length=24681>	0	.	.	.	.	.	.	.
##contig=<ID=ctg1719_pilon_pilon_obj,length=34833>	0	.	.	.	.	.	.	.
##contig=<ID=ctg744_pilon_pilon_obj,length=32246>	0	.	.	.	.	.	.	.
##contig=<ID=ctg1991_pilon_pilon_obj,length=14588>	0	.	.	.	.	.	.	.
##contig=<ID=ctg730_pilon_pilon_obj,length=35126>	0	.	.	.	.	.	.	.
##contig=<ID=ctg1143_pilon_pilon_obj,length=28793>	0	.	.	.	.	.	.	.
##contig=<ID=ctg1313_pilon_pilon_obj,length=11663>	0	.	.	.	.	.	.	.
##contig=<ID=ctg1081_pilon_pilon_obj,length=32914>	0	.	.	.	.	.	.	.
##contig=<ID=ctg631_pilon_pilon_obj,length=69098>	0	.	.	.	.	.	.	.
##contig=<ID=ctg795_pilon_pilon_obj,length=38848>	0	.	.	.	.	.	.	.
##contig=<ID=ctg1749_pilon_pilon_obj,length=14273>	0	.	.	.	.	.	.	.
##contig=<ID=ctg1378_pilon_pilon_obj,length=13960>	0	.	.	.	.	.	.	.
##contig=<ID=ctg597_pilon_pilon_obj,length=73013>	0	.	.	.	.	.	.	.
##contig=<ID=ctg995_pilon_pilon_obj,length=21351>	0	.	.	.	.	.	.	.
##contig=<ID=ctg919_pilon_pilon_obj,length=21593>	0	.	.	.	.	.	.	.
##contig=<ID=ctg1601_pilon_pilon_obj,length=22140>	0	.	.	.	.	.	.	.
##contig=<ID=ctg690_pilon_pilon_obj,length=227049>	0	.	.	.	.	.	.	.
##contig=<ID=ctg1575_pilon_pilon_obj,length=15648>	0	.	.	.	.	.	.	.
##contig=<ID=ctg743_pilon_pilon_obj,length=33788>	0	.	.	.	.	.	.	.
##contig=<ID=ctg1333_pilon_pilon_obj,length=21989>	0	.	.	.	.	.	.	.
##contig=<ID=ctg1983_pilon_pilon_obj,length=12128>	0	.	.	.	.	.	.	.
##contig=<ID=ctg804_pilon_pilon_obj,length=51298>	0	.	.	.	.	.	.	.
##contig=<ID=ctg1545_pilon_pilon_obj,length=32716>	0	.	.	.	.	.	.	.
##contig=<ID=ctg1379_pilon_pilon_obj,length=10793>	0	.	.	.	.	.	.	.
##contig=<ID=ctg632_pilon_pilon_obj,length=57964>	0	.	.	.	.	.	.	.
##contig=<ID=ctg1345_pilon_pilon_obj,length=47751>	0	.	.	.	.	.	.	.
##contig=<ID=ctg1088_pilon_pilon_obj,length=23756>	0	.	.	.	.	.	.	.
##contig=<ID=ctg859_pilon_pilon_obj,length=22978>	0	.	.	.	.	.	.	.
##contig=<ID=ctg1149_pilon_pilon_obj,length=13787>	0	.	.	.	.	.	.	.
##contig=<ID=ctg1141_pilon_pilon_obj,length=14632>	0	.	.	.	.	.	.	.
##contig=<ID=ctg1461_pilon_pilon_obj,length=9913>	0	.	.	.	.	.	.	.
##contig=<ID=ctg970_pilon_pilon_obj,length=40182>	0	.	.	.	.	.	.	.
##contig=<ID=ctg1979_pilon_pilon_obj,length=18342>	0	.	.	.	.	.	.	.
##contig=<ID=ctg770_pilon_pilon_obj,length=47282>	0	.	.	.	.	.	.	.
##contig=<ID=ctg884_pilon_pilon_obj,length=24354>	0	.	.	.	.	.	.	.
##contig=<ID=ctg977_pilon_pilon_obj,length=41179>	0	.	.	.	.	.	.	.
##contig=<ID=ctg614_pilon_pilon_obj,length=154616>	0	.	.	.	.	.	.	.
##contig=<ID=ctg1369_pilon_pilon_obj,length=54947>	0	.	.	.	.	.	.	.
##contig=<ID=ctg1636_pilon_pilon_obj,length=15972>	0	.	.	.	.	.	.	.
##contig=<ID=ctg801_pilon_pilon_obj,length=28912>	0	.	.	.	.	.	.	.
##contig=<ID=ctg1518_pilon_pilon_obj,length=29979>	0	.	.	.	.	.	.	.
##contig=<ID=ctg1422_pilon_pilon_obj,length=22373>	0	.	.	.	.	.	.	.
##contig=<ID=ctg976_pilon_pilon_obj,length=57198>	0	.	.	.	.	.	.	.
##contig=<ID=ctg957_pilon_pilon_obj,length=18941>	0	.	.	.	.	.	.	.
##contig=<ID=ctg1936_pilon_pilon_obj,length=10728>	0	.	.	.	.	.	.	.
##contig=<ID=ctg734_pilon_pilon_obj,length=47178>	0	.	.	.	.	.	.	.
##contig=<ID=ctg645_pilon_pilon_obj,length=70275>	0	.	.	.	.	.	.	.
##contig=<ID=ctg1956_pilon_pilon_obj,length=16142>	0	.	.	.	.	.	.	.
##contig=<ID=ctg1132_pilon_pilon_obj,length=13534>	0	.	.	.	.	.	.	.
##contig=<ID=ctg899_pilon_pilon_obj,length=21612>	0	.	.	.	.	.	.	.
##contig=<ID=ctg1681_pilon_pilon_obj,length=13098>	0	.	.	.	.	.	.	.
##contig=<ID=ctg1336_pilon_pilon_obj,length=11032>	0	.	.	.	.	.	.	.
##contig=<ID=ctg779_pilon_pilon_obj,length=30261>	0	.	.	.	.	.	.	.
##contig=<ID=ctg1946_pilon_pilon_obj,length=14317>	0	.	.	.	.	.	.	.
##contig=<ID=ctg1209_pilon_pilon_obj,length=22601>	0	.	.	.	.	.	.	.
##contig=<ID=ctg1213_pilon_pilon_obj,length=14519>	0	.	.	.	.	.	.	.
##contig=<ID=ctg1153_pilon_pilon_obj,length=13900>	0	.	.	.	.	.	.	.
##contig=<ID=ctg169_pilon_pilon_subseq_1934276:1968455_obj,length=34180>	0	.	.	.	.	.	.	.
##contig=<ID=ctg1867_pilon_pilon_obj,length=9750>	0	.	.	.	.	.	.	.
##contig=<ID=ctg1145_pilon_pilon_obj,length=14183>	0	.	.	.	.	.	.	.
##contig=<ID=ctg1156_pilon_pilon_obj,length=31063>	0	.	.	.	.	.	.	.
##contig=<ID=ctg873_pilon_pilon_obj,length=73250>	0	.	.	.	.	.	.	.
##contig=<ID=ctg1521_pilon_pilon_obj,length=28862>	0	.	.	.	.	.	.	.
##contig=<ID=ctg681_pilon_pilon_obj,length=45304>	0	.	.	.	.	.	.	.
##contig=<ID=ctg1164_pilon_pilon_obj,length=28913>	0	.	.	.	.	.	.	.
##contig=<ID=ctg969_pilon_pilon_obj,length=18984>	0	.	.	.	.	.	.	.
##contig=<ID=ctg1771_pilon_pilon_obj,length=23203>	0	.	.	.	.	.	.	.
##contig=<ID=ctg1685_pilon_pilon_obj,length=10600>	0	.	.	.	.	.	.	.
##contig=<ID=ctg1945_pilon_pilon_obj,length=12989>	0	.	.	.	.	.	.	.
##contig=<ID=ctg979_pilon_pilon_obj,length=17898>	0	.	.	.	.	.	.	.
##contig=<ID=ctg1082_pilon_pilon_obj,length=29831>	0	.	.	.	.	.	.	.
##contig=<ID=ctg1411_pilon_pilon_obj,length=10125>	0	.	.	.	.	.	.	.
##contig=<ID=ctg51_pilon_pilon_subseq_15988228:16059677_obj,length=71450>	0	.	.	.	.	.	.	.
##contig=<ID=ctg1849_pilon_pilon_obj,length=14887>	0	.	.	.	.	.	.	.
##contig=<ID=ctg1488_pilon_pilon_obj,length=16294>	0	.	.	.	.	.	.	.
##contig=<ID=ctg1118_pilon_pilon_obj,length=14669>	0	.	.	.	.	.	.	.
##contig=<ID=ctg1699_pilon_pilon_obj,length=12344>	0	.	.	.	.	.	.	.
##contig=<ID=ctg1547_pilon_pilon_obj,length=38663>	0	.	.	.	.	.	.	.
##contig=<ID=ctg1786_pilon_pilon_obj,length=13517>	0	.	.	.	.	.	.	.
##contig=<ID=ctg703_pilon_pilon_obj,length=87757>	0	.	.	.	.	.	.	.
##contig=<ID=ctg1735_pilon_pilon_obj,length=12269>	0	.	.	.	.	.	.	.
##contig=<ID=ctg1539_pilon_pilon_obj,length=40803>	0	.	.	.	.	.	.	.
##contig=<ID=ctg747_pilon_pilon_obj,length=68185>	0	.	.	.	.	.	.	.
##contig=<ID=ctg1415_pilon_pilon_obj,length=9871>	0	.	.	.	.	.	.	.
##contig=<ID=ctg1768_pilon_pilon_obj,length=13772>	0	.	.	.	.	.	.	.
##contig=<ID=ctg1804_pilon_pilon_obj,length=16527>	0	.	.	.	.	.	.	.
##contig=<ID=ctg784_pilon_pilon_obj,length=29636>	0	.	.	.	.	.	.	.
##contig=<ID=ctg1135_pilon_pilon_obj,length=14542>	0	.	.	.	.	.	.	.
##contig=<ID=ctg1921_pilon_pilon_obj,length=11251>	0	.	.	.	.	.	.	.
##contig=<ID=ctg1903_pilon_pilon_obj,length=13329>	0	.	.	.	.	.	.	.
##contig=<ID=ctg1319_pilon_pilon_obj,length=11002>	0	.	.	.	.	.	.	.
##contig=<ID=ctg1759_pilon_pilon_obj,length=15196>	0	.	.	.	.	.	.	.
##contig=<ID=ctg1646_pilon_pilon_obj,length=30145>	0	.	.	.	.	.	.	.
##contig=<ID=ctg1882_pilon_pilon_obj,length=12593>	0	.	.	.	.	.	.	.
##contig=<ID=ctg1005_pilon_pilon_obj,length=17581>	0	.	.	.	.	.	.	.
##contig=<ID=ctg654_pilon_pilon_obj,length=72552>	0	.	.	.	.	.	.	.
##contig=<ID=ctg854_pilon_pilon_obj,length=24243>	0	.	.	.	.	.	.	.
##contig=<ID=ctg1252_pilon_pilon_obj,length=34235>	0	.	.	.	.	.	.	.
##contig=<ID=ctg1155_pilon_pilon_obj,length=20253>	0	.	.	.	.	.	.	.
##contig=<ID=ctg1916_pilon_pilon_obj,length=13560>	0	.	.	.	.	.	.	.
##contig=<ID=ctg657_pilon_pilon_obj,length=68801>	0	.	.	.	.	.	.	.
##contig=<ID=ctg1229_pilon_pilon_obj,length=14425>	0	.	.	.	.	.	.	.
##contig=<ID=ctg1027_pilon_pilon_obj,length=16708>	0	.	.	.	.	.	.	.
##contig=<ID=ctg1826_pilon_pilon_obj,length=11121>	0	.	.	.	.	.	.	.
##contig=<ID=ctg1530_pilon_pilon_obj,length=39276>	0	.	.	.	.	.	.	.
##contig=<ID=ctg531_pilon_pilon_obj,length=302157>	0	.	.	.	.	.	.	.
##contig=<ID=ctg968_pilon_pilon_obj,length=29050>	0	.	.	.	.	.	.	.
##contig=<ID=ctg709_pilon_pilon_obj,length=67866>	0	.	.	.	.	.	.	.
##contig=<ID=ctg1565_pilon_pilon_obj,length=23443>	0	.	.	.	.	.	.	.
##contig=<ID=ctg745_pilon_pilon_obj,length=35225>	0	.	.	.	.	.	.	.
##contig=<ID=ctg1086_pilon_pilon_obj,length=15178>	0	.	.	.	.	.	.	.
##contig=<ID=ctg862_pilon_pilon_obj,length=62144>	0	.	.	.	.	.	.	.
##contig=<ID=ctg1593_pilon_pilon_obj,length=49489>	0	.	.	.	.	.	.	.
##contig=<ID=ctg975_pilon_pilon_obj,length=33774>	0	.	.	.	.	.	.	.
##contig=<ID=ctg1104_pilon_pilon_obj,length=14339>	0	.	.	.	.	.	.	.
##contig=<ID=ctg1875_pilon_pilon_obj,length=13783>	0	.	.	.	.	.	.	.
##contig=<ID=ctg1816_pilon_pilon_obj,length=11876>	0	.	.	.	.	.	.	.
##contig=<ID=ctg1687_pilon_pilon_obj,length=9868>	0	.	.	.	.	.	.	.
##contig=<ID=ctg866_pilon_pilon_obj,length=26100>	0	.	.	.	.	.	.	.
##contig=<ID=ctg343_pilon_pilon_subseq_159705:168849_obj,length=9145>	0	.	.	.	.	.	.	.
##contig=<ID=ctg1293_pilon_pilon_obj,length=11518>	0	.	.	.	.	.	.	.
##contig=<ID=ctg1335_pilon_pilon_obj,length=11282>	0	.	.	.	.	.	.	.
##contig=<ID=ctg1891_pilon_pilon_obj,length=12471>	0	.	.	.	.	.	.	.
##contig=<ID=ctg1765_pilon_pilon_obj,length=17258>	0	.	.	.	.	.	.	.
##contig=<ID=ctg1863_pilon_pilon_obj,length=11539>	0	.	.	.	.	.	.	.
##contig=<ID=ctg1938_pilon_pilon_obj,length=10562>	0	.	.	.	.	.	.	.
##contig=<ID=ctg677_pilon_pilon_obj,length=47079>	0	.	.	.	.	.	.	.
##contig=<ID=ctg1576_pilon_pilon_obj,length=12167>	0	.	.	.	.	.	.	.
##contig=<ID=ctg1302_pilon_pilon_obj,length=69482>	0	.	.	.	.	.	.	.
##contig=<ID=ctg666_pilon_pilon_obj,length=53773>	0	.	.	.	.	.	.	.
##contig=<ID=ctg1085_pilon_pilon_obj,length=15692>	0	.	.	.	.	.	.	.
##contig=<ID=ctg1978_pilon_pilon_obj,length=10146>	0	.	.	.	.	.	.	.
##contig=<ID=ctg1877_pilon_pilon_obj,length=13637>	0	.	.	.	.	.	.	.
##contig=<ID=ctg844_pilon_pilon_obj,length=49680>	0	.	.	.	.	.	.	.
##contig=<ID=ctg1514_pilon_pilon_obj,length=14664>	0	.	.	.	.	.	.	.
##contig=<ID=ctg819_pilon_pilon_obj,length=23499>	0	.	.	.	.	.	.	.
##contig=<ID=ctg1777_pilon_pilon_obj,length=18934>	0	.	.	.	.	.	.	.
##contig=<ID=ctg1528_pilon_pilon_obj,length=16578>	0	.	.	.	.	.	.	.
##contig=<ID=ctg1627_pilon_pilon_obj,length=18348>	0	.	.	.	.	.	.	.
##contig=<ID=ctg1002_pilon_pilon_obj,length=17463>	0	.	.	.	.	.	.	.
##contig=<ID=ctg1286_pilon_pilon_obj,length=11663>	0	.	.	.	.	.	.	.
##contig=<ID=ctg1225_pilon_pilon_obj,length=32731>	0	.	.	.	.	.	.	.
##contig=<ID=ctg1439_pilon_pilon_obj,length=9778>	0	.	.	.	.	.	.	.
##contig=<ID=ctg1943_pilon_pilon_obj,length=36999>	0	.	.	.	.	.	.	.
##contig=<ID=ctg1897_pilon_pilon_obj,length=33476>	0	.	.	.	.	.	.	.
##contig=<ID=ctg1517_pilon_pilon_obj,length=18357>	0	.	.	.	.	.	.	.
##contig=<ID=ctg1146_pilon_pilon_obj,length=13351>	0	.	.	.	.	.	.	.
##contig=<ID=ctg1563_pilon_pilon_obj,length=11836>	0	.	.	.	.	.	.	.
##contig=<ID=Super-Scaffold_1493,length=281653>	0	.	.	.	.	.	.	.
##contig=<ID=ctg1265_pilon_pilon_obj,length=31653>	0	.	.	.	.	.	.	.
##contig=<ID=ctg1465_pilon_pilon_obj,length=9753>	0	.	.	.	.	.	.	.
##contig=<ID=ctg1889_pilon_pilon_obj,length=17568>	0	.	.	.	.	.	.	.
##contig=<ID=ctg717_pilon_pilon_obj,length=42411>	0	.	.	.	.	.	.	.
##contig=<ID=ctg1015_pilon_pilon_obj,length=17228>	0	.	.	.	.	.	.	.
##contig=<ID=ctg797_pilon_pilon_obj,length=29263>	0	.	.	.	.	.	.	.
##contig=<ID=ctg1183_pilon_pilon_obj,length=21359>	0	.	.	.	.	.	.	.
##contig=<ID=ctg1492_pilon_pilon_obj,length=13548>	0	.	.	.	.	.	.	.
##contig=<ID=ctg1037_pilon_pilon_obj,length=28932>	0	.	.	.	.	.	.	.
##contig=<ID=ctg1710_pilon_pilon_obj,length=15210>	0	.	.	.	.	.	.	.
##contig=<ID=ctg1271_pilon_pilon_obj,length=10824>	0	.	.	.	.	.	.	.
##contig=<ID=ctg786_pilon_pilon_obj,length=49876>	0	.	.	.	.	.	.	.
##contig=<ID=ctg1659_pilon_pilon_obj,length=32566>	0	.	.	.	.	.	.	.
##contig=<ID=ctg1808_pilon_pilon_obj,length=15547>	0	.	.	.	.	.	.	.
##contig=<ID=ctg1160_pilon_pilon_obj,length=15705>	0	.	.	.	.	.	.	.
##contig=<ID=ctg800_pilon_pilon_obj,length=28391>	0	.	.	.	.	.	.	.
##contig=<ID=ctg1555_pilon_pilon_obj,length=21975>	0	.	.	.	.	.	.	.
##contig=<ID=ctg1179_pilon_pilon_obj,length=33696>	0	.	.	.	.	.	.	.
##contig=<ID=ctg710_pilon_pilon_obj,length=74935>	0	.	.	.	.	.	.	.
##contig=<ID=ctg815_pilon_pilon_obj,length=110777>	0	.	.	.	.	.	.	.
##contig=<ID=ctg1136_pilon_pilon_obj,length=17995>	0	.	.	.	.	.	.	.
##contig=<ID=ctg1406_pilon_pilon_obj,length=19556>	0	.	.	.	.	.	.	.
##contig=<ID=ctg209_pilon_pilon_subseq_3469458:3522246_obj,length=52789>	0	.	.	.	.	.	.	.
##contig=<ID=ctg1835_pilon_pilon_obj,length=14810>	0	.	.	.	.	.	.	.
##contig=<ID=ctg726_pilon_pilon_obj,length=35228>	0	.	.	.	.	.	.	.
##contig=<ID=ctg629_pilon_pilon_obj,length=64394>	0	.	.	.	.	.	.	.
##contig=<ID=ctg616_pilon_pilon_obj,length=111728>	0	.	.	.	.	.	.	.
##contig=<ID=ctg576_pilon_pilon_obj,length=163630>	0	.	.	.	.	.	.	.
##contig=<ID=ctg1295_pilon_pilon_obj,length=27033>	0	.	.	.	.	.	.	.
##contig=<ID=ctg893_pilon_pilon_obj,length=34275>	0	.	.	.	.	.	.	.
##contig=<ID=ctg1996_pilon_pilon_obj,length=21331>	0	.	.	.	.	.	.	.
##contig=<ID=ctg596_pilon_pilon_obj,length=211610>	0	.	.	.	.	.	.	.
##contig=<ID=ctg1354_pilon_pilon_obj,length=11461>	0	.	.	.	.	.	.	.
##contig=<ID=ctg1711_pilon_pilon_obj,length=14001>	0	.	.	.	.	.	.	.
##contig=<ID=ctg1668_pilon_pilon_obj,length=16276>	0	.	.	.	.	.	.	.
##contig=<ID=ctg1682_pilon_pilon_obj,length=20175>	0	.	.	.	.	.	.	.
##contig=<ID=ctg1741_pilon_pilon_obj,length=25349>	0	.	.	.	.	.	.	.
##contig=<ID=ctg742_pilon_pilon_obj,length=51609>	0	.	.	.	.	.	.	.
##contig=<ID=ctg1116_pilon_pilon_obj,length=21695>	0	.	.	.	.	.	.	.
##contig=<ID=ctg1728_pilon_pilon_obj,length=11890>	0	.	.	.	.	.	.	.
##contig=<ID=ctg971_pilon_pilon_obj,length=18564>	0	.	.	.	.	.	.	.
##contig=<ID=ctg1107_pilon_pilon_obj,length=16360>	0	.	.	.	.	.	.	.
##contig=<ID=ctg1157_pilon_pilon_obj,length=13476>	0	.	.	.	.	.	.	.
##contig=<ID=ctg972_pilon_pilon_obj,length=32672>	0	.	.	.	.	.	.	.
##contig=<ID=ctg1202_pilon_pilon_obj,length=13119>	0	.	.	.	.	.	.	.
##contig=<ID=ctg746_pilon_pilon_obj,length=34040>	0	.	.	.	.	.	.	.
##contig=<ID=ctg820_pilon_pilon_obj,length=26768>	0	.	.	.	.	.	.	.
##contig=<ID=ctg1942_pilon_pilon_obj,length=28681>	0	.	.	.	.	.	.	.
##contig=<ID=ctg1478_pilon_pilon_obj,length=12367>	0	.	.	.	.	.	.	.
##contig=<ID=ctg949_pilon_pilon_obj,length=20031>	0	.	.	.	.	.	.	.
##contig=<ID=ctg1589_pilon_pilon_obj,length=12241>	0	.	.	.	.	.	.	.
##contig=<ID=ctg1189_pilon_pilon_obj,length=13448>	0	.	.	.	.	.	.	.
##contig=<ID=ctg577_pilon_pilon_obj,length=98289>	0	.	.	.	.	.	.	.
##contig=<ID=ctg843_pilon_pilon_obj,length=67842>	0	.	.	.	.	.	.	.
##contig=<ID=ctg1655_pilon_pilon_obj,length=12028>	0	.	.	.	.	.	.	.
##contig=<ID=ctg582_pilon_pilon_obj,length=84586>	0	.	.	.	.	.	.	.
##contig=<ID=ctg1700_pilon_pilon_obj,length=16011>	0	.	.	.	.	.	.	.
##contig=<ID=ctg648_pilon_pilon_obj,length=52483>	0	.	.	.	.	.	.	.
##contig=<ID=ctg1746_pilon_pilon_obj,length=25519>	0	.	.	.	.	.	.	.
##contig=<ID=ctg1648_pilon_pilon_obj,length=11743>	0	.	.	.	.	.	.	.
##contig=<ID=ctg876_pilon_pilon_obj,length=23691>	0	.	.	.	.	.	.	.
##contig=<ID=ctg1689_pilon_pilon_obj,length=30474>	0	.	.	.	.	.	.	.
##contig=<ID=ctg1115_pilon_pilon_obj,length=23628>	0	.	.	.	.	.	.	.
##contig=<ID=ctg948_pilon_pilon_obj,length=19571>	0	.	.	.	.	.	.	.
##contig=<ID=ctg101_pilon_pilon_subseq_9641876:9708853_obj,length=66978>	0	.	.	.	.	.	.	.
##contig=<ID=ctg1432_pilon_pilon_obj,length=35612>	0	.	.	.	.	.	.	.
##contig=<ID=ctg1072_pilon_pilon_obj,length=15617>	0	.	.	.	.	.	.	.
##contig=<ID=ctg1799_pilon_pilon_obj,length=10316>	0	.	.	.	.	.	.	.
##contig=<ID=ctg1551_pilon_pilon_obj,length=30766>	0	.	.	.	.	.	.	.
##contig=<ID=ctg1186_pilon_pilon_obj,length=15396>	0	.	.	.	.	.	.	.
##contig=<ID=ctg1500_pilon_pilon_obj,length=33971>	0	.	.	.	.	.	.	.
##contig=<ID=ctg697_pilon_pilon_obj,length=49208>	0	.	.	.	.	.	.	.
##contig=<ID=ctg753_pilon_pilon_obj,length=31650>	0	.	.	.	.	.	.	.
##contig=<ID=ctg860_pilon_pilon_obj,length=31238>	0	.	.	.	.	.	.	.
##contig=<ID=ctg1206_pilon_pilon_obj,length=35149>	0	.	.	.	.	.	.	.
##contig=<ID=ctg708_pilon_pilon_obj,length=37442>	0	.	.	.	.	.	.	.
##contig=<ID=ctg780_pilon_pilon_obj,length=30975>	0	.	.	.	.	.	.	.
##contig=<ID=ctg1279_pilon_pilon_obj,length=11753>	0	.	.	.	.	.	.	.
##contig=<ID=ctg1139_pilon_pilon_obj,length=14100>	0	.	.	.	.	.	.	.
##contig=<ID=ctg571_pilon_pilon_obj,length=143341>	0	.	.	.	.	.	.	.
##contig=<ID=ctg1686_pilon_pilon_obj,length=41899>	0	.	.	.	.	.	.	.
##contig=<ID=ctg1558_pilon_pilon_obj,length=15146>	0	.	.	.	.	.	.	.
##contig=<ID=ctg1987_pilon_pilon_obj,length=13501>	0	.	.	.	.	.	.	.
##contig=<ID=ctg1443_pilon_pilon_obj,length=17548>	0	.	.	.	.	.	.	.
##contig=<ID=ctg589_pilon_pilon_obj,length=80669>	0	.	.	.	.	.	.	.
##contig=<ID=ctg1073_pilon_pilon_obj,length=16426>	0	.	.	.	.	.	.	.
##contig=<ID=ctg989_pilon_pilon_obj,length=32375>	0	.	.	.	.	.	.	.
##contig=<ID=ctg997_pilon_pilon_obj,length=47595>	0	.	.	.	.	.	.	.
##contig=<ID=ctg1351_pilon_pilon_obj,length=16225>	0	.	.	.	.	.	.	.
##contig=<ID=ctg1823_pilon_pilon_obj,length=14734>	0	.	.	.	.	.	.	.
##contig=<ID=ctg610_pilon_pilon_obj,length=145198>	0	.	.	.	.	.	.	.
##contig=<ID=ctg890_pilon_pilon_obj,length=62616>	0	.	.	.	.	.	.	.
##contig=<ID=ctg764_pilon_pilon_obj,length=31313>	0	.	.	.	.	.	.	.
##contig=<ID=ctg676_pilon_pilon_obj,length=71022>	0	.	.	.	.	.	.	.
##contig=<ID=ctg1218_pilon_pilon_obj,length=20262>	0	.	.	.	.	.	.	.
##contig=<ID=ctg1128_pilon_pilon_obj,length=16395>	0	.	.	.	.	.	.	.
##contig=<ID=ctg1519_pilon_pilon_obj,length=11732>	0	.	.	.	.	.	.	.
##contig=<ID=ctg1583_pilon_pilon_obj,length=12744>	0	.	.	.	.	.	.	.
##contig=<ID=ctg1869_pilon_pilon_obj,length=12192>	0	.	.	.	.	.	.	.
##contig=<ID=ctg1300_pilon_pilon_obj,length=10603>	0	.	.	.	.	.	.	.
##contig=<ID=ctg1342_pilon_pilon_obj,length=11042>	0	.	.	.	.	.	.	.
##contig=<ID=ctg385_pilon_pilon_subseq_1:57347_obj,length=57347>	0	.	.	.	.	.	.	.
##contig=<ID=ctg1065_pilon_pilon_obj,length=20641>	0	.	.	.	.	.	.	.
##contig=<ID=ctg498_pilon_pilon_subseq_1:128491_obj,length=128491>	0	.	.	.	.	.	.	.
##contig=<ID=ctg768_pilon_pilon_obj,length=91569>	0	.	.	.	.	.	.	.
##contig=<ID=ctg1691_pilon_pilon_obj,length=12515>	0	.	.	.	.	.	.	.
##contig=<ID=ctg1281_pilon_pilon_obj,length=22799>	0	.	.	.	.	.	.	.
##contig=<ID=ctg1951_pilon_pilon_obj,length=10898>	0	.	.	.	.	.	.	.
##contig=<ID=ctg1640_pilon_pilon_obj,length=19805>	0	.	.	.	.	.	.	.
##contig=<ID=ctg777_pilon_pilon_obj,length=41429>	0	.	.	.	.	.	.	.
##contig=<ID=ctg1421_pilon_pilon_obj,length=9620>	0	.	.	.	.	.	.	.
##contig=<ID=ctg1193_pilon_pilon_obj,length=13369>	0	.	.	.	.	.	.	.
##contig=<ID=ctg548_pilon_pilon_obj,length=183332>	0	.	.	.	.	.	.	.
##contig=<ID=ctg471_pilon_pilon_subseq_1:98861_obj,length=98861>	0	.	.	.	.	.	.	.
##contig=<ID=ctg1046_pilon_pilon_obj,length=17395>	0	.	.	.	.	.	.	.
##contig=<ID=ctg915_pilon_pilon_obj,length=21122>	0	.	.	.	.	.	.	.
##contig=<ID=ctg1051_pilon_pilon_obj,length=27262>	0	.	.	.	.	.	.	.
##contig=<ID=ctg253_pilon_pilon_subseq_1:92028_obj,length=92028>	0	.	.	.	.	.	.	.
##contig=<ID=ctg1167_pilon_pilon_obj,length=14360>	0	.	.	.	.	.	.	.
##contig=<ID=ctg1376_pilon_pilon_obj,length=32978>	0	.	.	.	.	.	.	.
##contig=<ID=ctg1031_pilon_pilon_obj,length=26027>	0	.	.	.	.	.	.	.
##contig=<ID=ctg853_pilon_pilon_obj,length=55707>	0	.	.	.	.	.	.	.
##contig=<ID=ctg1773_pilon_pilon_obj,length=11075>	0	.	.	.	.	.	.	.
##contig=<ID=ctg1261_pilon_pilon_obj,length=12442>	0	.	.	.	.	.	.	.
##contig=<ID=ctg728_pilon_pilon_obj,length=35068>	0	.	.	.	.	.	.	.
##contig=<ID=ctg602_pilon_pilon_obj,length=84772>	0	.	.	.	.	.	.	.
##contig=<ID=ctg700_pilon_pilon_obj,length=38782>	0	.	.	.	.	.	.	.
##contig=<ID=ctg1862_pilon_pilon_obj,length=13334>	0	.	.	.	.	.	.	.
##contig=<ID=ctg1733_pilon_pilon_obj,length=11824>	0	.	.	.	.	.	.	.
##contig=<ID=ctg1787_pilon_pilon_obj,length=14015>	0	.	.	.	.	.	.	.
##contig=<ID=ctg1796_pilon_pilon_obj,length=11251>	0	.	.	.	.	.	.	.
##contig=<ID=ctg492_pilon_pilon_obj,length=326528>	0	.	.	.	.	.	.	.
##contig=<ID=ctg615_pilon_pilon_obj,length=70288>	0	.	.	.	.	.	.	.
##contig=<ID=ctg880_pilon_pilon_obj,length=50148>	0	.	.	.	.	.	.	.
##contig=<ID=ctg1568_pilon_pilon_obj,length=17530>	0	.	.	.	.	.	.	.
##contig=<ID=ctg1886_pilon_pilon_obj,length=11424>	0	.	.	.	.	.	.	.
##contig=<ID=ctg1630_pilon_pilon_obj,length=14659>	0	.	.	.	.	.	.	.
##contig=<ID=ctg1511_pilon_pilon_obj,length=12532>	0	.	.	.	.	.	.	.
##contig=<ID=Super-Scaffold_1431,length=498283>	0	.	.	.	.	.	.	.
##contig=<ID=ctg737_pilon_pilon_obj,length=34725>	0	.	.	.	.	.	.	.
##contig=<ID=ctg1310_pilon_pilon_obj,length=14023>	0	.	.	.	.	.	.	.
##contig=<ID=ctg555_pilon_pilon_subseq_164067:310670_obj,length=146604>	0	.	.	.	.	.	.	.
##contig=<ID=ctg1908_pilon_pilon_obj,length=17838>	0	.	.	.	.	.	.	.
##contig=<ID=ctg686_pilon_pilon_obj,length=103131>	0	.	.	.	.	.	.	.
##contig=<ID=ctg1462_pilon_pilon_obj,length=8931>	0	.	.	.	.	.	.	.
##contig=<ID=ctg813_pilon_pilon_obj,length=30691>	0	.	.	.	.	.	.	.
##contig=<ID=ctg715_pilon_pilon_obj,length=103709>	0	.	.	.	.	.	.	.
##contig=<ID=ctg584_pilon_pilon_obj,length=163923>	0	.	.	.	.	.	.	.
##contig=<ID=ctg935_pilon_pilon_obj,length=19977>	0	.	.	.	.	.	.	.
##contig=<ID=ctg1854_pilon_pilon_obj,length=10865>	0	.	.	.	.	.	.	.
##contig=<ID=ctg870_pilon_pilon_obj,length=22886>	0	.	.	.	.	.	.	.
##contig=<ID=ctg1861_pilon_pilon_obj,length=18126>	0	.	.	.	.	.	.	.
##contig=<ID=ctg925_pilon_pilon_obj,length=20491>	0	.	.	.	.	.	.	.
##contig=<ID=ctg943_pilon_pilon_obj,length=29944>	0	.	.	.	.	.	.	.
##contig=<ID=ctg1059_pilon_pilon_obj,length=24304>	0	.	.	.	.	.	.	.
##contig=<ID=ctg547_pilon_pilon_obj,length=372445>	0	.	.	.	.	.	.	.
##contig=<ID=ctg2002_pilon_pilon_obj,length=9432>	0	.	.	.	.	.	.	.
##contig=<ID=ctg1896_pilon_pilon_obj,length=13521>	0	.	.	.	.	.	.	.
##contig=<ID=ctg1237_pilon_pilon_obj,length=21326>	0	.	.	.	.	.	.	.
##contig=<ID=ctg1199_pilon_pilon_obj,length=13103>	0	.	.	.	.	.	.	.
##contig=<ID=ctg1364_pilon_pilon_obj,length=41303>	0	.	.	.	.	.	.	.
##contig=<ID=ctg875_pilon_pilon_obj,length=82777>	0	.	.	.	.	.	.	.
##contig=<ID=ctg1227_pilon_pilon_obj,length=12349>	0	.	.	.	.	.	.	.
##contig=<ID=ctg848_pilon_pilon_obj,length=24161>	0	.	.	.	.	.	.	.
##contig=<ID=ctg1386_pilon_pilon_obj,length=10630>	0	.	.	.	.	.	.	.
##contig=<ID=ctg810_pilon_pilon_obj,length=32441>	0	.	.	.	.	.	.	.
##contig=<ID=ctg1008_pilon_pilon_obj,length=18457>	0	.	.	.	.	.	.	.
##contig=<ID=ctg1258_pilon_pilon_obj,length=12239>	0	.	.	.	.	.	.	.
##contig=<ID=ctg1464_pilon_pilon_obj,length=12219>	0	.	.	.	.	.	.	.
##contig=<ID=ctg1399_pilon_pilon_obj,length=10775>	0	.	.	.	.	.	.	.
##contig=<ID=ctg1982_pilon_pilon_obj,length=15922>	0	.	.	.	.	.	.	.
##contig=<ID=ctg1538_pilon_pilon_obj,length=12431>	0	.	.	.	.	.	.	.
##contig=<ID=ctg1054_pilon_pilon_obj,length=16290>	0	.	.	.	.	.	.	.
##contig=<ID=ctg1911_pilon_pilon_obj,length=20153>	0	.	.	.	.	.	.	.
##contig=<ID=ctg946_pilon_pilon_obj,length=43658>	0	.	.	.	.	.	.	.
##contig=<ID=ctg1815_pilon_pilon_obj,length=15214>	0	.	.	.	.	.	.	.
##contig=<ID=ctg914_pilon_pilon_obj,length=37709>	0	.	.	.	.	.	.	.
##contig=<ID=ctg1995_pilon_pilon_obj,length=21196>	0	.	.	.	.	.	.	.
##contig=<ID=ctg1505_pilon_pilon_obj,length=10603>	0	.	.	.	.	.	.	.
##contig=<ID=ctg1493_pilon_pilon_obj,length=12270>	0	.	.	.	.	.	.	.
##contig=<ID=ctg1884_pilon_pilon_obj,length=15659>	0	.	.	.	.	.	.	.
##contig=<ID=ctg939_pilon_pilon_obj,length=25487>	0	.	.	.	.	.	.	.
##contig=<ID=ctg1165_pilon_pilon_obj,length=24758>	0	.	.	.	.	.	.	.
##contig=<ID=ctg833_pilon_pilon_obj,length=55681>	0	.	.	.	.	.	.	.
##contig=<ID=Super-Scaffold_1426,length=351385>	0	.	.	.	.	.	.	.
##contig=<ID=ctg1540_pilon_pilon_obj,length=16934>	0	.	.	.	.	.	.	.
##contig=<ID=ctg1026_pilon_pilon_obj,length=16171>	0	.	.	.	.	.	.	.
##contig=<ID=ctg1529_pilon_pilon_obj,length=18369>	0	.	.	.	.	.	.	.
##contig=<ID=ctg842_pilon_pilon_obj,length=88211>	0	.	.	.	.	.	.	.
##contig=<ID=ctg1450_pilon_pilon_obj,length=9539>	0	.	.	.	.	.	.	.
##contig=<ID=ctg1556_pilon_pilon_obj,length=19555>	0	.	.	.	.	.	.	.
##contig=<ID=ctg1255_pilon_pilon_obj,length=27835>	0	.	.	.	.	.	.	.
##contig=<ID=ctg1401_pilon_pilon_obj,length=31503>	0	.	.	.	.	.	.	.
##contig=<ID=ctg733_pilon_pilon_obj,length=35353>	0	.	.	.	.	.	.	.
##contig=<ID=ctg1448_pilon_pilon_obj,length=13520>	0	.	.	.	.	.	.	.
##contig=<ID=ctg1762_pilon_pilon_obj,length=14166>	0	.	.	.	.	.	.	.
##contig=<ID=ctg1429_pilon_pilon_obj,length=10314>	0	.	.	.	.	.	.	.
##contig=<ID=ctg1977_pilon_pilon_obj,length=13988>	0	.	.	.	.	.	.	.
##contig=<ID=ctg1454_pilon_pilon_obj,length=9167>	0	.	.	.	.	.	.	.
##contig=<ID=ctg580_pilon_pilon_obj,length=116345>	0	.	.	.	.	.	.	.
##contig=<ID=ctg867_pilon_pilon_obj,length=30762>	0	.	.	.	.	.	.	.
##contig=<ID=ctg983_pilon_pilon_obj,length=91365>	0	.	.	.	.	.	.	.
##contig=<ID=ctg1016_pilon_pilon_obj,length=18519>	0	.	.	.	.	.	.	.
##contig=<ID=ctg673_pilon_pilon_obj,length=97949>	0	.	.	.	.	.	.	.
##contig=<ID=ctg1203_pilon_pilon_obj,length=13039>	0	.	.	.	.	.	.	.
##contig=<ID=ctg1079_pilon_pilon_obj,length=16280>	0	.	.	.	.	.	.	.
##contig=<ID=ctg1543_pilon_pilon_obj,length=25091>	0	.	.	.	.	.	.	.
##contig=<ID=ctg794_pilon_pilon_obj,length=29340>	0	.	.	.	.	.	.	.
##contig=<ID=ctg1181_pilon_pilon_obj,length=13175>	0	.	.	.	.	.	.	.
##contig=<ID=ctg1964_pilon_pilon_obj,length=11102>	0	.	.	.	.	.	.	.
##contig=<ID=ctg674_pilon_pilon_obj,length=45668>	0	.	.	.	.	.	.	.
##contig=<ID=ctg1102_pilon_pilon_obj,length=14831>	0	.	.	.	.	.	.	.
##contig=<ID=ctg1487_pilon_pilon_obj,length=21654>	0	.	.	.	.	.	.	.
##contig=<ID=ctg1058_pilon_pilon_obj,length=46586>	0	.	.	.	.	.	.	.
##contig=<ID=ctg1795_pilon_pilon_obj,length=18496>	0	.	.	.	.	.	.	.
##contig=<ID=ctg1508_pilon_pilon_obj,length=17556>	0	.	.	.	.	.	.	.
##contig=<ID=ctg1766_pilon_pilon_obj,length=21784>	0	.	.	.	.	.	.	.
##contig=<ID=ctg1976_pilon_pilon_obj,length=10080>	0	.	.	.	.	.	.	.
##contig=<ID=ctg684_pilon_pilon_obj,length=61566>	0	.	.	.	.	.	.	.
##contig=<ID=ctg680_pilon_pilon_obj,length=46507>	0	.	.	.	.	.	.	.
##contig=<ID=ctg642_pilon_pilon_obj,length=63105>	0	.	.	.	.	.	.	.
##contig=<ID=ctg954_pilon_pilon_obj,length=21616>	0	.	.	.	.	.	.	.
##contig=<ID=ctg1585_pilon_pilon_obj,length=25220>	0	.	.	.	.	.	.	.
##contig=<ID=ctg856_pilon_pilon_obj,length=23487>	0	.	.	.	.	.	.	.
##contig=<ID=ctg712_pilon_pilon_obj,length=50142>	0	.	.	.	.	.	.	.
##contig=<ID=ctg959_pilon_pilon_obj,length=48543>	0	.	.	.	.	.	.	.
##contig=<ID=ctg1715_pilon_pilon_obj,length=15667>	0	.	.	.	.	.	.	.
##contig=<ID=ctg1496_pilon_pilon_obj,length=19794>	0	.	.	.	.	.	.	.
##contig=<ID=ctg1525_pilon_pilon_obj,length=8589>	0	.	.	.	.	.	.	.
##contig=<ID=ctg1208_pilon_pilon_obj,length=18251>	0	.	.	.	.	.	.	.
##contig=<ID=ctg1542_pilon_pilon_obj,length=10567>	0	.	.	.	.	.	.	.
##contig=<ID=ctg1774_pilon_pilon_obj,length=19404>	0	.	.	.	.	.	.	.
##contig=<ID=ctg1817_pilon_pilon_obj,length=10541>	0	.	.	.	.	.	.	.
##contig=<ID=ctg1241_pilon_pilon_obj,length=41315>	0	.	.	.	.	.	.	.
##contig=<ID=ctg774_pilon_pilon_obj,length=65936>	0	.	.	.	.	.	.	.
##contig=<ID=ctg1407_pilon_pilon_obj,length=15941>	0	.	.	.	.	.	.	.
##contig=<ID=ctg1944_pilon_pilon_obj,length=10173>	0	.	.	.	.	.	.	.
##contig=<ID=ctg1306_pilon_pilon_obj,length=11400>	0	.	.	.	.	.	.	.
##contig=<ID=ctg986_pilon_pilon_obj,length=38503>	0	.	.	.	.	.	.	.
##contig=<ID=ctg892_pilon_pilon_obj,length=69529>	0	.	.	.	.	.	.	.
##contig=<ID=ctg1192_pilon_pilon_obj,length=13721>	0	.	.	.	.	.	.	.
##contig=<ID=ctg1068_pilon_pilon_obj,length=17792>	0	.	.	.	.	.	.	.
##contig=<ID=ctg1168_pilon_pilon_obj,length=40345>	0	.	.	.	.	.	.	.
##contig=<ID=ctg852_pilon_pilon_obj,length=26297>	0	.	.	.	.	.	.	.
##contig=<ID=ctg1663_pilon_pilon_obj,length=12666>	0	.	.	.	.	.	.	.
##contig=<ID=ctg1108_pilon_pilon_obj,length=25190>	0	.	.	.	.	.	.	.
##contig=<ID=ctg1337_pilon_pilon_obj,length=33655>	0	.	.	.	.	.	.	.
##contig=<ID=ctg1377_pilon_pilon_obj,length=10649>	0	.	.	.	.	.	.	.
##contig=<ID=ctg1361_pilon_pilon_obj,length=11113>	0	.	.	.	.	.	.	.
##contig=<ID=ctg1922_pilon_pilon_obj,length=10038>	0	.	.	.	.	.	.	.
##contig=<ID=ctg1605_pilon_pilon_obj,length=16563>	0	.	.	.	.	.	.	.
##contig=<ID=ctg672_pilon_pilon_obj,length=94496>	0	.	.	.	.	.	.	.
##contig=<ID=ctg808_pilon_pilon_obj,length=28279>	0	.	.	.	.	.	.	.
##contig=<ID=ctg908_pilon_pilon_obj,length=21224>	0	.	.	.	.	.	.	.
##contig=<ID=ctg1671_pilon_pilon_obj,length=10956>	0	.	.	.	.	.	.	.
##contig=<ID=ctg138_pilon_pilon_subseq_2331303:2374204_obj,length=42902>	0	.	.	.	.	.	.	.
##contig=<ID=ctg1033_pilon_pilon_obj,length=19373>	0	.	.	.	.	.	.	.
##contig=<ID=ctg624_pilon_pilon_obj,length=161221>	0	.	.	.	.	.	.	.
##contig=<ID=ctg692_pilon_pilon_obj,length=41725>	0	.	.	.	.	.	.	.
##contig=<ID=ctg343_pilon_pilon_subseq_1:159704_obj,length=159704>	0	.	.	.	.	.	.	.
##contig=<ID=ctg628_pilon_pilon_obj,length=60204>	0	.	.	.	.	.	.	.
##contig=<ID=ctg1331_pilon_pilon_obj,length=13242>	0	.	.	.	.	.	.	.
##contig=<ID=ctg1388_pilon_pilon_obj,length=15878>	0	.	.	.	.	.	.	.
##contig=<ID=ctg661_pilon_pilon_obj,length=79637>	0	.	.	.	.	.	.	.
##contig=<ID=ctg1599_pilon_pilon_obj,length=18744>	0	.	.	.	.	.	.	.
##contig=<ID=ctg879_pilon_pilon_obj,length=23172>	0	.	.	.	.	.	.	.
##contig=<ID=ctg1158_pilon_pilon_obj,length=27961>	0	.	.	.	.	.	.	.
##contig=<ID=ctg1414_pilon_pilon_obj,length=10327>	0	.	.	.	.	.	.	.
##contig=<ID=ctg1003_pilon_pilon_obj,length=43143>	0	.	.	.	.	.	.	.
##contig=<ID=ctg1234_pilon_pilon_obj,length=23686>	0	.	.	.	.	.	.	.
##contig=<ID=ctg1091_pilon_pilon_obj,length=18946>	0	.	.	.	.	.	.	.
##contig=<ID=ctg1906_pilon_pilon_obj,length=23598>	0	.	.	.	.	.	.	.
##contig=<ID=ctg175_pilon_pilon_subseq_1:52924_obj,length=52924>	0	.	.	.	.	.	.	.
##contig=<ID=ctg1491_pilon_pilon_obj,length=15340>	0	.	.	.	.	.	.	.
##contig=<ID=ctg1009_pilon_pilon_obj,length=60796>	0	.	.	.	.	.	.	.
##contig=<ID=ctg987_pilon_pilon_obj,length=19324>	0	.	.	.	.	.	.	.
##contig=<ID=ctg1999_pilon_pilon_obj,length=19010>	0	.	.	.	.	.	.	.
##contig=<ID=ctg1219_pilon_pilon_obj,length=12851>	0	.	.	.	.	.	.	.
##contig=<ID=ctg904_pilon_pilon_obj,length=21176>	0	.	.	.	.	.	.	.
##contig=<ID=ctg336_pilon_pilon_subseq_950298:1048670_obj,length=98373>	0	.	.	.	.	.	.	.
##contig=<ID=ctg1931_pilon_pilon_obj,length=12664>	0	.	.	.	.	.	.	.
##contig=<ID=ctg1000_pilon_pilon_obj,length=18602>	0	.	.	.	.	.	.	.
##contig=<ID=ctg1904_pilon_pilon_obj,length=13164>	0	.	.	.	.	.	.	.
##contig=<ID=ctg1592_pilon_pilon_obj,length=19484>	0	.	.	.	.	.	.	.
##contig=<ID=ctg1456_pilon_pilon_obj,length=9995>	0	.	.	.	.	.	.	.
##contig=<ID=ctg689_pilon_pilon_obj,length=39517>	0	.	.	.	.	.	.	.
##contig=<ID=ctg783_pilon_pilon_obj,length=30625>	0	.	.	.	.	.	.	.
##contig=<ID=ctg793_pilon_pilon_obj,length=48767>	0	.	.	.	.	.	.	.
##contig=<ID=ctg739_pilon_pilon_obj,length=76365>	0	.	.	.	.	.	.	.
##contig=<ID=ctg1745_pilon_pilon_obj,length=13503>	0	.	.	.	.	.	.	.
##contig=<ID=ctg1101_pilon_pilon_obj,length=14952>	0	.	.	.	.	.	.	.
##contig=<ID=ctg1259_pilon_pilon_obj,length=42275>	0	.	.	.	.	.	.	.
##contig=<ID=ctg1920_pilon_pilon_obj,length=18206>	0	.	.	.	.	.	.	.
##contig=<ID=ctg559_pilon_pilon_obj,length=132357>	0	.	.	.	.	.	.	.
##contig=<ID=ctg705_pilon_pilon_obj,length=119448>	0	.	.	.	.	.	.	.
##contig=<ID=ctg1667_pilon_pilon_obj,length=16625>	0	.	.	.	.	.	.	.
##contig=<ID=ctg667_pilon_pilon_obj,length=49803>	0	.	.	.	.	.	.	.
##contig=<ID=ctg1940_pilon_pilon_obj,length=12213>	0	.	.	.	.	.	.	.
##contig=<ID=ctg1893_pilon_pilon_obj,length=13380>	0	.	.	.	.	.	.	.
##contig=<ID=Super-Scaffold_1352,length=545285>	0	.	.	.	.	.	.	.
##contig=<ID=ctg1280_pilon_pilon_obj,length=17892>	0	.	.	.	.	.	.	.
##contig=<ID=ctg1340_pilon_pilon_obj,length=12760>	0	.	.	.	.	.	.	.
##contig=<ID=ctg1084_pilon_pilon_obj,length=49085>	0	.	.	.	.	.	.	.
##contig=<ID=ctg1413_pilon_pilon_obj,length=25645>	0	.	.	.	.	.	.	.
##contig=<ID=ctg1400_pilon_pilon_obj,length=9721>	0	.	.	.	.	.	.	.
##contig=<ID=ctg1727_pilon_pilon_obj,length=11105>	0	.	.	.	.	.	.	.
##contig=<ID=ctg588_pilon_pilon_obj,length=80598>	0	.	.	.	.	.	.	.
##contig=<ID=ctg1955_pilon_pilon_obj,length=13326>	0	.	.	.	.	.	.	.
##contig=<ID=ctg1874_pilon_pilon_obj,length=27017>	0	.	.	.	.	.	.	.
##contig=<ID=ctg2003_pilon_pilon_obj,length=22770>	0	.	.	.	.	.	.	.
##contig=<ID=ctg1574_pilon_pilon_obj,length=10579>	0	.	.	.	.	.	.	.
##contig=<ID=ctg1656_pilon_pilon_obj,length=13567>	0	.	.	.	.	.	.	.
##contig=<ID=ctg1109_pilon_pilon_obj,length=48470>	0	.	.	.	.	.	.	.
##contig=<ID=ctg1860_pilon_pilon_obj,length=11378>	0	.	.	.	.	.	.	.
##contig=<ID=ctg558_pilon_pilon_obj,length=176042>	0	.	.	.	.	.	.	.
##contig=<ID=ctg1716_pilon_pilon_obj,length=9893>	0	.	.	.	.	.	.	.
##contig=<ID=ctg941_pilon_pilon_obj,length=29921>	0	.	.	.	.	.	.	.
##contig=<ID=ctg1512_pilon_pilon_obj,length=14941>	0	.	.	.	.	.	.	.
##contig=<ID=ctg766_pilon_pilon_obj,length=66950>	0	.	.	.	.	.	.	.
##contig=<ID=ctg1126_pilon_pilon_obj,length=19507>	0	.	.	.	.	.	.	.
##contig=<ID=ctg931_pilon_pilon_obj,length=19848>	0	.	.	.	.	.	.	.
##contig=<ID=ctg650_pilon_pilon_obj,length=133132>	0	.	.	.	.	.	.	.
##contig=<ID=ctg675_pilon_pilon_obj,length=46045>	0	.	.	.	.	.	.	.
##contig=<ID=ctg1647_pilon_pilon_obj,length=11016>	0	.	.	.	.	.	.	.
##contig=<ID=ctg1233_pilon_pilon_obj,length=11495>	0	.	.	.	.	.	.	.
##contig=<ID=ctg1738_pilon_pilon_obj,length=24235>	0	.	.	.	.	.	.	.
##contig=<ID=ctg1339_pilon_pilon_obj,length=12197>	0	.	.	.	.	.	.	.
##contig=<ID=ctg1249_pilon_pilon_obj,length=18742>	0	.	.	.	.	.	.	.
##contig=<ID=ctg1151_pilon_pilon_obj,length=58120>	0	.	.	.	.	.	.	.
##contig=<ID=ctg1363_pilon_pilon_obj,length=10900>	0	.	.	.	.	.	.	.
##contig=<ID=ctg678_pilon_pilon_obj,length=73148>	0	.	.	.	.	.	.	.
##contig=<ID=ctg1427_pilon_pilon_obj,length=18005>	0	.	.	.	.	.	.	.
##contig=<ID=ctg763_pilon_pilon_obj,length=49159>	0	.	.	.	.	.	.	.
##contig=<ID=ctg1639_pilon_pilon_obj,length=24662>	0	.	.	.	.	.	.	.
##contig=<ID=ctg1032_pilon_pilon_obj,length=57404>	0	.	.	.	.	.	.	.
##contig=<ID=ctg1785_pilon_pilon_obj,length=14241>	0	.	.	.	.	.	.	.
##contig=<ID=ctg1097_pilon_pilon_obj,length=16088>	0	.	.	.	.	.	.	.
##contig=<ID=ctg741_pilon_pilon_obj,length=34019>	0	.	.	.	.	.	.	.
##contig=<ID=ctg1603_pilon_pilon_obj,length=11058>	0	.	.	.	.	.	.	.
##contig=<ID=ctg1713_pilon_pilon_obj,length=19757>	0	.	.	.	.	.	.	.
##contig=<ID=ctg1596_pilon_pilon_obj,length=25592>	0	.	.	.	.	.	.	.
##contig=<ID=ctg951_pilon_pilon_obj,length=22625>	0	.	.	.	.	.	.	.
##contig=<ID=ctg1468_pilon_pilon_obj,length=10132>	0	.	.	.	.	.	.	.
##contig=<ID=ctg1110_pilon_pilon_obj,length=21692>	0	.	.	.	.	.	.	.
##contig=<ID=ctg871_pilon_pilon_obj,length=23366>	0	.	.	.	.	.	.	.
##contig=<ID=ctg1291_pilon_pilon_obj,length=16889>	0	.	.	.	.	.	.	.
##contig=<ID=ctg748_pilon_pilon_obj,length=53538>	0	.	.	.	.	.	.	.
##contig=<ID=ctg1405_pilon_pilon_obj,length=24584>	0	.	.	.	.	.	.	.
##contig=<ID=ctg1412_pilon_pilon_obj,length=9936>	0	.	.	.	.	.	.	.
##contig=<ID=ctg581_pilon_pilon_obj,length=131313>	0	.	.	.	.	.	.	.
##contig=<ID=ctg938_pilon_pilon_obj,length=20623>	0	.	.	.	.	.	.	.
##contig=<ID=ctg903_pilon_pilon_obj,length=59799>	0	.	.	.	.	.	.	.
##contig=<ID=ctg574_pilon_pilon_obj,length=134758>	0	.	.	.	.	.	.	.
##contig=<ID=ctg1986_pilon_pilon_obj,length=10397>	0	.	.	.	.	.	.	.
##contig=<ID=ctg1714_pilon_pilon_obj,length=17420>	0	.	.	.	.	.	.	.
##contig=<ID=ctg921_pilon_pilon_obj,length=31248>	0	.	.	.	.	.	.	.
##contig=<ID=ctg1926_pilon_pilon_obj,length=19420>	0	.	.	.	.	.	.	.
##contig=<ID=ctg1305_pilon_pilon_obj,length=20298>	0	.	.	.	.	.	.	.
##contig=<ID=ctg1750_pilon_pilon_obj,length=30718>	0	.	.	.	.	.	.	.
##contig=<ID=ctg760_pilon_pilon_obj,length=31032>	0	.	.	.	.	.	.	.
##contig=<ID=ctg1969_pilon_pilon_obj,length=8058>	0	.	.	.	.	.	.	.
##contig=<ID=ctg691_pilon_pilon_obj,length=41920>	0	.	.	.	.	.	.	.
##contig=<ID=ctg655_pilon_pilon_obj,length=47920>	0	.	.	.	.	.	.	.
##contig=<ID=ctg952_pilon_pilon_obj,length=49478>	0	.	.	.	.	.	.	.
##contig=<ID=ctg1198_pilon_pilon_obj,length=15416>	0	.	.	.	.	.	.	.
##contig=<ID=ctg1564_pilon_pilon_obj,length=17680>	0	.	.	.	.	.	.	.
##contig=<ID=ctg759_pilon_pilon_obj,length=32749>	0	.	.	.	.	.	.	.
##contig=<ID=ctg1818_pilon_pilon_obj,length=12467>	0	.	.	.	.	.	.	.
##contig=<ID=ctg1344_pilon_pilon_obj,length=11019>	0	.	.	.	.	.	.	.
##contig=<ID=ctg1778_pilon_pilon_obj,length=20433>	0	.	.	.	.	.	.	.
##contig=<ID=ctg669_pilon_pilon_obj,length=47742>	0	.	.	.	.	.	.	.
##contig=<ID=ctg782_pilon_pilon_obj,length=29889>	0	.	.	.	.	.	.	.
##contig=<ID=ctg1021_pilon_pilon_obj,length=21956>	0	.	.	.	.	.	.	.
##contig=<ID=Super-Scaffold_1366,length=513486>	0	.	.	.	.	.	.	.
##contig=<ID=ctg1283_pilon_pilon_obj,length=15670>	0	.	.	.	.	.	.	.
##contig=<ID=ctg659_pilon_pilon_obj,length=179264>	0	.	.	.	.	.	.	.
##contig=<ID=ctg840_pilon_pilon_obj,length=24919>	0	.	.	.	.	.	.	.
##contig=<ID=ctg1174_pilon_pilon_obj,length=13830>	0	.	.	.	.	.	.	.
##contig=<ID=ctg1269_pilon_pilon_obj,length=10974>	0	.	.	.	.	.	.	.
##contig=<ID=ctg663_pilon_pilon_obj,length=96625>	0	.	.	.	.	.	.	.
##contig=<ID=ctg1610_pilon_pilon_obj,length=10976>	0	.	.	.	.	.	.	.
##contig=<ID=ctg811_pilon_pilon_obj,length=59538>	0	.	.	.	.	.	.	.
##contig=<ID=ctg1734_pilon_pilon_obj,length=16862>	0	.	.	.	.	.	.	.
##contig=<ID=ctg894_pilon_pilon_obj,length=41942>	0	.	.	.	.	.	.	.
##contig=<ID=ctg550_pilon_pilon_obj,length=154878>	0	.	.	.	.	.	.	.
##contig=<ID=ctg721_pilon_pilon_obj,length=66720>	0	.	.	.	.	.	.	.
##contig=<ID=ctg729_pilon_pilon_obj,length=36017>	0	.	.	.	.	.	.	.
##contig=<ID=ctg1154_pilon_pilon_obj,length=21175>	0	.	.	.	.	.	.	.
##contig=<ID=ctg1053_pilon_pilon_obj,length=16925>	0	.	.	.	.	.	.	.
##contig=<ID=ctg765_pilon_pilon_obj,length=70566>	0	.	.	.	.	.	.	.
##contig=<ID=ctg1433_pilon_pilon_obj,length=15675>	0	.	.	.	.	.	.	.
##contig=<ID=ctg1417_pilon_pilon_obj,length=20168>	0	.	.	.	.	.	.	.
##contig=<ID=ctg1579_pilon_pilon_obj,length=13692>	0	.	.	.	.	.	.	.
##contig=<ID=ctg1607_pilon_pilon_obj,length=12224>	0	.	.	.	.	.	.	.
##contig=<ID=ctg889_pilon_pilon_obj,length=31830>	0	.	.	.	.	.	.	.
##contig=<ID=ctg1730_pilon_pilon_obj,length=18040>	0	.	.	.	.	.	.	.
##contig=<ID=ctg788_pilon_pilon_obj,length=115246>	0	.	.	.	.	.	.	.
##contig=<ID=ctg1242_pilon_pilon_obj,length=46225>	0	.	.	.	.	.	.	.
##contig=<ID=ctg1408_pilon_pilon_obj,length=10794>	0	.	.	.	.	.	.	.
##contig=<ID=ctg888_pilon_pilon_obj,length=53551>	0	.	.	.	.	.	.	.
##contig=<ID=ctg1245_pilon_pilon_obj,length=37396>	0	.	.	.	.	.	.	.
##contig=<ID=ctg1775_pilon_pilon_obj,length=28185>	0	.	.	.	.	.	.	.
##contig=<ID=ctg1238_pilon_pilon_obj,length=39371>	0	.	.	.	.	.	.	.
##contig=<ID=ctg1099_pilon_pilon_obj,length=15611>	0	.	.	.	.	.	.	.
##contig=<ID=ctg1701_pilon_pilon_obj,length=16295>	0	.	.	.	.	.	.	.
##contig=<ID=ctg551_pilon_pilon_obj,length=149391>	0	.	.	.	.	.	.	.
##contig=<ID=ctg1930_pilon_pilon_obj,length=12275>	0	.	.	.	.	.	.	.
##contig=<ID=ctg564_pilon_pilon_obj,length=230018>	0	.	.	.	.	.	.	.
##contig=<ID=ctg1327_pilon_pilon_obj,length=11617>	0	.	.	.	.	.	.	.
##contig=<ID=ctg1338_pilon_pilon_obj,length=31819>	0	.	.	.	.	.	.	.
##contig=<ID=ctg773_pilon_pilon_obj,length=29862>	0	.	.	.	.	.	.	.
##contig=<ID=ctg606_pilon_pilon_obj,length=75229>	0	.	.	.	.	.	.	.
##contig=<ID=ctg1652_pilon_pilon_obj,length=11517>	0	.	.	.	.	.	.	.
##contig=<ID=ctg1531_pilon_pilon_obj,length=14151>	0	.	.	.	.	.	.	.
##contig=<ID=ctg1356_pilon_pilon_obj,length=22994>	0	.	.	.	.	.	.	.
##contig=<ID=ctg1196_pilon_pilon_obj,length=15899>	0	.	.	.	.	.	.	.
##contig=<ID=ctg1486_pilon_pilon_obj,length=21148>	0	.	.	.	.	.	.	.
##contig=<ID=ctg1952_pilon_pilon_obj,length=16418>	0	.	.	.	.	.	.	.
##contig=<ID=ctg1843_pilon_pilon_obj,length=10461>	0	.	.	.	.	.	.	.
##contig=<ID=ctg1763_pilon_pilon_obj,length=21415>	0	.	.	.	.	.	.	.
##contig=<ID=ctg2000_pilon_pilon_obj,length=9802>	0	.	.	.	.	.	.	.
##contig=<ID=ctg878_pilon_pilon_obj,length=30933>	0	.	.	.	.	.	.	.
##contig=<ID=ctg573_pilon_pilon_obj,length=215224>	0	.	.	.	.	.	.	.
##contig=<ID=ctg1829_pilon_pilon_obj,length=15468>	0	.	.	.	.	.	.	.
##contig=<ID=ctg1959_pilon_pilon_obj,length=10088>	0	.	.	.	.	.	.	.
##contig=<ID=Super-Scaffold_1453,length=327959>	0	.	.	.	.	.	.	.
##contig=<ID=ctg1522_pilon_pilon_obj,length=19986>	0	.	.	.	.	.	.	.
##contig=<ID=ctg1257_pilon_pilon_obj,length=28074>	0	.	.	.	.	.	.	.
##contig=<ID=ctg1665_pilon_pilon_obj,length=12848>	0	.	.	.	.	.	.	.
##contig=<ID=ctg1871_pilon_pilon_obj,length=18373>	0	.	.	.	.	.	.	.
##contig=<ID=ctg835_pilon_pilon_obj,length=28568>	0	.	.	.	.	.	.	.
##contig=<ID=ctg1063_pilon_pilon_obj,length=17139>	0	.	.	.	.	.	.	.
##contig=<ID=ctg1223_pilon_pilon_obj,length=13015>	0	.	.	.	.	.	.	.
##contig=<ID=ctg805_pilon_pilon_obj,length=32034>	0	.	.	.	.	.	.	.
##contig=<ID=ctg830_pilon_pilon_obj,length=45578>	0	.	.	.	.	.	.	.
##contig=<ID=ctg1677_pilon_pilon_obj,length=25248>	0	.	.	.	.	.	.	.
##contig=<ID=ctg1001_pilon_pilon_obj,length=30142>	0	.	.	.	.	.	.	.
##contig=<ID=ctg865_pilon_pilon_obj,length=52033>	0	.	.	.	.	.	.	.
##contig=<ID=ctg1532_pilon_pilon_obj,length=10521>	0	.	.	.	.	.	.	.
##contig=<ID=ctg665_pilon_pilon_obj,length=83092>	0	.	.	.	.	.	.	.
##contig=<ID=ctg591_pilon_pilon_obj,length=173189>	0	.	.	.	.	.	.	.
##contig=<ID=ctg1929_pilon_pilon_obj,length=18085>	0	.	.	.	.	.	.	.
##contig=<ID=ctg1434_pilon_pilon_obj,length=10303>	0	.	.	.	.	.	.	.
##contig=<ID=ctg1294_pilon_pilon_obj,length=12422>	0	.	.	.	.	.	.	.
##contig=<ID=ctg1702_pilon_pilon_obj,length=25253>	0	.	.	.	.	.	.	.
##contig=<ID=ctg1937_pilon_pilon_obj,length=12560>	0	.	.	.	.	.	.	.
##contig=<ID=ctg955_pilon_pilon_obj,length=44861>	0	.	.	.	.	.	.	.
##contig=<ID=ctg992_pilon_pilon_obj,length=62498>	0	.	.	.	.	.	.	.
##contig=<ID=ctg929_pilon_pilon_obj,length=21003>	0	.	.	.	.	.	.	.
##contig=<ID=ctg1966_pilon_pilon_obj,length=18085>	0	.	.	.	.	.	.	.
##contig=<ID=ctg1642_pilon_pilon_obj,length=16077>	0	.	.	.	.	.	.	.
##contig=<ID=ctg891_pilon_pilon_obj,length=28759>	0	.	.	.	.	.	.	.
##contig=<ID=ctg1074_pilon_pilon_obj,length=30282>	0	.	.	.	.	.	.	.
##contig=<ID=ctg1971_pilon_pilon_obj,length=17089>	0	.	.	.	.	.	.	.
##contig=<ID=ctg1783_pilon_pilon_obj,length=16129>	0	.	.	.	.	.	.	.
##contig=<ID=ctg1941_pilon_pilon_obj,length=15361>	0	.	.	.	.	.	.	.
##contig=<ID=ctg1998_pilon_pilon_obj,length=15122>	0	.	.	.	.	.	.	.
##contig=<ID=ctg936_pilon_pilon_obj,length=20449>	0	.	.	.	.	.	.	.
##contig=<ID=ctg1606_pilon_pilon_obj,length=20718>	0	.	.	.	.	.	.	.
##contig=<ID=ctg1111_pilon_pilon_obj,length=19031>	0	.	.	.	.	.	.	.
##contig=<ID=ctg1064_pilon_pilon_obj,length=25099>	0	.	.	.	.	.	.	.
##contig=<ID=ctg723_pilon_pilon_obj,length=36509>	0	.	.	.	.	.	.	.
##contig=<ID=ctg1326_pilon_pilon_obj,length=22393>	0	.	.	.	.	.	.	.
##contig=<ID=ctg1748_pilon_pilon_obj,length=16175>	0	.	.	.	.	.	.	.
##contig=<ID=ctg634_pilon_pilon_obj,length=58087>	0	.	.	.	.	.	.	.
##contig=<ID=ctg1061_pilon_pilon_obj,length=30416>	0	.	.	.	.	.	.	.
##contig=<ID=ctg1723_pilon_pilon_obj,length=13416>	0	.	.	.	.	.	.	.
##contig=<ID=Super-Scaffold_1476,length=282327>	0	.	.	.	.	.	.	.
##contig=<ID=ctg555_pilon_pilon_subseq_1:164066_obj,length=164066>	0	.	.	.	.	.	.	.
##contig=<ID=ctg826_pilon_pilon_obj,length=40210>	0	.	.	.	.	.	.	.
##contig=<ID=ctg1296_pilon_pilon_obj,length=11195>	0	.	.	.	.	.	.	.
##contig=<ID=ctg1866_pilon_pilon_obj,length=22866>	0	.	.	.	.	.	.	.
##contig=<ID=ctg613_pilon_pilon_obj,length=68479>	0	.	.	.	.	.	.	.
##contig=<ID=ctg1645_pilon_pilon_obj,length=53769>	0	.	.	.	.	.	.	.
##contig=<ID=ctg1947_pilon_pilon_obj,length=22222>	0	.	.	.	.	.	.	.
##contig=<ID=ctg393_pilon_pilon_subseq_1:193366_obj,length=193366>	0	.	.	.	.	.	.	.
##contig=<ID=ctg1973_pilon_pilon_obj,length=13318>	0	.	.	.	.	.	.	.
##contig=<ID=ctg1673_pilon_pilon_obj,length=9879>	0	.	.	.	.	.	.	.
##contig=<ID=ctg1552_pilon_pilon_obj,length=14936>	0	.	.	.	.	.	.	.
##contig=<ID=ctg1298_pilon_pilon_obj,length=12665>	0	.	.	.	.	.	.	.
##contig=<ID=ctg881_pilon_pilon_obj,length=24898>	0	.	.	.	.	.	.	.
##contig=<ID=ctg583_pilon_pilon_obj,length=86120>	0	.	.	.	.	.	.	.
##contig=<ID=ctg934_pilon_pilon_obj,length=32299>	0	.	.	.	.	.	.	.
##contig=<ID=ctg1883_pilon_pilon_obj,length=10152>	0	.	.	.	.	.	.	.
##contig=<ID=ctg1726_pilon_pilon_obj,length=16013>	0	.	.	.	.	.	.	.
##contig=<ID=ctg171_pilon_pilon_subseq_3547556:3680449_obj,length=132894>	0	.	.	.	.	.	.	.
##contig=<ID=ctg1277_pilon_pilon_obj,length=23507>	0	.	.	.	.	.	.	.
##contig=<ID=ctg1266_pilon_pilon_obj,length=12822>	0	.	.	.	.	.	.	.
##contig=<ID=ctg1188_pilon_pilon_obj,length=20102>	0	.	.	.	.	.	.	.
##contig=<ID=ctg1824_pilon_pilon_obj,length=12183>	0	.	.	.	.	.	.	.
##contig=<ID=ctg724_pilon_pilon_obj,length=40587>	0	.	.	.	.	.	.	.
##contig=<ID=ctg1912_pilon_pilon_obj,length=24362>	0	.	.	.	.	.	.	.
##contig=<ID=ctg1833_pilon_pilon_obj,length=15797>	0	.	.	.	.	.	.	.
##contig=<ID=ctg1868_pilon_pilon_obj,length=13734>	0	.	.	.	.	.	.	.
##contig=<ID=ctg1215_pilon_pilon_obj,length=13386>	0	.	.	.	.	.	.	.
##contig=<ID=ctg1611_pilon_pilon_obj,length=24968>	0	.	.	.	.	.	.	.
##contig=<ID=ctg1389_pilon_pilon_obj,length=10545>	0	.	.	.	.	.	.	.
##contig=<ID=ctg1909_pilon_pilon_obj,length=22209>	0	.	.	.	.	.	.	.
##contig=<ID=ctg1928_pilon_pilon_obj,length=11494>	0	.	.	.	.	.	.	.
##contig=<ID=ctg1272_pilon_pilon_obj,length=12071>	0	.	.	.	.	.	.	.
##contig=<ID=ctg803_pilon_pilon_obj,length=27492>	0	.	.	.	.	.	.	.
##contig=<ID=ctg1247_pilon_pilon_obj,length=16140>	0	.	.	.	.	.	.	.
##contig=<ID=ctg2001_pilon_pilon_obj,length=11702>	0	.	.	.	.	.	.	.
##contig=<ID=ctg1119_pilon_pilon_obj,length=71802>	0	.	.	.	.	.	.	.
##contig=<ID=ctg1485_pilon_pilon_obj,length=35506>	0	.	.	.	.	.	.	.
##contig=<ID=ctg1240_pilon_pilon_obj,length=28609>	0	.	.	.	.	.	.	.
##contig=<ID=ctg1170_pilon_pilon_obj,length=37308>	0	.	.	.	.	.	.	.
##contig=<ID=ctg1297_pilon_pilon_obj,length=11182>	0	.	.	.	.	.	.	.
##contig=<ID=ctg1504_pilon_pilon_obj,length=20283>	0	.	.	.	.	.	.	.
##contig=<ID=ctg1698_pilon_pilon_obj,length=17452>	0	.	.	.	.	.	.	.
##contig=<ID=ctg1902_pilon_pilon_obj,length=10181>	0	.	.	.	.	.	.	.
##contig=<ID=ctg1010_pilon_pilon_obj,length=21557>	0	.	.	.	.	.	.	.
##contig=<ID=ctg1201_pilon_pilon_obj,length=53428>	0	.	.	.	.	.	.	.
##contig=<ID=ctg958_pilon_pilon_obj,length=102122>	0	.	.	.	.	.	.	.
##contig=<ID=ctg864_pilon_pilon_obj,length=37136>	0	.	.	.	.	.	.	.
##contig=<ID=ctg1580_pilon_pilon_obj,length=20425>	0	.	.	.	.	.	.	.
##contig=<ID=ctg1394_pilon_pilon_obj,length=62410>	0	.	.	.	.	.	.	.
##contig=<ID=ctg694_pilon_pilon_obj,length=53719>	0	.	.	.	.	.	.	.
##contig=<ID=ctg990_pilon_pilon_obj,length=51167>	0	.	.	.	.	.	.	.
##contig=<ID=ctg599_pilon_pilon_obj,length=91076>	0	.	.	.	.	.	.	.
##contig=<ID=ctg1650_pilon_pilon_obj,length=11494>	0	.	.	.	.	.	.	.
##contig=<ID=ctg756_pilon_pilon_obj,length=34301>	0	.	.	.	.	.	.	.
##contig=<ID=ctg1811_pilon_pilon_obj,length=17227>	0	.	.	.	.	.	.	.
##contig=<ID=ctg823_pilon_pilon_obj,length=27349>	0	.	.	.	.	.	.	.
##contig=<ID=ctg1350_pilon_pilon_obj,length=10912>	0	.	.	.	.	.	.	.
##contig=<ID=ctg1458_pilon_pilon_obj,length=10884>	0	.	.	.	.	.	.	.
##contig=<ID=ctg1577_pilon_pilon_obj,length=15635>	0	.	.	.	.	.	.	.
##contig=<ID=ctg1637_pilon_pilon_obj,length=58825>	0	.	.	.	.	.	.	.
##contig=<ID=ctg1270_pilon_pilon_obj,length=11700>	0	.	.	.	.	.	.	.
##contig=<ID=ctg1274_pilon_pilon_obj,length=11505>	0	.	.	.	.	.	.	.
##contig=<ID=ctg1067_pilon_pilon_obj,length=21003>	0	.	.	.	.	.	.	.
##contig=<ID=ctg757_pilon_pilon_obj,length=31733>	0	.	.	.	.	.	.	.
##contig=<ID=ctg1494_pilon_pilon_obj,length=16409>	0	.	.	.	.	.	.	.
##contig=<ID=ctg1578_pilon_pilon_obj,length=41624>	0	.	.	.	.	.	.	.
##contig=<ID=ctg1436_pilon_pilon_obj,length=13978>	0	.	.	.	.	.	.	.
##contig=<ID=ctg1899_pilon_pilon_obj,length=9970>	0	.	.	.	.	.	.	.
##contig=<ID=ctg626_pilon_pilon_obj,length=59540>	0	.	.	.	.	.	.	.
##contig=<ID=ctg1801_pilon_pilon_obj,length=16215>	0	.	.	.	.	.	.	.
##contig=<ID=ctg1172_pilon_pilon_obj,length=13513>	0	.	.	.	.	.	.	.
##contig=<ID=ctg1876_pilon_pilon_obj,length=12498>	0	.	.	.	.	.	.	.
##contig=<ID=ctg917_pilon_pilon_obj,length=89955>	0	.	.	.	.	.	.	.
##contig=<ID=ctg1718_pilon_pilon_obj,length=16919>	0	.	.	.	.	.	.	.
##contig=<ID=ctg978_pilon_pilon_obj,length=21455>	0	.	.	.	.	.	.	.
##contig=<ID=ctg651_pilon_pilon_obj,length=89571>	0	.	.	.	.	.	.	.
##contig=<ID=ctg1398_pilon_pilon_obj,length=15939>	0	.	.	.	.	.	.	.
##contig=<ID=ctg1675_pilon_pilon_obj,length=25693>	0	.	.	.	.	.	.	.
##contig=<ID=ctg1641_pilon_pilon_obj,length=16672>	0	.	.	.	.	.	.	.
##contig=<ID=ctg868_pilon_pilon_obj,length=24801>	0	.	.	.	.	.	.	.
##contig=<ID=ctg647_pilon_pilon_obj,length=180610>	0	.	.	.	.	.	.	.
##contig=<ID=ctg1056_pilon_pilon_obj,length=16536>	0	.	.	.	.	.	.	.
##contig=<ID=ctg1510_pilon_pilon_obj,length=15241>	0	.	.	.	.	.	.	.
##contig=<ID=ctg1467_pilon_pilon_obj,length=12502>	0	.	.	.	.	.	.	.
##contig=<ID=ctg1498_pilon_pilon_obj,length=53229>	0	.	.	.	.	.	.	.
##contig=<ID=ctg1802_pilon_pilon_obj,length=21170>	0	.	.	.	.	.	.	.
##contig=<ID=ctg1438_pilon_pilon_obj,length=9479>	0	.	.	.	.	.	.	.
##contig=<ID=ctg1424_pilon_pilon_obj,length=10635>	0	.	.	.	.	.	.	.
##contig=<ID=ctg1751_pilon_pilon_obj,length=32880>	0	.	.	.	.	.	.	.
##contig=<ID=ctg973_pilon_pilon_obj,length=18492>	0	.	.	.	.	.	.	.
##contig=<ID=ctg1988_pilon_pilon_obj,length=14103>	0	.	.	.	.	.	.	.
##contig=<ID=ctg1463_pilon_pilon_obj,length=10049>	0	.	.	.	.	.	.	.
##contig=<ID=ctg1548_pilon_pilon_obj,length=18910>	0	.	.	.	.	.	.	.
##contig=<ID=ctg1792_pilon_pilon_obj,length=10353>	0	.	.	.	.	.	.	.
##contig=<ID=Super-Scaffold_1498,length=234446>	0	.	.	.	.	.	.	.
##contig=<ID=ctg1501_pilon_pilon_obj,length=21234>	0	.	.	.	.	.	.	.
##contig=<ID=ctg1210_pilon_pilon_obj,length=11976>	0	.	.	.	.	.	.	.
##contig=<ID=ctg1513_pilon_pilon_obj,length=11742>	0	.	.	.	.	.	.	.
##contig=<ID=ctg1767_pilon_pilon_obj,length=32602>	0	.	.	.	.	.	.	.
##contig=<ID=ctg1288_pilon_pilon_obj,length=23087>	0	.	.	.	.	.	.	.
##contig=<ID=ctg932_pilon_pilon_obj,length=35073>	0	.	.	.	.	.	.	.
##contig=<ID=ctg1036_pilon_pilon_obj,length=16895>	0	.	.	.	.	.	.	.
##contig=<ID=ctg1217_pilon_pilon_obj,length=52524>	0	.	.	.	.	.	.	.
##contig=<ID=ctg656_pilon_pilon_obj,length=48686>	0	.	.	.	.	.	.	.
##contig=<ID=ctg1708_pilon_pilon_obj,length=20423>	0	.	.	.	.	.	.	.
##contig=<ID=ctg906_pilon_pilon_obj,length=21619>	0	.	.	.	.	.	.	.
##contig=<ID=ctg1385_pilon_pilon_obj,length=10467>	0	.	.	.	.	.	.	.
##contig=<ID=ctg1784_pilon_pilon_obj,length=14781>	0	.	.	.	.	.	.	.
##contig=<ID=ctg1178_pilon_pilon_obj,length=43214>	0	.	.	.	.	.	.	.
##contig=<ID=ctg321_pilon_pilon_subseq_2438479:2450923_obj,length=12445>	0	.	.	.	.	.	.	.
##contig=<ID=ctg1894_pilon_pilon_obj,length=10414>	0	.	.	.	.	.	.	.
##contig=<ID=ctg1923_pilon_pilon_obj,length=14211>	0	.	.	.	.	.	.	.
##contig=<ID=ctg630_pilon_pilon_obj,length=71615>	0	.	.	.	.	.	.	.
##contig=<ID=ctg565_pilon_pilon_obj,length=115876>	0	.	.	.	.	.	.	.
##contig=<ID=ctg1732_pilon_pilon_obj,length=16338>	0	.	.	.	.	.	.	.
##contig=<ID=ctg1634_pilon_pilon_obj,length=21276>	0	.	.	.	.	.	.	.
##contig=<ID=ctg896_pilon_pilon_obj,length=31545>	0	.	.	.	.	.	.	.
##contig=<ID=ctg1177_pilon_pilon_obj,length=13655>	0	.	.	.	.	.	.	.
##contig=<ID=ctg1121_pilon_pilon_obj,length=14416>	0	.	.	.	.	.	.	.
##contig=<ID=ctg383_pilon_pilon_subseq_1:52063_obj,length=52063>	0	.	.	.	.	.	.	.
##contig=<ID=ctg1071_pilon_pilon_obj,length=26355>	0	.	.	.	.	.	.	.
##contig=<ID=ctg1672_pilon_pilon_obj,length=17676>	0	.	.	.	.	.	.	.
##contig=<ID=ctg1830_pilon_pilon_obj,length=14581>	0	.	.	.	.	.	.	.
##contig=<ID=ctg1093_pilon_pilon_obj,length=14580>	0	.	.	.	.	.	.	.
##contig=<ID=ctg377_pilon_pilon_subseq_1:97888_obj,length=97888>	0	.	.	.	.	.	.	.
##contig=<ID=ctg1318_pilon_pilon_obj,length=13420>	0	.	.	.	.	.	.	.
##contig=<ID=ctg1958_pilon_pilon_obj,length=18537>	0	.	.	.	.	.	.	.
##contig=<ID=ctg1705_pilon_pilon_obj,length=13317>	0	.	.	.	.	.	.	.
##contig=<ID=ctg1216_pilon_pilon_obj,length=11685>	0	.	.	.	.	.	.	.
##contig=<ID=ctg618_pilon_pilon_obj,length=98933>	0	.	.	.	.	.	.	.
##contig=<ID=ctg1041_pilon_pilon_obj,length=18732>	0	.	.	.	.	.	.	.
##contig=<ID=ctg1797_pilon_pilon_obj,length=11976>	0	.	.	.	.	.	.	.
##contig=<ID=ctg1060_pilon_pilon_obj,length=31655>	0	.	.	.	.	.	.	.
##contig=<ID=ctg974_pilon_pilon_obj,length=36125>	0	.	.	.	.	.	.	.
##contig=<ID=ctg1776_pilon_pilon_obj,length=10290>	0	.	.	.	.	.	.	.
##contig=<ID=ctg1133_pilon_pilon_obj,length=38402>	0	.	.	.	.	.	.	.
##contig=<ID=ctg1684_pilon_pilon_obj,length=20931>	0	.	.	.	.	.	.	.
##contig=<ID=ctg1322_pilon_pilon_obj,length=10753>	0	.	.	.	.	.	.	.
##contig=<ID=ctg937_pilon_pilon_obj,length=46318>	0	.	.	.	.	.	.	.
##contig=<ID=ctg1609_pilon_pilon_obj,length=33398>	0	.	.	.	.	.	.	.
##contig=<ID=ctg1050_pilon_pilon_obj,length=23051>	0	.	.	.	.	.	.	.
##contig=<ID=ctg1664_pilon_pilon_obj,length=14576>	0	.	.	.	.	.	.	.
##contig=<ID=ctg1744_pilon_pilon_obj,length=37238>	0	.	.	.	.	.	.	.
##contig=<ID=ctg1471_pilon_pilon_obj,length=27451>	0	.	.	.	.	.	.	.
##contig=<ID=ctg1737_pilon_pilon_obj,length=13023>	0	.	.	.	.	.	.	.
##contig=<ID=ctg985_pilon_pilon_obj,length=21507>	0	.	.	.	.	.	.	.
##contig=<ID=ctg1758_pilon_pilon_obj,length=13474>	0	.	.	.	.	.	.	.
##contig=<ID=ctg942_pilon_pilon_obj,length=19547>	0	.	.	.	.	.	.	.
##contig=<ID=ctg1812_pilon_pilon_obj,length=24624>	0	.	.	.	.	.	.	.
##contig=<ID=ctg1761_pilon_pilon_obj,length=10168>	0	.	.	.	.	.	.	.
##contig=<ID=ctg1819_pilon_pilon_obj,length=13586>	0	.	.	.	.	.	.	.
##contig=<ID=ctg740_pilon_pilon_obj,length=108381>	0	.	.	.	.	.	.	.
##contig=<ID=ctg536_pilon_pilon_obj,length=186381>	0	.	.	.	.	.	.	.
##contig=<ID=ctg1712_pilon_pilon_obj,length=25823>	0	.	.	.	.	.	.	.
##contig=<ID=ctg639_pilon_pilon_obj,length=107868>	0	.	.	.	.	.	.	.
##contig=<ID=ctg1292_pilon_pilon_obj,length=15924>	0	.	.	.	.	.	.	.
##contig=<ID=ctg1720_pilon_pilon_obj,length=25837>	0	.	.	.	.	.	.	.
##contig=<ID=ctg1515_pilon_pilon_obj,length=17245>	0	.	.	.	.	.	.	.
##contig=<ID=ctg1888_pilon_pilon_obj,length=11079>	0	.	.	.	.	.	.	.
##contig=<ID=ctg1613_pilon_pilon_obj,length=26573>	0	.	.	.	.	.	.	.
##contig=<ID=ctg802_pilon_pilon_obj,length=26781>	0	.	.	.	.	.	.	.
##contig=<ID=ctg1572_pilon_pilon_obj,length=19917>	0	.	.	.	.	.	.	.
##contig=<ID=ctg1846_pilon_pilon_obj,length=12005>	0	.	.	.	.	.	.	.
##contig=<ID=ctg1254_pilon_pilon_obj,length=11960>	0	.	.	.	.	.	.	.
##contig=<ID=ctg940_pilon_pilon_obj,length=52235>	0	.	.	.	.	.	.	.
##contig=<ID=ctg863_pilon_pilon_obj,length=24795>	0	.	.	.	.	.	.	.
##contig=<ID=ctg1019_pilon_pilon_obj,length=18120>	0	.	.	.	.	.	.	.
##contig=<ID=ctg930_pilon_pilon_obj,length=20811>	0	.	.	.	.	.	.	.
##contig=<ID=ctg671_pilon_pilon_obj,length=48121>	0	.	.	.	.	.	.	.
##contig=<ID=ctg1813_pilon_pilon_obj,length=11441>	0	.	.	.	.	.	.	.
##contig=<ID=ctg1130_pilon_pilon_obj,length=14796>	0	.	.	.	.	.	.	.
##contig=<ID=ctg605_pilon_pilon_obj,length=72885>	0	.	.	.	.	.	.	.
##contig=<ID=ctg855_pilon_pilon_obj,length=28240>	0	.	.	.	.	.	.	.
##contig=<ID=ctg732_pilon_pilon_obj,length=48670>	0	.	.	.	.	.	.	.
##contig=<ID=ctg1798_pilon_pilon_obj,length=16978>	0	.	.	.	.	.	.	.
##contig=<ID=ctg967_pilon_pilon_obj,length=20645>	0	.	.	.	.	.	.	.
##contig=<ID=ctg1038_pilon_pilon_obj,length=17486>	0	.	.	.	.	.	.	.
##contig=<ID=ctg1410_pilon_pilon_obj,length=50047>	0	.	.	.	.	.	.	.
##contig=<ID=ctg1764_pilon_pilon_obj,length=9938>	0	.	.	.	.	.	.	.
##contig=<ID=ctg1962_pilon_pilon_obj,length=15814>	0	.	.	.	.	.	.	.
##contig=<ID=ctg622_pilon_pilon_obj,length=125994>	0	.	.	.	.	.	.	.
##contig=<ID=ctg1755_pilon_pilon_obj,length=11135>	0	.	.	.	.	.	.	.
##contig=<ID=ctg1030_pilon_pilon_obj,length=16945>	0	.	.	.	.	.	.	.
##contig=<ID=ctg1299_pilon_pilon_obj,length=23382>	0	.	.	.	.	.	.	.
##contig=<ID=ctg755_pilon_pilon_obj,length=66175>	0	.	.	.	.	.	.	.
##contig=<ID=ctg1437_pilon_pilon_obj,length=48382>	0	.	.	.	.	.	.	.
##contig=<ID=ctg1428_pilon_pilon_obj,length=9684>	0	.	.	.	.	.	.	.
##contig=<ID=ctg1479_pilon_pilon_obj,length=43209>	0	.	.	.	.	.	.	.
##contig=<ID=ctg762_pilon_pilon_obj,length=31316>	0	.	.	.	.	.	.	.
##contig=<ID=ctg1349_pilon_pilon_obj,length=16442>	0	.	.	.	.	.	.	.
##contig=<ID=ctg1352_pilon_pilon_obj,length=41643>	0	.	.	.	.	.	.	.
##contig=<ID=ctg1392_pilon_pilon_obj,length=10475>	0	.	.	.	.	.	.	.
##contig=<ID=ctg1304_pilon_pilon_obj,length=13028>	0	.	.	.	.	.	.	.
##contig=<ID=ctg857_pilon_pilon_obj,length=24841>	0	.	.	.	.	.	.	.
##contig=<ID=ctg1393_pilon_pilon_obj,length=12841>	0	.	.	.	.	.	.	.
##contig=<ID=ctg1011_pilon_pilon_obj,length=32042>	0	.	.	.	.	.	.	.
##contig=<ID=ctg1447_pilon_pilon_obj,length=12487>	0	.	.	.	.	.	.	.
##contig=<ID=ctg643_pilon_pilon_obj,length=154393>	0	.	.	.	.	.	.	.
##contig=<ID=ctg1309_pilon_pilon_obj,length=14331>	0	.	.	.	.	.	.	.
##contig=<ID=ctg608_pilon_pilon_obj,length=67673>	0	.	.	.	.	.	.	.
##contig=<ID=ctg1696_pilon_pilon_obj,length=9812>	0	.	.	.	.	.	.	.
##contig=<ID=ctg736_pilon_pilon_obj,length=42700>	0	.	.	.	.	.	.	.
##contig=<ID=ctg1753_pilon_pilon_obj,length=14952>	0	.	.	.	.	.	.	.
##contig=<ID=ctg679_pilon_pilon_obj,length=94887>	0	.	.	.	.	.	.	.
##contig=<ID=ctg1098_pilon_pilon_obj,length=31136>	0	.	.	.	.	.	.	.
##contig=<ID=ctg1123_pilon_pilon_obj,length=18236>	0	.	.	.	.	.	.	.
##contig=<ID=ctg993_pilon_pilon_obj,length=40047>	0	.	.	.	.	.	.	.
##contig=<ID=ctg1828_pilon_pilon_obj,length=9916>	0	.	.	.	.	.	.	.
##contig=<ID=ctg1122_pilon_pilon_obj,length=30722>	0	.	.	.	.	.	.	.
##contig=<ID=ctg1850_pilon_pilon_obj,length=13276>	0	.	.	.	.	.	.	.
##contig=<ID=ctg1537_pilon_pilon_obj,length=18909>	0	.	.	.	.	.	.	.
##contig=<ID=ctg1631_pilon_pilon_obj,length=14873>	0	.	.	.	.	.	.	.
##contig=<ID=ctg1474_pilon_pilon_obj,length=8525>	0	.	.	.	.	.	.	.
##contig=<ID=ctg1910_pilon_pilon_obj,length=17562>	0	.	.	.	.	.	.	.
##contig=<ID=ctg1457_pilon_pilon_obj,length=13918>	0	.	.	.	.	.	.	.
##contig=<ID=ctg821_pilon_pilon_obj,length=37939>	0	.	.	.	.	.	.	.
##contig=<ID=ctg562_pilon_pilon_obj,length=138246>	0	.	.	.	.	.	.	.
##contig=<ID=ctg1820_pilon_pilon_obj,length=17462>	0	.	.	.	.	.	.	.
##contig=<ID=ctg1453_pilon_pilon_obj,length=9892>	0	.	.	.	.	.	.	.
##contig=<ID=ctg1095_pilon_pilon_obj,length=60614>	0	.	.	.	.	.	.	.
##contig=<ID=ctg1341_pilon_pilon_obj,length=10733>	0	.	.	.	.	.	.	.
##contig=<ID=ctg1106_pilon_pilon_obj,length=14206>	0	.	.	.	.	.	.	.
##contig=<ID=ctg898_pilon_pilon_obj,length=22079>	0	.	.	.	.	.	.	.
##contig=<ID=ctg621_pilon_pilon_obj,length=107272>	0	.	.	.	.	.	.	.
##contig=<ID=ctg1644_pilon_pilon_obj,length=10404>	0	.	.	.	.	.	.	.
##contig=<ID=ctg1176_pilon_pilon_obj,length=15629>	0	.	.	.	.	.	.	.
##contig=<ID=ctg1112_pilon_pilon_obj,length=32055>	0	.	.	.	.	.	.	.
##contig=<ID=ctg1840_pilon_pilon_obj,length=10684>	0	.	.	.	.	.	.	.
##contig=<ID=ctg1404_pilon_pilon_obj,length=10256>	0	.	.	.	.	.	.	.
##contig=<ID=ctg1396_pilon_pilon_obj,length=20462>	0	.	.	.	.	.	.	.
##contig=<ID=ctg814_pilon_pilon_obj,length=26341>	0	.	.	.	.	.	.	.
##contig=<ID=ctg1729_pilon_pilon_obj,length=27047>	0	.	.	.	.	.	.	.
##contig=<ID=ctg1625_pilon_pilon_obj,length=27795>	0	.	.	.	.	.	.	.
##contig=<ID=ctg1087_pilon_pilon_obj,length=15378>	0	.	.	.	.	.	.	.
##contig=<ID=ctg612_pilon_pilon_obj,length=72874>	0	.	.	.	.	.	.	.
##contig=<ID=Super-Scaffold_3383,length=268536>	0	.	.	.	.	.	.	.
##contig=<ID=ctg1992_pilon_pilon_obj,length=21462>	0	.	.	.	.	.	.	.
##contig=<ID=ctg1090_pilon_pilon_obj,length=14929>	0	.	.	.	.	.	.	.
##contig=<ID=ctg775_pilon_pilon_obj,length=35586>	0	.	.	.	.	.	.	.
##contig=<ID=ctg101_pilon_pilon_subseq_1:65715_obj,length=65715>	0	.	.	.	.	.	.	.
##contig=<ID=ctg1275_pilon_pilon_obj,length=12587>	0	.	.	.	.	.	.	.
##contig=<ID=ctg1371_pilon_pilon_obj,length=10893>	0	.	.	.	.	.	.	.
##contig=<ID=ctg1236_pilon_pilon_obj,length=31218>	0	.	.	.	.	.	.	.
##contig=<ID=ctg1924_pilon_pilon_obj,length=14583>	0	.	.	.	.	.	.	.
##contig=<ID=ctg1235_pilon_pilon_obj,length=12812>	0	.	.	.	.	.	.	.
##contig=<ID=ctg685_pilon_pilon_obj,length=48235>	0	.	.	.	.	.	.	.
##contig=<ID=ctg1703_pilon_pilon_obj,length=20717>	0	.	.	.	.	.	.	.
##contig=<ID=ctg1330_pilon_pilon_obj,length=10895>	0	.	.	.	.	.	.	.
##contig=<ID=ctg601_pilon_pilon_obj,length=74659>	0	.	.	.	.	.	.	.
##contig=<ID=ctg716_pilon_pilon_obj,length=36564>	0	.	.	.	.	.	.	.
##contig=<ID=ctg1374_pilon_pilon_obj,length=10099>	0	.	.	.	.	.	.	.
##contig=<ID=ctg851_pilon_pilon_obj,length=42507>	0	.	.	.	.	.	.	.
##contig=<ID=ctg1222_pilon_pilon_obj,length=12472>	0	.	.	.	.	.	.	.
##contig=<ID=ctg1915_pilon_pilon_obj,length=15308>	0	.	.	.	.	.	.	.
##contig=<ID=ctg1307_pilon_pilon_obj,length=26587>	0	.	.	.	.	.	.	.
##contig=<ID=ctg491_pilon_pilon_subseq_1:85850_obj,length=85850>	0	.	.	.	.	.	.	.
##contig=<ID=ctg1880_pilon_pilon_obj,length=21418>	0	.	.	.	.	.	.	.
##contig=<ID=ctg1679_pilon_pilon_obj,length=11588>	0	.	.	.	.	.	.	.
##contig=<ID=ctg1212_pilon_pilon_obj,length=13235>	0	.	.	.	.	.	.	.
##contig=<ID=ctg652_pilon_pilon_obj,length=48910>	0	.	.	.	.	.	.	.
##contig=<ID=ctg1466_pilon_pilon_obj,length=10307>	0	.	.	.	.	.	.	.
##contig=<ID=ctg953_pilon_pilon_obj,length=18062>	0	.	.	.	.	.	.	.
##contig=<ID=ctg1020_pilon_pilon_obj,length=26208>	0	.	.	.	.	.	.	.
##contig=<ID=ctg727_pilon_pilon_obj,length=51539>	0	.	.	.	.	.	.	.
##contig=<ID=ctg1332_pilon_pilon_obj,length=14606>	0	.	.	.	.	.	.	.
##contig=<ID=ctg1825_pilon_pilon_obj,length=13621>	0	.	.	.	.	.	.	.
##contig=<ID=ctg1403_pilon_pilon_obj,length=11340>	0	.	.	.	.	.	.	.
##contig=<ID=ctg1780_pilon_pilon_obj,length=12348>	0	.	.	.	.	.	.	.
##contig=<ID=ctg1362_pilon_pilon_obj,length=6497>	0	.	.	.	.	.	.	.
##contig=<ID=ctg1055_pilon_pilon_obj,length=18946>	0	.	.	.	.	.	.	.
##contig=<ID=ctg140_pilon_pilon_subseq_2275782:2293086_obj,length=17305>	0	.	.	.	.	.	.	.
##contig=<ID=ctg900_pilon_pilon_obj,length=25945>	0	.	.	.	.	.	.	.
##contig=<ID=ctg980_pilon_pilon_obj,length=35104>	0	.	.	.	.	.	.	.
##contig=<ID=ctg841_pilon_pilon_obj,length=27650>	0	.	.	.	.	.	.	.
##contig=<ID=ctg1147_pilon_pilon_obj,length=14520>	0	.	.	.	.	.	.	.
##contig=<ID=ctg754_pilon_pilon_obj,length=52315>	0	.	.	.	.	.	.	.
##contig=<ID=ctg869_pilon_pilon_obj,length=23234>	0	.	.	.	.	.	.	.
##contig=<ID=ctg1559_pilon_pilon_obj,length=35211>	0	.	.	.	.	.	.	.
##contig=<ID=ctg1739_pilon_pilon_obj,length=12711>	0	.	.	.	.	.	.	.
##contig=<ID=ctg1754_pilon_pilon_obj,length=11336>	0	.	.	.	.	.	.	.
##contig=<ID=ctg1632_pilon_pilon_obj,length=12230>	0	.	.	.	.	.	.	.
##contig=<ID=ctg1169_pilon_pilon_obj,length=13658>	0	.	.	.	.	.	.	.
##contig=<ID=ctg1807_pilon_pilon_obj,length=15775>	0	.	.	.	.	.	.	.
##contig=<ID=ctg1320_pilon_pilon_obj,length=20506>	0	.	.	.	.	.	.	.
##contig=<ID=ctg1680_pilon_pilon_obj,length=12402>	0	.	.	.	.	.	.	.
##contig=<ID=ctg1262_pilon_pilon_obj,length=12270>	0	.	.	.	.	.	.	.
##contig=<ID=ctg1325_pilon_pilon_obj,length=11053>	0	.	.	.	.	.	.	.
##contig=<ID=ctg806_pilon_pilon_obj,length=73135>	0	.	.	.	.	.	.	.
##contig=<ID=ctg1357_pilon_pilon_obj,length=33992>	0	.	.	.	.	.	.	.
##contig=<ID=ctg1200_pilon_pilon_obj,length=12744>	0	.	.	.	.	.	.	.
##contig=<ID=ctg809_pilon_pilon_obj,length=27768>	0	.	.	.	.	.	.	.
##contig=<ID=ctg758_pilon_pilon_obj,length=31929>	0	.	.	.	.	.	.	.
##contig=<ID=ctg956_pilon_pilon_obj,length=73498>	0	.	.	.	.	.	.	.
##contig=<ID=ctg1963_pilon_pilon_obj,length=11266>	0	.	.	.	.	.	.	.
##contig=<ID=ctg1600_pilon_pilon_obj,length=28454>	0	.	.	.	.	.	.	.
##contig=<ID=ctg1810_pilon_pilon_obj,length=12148>	0	.	.	.	.	.	.	.
##contig=<ID=ctg1832_pilon_pilon_obj,length=24269>	0	.	.	.	.	.	.	.
##contig=<ID=ctg713_pilon_pilon_obj,length=42674>	0	.	.	.	.	.	.	.
##contig=<ID=ctg778_pilon_pilon_obj,length=46266>	0	.	.	.	.	.	.	.
##contig=<ID=ctg688_pilon_pilon_obj,length=46798>	0	.	.	.	.	.	.	.
##contig=<ID=ctg850_pilon_pilon_obj,length=24771>	0	.	.	.	.	.	.	.
##contig=<ID=ctg1194_pilon_pilon_obj,length=13078>	0	.	.	.	.	.	.	.
##contig=<ID=ctg1469_pilon_pilon_obj,length=9103>	0	.	.	.	.	.	.	.
##contig=<ID=ctg1256_pilon_pilon_obj,length=11800>	0	.	.	.	.	.	.	.
##contig=<ID=ctg832_pilon_pilon_obj,length=31692>	0	.	.	.	.	.	.	.
##contig=<ID=ctg1905_pilon_pilon_obj,length=19323>	0	.	.	.	.	.	.	.
##contig=<ID=ctg604_pilon_pilon_obj,length=75960>	0	.	.	.	.	.	.	.
##contig=<ID=ctg910_pilon_pilon_obj,length=39781>	0	.	.	.	.	.	.	.
##contig=<ID=ctg496_pilon_pilon_obj,length=295212>	0	.	.	.	.	.	.	.
##contig=<ID=ctg1477_pilon_pilon_obj,length=10122>	0	.	.	.	.	.	.	.
##contig=<ID=ctg1954_pilon_pilon_obj,length=11722>	0	.	.	.	.	.	.	.
##contig=<ID=ctg1794_pilon_pilon_obj,length=10927>	0	.	.	.	.	.	.	.
##contig=<ID=ctg1347_pilon_pilon_obj,length=25010>	0	.	.	.	.	.	.	.
##contig=<ID=ctg1661_pilon_pilon_obj,length=16560>	0	.	.	.	.	.	.	.
##contig=<ID=ctg1014_pilon_pilon_obj,length=34604>	0	.	.	.	.	.	.	.
##contig=<ID=ctg1841_pilon_pilon_obj,length=21773>	0	.	.	.	.	.	.	.
##contig=<ID=ctg1451_pilon_pilon_obj,length=9727>	0	.	.	.	.	.	.	.
##contig=<ID=ctg999_pilon_pilon_obj,length=17263>	0	.	.	.	.	.	.	.
##contig=<ID=ctg1752_pilon_pilon_obj,length=19467>	0	.	.	.	.	.	.	.
##contig=<ID=ctg1526_pilon_pilon_obj,length=35066>	0	.	.	.	.	.	.	.
##contig=<ID=ctg1560_pilon_pilon_obj,length=15539>	0	.	.	.	.	.	.	.
##contig=<ID=ctg960_pilon_pilon_obj,length=53600>	0	.	.	.	.	.	.	.
##contig=<ID=ctg1724_pilon_pilon_obj,length=12913>	0	.	.	.	.	.	.	.
##contig=<ID=ctg1997_pilon_pilon_obj,length=24470>	0	.	.	.	.	.	.	.
##contig=<ID=ctg1690_pilon_pilon_obj,length=28746>	0	.	.	.	.	.	.	.
##contig=<ID=ctg1588_pilon_pilon_obj,length=13466>	0	.	.	.	.	.	.	.
##contig=<ID=ctg877_pilon_pilon_obj,length=69381>	0	.	.	.	.	.	.	.
##contig=<ID=ctg1581_pilon_pilon_obj,length=17720>	0	.	.	.	.	.	.	.
##contig=<ID=ctg1449_pilon_pilon_obj,length=16527>	0	.	.	.	.	.	.	.
##contig=<ID=ctg1204_pilon_pilon_obj,length=12840>	0	.	.	.	.	.	.	.
##contig=<ID=ctg790_pilon_pilon_obj,length=28321>	0	.	.	.	.	.	.	.
##contig=<ID=ctg933_pilon_pilon_obj,length=28302>	0	.	.	.	.	.	.	.
##contig=<ID=ctg1481_pilon_pilon_obj,length=12832>	0	.	.	.	.	.	.	.
##contig=<ID=Super-Scaffold_1510,length=201056>	0	.	.	.	.	.	.	.
##contig=<ID=ctg660_pilon_pilon_obj,length=58163>	0	.	.	.	.	.	.	.
##contig=<ID=ctg1425_pilon_pilon_obj,length=28343>	0	.	.	.	.	.	.	.
##contig=<ID=ctg1384_pilon_pilon_obj,length=14394>	0	.	.	.	.	.	.	.
##contig=<ID=ctg1497_pilon_pilon_obj,length=20302>	0	.	.	.	.	.	.	.
##contig=<ID=ctg1533_pilon_pilon_obj,length=13210>	0	.	.	.	.	.	.	.
##contig=<ID=ctg839_pilon_pilon_obj,length=25774>	0	.	.	.	.	.	.	.
##contig=<ID=ctg1316_pilon_pilon_obj,length=9779>	0	.	.	.	.	.	.	.
##contig=<ID=ctg771_pilon_pilon_obj,length=37320>	0	.	.	.	.	.	.	.
##contig=<ID=ctg926_pilon_pilon_obj,length=33635>	0	.	.	.	.	.	.	.
##contig=<ID=ctg1643_pilon_pilon_obj,length=27324>	0	.	.	.	.	.	.	.
##contig=<ID=ctg1062_pilon_pilon_obj,length=15465>	0	.	.	.	.	.	.	.
##contig=<ID=ctg1359_pilon_pilon_obj,length=10671>	0	.	.	.	.	.	.	.
##contig=<ID=ctg1360_pilon_pilon_obj,length=11566>	0	.	.	.	.	.	.	.
##contig=<ID=ctg1328_pilon_pilon_obj,length=15700>	0	.	.	.	.	.	.	.
##contig=<ID=ctg1290_pilon_pilon_obj,length=11756>	0	.	.	.	.	.	.	.
##contig=<ID=ctg1018_pilon_pilon_obj,length=54335>	0	.	.	.	.	.	.	.
##contig=<ID=ctg1329_pilon_pilon_obj,length=12323>	0	.	.	.	.	.	.	.
##contig=<ID=ctg1669_pilon_pilon_obj,length=13078>	0	.	.	.	.	.	.	.
##contig=<ID=ctg750_pilon_pilon_obj,length=50807>	0	.	.	.	.	.	.	.
##contig=<ID=ctg1140_pilon_pilon_obj,length=14718>	0	.	.	.	.	.	.	.
##contig=<ID=ctg1308_pilon_pilon_obj,length=17892>	0	.	.	.	.	.	.	.
##contig=<ID=ctg945_pilon_pilon_obj,length=19877>	0	.	.	.	.	.	.	.
##contig=<ID=ctg1190_pilon_pilon_obj,length=31824>	0	.	.	.	.	.	.	.
##contig=<ID=ctg1402_pilon_pilon_obj,length=12171>	0	.	.	.	.	.	.	.
##contig=<ID=ctg1317_pilon_pilon_obj,length=11181>	0	.	.	.	.	.	.	.
##contig=<ID=ctg885_pilon_pilon_obj,length=22486>	0	.	.	.	.	.	.	.
##contig=<ID=ctg1660_pilon_pilon_obj,length=22394>	0	.	.	.	.	.	.	.
##contig=<ID=ctg1870_pilon_pilon_obj,length=10174>	0	.	.	.	.	.	.	.
##contig=<ID=ctg68_pilon_pilon_subseq_1:147070_obj,length=147070>	0	.	.	.	.	.	.	.
##contig=<ID=ctg1534_pilon_pilon_obj,length=30005>	0	.	.	.	.	.	.	.
##contig=<ID=ctg1418_pilon_pilon_obj,length=10616>	0	.	.	.	.	.	.	.
##contig=<ID=ctg1622_pilon_pilon_obj,length=15853>	0	.	.	.	.	.	.	.
##contig=<ID=ctg1791_pilon_pilon_obj,length=11273>	0	.	.	.	.	.	.	.
##contig=<ID=ctg1666_pilon_pilon_obj,length=12671>	0	.	.	.	.	.	.	.
##contig=<ID=ctg1554_pilon_pilon_obj,length=34490>	0	.	.	.	.	.	.	.
##contig=<ID=ctg1285_pilon_pilon_obj,length=11158>	0	.	.	.	.	.	.	.
##contig=<ID=ctg1268_pilon_pilon_obj,length=12757>	0	.	.	.	.	.	.	.
##contig=<ID=ctg1323_pilon_pilon_obj,length=21526>	0	.	.	.	.	.	.	.
##contig=<ID=ctg1839_pilon_pilon_obj,length=14816>	0	.	.	.	.	.	.	.
##contig=<ID=ctg594_pilon_pilon_obj,length=89826>	0	.	.	.	.	.	.	.
##contig=<ID=ctg1809_pilon_pilon_obj,length=14361>	0	.	.	.	.	.	.	.
##contig=<ID=ctg1301_pilon_pilon_obj,length=13700>	0	.	.	.	.	.	.	.
##contig=<ID=Super-Scaffold_1380,length=481435>	0	.	.	.	.	.	.	.
##contig=<ID=ctg1324_pilon_pilon_obj,length=54966>	0	.	.	.	.	.	.	.
##contig=<ID=ctg1278_pilon_pilon_obj,length=13776>	0	.	.	.	.	.	.	.
##contig=<ID=ctg1704_pilon_pilon_obj,length=21277>	0	.	.	.	.	.	.	.
##contig=<ID=ctg1649_pilon_pilon_obj,length=11526>	0	.	.	.	.	.	.	.
##contig=<ID=ctg947_pilon_pilon_obj,length=16816>	0	.	.	.	.	.	.	.
##contig=<ID=ctg1590_pilon_pilon_obj,length=18411>	0	.	.	.	.	.	.	.
##contig=<ID=ctg1423_pilon_pilon_obj,length=11618>	0	.	.	.	.	.	.	.
##contig=<ID=ctg1312_pilon_pilon_obj,length=18414>	0	.	.	.	.	.	.	.
##contig=<ID=ctg1536_pilon_pilon_obj,length=30483>	0	.	.	.	.	.	.	.
##ALT=<ID=*,Description="Represents allele(s) other than observed.">	0	.	.	.	.	.	.	.
##INFO=<ID=INDEL,Number=0,Type=Flag,Description="Indicates that the variant is an INDEL.">	0	.	.	.	.	.	.	.
##INFO=<ID=IDV,Number=1,Type=Integer,Description="Maximum number of reads supporting an indel">	0	.	.	.	.	.	.	.
##INFO=<ID=IMF,Number=1,Type=Float,Description="Maximum fraction of reads supporting an indel">	0	.	.	.	.	.	.	.
##INFO=<ID=DP,Number=1,Type=Integer,Description="Raw read depth">	0	.	.	.	.	.	.	.
##INFO=<ID=VDB,Number=1,Type=Float,Description="Variant Distance Bias for filtering splice-site artefacts in RNA-seq data (bigger is better)",Version="3">	0	.	.	.	.	.	.	.
##INFO=<ID=RPB,Number=1,Type=Float,Description="Mann-Whitney U test of Read Position Bias (bigger is better)">	0	.	.	.	.	.	.	.
##INFO=<ID=MQB,Number=1,Type=Float,Description="Mann-Whitney U test of Mapping Quality Bias (bigger is better)">	0	.	.	.	.	.	.	.
##INFO=<ID=BQB,Number=1,Type=Float,Description="Mann-Whitney U test of Base Quality Bias (bigger is better)">	0	.	.	.	.	.	.	.
##INFO=<ID=MQSB,Number=1,Type=Float,Description="Mann-Whitney U test of Mapping Quality vs Strand Bias (bigger is better)">	0	.	.	.	.	.	.	.
##INFO=<ID=SGB,Number=1,Type=Float,Description="Segregation based metric.">	0	.	.	.	.	.	.	.
##INFO=<ID=MQ0F,Number=1,Type=Float,Description="Fraction of MQ0 reads (smaller is better)">	0	.	.	.	.	.	.	.
##FORMAT=<ID=PL,Number=G,Type=Integer,Description="List of Phred-scaled genotype likelihoods">	0	.	.	.	.	.	.	.
##FORMAT=<ID=DP,Number=1,Type=Integer,Description="Number of high-quality bases">	0	.	.	.	.	.	.	.
##FORMAT=<ID=GT,Number=1,Type=String,Description="Genotype">	0	.	.	.	.	.	.	.
##INFO=<ID=ICB,Number=1,Type=Float,Description="Inbreeding Coefficient Binomial test (bigger is better)">	0	.	.	.	.	.	.	.
##INFO=<ID=HOB,Number=1,Type=Float,Description="Bias in the number of HOMs number (smaller is better)">	0	.	.	.	.	.	.	.
##INFO=<ID=AC,Number=A,Type=Integer,Description="Allele count in genotypes for each ALT allele, in the same order as listed">	0	.	.	.	.	.	.	.
##INFO=<ID=AN,Number=1,Type=Integer,Description="Total number of alleles in called genotypes">	0	.	.	.	.	.	.	.
##INFO=<ID=DP4,Number=4,Type=Integer,Description="Number of high-quality ref-forward , ref-reverse, alt-forward and alt-reverse bases">	0	.	.	.	.	.	.	.
##INFO=<ID=MQ,Number=1,Type=Integer,Description="Average mapping quality">	0	.	.	.	.	.	.	.
chr1	1847213	.	G	C	999.0	.	DP=2486;VDB=0.567897;SGB=152.428;RPB=0.8201;MQB=2.66853e-14;MQSB=0;BQB=0.851818;MQ0F=0.268303;ICB=0.993963;HOB=0.00280856;AC=5;AN=8;DP4=1411,688,109,106;MQ=31;ANN=C|intergenic_region|MODIFIER|evm.TU.chr1.7-evm.TU.chr1.8|evm.TU.chr1.7-evm.TU.chr1.8|intergenic_region|evm.TU.chr1.7-evm.TU.chr1.8|||n.1847213G>C||||||	GT:PL:DP	1/1:225,14,0:13	1/1:255,25,0:12	0/0:0,54,255:18	0/1:47,3,0:8
chr1	2465239	.	T	A	999.0	.	DP=1503;VDB=0.898964;SGB=136.259;RPB=0.715822;MQB=0.849835;MQSB=0.000113208;BQB=0.203581;MQ0F=0.00199601;ICB=0.932661;HOB=0.00829157;AC=5;AN=8;DP4=632,628,70,48;MQ=57;ANN=A|intergenic_region|MODIFIER|evm.TU.chr1.8-evm.TU.chr1.9|evm.TU.chr1.8-evm.TU.chr1.9|intergenic_region|evm.TU.chr1.8-evm.TU.chr1.9|||n.2465239T>A||||||	GT:PL:DP	0/1:74,0,53:5	1/1:255,30,0:10	0/0:0,33,255:11	1/1:203,24,0:8
chr1	17488042	.	C	T	999.0	.	DP=22144;VDB=0.49973;SGB=-5690.06;RPB=0.582109;MQB=0;MQSB=0.0290325;BQB=1.01795e-08;MQ0F=0.0311597;ICB=0;HOB=0.491267;AC=2;AN=8;DP4=6565,6264,4404,2532;MQ=36;ANN=T|intergenic_region|MODIFIER|evm.TU.chr1.102-evm.TU.chr1.103|evm.TU.chr1.102-evm.TU.chr1.103|intergenic_region|evm.TU.chr1.102-evm.TU.chr1.103|||n.17488042C>T||||||	GT:PL:DP	0/0:0,36,255:113	0/1:92,0,255:117	0/1:255,0,255:114	0/0:0,24,255:83
chr1	18993616	.	A	T	999.0	.	DP=1263;VDB=0.555382;SGB=94.6851;RPB=0.335778;MQB=0.992692;MQSB=0.999275;BQB=0.0014776;MQ0F=0.000791766;ICB=0.712032;HOB=0.0190363;AC=7;AN=8;DP4=546,493,46,39;MQ=59;ANN=T|intergenic_region|MODIFIER|evm.TU.chr1.106-evm.TU.chr1.107|evm.TU.chr1.106-evm.TU.chr1.107|intergenic_region|evm.TU.chr1.106-evm.TU.chr1.107|||n.18993616A>T||||||	GT:PL:DP	1/1:245,27,0:9	0/1:136,0,105:9	1/1:178,21,0:7	1/1:223,27,0:9
chr1	18996696	.	T	C	999.0	.	DP=1515;VDB=0.388596;SGB=154.318;RPB=0.99758;MQB=1;MQSB=1;BQB=1.07376e-05;MQ0F=0;ICB=0.953565;HOB=0.00801673;AC=7;AN=8;DP4=613,581,90,64;MQ=60;ANN=C|intergenic_region|MODIFIER|evm.TU.chr1.106-evm.TU.chr1.107|evm.TU.chr1.106-evm.TU.chr1.107|intergenic_region|evm.TU.chr1.106-evm.TU.chr1.107|||n.18996696T>C||||||	GT:PL:DP	1/1:160,15,0:5	0/1:56,0,62:4	1/1:234,27,0:9	1/1:255,30,0:10
chr1	19014544	.	G	A	999.0	.	DP=1736;VDB=0.242615;SGB=192.7;RPB=0.443247;MQB=0.982481;MQSB=0.994773;BQB=0.0421133;MQ0F=0.000576037;ICB=0.579108;HOB=0.02091;AC=7;AN=8;DP4=794,669,65,49;MQ=59;ANN=A|intergenic_region|MODIFIER|evm.TU.chr1.106-evm.TU.chr1.107|evm.TU.chr1.106-evm.TU.chr1.107|intergenic_region|evm.TU.chr1.106-evm.TU.chr1.107|||n.19014544G>A||||||	GT:PL:DP	1/1:178,21,0:7	0/1:171,0,216:18	1/1:255,27,0:9	1/1:255,39,0:13
chr1	31876869	.	T	G	999.0	.	DP=1464;VDB=0.536271;SGB=113.545;RPB=0.428703;MQB=0.991331;MQSB=0.999986;BQB=0.000410556;MQ0F=0.00409836;ICB=0.999872;HOB=0.000401363;AC=5;AN=8;DP4=591,575,71,67;MQ=59;ANN=G|intergenic_region|MODIFIER|evm.TU.chr1.192-evm.TU.chr1.193|evm.TU.chr1.192-evm.TU.chr1.193|intergenic_region|evm.TU.chr1.192-evm.TU.chr1.193|||n.31876869T>G||||||	GT:PL:DP	1/1:231,24,0:8	1/1:217,21,0:7	0/0:0,27,255:9	0/1:31,0,31:2
chr1	31876873	.	T	C	999.0	.	DP=1479;VDB=0.499317;SGB=108.474;RPB=0.536788;MQB=0.99364;MQSB=0.99913;BQB=0.00201885;MQ0F=0.0040568;ICB=0.999141;HOB=0.00103561;AC=5;AN=8;DP4=588,572,70,60;MQ=59;ANN=C|intergenic_region|MODIFIER|evm.TU.chr1.192-evm.TU.chr1.193|evm.TU.chr1.192-evm.TU.chr1.193|intergenic_region|evm.TU.chr1.192-evm.TU.chr1.193|||n.31876873T>C||||||	GT:PL:DP	1/1:237,21,0:7	1/1:202,18,0:6	0/0:0,33,255:11	0/1:55,0,28:3
chr1	31876996	.	C	T	999.0	.	DP=1417;VDB=0.921467;SGB=125.212;RPB=0.797309;MQB=0.999998;MQSB=0.899124;BQB=9.87035e-05;MQ0F=0;ICB=0.999748;HOB=0.000568001;AC=5;AN=8;DP4=587,539,81,62;MQ=59;ANN=T|intergenic_region|MODIFIER|evm.TU.chr1.192-evm.TU.chr1.193|evm.TU.chr1.192-evm.TU.chr1.193|intergenic_region|evm.TU.chr1.192-evm.TU.chr1.193|||n.31876996C>T||||||	GT:PL:DP	1/1:227,24,0:8	1/1:255,30,0:10	0/0:0,24,225:8	0/1:77,0,87:6
chr1	31877061	.	T	C	999.0	.	DP=1419;VDB=0.160147;SGB=124.461;RPB=0.025083;MQB=0.998803;MQSB=0.945465;BQB=0.0409601;MQ0F=0;ICB=0.999669;HOB=0.000653542;AC=5;AN=8;DP4=627,487,85,58;MQ=59;ANN=C|intergenic_region|MODIFIER|evm.TU.chr1.192-evm.TU.chr1.193|evm.TU.chr1.192-evm.TU.chr1.193|intergenic_region|evm.TU.chr1.192-evm.TU.chr1.193|||n.31877061T>C||||||	GT:PL:DP	1/1:178,21,0:7	1/1:207,21,0:7	0/0:0,27,236:9	0/1:53,0,79:5
chr1	31879689	.	G	T	999.0	.	DP=1586;VDB=0.0356869;SGB=104.773;RPB=0.91585;MQB=0.847196;MQSB=0.800243;BQB=0.010116;MQ0F=0.00189155;ICB=0.989048;HOB=0.00356332;AC=5;AN=8;DP4=736,540,65,60;MQ=57;ANN=T|intergenic_region|MODIFIER|evm.TU.chr1.192-evm.TU.chr1.193|evm.TU.chr1.192-evm.TU.chr1.193|intergenic_region|evm.TU.chr1.192-evm.TU.chr1.193|||n.31879689G>T||||||	GT:PL:DP	1/1:255,45,0:15	1/1:255,39,0:13	0/0:0,18,191:6	0/1:121,0,81:8
chr1	31879730	.	C	G	999.0	.	DP=1560;VDB=0.0165899;SGB=112.88;RPB=0.0774158;MQB=0.884755;MQSB=0.922226;BQB=0.0557475;MQ0F=0.0147436;ICB=0.979456;HOB=0.00486973;AC=5;AN=8;DP4=662,579,59,59;MQ=52;ANN=G|intergenic_region|MODIFIER|evm.TU.chr1.192-evm.TU.chr1.193|evm.TU.chr1.192-evm.TU.chr1.193|intergenic_region|evm.TU.chr1.192-evm.TU.chr1.193|||n.31879730C>G||||||	GT:PL:DP	1/1:255,45,0:15	1/1:255,36,0:12	0/0:0,33,255:11	0/1:90,0,135:8
chr1	31879850	.	G	A	999.0	.	DP=1222;VDB=0.00177267;SGB=48.2378;RPB=1.26011e-05;MQB=0.80575;MQSB=9.44545e-12;BQB=0.0145592;MQ0F=0.0360065;ICB=0.957898;HOB=0.00689125;AC=5;AN=8;DP4=519,412,46,53;MQ=48;ANN=A|intergenic_region|MODIFIER|evm.TU.chr1.192-evm.TU.chr1.193|evm.TU.chr1.192-evm.TU.chr1.193|intergenic_region|evm.TU.chr1.192-evm.TU.chr1.193|||n.31879850G>A||||||	GT:PL:DP	1/1:166,21,0:7	1/1:128,15,0:5	0/0:0,15,160:5	0/1:76,0,59:5
chr1	31881643	.	C	T	999.0	.	DP=1522;VDB=0.217062;SGB=74.0503;RPB=0.849352;MQB=0.986856;MQSB=0.964623;BQB=0.0793934;MQ0F=0;ICB=0.999475;HOB=0.000829221;AC=5;AN=8;DP4=691,536,67,57;MQ=59;ANN=T|intergenic_region|MODIFIER|evm.TU.chr1.192-evm.TU.chr1.193|evm.TU.chr1.192-evm.TU.chr1.193|intergenic_region|evm.TU.chr1.192-evm.TU.chr1.193|||n.31881643C>T||||||	GT:PL:DP	1/1:240,27,0:9	1/1:231,24,0:8	0/0:0,36,255:12	0/1:133,0,126:10
chr1	31882432	.	A	C	999.0	.	DP=1675;VDB=0.449195;SGB=112.717;RPB=0.734421;MQB=2.1657e-12;MQSB=0.00293657;BQB=0.0304939;MQ0F=0;ICB=0.996541;HOB=0.00212429;AC=5;AN=8;DP4=748,589,81,76;MQ=57;ANN=C|intergenic_region|MODIFIER|evm.TU.chr1.192-evm.TU.chr1.193|evm.TU.chr1.192-evm.TU.chr1.193|intergenic_region|evm.TU.chr1.192-evm.TU.chr1.193|||n.31882432A>C||||||	GT:PL:DP	1/1:235,24,0:8	1/1:245,30,0:10	0/0:0,21,205:7	0/1:76,0,156:10
chr1	31882894	.	T	C	999.0	.	DP=1955;VDB=0.7056;SGB=175.119;RPB=0.429234;MQB=0.867683;MQSB=0.813663;BQB=0.174191;MQ0F=0.057289;ICB=0.993;HOB=0.00286247;AC=5;AN=8;DP4=819,755,98,80;MQ=44;ANN=C|intergenic_region|MODIFIER|evm.TU.chr1.192-evm.TU.chr1.193|evm.TU.chr1.192-evm.TU.chr1.193|intergenic_region|evm.TU.chr1.192-evm.TU.chr1.193|||n.31882894T>C||||||	GT:PL:DP	1/1:255,21,0:16	1/1:255,25,0:12	0/0:0,27,245:9	0/1:36,0,93:11
chr1	31887180	.	G	A	999.0	.	DP=1487;VDB=0.0893776;SGB=180.837;RPB=0.72763;MQB=0.999862;MQSB=0.99935;BQB=0.00279222;MQ0F=0;ICB=0.986737;HOB=0.00399283;AC=5;AN=8;DP4=757,445,95,55;MQ=59;ANN=A|intergenic_region|MODIFIER|evm.TU.chr1.192-evm.TU.chr1.193|evm.TU.chr1.192-evm.TU.chr1.193|intergenic_region|evm.TU.chr1.192-evm.TU.chr1.193|||n.31887180G>A||||||	GT:PL:DP	1/1:205,21,0:7	1/1:255,36,0:12	0/0:0,27,255:9	0/1:151,0,168:12
chr1	31893985	.	A	G	999.0	.	DP=1455;VDB=0.475312;SGB=154.001;RPB=0.84257;MQB=1;MQSB=1;BQB=0.162299;MQ0F=0;ICB=0.99361;HOB=0.00275556;AC=5;AN=8;DP4=644,526,81,63;MQ=60;ANN=G|intergenic_region|MODIFIER|evm.TU.chr1.192-evm.TU.chr1.193|evm.TU.chr1.192-evm.TU.chr1.193|intergenic_region|evm.TU.chr1.192-evm.TU.chr1.193|||n.31893985A>G||||||	GT:PL:DP	1/1:182,18,0:6	1/1:205,21,0:7	0/0:0,36,255:12	0/1:182,0,76:10
chr1	31896959	.	C	T	999.0	.	DP=1606;VDB=0.623156;SGB=116.236;RPB=0.946792;MQB=0.998965;MQSB=0.992944;BQB=0.508152;MQ0F=0;ICB=0.996771;HOB=0.00197531;AC=5;AN=8;DP4=732,537,77,60;MQ=59;ANN=T|intergenic_region|MODIFIER|evm.TU.chr1.192-evm.TU.chr1.193|evm.TU.chr1.192-evm.TU.chr1.193|intergenic_region|evm.TU.chr1.192-evm.TU.chr1.193|||n.31896959C>T||||||	GT:PL:DP	1/1:255,24,0:8	1/1:199,21,0:7	0/0:0,21,195:7	0/1:45,0,181:8
chr1	31901864	.	G	A	999.0	.	DP=1627;VDB=0.919555;SGB=179.662;RPB=0.627057;MQB=0.99125;MQSB=0.999011;BQB=0.0137727;MQ0F=0;ICB=0.979456;HOB=0.00486973;AC=5;AN=8;DP4=673,660,77,76;MQ=59;ANN=A|intergenic_region|MODIFIER|evm.TU.chr1.192-evm.TU.chr1.193|evm.TU.chr1.192-evm.TU.chr1.193|intergenic_region|evm.TU.chr1.192-evm.TU.chr1.193|||n.31901864G>A||||||	GT:PL:DP	1/1:248,24,0:8	1/1:255,42,0:14	0/0:0,30,255:10	0/1:134,0,138:12
chr1	31908014	.	A	G	999.0	.	DP=1326;VDB=0.843245;SGB=135.131;RPB=0.259119;MQB=0.999851;MQSB=0.998707;BQB=0.00368958;MQ0F=0;ICB=0.980399;HOB=0.00479339;AC=5;AN=8;DP4=532,546,59,70;MQ=59;ANN=G|intergenic_region|MODIFIER|evm.TU.chr1.192-evm.TU.chr1.193|evm.TU.chr1.192-evm.TU.chr1.193|intergenic_region|evm.TU.chr1.192-evm.TU.chr1.193|||n.31908014A>G||||||	GT:PL:DP	1/1:203,24,0:8	1/1:182,18,0:6	0/0:0,9,104:3	0/1:129,0,175:12
chr1	31910516	.	A	T	999.0	.	DP=1479;VDB=0.14908;SGB=158.157;RPB=0.691473;MQB=1;MQSB=1;BQB=0.000146174;MQ0F=0;ICB=0.985485;HOB=0.00412913;AC=5;AN=8;DP4=596,600,65,74;MQ=60;ANN=T|intergenic_region|MODIFIER|evm.TU.chr1.192-evm.TU.chr1.193|evm.TU.chr1.192-evm.TU.chr1.193|intergenic_region|evm.TU.chr1.192-evm.TU.chr1.193|||n.31910516A>T||||||	GT:PL:DP	1/1:255,36,0:12	1/1:245,27,0:9	0/0:0,27,250:9	0/1:107,0,107:8
chr1	31911516	.	G	A	999.0	.	DP=1706;VDB=0.0414433;SGB=164.252;RPB=0.946599;MQB=0.999885;MQSB=0.9987;BQB=0.000566857;MQ0F=0.000586166;ICB=0.99985;HOB=0.000430731;AC=5;AN=8;DP4=814,589,93,76;MQ=59;ANN=A|intergenic_region|MODIFIER|evm.TU.chr1.192-evm.TU.chr1.193|evm.TU.chr1.192-evm.TU.chr1.193|intergenic_region|evm.TU.chr1.192-evm.TU.chr1.193|||n.31911516G>A||||||	GT:PL:DP	1/1:241,27,0:9	1/1:255,36,0:12	0/0:0,18,202:6	0/1:162,0,100:11
chr1	31911639	.	C	A	999.0	.	DP=1667;VDB=0.122282;SGB=182.035;RPB=0.650778;MQB=0.998916;MQSB=0.99921;BQB=0.00241821;MQ0F=0.00059988;ICB=0.990146;HOB=0.00341853;AC=5;AN=8;DP4=690,647,87,74;MQ=59;ANN=A|intergenic_region|MODIFIER|evm.TU.chr1.192-evm.TU.chr1.193|evm.TU.chr1.192-evm.TU.chr1.193|intergenic_region|evm.TU.chr1.192-evm.TU.chr1.193|||n.31911639C>A||||||	GT:PL:DP	1/1:255,27,0:9	1/1:255,51,0:17	0/0:0,24,225:8	0/1:175,0,174:13
chr1	31911683	.	C	T	999.0	.	DP=1671;VDB=0.0707543;SGB=150.877;RPB=0.000615553;MQB=0.999539;MQSB=1;BQB=0.161096;MQ0F=0;ICB=0.996994;HOB=0.00191327;AC=5;AN=8;DP4=657,683,85,69;MQ=59;ANN=T|intergenic_region|MODIFIER|evm.TU.chr1.192-evm.TU.chr1.193|evm.TU.chr1.192-evm.TU.chr1.193|intergenic_region|evm.TU.chr1.192-evm.TU.chr1.193|||n.31911683C>T||||||	GT:PL:DP	1/1:255,30,0:10	1/1:255,51,0:17	0/0:0,33,255:11	0/1:157,0,174:13
chr1	31911845	.	T	C	999.0	.	DP=1641;VDB=0.00970433;SGB=143.863;RPB=0.997772;MQB=0.99989;MQSB=0.999261;BQB=6.97906e-05;MQ0F=0;ICB=0.998016;HOB=0.00158462;AC=5;AN=8;DP4=777,568,83,65;MQ=59;ANN=C|intergenic_region|MODIFIER|evm.TU.chr1.192-evm.TU.chr1.193|evm.TU.chr1.192-evm.TU.chr1.193|intergenic_region|evm.TU.chr1.192-evm.TU.chr1.193|||n.31911845T>C||||||	GT:PL:DP	1/1:207,21,0:7	1/1:255,42,0:14	0/0:0,15,172:5	0/1:113,0,113:8
chr1	31916367	.	C	T	999.0	.	DP=1707;VDB=0.919484;SGB=169.793;RPB=0.4244;MQB=0.993677;MQSB=0.999995;BQB=6.14429e-05;MQ0F=0;ICB=0.996994;HOB=0.00191327;AC=5;AN=8;DP4=717,669,87,77;MQ=59;ANN=T|intergenic_region|MODIFIER|evm.TU.chr1.192-evm.TU.chr1.193|evm.TU.chr1.192-evm.TU.chr1.193|intergenic_region|evm.TU.chr1.192-evm.TU.chr1.193|||n.31916367C>T||||||	GT:PL:DP	1/1:249,30,0:10	1/1:255,45,0:15	0/0:0,36,255:12	0/1:79,0,198:9
chr1	31916448	.	A	C	999.0	.	DP=1723;VDB=0.0244343;SGB=149.275;RPB=0.958615;MQB=0.996537;MQSB=0.989446;BQB=0.144055;MQ0F=0;ICB=0.999953;HOB=0.000240459;AC=5;AN=8;DP4=811,554,100,61;MQ=59;ANN=C|intergenic_region|MODIFIER|evm.TU.chr1.192-evm.TU.chr1.193|evm.TU.chr1.192-evm.TU.chr1.193|intergenic_region|evm.TU.chr1.192-evm.TU.chr1.193|||n.31916448A>C||||||	GT:PL:DP	1/1:227,24,0:8	1/1:255,48,0:16	0/0:0,39,255:13	0/1:50,0,201:8
chr1	31929176	.	C	T	999.0	.	DP=1827;VDB=0.0569274;SGB=160.654;RPB=0.956406;MQB=3.4869e-13;MQSB=0.14866;BQB=4.53522e-05;MQ0F=0.0186097;ICB=0.977566;HOB=0.00501214;AC=5;AN=8;DP4=857,660,95,63;MQ=48;ANN=T|intergenic_region|MODIFIER|evm.TU.chr1.192-evm.TU.chr1.193|evm.TU.chr1.192-evm.TU.chr1.193|intergenic_region|evm.TU.chr1.192-evm.TU.chr1.193|||n.31929176C>T||||||	GT:PL:DP	1/1:255,31,0:14	1/1:255,45,0:15	0/0:0,24,203:8	0/1:69,0,53:5
chr1	31929177	.	A	G	999.0	.	DP=1823;VDB=0.0369987;SGB=161.209;RPB=0.981184;MQB=5.474e-15;MQSB=0.0838732;BQB=0.000118576;MQ0F=0.0186506;ICB=0.983793;HOB=0.00429752;AC=5;AN=8;DP4=865,661,95,69;MQ=48;ANN=G|intergenic_region|MODIFIER|evm.TU.chr1.192-evm.TU.chr1.193|evm.TU.chr1.192-evm.TU.chr1.193|intergenic_region|evm.TU.chr1.192-evm.TU.chr1.193|||n.31929177A>G||||||	GT:PL:DP	1/1:255,31,0:14	1/1:255,45,0:15	0/0:0,24,203:8	0/1:103,0,50:6
chr1	31930087	.	C	T	999.0	.	DP=1817;VDB=0.0368225;SGB=68.7999;RPB=0.744227;MQB=1.77145e-21;MQSB=0.178599;BQB=0.0203979;MQ0F=0.0143093;ICB=0.993307;HOB=0.00280954;AC=5;AN=8;DP4=738,738,99,84;MQ=57;ANN=T|intergenic_region|MODIFIER|evm.TU.chr1.192-evm.TU.chr1.193|evm.TU.chr1.192-evm.TU.chr1.193|intergenic_region|evm.TU.chr1.192-evm.TU.chr1.193|||n.31930087C>T||||||	GT:PL:DP	1/1:233,27,0:10	1/1:255,36,0:12	0/0:0,36,255:12	0/1:165,0,205:15
chr1	31932712	.	T	C	999.0	.	DP=1723;VDB=0.337074;SGB=165.29;RPB=0.925314;MQB=0.997503;MQSB=0.989633;BQB=0.498379;MQ0F=0;ICB=0.970904;HOB=0.00567901;AC=5;AN=8;DP4=738,661,76,68;MQ=59;ANN=C|intergenic_region|MODIFIER|evm.TU.chr1.192-evm.TU.chr1.193|evm.TU.chr1.192-evm.TU.chr1.193|intergenic_region|evm.TU.chr1.192-evm.TU.chr1.193|||n.31932712T>C||||||	GT:PL:DP	1/1:255,36,0:12	1/1:234,27,0:9	0/0:0,27,255:9	0/1:118,0,166:13
chr1	31933578	.	C	T	999.0	.	DP=1594;VDB=0.00583289;SGB=156.077;RPB=0.348697;MQB=0.999495;MQSB=1;BQB=0.033357;MQ0F=0;ICB=0.993909;HOB=0.00270049;AC=5;AN=8;DP4=643,622,71,80;MQ=59;ANN=T|intergenic_region|MODIFIER|evm.TU.chr1.192-evm.TU.chr1.193|evm.TU.chr1.192-evm.TU.chr1.193|intergenic_region|evm.TU.chr1.192-evm.TU.chr1.193|||n.31933578C>T||||||	GT:PL:DP	1/1:227,24,0:8	1/1:200,21,0:7	0/0:0,18,188:6	0/1:196,0,101:12
chr1	31948937	.	A	T	999.0	.	DP=1452;VDB=0.392101;SGB=131.781;RPB=0.0548453;MQB=1;MQSB=1;BQB=0.778082;MQ0F=0;ICB=0.996136;HOB=0.00221836;AC=5;AN=8;DP4=587,540,78,59;MQ=60;ANN=T|upstream_gene_variant|MODIFIER|evm.TU.chr1.193|evm.TU.chr1.193|transcript|evm.model.chr1.193|protein_coding||c.-7T>A|||||7|,T|intergenic_region|MODIFIER|evm.TU.chr1.193-evm.TU.chr1.194|evm.TU.chr1.193-evm.TU.chr1.194|intergenic_region|evm.TU.chr1.193-…	GT:PL:DP	1/1:255,36,0:12	1/1:255,39,0:13	0/0:0,39,255:13	0/1:78,0,159:9
chr1	31951504	.	C	T	999.0	.	DP=1456;VDB=0.51787;SGB=138.892;RPB=0.848288;MQB=0.998845;MQSB=0.987861;BQB=0.504055;MQ0F=0;ICB=0.968357;HOB=0.00610059;AC=5;AN=8;DP4=633,540,73,58;MQ=59;ANN=T|upstream_gene_variant|MODIFIER|evm.TU.chr1.193|evm.TU.chr1.193|transcript|evm.model.chr1.193|protein_coding||c.-2574G>A|||||2574|,T|intergenic_region|MODIFIER|evm.TU.chr1.193-evm.TU.chr1.194|evm.TU.chr1.193-evm.TU.chr1.194|intergenic_regio…	GT:PL:DP	1/1:182,18,0:6	1/1:252,27,0:9	0/0:0,24,255:8	0/1:100,0,77:6
chr1	31951807	.	T	A	999.0	.	DP=1499;VDB=0.925567;SGB=147.748;RPB=0.787008;MQB=0.999877;MQSB=0.998849;BQB=7.35084e-06;MQ0F=0;ICB=0.987971;HOB=0.00384731;AC=5;AN=8;DP4=647,590,61,79;MQ=59;ANN=A|upstream_gene_variant|MODIFIER|evm.TU.chr1.193|evm.TU.chr1.193|transcript|evm.model.chr1.193|protein_coding||c.-2877A>T|||||2877|,A|intergenic_region|MODIFIER|evm.TU.chr1.193-evm.TU.chr1.194|evm.TU.chr1.193-evm.TU.chr1.194|intergenic_r…	GT:PL:DP	1/1:225,24,0:8	1/1:255,48,0:16	0/0:0,39,255:13	0/1:192,0,163:15
chr1	35341033	.	A	C	999.0	.	DP=2101;VDB=0.595641;SGB=-9.19361;RPB=0.0181951;MQB=0.00185977;MQSB=2.46343e-06;BQB=0.00334624;MQ0F=0.224655;ICB=0.989681;HOB=0.00370306;AC=5;AN=8;DP4=975,721,90,97;MQ=30;ANN=C|intergenic_region|MODIFIER|evm.TU.chr1.204-evm.TU.chr1.205|evm.TU.chr1.204-evm.TU.chr1.205|intergenic_region|evm.TU.chr1.204-evm.TU.chr1.205|||n.35341033A>C||||||	GT:PL:DP	0/1:121,0,60:13	1/1:170,14,0:14	0/0:0,28,215:13	1/1:160,15,0:8
chr1	47714936	.	G	A	999.0	.	DP=3443;VDB=0.176418;SGB=162.311;RPB=0.578237;MQB=0;MQSB=2.64986e-41;BQB=1.06026e-12;MQ0F=0.266047;ICB=0.146726;HOB=0.0603647;AC=5;AN=8;DP4=1547,891,309,270;MQ=26;ANN=A|downstream_gene_variant|MODIFIER|evm.TU.chr1.271|evm.TU.chr1.271|transcript|evm.model.chr1.271|protein_coding||c.*1319C>T|||||1319|,A|intergenic_region|MODIFIER|evm.TU.chr1.270-evm.TU.chr1.271|evm.TU.chr1.270-evm.TU.chr1.271|inter…	GT:PL:DP	1/1:255,23,0:17	0/0:0,8,153:15	1/1:221,8,0:14	0/1:71,0,107:21
chr1	53706498	.	C	T	999.0	.	DP=1846;VDB=0.362728;SGB=154.007;RPB=0.955423;MQB=1;MQSB=1;BQB=0.00615276;MQ0F=0;ICB=0.999899;HOB=0.000355556;AC=5;AN=8;DP4=890,626,93,75;MQ=60;ANN=T|intergenic_region|MODIFIER|evm.TU.chr1.305-evm.TU.chr1.306|evm.TU.chr1.305-evm.TU.chr1.306|intergenic_region|evm.TU.chr1.305-evm.TU.chr1.306|||n.53706498C>T||||||	GT:PL:DP	0/0:0,33,255:11	1/1:204,30,0:10	0/1:136,0,106:9	1/1:255,33,0:11
chr1	66906300	.	A	C	999.0	.	DP=1655;VDB=0.895273;SGB=162.806;RPB=0.824863;MQB=0.999934;MQSB=0.999074;BQB=4.15576e-06;MQ0F=0;ICB=0.738925;HOB=0.0145014;AC=5;AN=8;DP4=728,652,42,47;MQ=59;ANN=C|intergenic_region|MODIFIER|evm.TU.chr1.322-evm.TU.chr1.323|evm.TU.chr1.322-evm.TU.chr1.323|intergenic_region|evm.TU.chr1.322-evm.TU.chr1.323|||n.66906300A>C||||||	GT:PL:DP	0/1:62,0,192:10	1/1:202,24,0:8	0/0:0,18,182:6	1/1:255,51,0:17
chr1	71767090	.	G	T	749.0	.	DP=1040;VDB=0.406947;SGB=95.4789;RPB=0.916096;MQB=0.0154667;MQSB=7.91551e-10;BQB=0.0723495;MQ0F=0.0278846;ICB=0.546101;HOB=0.0180374;AC=5;AN=8;DP4=429,475,14,32;MQ=40;ANN=T|intergenic_region|MODIFIER|evm.TU.chr1.327-evm.TU.chr1.328|evm.TU.chr1.327-evm.TU.chr1.328|intergenic_region|evm.TU.chr1.327-evm.TU.chr1.328|||n.71767090G>T||||||	GT:PL:DP	0/1:64,0,97:7	1/1:144,21,0:7	0/0:0,27,163:9	1/1:150,18,0:9
chr1	72997962	.	C	T	999.0	.	DP=1607;VDB=0.397461;SGB=193.261;RPB=0.630123;MQB=0.819211;MQSB=0.781411;BQB=0.026674;MQ0F=0.000622278;ICB=0.953293;HOB=0.00703853;AC=5;AN=8;DP4=597,719,80,65;MQ=56;ANN=T|intergenic_region|MODIFIER|evm.TU.chr1.329-evm.TU.chr1.330|evm.TU.chr1.329-evm.TU.chr1.330|intergenic_region|evm.TU.chr1.329-evm.TU.chr1.330|||n.72997962C>T||||||	GT:PL:DP	1/1:255,48,0:16	0/1:183,0,198:17	1/1:253,30,0:10	0/0:0,33,255:11
chr1	72998759	.	G	A	999.0	.	DP=1860;VDB=0.258291;SGB=219.178;RPB=0.689247;MQB=0.974456;MQSB=0.608334;BQB=9.17597e-05;MQ0F=0.016129;ICB=0.969881;HOB=0.00573464;AC=5;AN=8;DP4=728,791,89,79;MQ=57;ANN=A|intergenic_region|MODIFIER|evm.TU.chr1.329-evm.TU.chr1.330|evm.TU.chr1.329-evm.TU.chr1.330|intergenic_region|evm.TU.chr1.329-evm.TU.chr1.330|||n.72998759G>A||||||	GT:PL:DP	1/1:255,27,0:9	0/1:118,0,50:6	1/1:255,48,0:16	0/0:0,27,255:9
chr1	72998855	.	A	G	999.0	.	DP=1724;VDB=0.505882;SGB=200.552;RPB=0.750604;MQB=0.933779;MQSB=0.973683;BQB=4.08256e-06;MQ0F=0.000580046;ICB=0.932661;HOB=0.00829157;AC=5;AN=8;DP4=879,571,89,56;MQ=59;ANN=G|intergenic_region|MODIFIER|evm.TU.chr1.329-evm.TU.chr1.330|evm.TU.chr1.329-evm.TU.chr1.330|intergenic_region|evm.TU.chr1.329-evm.TU.chr1.330|||n.72998855A>G||||||	GT:PL:DP	1/1:219,24,0:8	0/1:198,0,97:12	1/1:255,42,0:14	0/0:0,30,241:10
chr1	72999261	.	G	T	999.0	.	DP=1736;VDB=0.434974;SGB=194.649;RPB=0.982685;MQB=1;MQSB=1;BQB=0.000423502;MQ0F=0;ICB=0.942829;HOB=0.00768499;AC=5;AN=8;DP4=901,520,84,58;MQ=60;ANN=T|intergenic_region|MODIFIER|evm.TU.chr1.329-evm.TU.chr1.330|evm.TU.chr1.329-evm.TU.chr1.330|intergenic_region|evm.TU.chr1.329-evm.TU.chr1.330|||n.72999261G>T||||||	GT:PL:DP	1/1:255,33,0:11	0/1:161,0,199:15	1/1:243,39,0:13	0/0:0,12,113:4
chr1	72999425	.	C	T	999.0	.	DP=1977;VDB=0.0838373;SGB=243.334;RPB=0.968576;MQB=1;MQSB=1;BQB=2.98931e-06;MQ0F=0;ICB=0.933255;HOB=0.00828642;AC=5;AN=8;DP4=847,807,90,73;MQ=60;ANN=T|intergenic_region|MODIFIER|evm.TU.chr1.329-evm.TU.chr1.330|evm.TU.chr1.329-evm.TU.chr1.330|intergenic_region|evm.TU.chr1.329-evm.TU.chr1.330|||n.72999425C>T||||||	GT:PL:DP	1/1:255,39,0:13	0/1:196,0,132:15	1/1:219,27,0:9	0/0:0,36,255:12
chr1	73000553	.	G	A	999.0	.	DP=2078;VDB=0.56397;SGB=250.902;RPB=0.99831;MQB=0.999683;MQSB=0.999969;BQB=5.16921e-07;MQ0F=0;ICB=0.93207;HOB=0.0082963;AC=5;AN=8;DP4=950,774,93,80;MQ=59;ANN=A|intergenic_region|MODIFIER|evm.TU.chr1.329-evm.TU.chr1.330|evm.TU.chr1.329-evm.TU.chr1.330|intergenic_region|evm.TU.chr1.329-evm.TU.chr1.330|||n.73000553G>A||||||	GT:PL:DP	1/1:234,27,0:9	0/1:136,0,110:9	1/1:255,45,0:15	0/0:0,45,255:15
chr1	73001288	.	G	A	999.0	.	DP=1786;VDB=0.00118181;SGB=173.644;RPB=0.0804318;MQB=1;MQSB=1;BQB=0.0056684;MQ0F=0;ICB=0.961752;HOB=0.00640416;AC=5;AN=8;DP4=796,699,68,77;MQ=60;ANN=A|intergenic_region|MODIFIER|evm.TU.chr1.329-evm.TU.chr1.330|evm.TU.chr1.329-evm.TU.chr1.330|intergenic_region|evm.TU.chr1.329-evm.TU.chr1.330|||n.73001288G>A||||||	GT:PL:DP	1/1:243,24,0:8	0/1:93,0,116:8	1/1:255,30,0:10	0/0:0,39,255:13
chr1	73001668	.	G	A	999.0	.	DP=1647;VDB=0.873011;SGB=197.626;RPB=0.963992;MQB=0.994392;MQSB=0.99871;BQB=6.29506e-07;MQ0F=0.000607165;ICB=0.95443;HOB=0.00700534;AC=5;AN=8;DP4=703,646,79,68;MQ=59;ANN=A|intergenic_region|MODIFIER|evm.TU.chr1.329-evm.TU.chr1.330|evm.TU.chr1.329-evm.TU.chr1.330|intergenic_region|evm.TU.chr1.329-evm.TU.chr1.330|||n.73001668G>A||||||	GT:PL:DP	1/1:255,30,0:10	0/1:24,0,255:15	1/1:233,33,0:11	0/0:0,33,252:11
chr1	73001946	.	C	T	999.0	.	DP=1847;VDB=0.491661;SGB=161.748;RPB=0.99336;MQB=0.999667;MQSB=0.997081;BQB=5.63417e-06;MQ0F=0;ICB=0.952166;HOB=0.00706948;AC=5;AN=8;DP4=843,681,76,65;MQ=59;ANN=T|intergenic_region|MODIFIER|evm.TU.chr1.329-evm.TU.chr1.330|evm.TU.chr1.329-evm.TU.chr1.330|intergenic_region|evm.TU.chr1.329-evm.TU.chr1.330|||n.73001946C>T||||||	GT:PL:DP	1/1:255,33,0:11	0/1:76,0,175:10	1/1:255,30,0:10	0/0:0,21,207:7
chr1	73002145	.	G	A	999.0	.	DP=1791;VDB=0.204394;SGB=155.6;RPB=0.607477;MQB=0.997717;MQSB=0.989888;BQB=0.0091568;MQ0F=0;ICB=0.942829;HOB=0.00768499;AC=5;AN=8;DP4=752,700,70,59;MQ=59;ANN=A|intergenic_region|MODIFIER|evm.TU.chr1.329-evm.TU.chr1.330|evm.TU.chr1.329-evm.TU.chr1.330|intergenic_region|evm.TU.chr1.329-evm.TU.chr1.330|||n.73002145G>A||||||	GT:PL:DP	1/1:255,27,0:9	0/1:84,0,111:7	1/1:255,30,0:10	0/0:0,18,177:6
chr1	75223184	.	C	T	999.0	.	DP=1830;VDB=0.699506;SGB=167.249;RPB=0.910618;MQB=0.000904663;MQSB=0.0350736;BQB=0.000522925;MQ0F=0.0142076;ICB=0.894755;HOB=0.0100138;AC=5;AN=8;DP4=796,716,57,67;MQ=56;ANN=T|intergenic_region|MODIFIER|evm.TU.chr1.329-evm.TU.chr1.330|evm.TU.chr1.329-evm.TU.chr1.330|intergenic_region|evm.TU.chr1.329-evm.TU.chr1.330|||n.75223184C>T||||||	GT:PL:DP	1/1:255,33,0:11	0/1:174,0,76:10	1/1:221,21,0:7	0/0:0,27,227:9
chr1	78150225	.	T	C	999.0	.	DP=1234;VDB=0.0424879;SGB=105.786;RPB=0.94185;MQB=0.999467;MQSB=0.999988;BQB=0.00201879;MQ0F=0;ICB=0.955654;HOB=0.00735225;AC=5;AN=8;DP4=481,531,49,51;MQ=59;ANN=C|intergenic_region|MODIFIER|evm.TU.chr1.333-evm.TU.chr1.334|evm.TU.chr1.333-evm.TU.chr1.334|intergenic_region|evm.TU.chr1.333-evm.TU.chr1.334|||n.78150225T>C||||||	GT:PL:DP	1/1:215,24,0:8	0/1:83,0,142:10	1/1:255,30,0:10	0/0:0,21,227:7
chr1	78150245	.	T	G	999.0	.	DP=1227;VDB=0.0101129;SGB=99.2479;RPB=0.974291;MQB=0.965932;MQSB=0.978573;BQB=0.246714;MQ0F=0;ICB=0.957588;HOB=0.00727996;AC=5;AN=8;DP4=502,496,48,52;MQ=59;ANN=G|intergenic_region|MODIFIER|evm.TU.chr1.333-evm.TU.chr1.334|evm.TU.chr1.333-evm.TU.chr1.334|intergenic_region|evm.TU.chr1.333-evm.TU.chr1.334|||n.78150245T>G||||||	GT:PL:DP	1/1:200,21,0:7	0/1:116,0,175:12	1/1:255,24,0:8	0/0:0,15,161:5
chr1	78151906	.	T	C	999.0	.	DP=1706;VDB=0.0492375;SGB=170.536;RPB=0.716969;MQB=0.829124;MQSB=1.4013e-45;BQB=0.00640442;MQ0F=0.0932005;ICB=0.942251;HOB=0.00769468;AC=5;AN=8;DP4=762,664,80,55;MQ=39;ANN=C|intergenic_region|MODIFIER|evm.TU.chr1.333-evm.TU.chr1.334|evm.TU.chr1.333-evm.TU.chr1.334|intergenic_region|evm.TU.chr1.333-evm.TU.chr1.334|||n.78151906T>C||||||	GT:PL:DP	1/1:199,15,0:8	0/1:61,0,109:9	1/1:244,23,0:14	0/0:0,45,255:15
chr1	78154623	.	G	A	999.0	.	DP=2022;VDB=0.471487;SGB=92.4876;RPB=0.108133;MQB=4.46719e-17;MQSB=4.01756e-06;BQB=0.113842;MQ0F=0.10633;ICB=0.953293;HOB=0.00703853;AC=5;AN=8;DP4=985,744,60,62;MQ=39;ANN=A|intergenic_region|MODIFIER|evm.TU.chr1.333-evm.TU.chr1.334|evm.TU.chr1.333-evm.TU.chr1.334|intergenic_region|evm.TU.chr1.333-evm.TU.chr1.334|||n.78154623G>A||||||	GT:PL:DP	1/1:221,18,0:9	0/1:73,0,189:14	1/1:255,33,0:11	0/0:0,33,253:11
chr1	78160798	.	C	T	999.0	.	DP=1513;VDB=0.641313;SGB=110.806;RPB=0.988894;MQB=0.984408;MQSB=0.999136;BQB=0.756069;MQ0F=0.000660939;ICB=0.884771;HOB=0.0106508;AC=5;AN=8;DP4=700,542,53,36;MQ=59;ANN=T|intergenic_region|MODIFIER|evm.TU.chr1.333-evm.TU.chr1.334|evm.TU.chr1.333-evm.TU.chr1.334|intergenic_region|evm.TU.chr1.333-evm.TU.chr1.334|||n.78160798C>T||||||	GT:PL:DP	1/1:234,27,0:9	0/1:171,0,134:14	1/1:168,18,0:6	0/0:0,18,160:6
chr1	84397407	.	T	C	999.0	.	DP=1664;VDB=0.933248;SGB=165.357;RPB=0.000185988;MQB=0.00178968;MQSB=0.139522;BQB=0.00319362;MQ0F=0.129207;ICB=0.977566;HOB=0.00501214;AC=5;AN=8;DP4=667,685,79,68;MQ=50;ANN=C|intron_variant|MODIFIER|evm.TU.chr1.349|evm.TU.chr1.349|transcript|evm.model.chr1.349|protein_coding|14/21|c.7761+416T>C||||||	GT:PL:DP	0/0:0,15,161:5	1/1:240,27,0:9	0/1:90,0,58:5	1/1:245,14,0:13
chr1	84480117	.	T	C	999.0	.	DP=1488;VDB=0.610044;SGB=103.786;RPB=0.344972;MQB=0.999813;MQSB=0.995699;BQB=3.6713e-05;MQ0F=0.000672043;ICB=0.576766;HOB=0.0163035;AC=5;AN=8;DP4=655,633,28,26;MQ=59;ANN=C|intergenic_region|MODIFIER|evm.TU.chr1.350-evm.TU.chr1.351|evm.TU.chr1.350-evm.TU.chr1.351|intergenic_region|evm.TU.chr1.350-evm.TU.chr1.351|||n.84480117T>C||||||	GT:PL:DP	0/0:0,36,255:12	1/1:183,21,0:7	0/1:131,0,53:7	1/1:221,24,0:8
chr1	84481509	.	T	G	999.0	.	DP=1788;VDB=0.888082;SGB=135.081;RPB=0.931708;MQB=0.640611;MQSB=0.838724;BQB=0.00126699;MQ0F=0.000559284;ICB=0.849949;HOB=0.0115566;AC=5;AN=8;DP4=768,730,52,47;MQ=59;ANN=G|intergenic_region|MODIFIER|evm.TU.chr1.350-evm.TU.chr1.351|evm.TU.chr1.350-evm.TU.chr1.351|intergenic_region|evm.TU.chr1.350-evm.TU.chr1.351|||n.84481509T>G||||||	GT:PL:DP	0/0:0,21,238:7	1/1:255,39,0:13	0/1:152,0,105:11	1/1:255,33,0:11
chr1	84484190	.	A	C	999.0	.	DP=1639;VDB=0.587863;SGB=120.459;RPB=0.922554;MQB=0.999746;MQSB=0.99994;BQB=0.00594702;MQ0F=0;ICB=0.833311;HOB=0.0120321;AC=5;AN=8;DP4=789,624,54,36;MQ=59;ANN=C|intergenic_region|MODIFIER|evm.TU.chr1.350-evm.TU.chr1.351|evm.TU.chr1.350-evm.TU.chr1.351|intergenic_region|evm.TU.chr1.350-evm.TU.chr1.351|||n.84484190A>C||||||	GT:PL:DP	0/0:0,30,255:10	1/1:218,21,0:7	0/1:89,0,142:10	1/1:255,27,0:9
chr1	84486563	.	C	T	999.0	.	DP=1822;VDB=0.870342;SGB=148.272;RPB=0.999433;MQB=0.209126;MQSB=0.0401482;BQB=1.17597e-06;MQ0F=0.00987925;ICB=0.575751;HOB=0.0159184;AC=5;AN=8;DP4=884,736,33,31;MQ=53;ANN=T|intergenic_region|MODIFIER|evm.TU.chr1.350-evm.TU.chr1.351|evm.TU.chr1.350-evm.TU.chr1.351|intergenic_region|evm.TU.chr1.350-evm.TU.chr1.351|||n.84486563C>T||||||	GT:PL:DP	0/0:0,21,178:7	1/1:255,25,0:12	0/1:151,0,76:10	1/1:245,24,0:8
chr1	84494715	.	C	A	999.0	.	DP=1344;VDB=0.253571;SGB=112.605;RPB=0.0701464;MQB=1;MQSB=1;BQB=0.0362507;MQ0F=0;ICB=0.853819;HOB=0.0117252;AC=5;AN=8;DP4=654,499,41,43;MQ=60;ANN=A|intergenic_region|MODIFIER|evm.TU.chr1.350-evm.TU.chr1.351|evm.TU.chr1.350-evm.TU.chr1.351|intergenic_region|evm.TU.chr1.350-evm.TU.chr1.351|||n.84494715C>A||||||	GT:PL:DP	0/0:0,30,255:10	1/1:255,30,0:10	0/1:193,0,10:9	1/1:155,18,0:6
chr1	84496441	.	C	T	999.0	.	DP=1698;VDB=0.198822;SGB=106.113;RPB=0.959184;MQB=0.925216;MQSB=0.952065;BQB=0.000197383;MQ0F=0.0123675;ICB=0.607517;HOB=0.015842;AC=5;AN=8;DP4=771,712,21,32;MQ=57;ANN=T|intergenic_region|MODIFIER|evm.TU.chr1.350-evm.TU.chr1.351|evm.TU.chr1.350-evm.TU.chr1.351|intergenic_region|evm.TU.chr1.350-evm.TU.chr1.351|||n.84496441C>T||||||	GT:PL:DP	0/0:0,15,172:5	1/1:255,30,0:10	0/1:143,0,19:6	1/1:255,33,0:11
chr1	84498391	.	C	G	999.0	.	DP=1708;VDB=0.648891;SGB=146.645;RPB=0.471908;MQB=0.994126;MQSB=0.988585;BQB=0.000274595;MQ0F=0;ICB=0.542692;HOB=0.0164222;AC=5;AN=8;DP4=769,684,25,35;MQ=59;ANN=G|intergenic_region|MODIFIER|evm.TU.chr1.350-evm.TU.chr1.351|evm.TU.chr1.350-evm.TU.chr1.351|intergenic_region|evm.TU.chr1.350-evm.TU.chr1.351|||n.84498391C>G||||||	GT:PL:DP	0/0:0,21,225:7	1/1:255,33,0:11	0/1:154,0,131:11	1/1:255,36,0:12
chr1	84505518	.	C	T	999.0	.	DP=2039;VDB=1.35926e-43;SGB=-696.456;RPB=1.02468e-15;MQB=0;MQSB=0.964975;BQB=0.0102527;MQ0F=0.109858;ICB=0.797796;HOB=0.0129611;AC=5;AN=8;DP4=840,732,164,141;MQ=51;ANN=T|intergenic_region|MODIFIER|evm.TU.chr1.350-evm.TU.chr1.351|evm.TU.chr1.350-evm.TU.chr1.351|intergenic_region|evm.TU.chr1.350-evm.TU.chr1.351|||n.84505518C>T||||||	GT:PL:DP	0/0:0,13,255:17	1/1:233,30,0:10	0/1:97,0,193:12	1/1:160,18,0:6
chr1	87868716	.	G	A	999.0	.	DP=1403;VDB=0.222633;SGB=100.939;RPB=0.424336;MQB=0.333868;MQSB=0.000176232;BQB=0.925822;MQ0F=0.167498;ICB=0.946361;HOB=0.00761655;AC=5;AN=8;DP4=566,563,51,57;MQ=30;ANN=A|intergenic_region|MODIFIER|evm.TU.chr1.370-evm.TU.chr1.371|evm.TU.chr1.370-evm.TU.chr1.371|intergenic_region|evm.TU.chr1.370-evm.TU.chr1.371|||n.87868716G>A||||||	GT:PL:DP	0/0:0,9,58:3	1/1:113,15,0:5	1/1:154,18,0:12	0/1:18,6,0:2
chr1	94283748	.	A	G	999.0	.	DP=2135;VDB=0.957644;SGB=111.97;RPB=0.962796;MQB=9.41431e-05;MQSB=1.02466e-06;BQB=0.105997;MQ0F=0.0313817;ICB=0.970392;HOB=0.00570718;AC=5;AN=8;DP4=1061,712,74,69;MQ=48;ANN=G|upstream_gene_variant|MODIFIER|evm.TU.chr1.386|evm.TU.chr1.386|transcript|evm.model.chr1.386|protein_coding||c.-578A>G|||||578|,G|downstream_gene_variant|MODIFIER|evm.TU.chr1.385|evm.TU.chr1.385|transcript|evm.model.chr1.385…	GT:PL:DP	1/1:255,16,0:13	1/1:255,17,0:17	0/0:0,36,248:12	0/1:124,0,83:12
chr1	96571063	.	G	A	999.0	.	DP=1476;VDB=0.186289;SGB=150.355;RPB=0.201666;MQB=0.999192;MQSB=0.997606;BQB=0.00494607;MQ0F=0;ICB=0.869731;HOB=0.0111983;AC=5;AN=8;DP4=721,534,60,42;MQ=59;ANN=A|intergenic_region|MODIFIER|evm.TU.chr1.399-evm.TU.chr1.400|evm.TU.chr1.399-evm.TU.chr1.400|intergenic_region|evm.TU.chr1.399-evm.TU.chr1.400|||n.96571063G>A||||||	GT:PL:DP	1/1:200,21,0:7	0/0:0,36,255:12	0/1:177,0,155:12	1/1:225,24,0:8
chr1	96571084	.	A	G	999.0	.	DP=1480;VDB=0.921245;SGB=131.945;RPB=0.941482;MQB=0.999631;MQSB=0.99986;BQB=0.000966835;MQ0F=0;ICB=0.912885;HOB=0.0094973;AC=5;AN=8;DP4=729,514,61,42;MQ=59;ANN=G|intergenic_region|MODIFIER|evm.TU.chr1.399-evm.TU.chr1.400|evm.TU.chr1.399-evm.TU.chr1.400|intergenic_region|evm.TU.chr1.399-evm.TU.chr1.400|||n.96571084A>G||||||	GT:PL:DP	1/1:182,18,0:6	0/0:0,33,255:11	0/1:177,0,155:12	1/1:240,27,0:9
chr1	135138416	.	A	G	999.0	.	DP=1770;VDB=0.522166;SGB=124.309;RPB=0.976746;MQB=1;MQSB=1;BQB=0.00642832;MQ0F=0;ICB=0.815785;HOB=0.0124881;AC=5;AN=8;DP4=749,776,39,53;MQ=60;ANN=G|intergenic_region|MODIFIER|evm.TU.chr1.670-evm.TU.chr1.671|evm.TU.chr1.670-evm.TU.chr1.671|intergenic_region|evm.TU.chr1.670-evm.TU.chr1.671|||n.135138416A>G||||||	GT:PL:DP	0/0:0,18,207:6	1/1:228,21,0:7	0/1:128,0,95:9	1/1:215,24,0:8
chr1	135140045	.	G	A	999.0	.	DP=2014;VDB=0.510772;SGB=81.1615;RPB=0.0419322;MQB=0.0239955;MQSB=0.0996462;BQB=0.00406954;MQ0F=0.091857;ICB=0.880656;HOB=0.0105475;AC=5;AN=8;DP4=875,845,62,46;MQ=44;ANN=A|intergenic_region|MODIFIER|evm.TU.chr1.670-evm.TU.chr1.671|evm.TU.chr1.670-evm.TU.chr1.671|intergenic_region|evm.TU.chr1.670-evm.TU.chr1.671|||n.135140045G>A||||||	GT:PL:DP	0/0:0,33,239:11	1/1:255,36,0:16	0/1:22,0,35:5	1/1:232,24,0:12
chr1	135140175	.	A	G	999.0	.	DP=1311;VDB=0.77871;SGB=142.084;RPB=0.55891;MQB=0.896669;MQSB=0.189648;BQB=0.00199238;MQ0F=0.0244088;ICB=0.866283;HOB=0.0110815;AC=5;AN=8;DP4=743,426,63,35;MQ=57;ANN=G|intergenic_region|MODIFIER|evm.TU.chr1.670-evm.TU.chr1.671|evm.TU.chr1.670-evm.TU.chr1.671|intergenic_region|evm.TU.chr1.670-evm.TU.chr1.671|||n.135140175A>G||||||	GT:PL:DP	0/0:0,21,178:7	1/1:204,30,0:10	0/1:137,0,105:9	1/1:255,36,0:12
chr1	135141072	.	C	A	999.0	.	DP=1868;VDB=0.179383;SGB=154.911;RPB=0.811824;MQB=0.999933;MQSB=0.999372;BQB=0.00548608;MQ0F=0;ICB=0.851031;HOB=0.0116049;AC=5;AN=8;DP4=925,654,67,52;MQ=59;ANN=A|intergenic_region|MODIFIER|evm.TU.chr1.670-evm.TU.chr1.671|evm.TU.chr1.670-evm.TU.chr1.671|intergenic_region|evm.TU.chr1.670-evm.TU.chr1.671|||n.135141072C>A||||||	GT:PL:DP	0/0:0,42,255:14	1/1:255,57,0:19	0/1:89,0,255:14	1/1:199,24,0:8
chr1	135141097	.	A	G	999.0	.	DP=1840;VDB=0.0889842;SGB=158.874;RPB=0.998934;MQB=0.999933;MQSB=0.999347;BQB=0.221712;MQ0F=0;ICB=0.851579;HOB=0.0116291;AC=5;AN=8;DP4=903,655,65,52;MQ=59;ANN=G|intergenic_region|MODIFIER|evm.TU.chr1.670-evm.TU.chr1.671|evm.TU.chr1.670-evm.TU.chr1.671|intergenic_region|evm.TU.chr1.670-evm.TU.chr1.671|||n.135141097A>G||||||	GT:PL:DP	0/0:0,45,255:15	1/1:255,48,0:16	0/1:99,0,231:13	1/1:255,30,0:10
chr1	135141230	.	G	C	999.0	.	DP=1820;VDB=0.126145;SGB=129.11;RPB=0.93681;MQB=1;MQSB=1;BQB=0.0359931;MQ0F=0;ICB=0.880656;HOB=0.0105475;AC=5;AN=8;DP4=776,781,53,53;MQ=60;ANN=C|intergenic_region|MODIFIER|evm.TU.chr1.670-evm.TU.chr1.671|evm.TU.chr1.670-evm.TU.chr1.671|intergenic_region|evm.TU.chr1.670-evm.TU.chr1.671|||n.135141230G>C||||||	GT:PL:DP	0/0:0,51,255:17	1/1:255,63,0:21	0/1:128,0,199:12	1/1:255,36,0:12
chr1	135141245	.	T	G	999.0	.	DP=1829;VDB=0.183489;SGB=141.572;RPB=0.789882;MQB=1;MQSB=1;BQB=0.0645937;MQ0F=0;ICB=0.866283;HOB=0.0110815;AC=5;AN=8;DP4=806,773,52,57;MQ=60;ANN=G|intergenic_region|MODIFIER|evm.TU.chr1.670-evm.TU.chr1.671|evm.TU.chr1.670-evm.TU.chr1.671|intergenic_region|evm.TU.chr1.670-evm.TU.chr1.671|||n.135141245T>G||||||	GT:PL:DP	0/0:0,51,255:17	1/1:255,66,0:22	0/1:147,0,196:13	1/1:255,36,0:12
chr1	135141652	.	G	A	999.0	.	DP=1809;VDB=0.263138;SGB=195.3;RPB=0.958531;MQB=0.99969;MQSB=0.999983;BQB=0.191698;MQ0F=0;ICB=0.850488;HOB=0.0115808;AC=5;AN=8;DP4=791,696,68,56;MQ=59;ANN=A|intergenic_region|MODIFIER|evm.TU.chr1.670-evm.TU.chr1.671|evm.TU.chr1.670-evm.TU.chr1.671|intergenic_region|evm.TU.chr1.670-evm.TU.chr1.671|||n.135141652G>A||||||	GT:PL:DP	0/0:0,30,255:10	1/1:255,30,0:10	0/1:124,0,219:12	1/1:233,33,0:11
chr1	135142070	.	T	G	999.0	.	DP=1908;VDB=0.408776;SGB=176.135;RPB=0.367038;MQB=2.1055e-05;MQSB=0.986589;BQB=0.0325122;MQ0F=0;ICB=0.908618;HOB=0.00946629;AC=5;AN=8;DP4=874,724,70,61;MQ=59;ANN=G|intergenic_region|MODIFIER|evm.TU.chr1.670-evm.TU.chr1.671|evm.TU.chr1.670-evm.TU.chr1.671|intergenic_region|evm.TU.chr1.670-evm.TU.chr1.671|||n.135142070T>G||||||	GT:PL:DP	0/0:0,27,255:9	1/1:255,36,0:12	0/1:221,0,166:16	1/1:255,42,0:14
chr1	135142088	.	A	G	999.0	.	DP=1941;VDB=0.440469;SGB=181.433;RPB=0.563289;MQB=0.127174;MQSB=0.992603;BQB=0.193203;MQ0F=0;ICB=0.865724;HOB=0.0110617;AC=5;AN=8;DP4=881,732,63,56;MQ=59;ANN=G|intergenic_region|MODIFIER|evm.TU.chr1.670-evm.TU.chr1.671|evm.TU.chr1.670-evm.TU.chr1.671|intergenic_region|evm.TU.chr1.670-evm.TU.chr1.671|||n.135142088A>G||||||	GT:PL:DP	0/0:0,30,255:10	1/1:255,33,0:11	0/1:189,0,146:14	1/1:255,39,0:13
chr1	135142244	.	T	C	999.0	.	DP=1868;VDB=0.134797;SGB=194.592;RPB=0.896665;MQB=0.999927;MQSB=0.99931;BQB=0.199308;MQ0F=0;ICB=0.880086;HOB=0.0105321;AC=5;AN=8;DP4=869,688,80,48;MQ=59;ANN=C|intergenic_region|MODIFIER|evm.TU.chr1.670-evm.TU.chr1.671|evm.TU.chr1.670-evm.TU.chr1.671|intergenic_region|evm.TU.chr1.670-evm.TU.chr1.671|||n.135142244T>C||||||	GT:PL:DP	0/0:0,27,255:9	1/1:255,39,0:13	0/1:152,0,166:13	1/1:255,27,0:9
chr1	135143826	.	C	T	999.0	.	DP=1442;VDB=0.577916;SGB=131.635;RPB=0.865943;MQB=0.999644;MQSB=0.99681;BQB=0.000935737;MQ0F=0;ICB=0.852132;HOB=0.0116532;AC=5;AN=8;DP4=718,494,52,42;MQ=59;ANN=T|intergenic_region|MODIFIER|evm.TU.chr1.670-evm.TU.chr1.671|evm.TU.chr1.670-evm.TU.chr1.671|intergenic_region|evm.TU.chr1.670-evm.TU.chr1.671|||n.135143826C>T||||||	GT:PL:DP	0/0:0,15,129:5	1/1:169,18,0:6	0/1:78,0,77:6	1/1:255,36,0:12
chr1	140077815	.	A	G	999.0	.	DP=1325;VDB=0.00863237;SGB=94.716;RPB=0.930883;MQB=0.999918;MQSB=0.999012;BQB=0.045945;MQ0F=0;ICB=0.80421;HOB=0.0134453;AC=5;AN=8;DP4=469,621,33,36;MQ=59;ANN=G|intergenic_region|MODIFIER|evm.TU.chr1.698-evm.TU.chr1.699|evm.TU.chr1.698-evm.TU.chr1.699|intergenic_region|evm.TU.chr1.698-evm.TU.chr1.699|||n.140077815A>G||||||	GT:PL:DP	1/1:255,39,0:13	1/1:255,36,0:12	0/1:114,0,169:10	0/0:0,30,254:10
chr1	140077833	.	T	C	999.0	.	DP=1243;VDB=0.486335;SGB=85.6202;RPB=0.919375;MQB=0.999913;MQSB=0.999054;BQB=0.675133;MQ0F=0;ICB=0.823069;HOB=0.0129494;AC=5;AN=8;DP4=421,613,30,36;MQ=59;ANN=C|intergenic_region|MODIFIER|evm.TU.chr1.698-evm.TU.chr1.699|evm.TU.chr1.698-evm.TU.chr1.699|intergenic_region|evm.TU.chr1.698-evm.TU.chr1.699|||n.140077833T>C||||||	GT:PL:DP	1/1:255,30,0:10	1/1:221,24,0:8	0/1:147,0,133:9	0/0:0,30,254:10
chr1	140080490	.	T	A	999.0	.	DP=1746;VDB=0.271486;SGB=171.39;RPB=0.987279;MQB=0.946682;MQSB=0.998913;BQB=0.20452;MQ0F=0.00400916;ICB=0.849949;HOB=0.0115566;AC=5;AN=8;DP4=801,667,49,60;MQ=58;ANN=A|intergenic_region|MODIFIER|evm.TU.chr1.698-evm.TU.chr1.699|evm.TU.chr1.698-evm.TU.chr1.699|intergenic_region|evm.TU.chr1.698-evm.TU.chr1.699|||n.140080490T>A||||||	GT:PL:DP	1/1:255,22,0:15	1/1:255,33,0:11	0/1:133,0,53:7	0/0:0,33,209:11
chr1	151355257	.	A	G	999.0	.	DP=2142;VDB=0.124384;SGB=174.652;RPB=0.861715;MQB=0.993707;MQSB=0.998661;BQB=0.925715;MQ0F=0;ICB=0.942829;HOB=0.00768499;AC=5;AN=8;DP4=973,799,86,65;MQ=59;ANN=G|intergenic_region|MODIFIER|evm.TU.chr1.733-evm.TU.chr1.734|evm.TU.chr1.733-evm.TU.chr1.734|intergenic_region|evm.TU.chr1.733-evm.TU.chr1.734|||n.151355257A>G||||||	GT:PL:DP	0/1:42,0,159:9	1/1:218,27,0:9	0/0:0,39,255:13	1/1:225,24,0:8
chr1	151359899	.	T	C	999.0	.	DP=2040;VDB=0.159807;SGB=182.994;RPB=0.829411;MQB=0.999932;MQSB=0.99916;BQB=0.795496;MQ0F=0;ICB=0.931482;HOB=0.00830063;AC=5;AN=8;DP4=821,878,85,57;MQ=59;ANN=C|intergenic_region|MODIFIER|evm.TU.chr1.733-evm.TU.chr1.734|evm.TU.chr1.733-evm.TU.chr1.734|intergenic_region|evm.TU.chr1.733-evm.TU.chr1.734|||n.151359899T>C||||||	GT:PL:DP	0/1:177,0,242:20	1/1:255,33,0:11	0/0:0,27,243:9	1/1:205,21,0:7
chr1	151360525	.	G	A	999.0	.	DP=2040;VDB=0.178716;SGB=167.683;RPB=0.790669;MQB=1;MQSB=1;BQB=0.873608;MQ0F=0;ICB=0.942829;HOB=0.00768499;AC=5;AN=8;DP4=954,768,84,61;MQ=60;ANN=A|intergenic_region|MODIFIER|evm.TU.chr1.733-evm.TU.chr1.734|evm.TU.chr1.733-evm.TU.chr1.734|intergenic_region|evm.TU.chr1.733-evm.TU.chr1.734|||n.151360525G>A||||||	GT:PL:DP	0/1:250,2,0:13	1/1:255,30,0:10	0/0:0,30,255:10	1/1:227,27,0:9
chr1	151361876	.	A	G	999.0	.	DP=2185;VDB=0.461476;SGB=218.014;RPB=0.794059;MQB=0.99992;MQSB=0.999077;BQB=0.0197717;MQ0F=0;ICB=0.983793;HOB=0.00429752;AC=5;AN=8;DP4=978,797,95,91;MQ=59;ANN=G|intergenic_region|MODIFIER|evm.TU.chr1.733-evm.TU.chr1.734|evm.TU.chr1.733-evm.TU.chr1.734|intergenic_region|evm.TU.chr1.733-evm.TU.chr1.734|||n.151361876A>G||||||	GT:PL:DP	0/1:189,0,200:16	1/1:255,30,0:10	0/0:0,33,255:11	1/1:255,51,0:17
chr1	151361990	.	G	A	999.0	.	DP=2138;VDB=0.48467;SGB=206.977;RPB=0.680882;MQB=1;MQSB=1;BQB=0.17835;MQ0F=0;ICB=0.977093;HOB=0.0050457;AC=5;AN=8;DP4=985,794,105,72;MQ=60;ANN=A|intergenic_region|MODIFIER|evm.TU.chr1.733-evm.TU.chr1.734|evm.TU.chr1.733-evm.TU.chr1.734|intergenic_region|evm.TU.chr1.733-evm.TU.chr1.734|||n.151361990G>A||||||	GT:PL:DP	0/1:174,0,116:13	1/1:255,45,0:15	0/0:0,36,255:12	1/1:255,39,0:13
chr1	153500317	.	G	A	999.0	.	DP=1776;VDB=0.103054;SGB=111.596;RPB=0.933703;MQB=1;MQSB=1;BQB=0.961838;MQ0F=0;ICB=0.832799;HOB=0.0120037;AC=5;AN=8;DP4=911,591,55,29;MQ=60;ANN=A|intergenic_region|MODIFIER|evm.TU.chr1.743-evm.TU.chr1.744|evm.TU.chr1.743-evm.TU.chr1.744|intergenic_region|evm.TU.chr1.743-evm.TU.chr1.744|||n.153500317G>A||||||	GT:PL:DP	1/1:207,21,0:7	0/1:66,0,178:10	0/0:0,39,255:13	1/1:252,33,0:11
chr1	153741177	.	G	C	999.0	.	DP=1483;VDB=0.758011;SGB=153.326;RPB=0.832602;MQB=1;MQSB=1;BQB=1.39048e-05;MQ0F=0;ICB=0.797796;HOB=0.0129611;AC=5;AN=8;DP4=587,680,50,44;MQ=60;ANN=C|intergenic_region|MODIFIER|evm.TU.chr1.745-evm.TU.chr1.746|evm.TU.chr1.745-evm.TU.chr1.746|intergenic_region|evm.TU.chr1.745-evm.TU.chr1.746|||n.153741177G>C||||||	GT:PL:DP	0/1:53,0,90:5	1/1:179,18,0:6	1/1:185,21,0:7	0/0:0,39,255:13
chr1	153743106	.	C	T	999.0	.	DP=1789;VDB=0.456103;SGB=217.938;RPB=0.415123;MQB=0.999736;MQSB=0.99615;BQB=5.40212e-07;MQ0F=0;ICB=0.777908;HOB=0.013342;AC=5;AN=8;DP4=803,756,65,50;MQ=59;ANN=T|intergenic_region|MODIFIER|evm.TU.chr1.745-evm.TU.chr1.746|evm.TU.chr1.745-evm.TU.chr1.746|intergenic_region|evm.TU.chr1.745-evm.TU.chr1.746|||n.153743106C>T||||||	GT:PL:DP	0/1:194,0,172:14	1/1:253,24,0:8	1/1:255,33,0:11	0/0:0,30,255:10
chr1	153749486	.	A	C	999.0	.	DP=1662;VDB=0.974449;SGB=167.763;RPB=0.270929;MQB=0.999926;MQSB=0.99912;BQB=1.97132e-08;MQ0F=0;ICB=0.81727;HOB=0.0125857;AC=5;AN=8;DP4=745,632,46,55;MQ=59;ANN=C|upstream_gene_variant|MODIFIER|evm.TU.chr1.746|evm.TU.chr1.746|transcript|evm.model.chr1.746|protein_coding||c.-1750A>C|||||1750|,C|upstream_gene_variant|MODIFIER|evm.TU.chr1.747|evm.TU.chr1.747|transcript|evm.model.chr1.747|protein_codin…	GT:PL:DP	0/1:109,0,50:6	1/1:255,33,0:11	1/1:162,18,0:6	0/0:0,21,205:7
chr1	153750311	.	C	T	999.0	.	DP=1810;VDB=0.58769;SGB=186.614;RPB=0.883692;MQB=1.99804e-14;MQSB=0.151875;BQB=0.00114655;MQ0F=0.0121547;ICB=0.815785;HOB=0.0124881;AC=5;AN=8;DP4=868,634,61,49;MQ=54;ANN=T|upstream_gene_variant|MODIFIER|evm.TU.chr1.746|evm.TU.chr1.746|transcript|evm.model.chr1.746|protein_coding||c.-925C>T|||||925|,T|upstream_gene_variant|MODIFIER|evm.TU.chr1.747|evm.TU.chr1.747|transcript|evm.model.chr1.747|prot…	GT:PL:DP	0/1:128,0,135:10	1/1:255,30,0:10	1/1:227,24,0:8	0/0:0,21,205:7
chr1	153752073	.	A	T	999.0	.	DP=1615;VDB=0.144209;SGB=112.415;RPB=0.163298;MQB=1;MQSB=1;BQB=0.000101321;MQ0F=0;ICB=0.800174;HOB=0.0131447;AC=5;AN=8;DP4=665,707,38,46;MQ=60;ANN=T|synonymous_variant|LOW|evm.TU.chr1.747|evm.TU.chr1.747|transcript|evm.model.chr1.747|protein_coding|1/6|c.414A>T|p.Gly138Gly|414/1653|414/1653|138/550||WARNING_REF_DOES_NOT_MATCH_GENOME,T|downstream_gene_variant|MODIFIER|evm.TU.chr1.746|evm.TU.chr1.7…	GT:PL:DP	0/1:89,0,165:10	1/1:255,33,0:11	1/1:255,45,0:15	0/0:0,27,245:9
chr1	153752486	.	C	T	999.0	.	DP=1494;VDB=0.601139;SGB=176.093;RPB=0.12052;MQB=0.999916;MQSB=0.999067;BQB=5.1697e-05;MQ0F=0.000669344;ICB=0.780113;HOB=0.0135439;AC=5;AN=8;DP4=694,577,45,53;MQ=59;ANN=T|downstream_gene_variant|MODIFIER|evm.TU.chr1.746|evm.TU.chr1.746|transcript|evm.model.chr1.746|protein_coding||c.*933C>T|||||933|,T|intron_variant|MODIFIER|evm.TU.chr1.747|evm.TU.chr1.747|transcript|evm.model.chr1.747|protein_co…	GT:PL:DP	0/1:70,0,206:12	1/1:205,21,0:7	1/1:246,30,0:10	0/0:0,27,255:9
chr1	153768255	.	C	T	999.0	.	DP=1467;VDB=0.0130172;SGB=108.999;RPB=0.352323;MQB=0.947238;MQSB=0.882867;BQB=0.00975042;MQ0F=0.00136333;ICB=0.909214;HOB=0.0094716;AC=5;AN=8;DP4=487,710,40,54;MQ=58;ANN=T|missense_variant|MODERATE|evm.TU.chr1.747|evm.TU.chr1.747|transcript|evm.model.chr1.747|protein_coding|3/6|c.1057C>T|p.Met353Leu|1057/1653|1057/1653|353/550||WARNING_REF_DOES_NOT_MATCH_GENOME	GT:PL:DP	0/1:148,0,231:13	1/1:219,21,0:7	1/1:236,30,0:10	0/0:0,21,154:7
chr1	153773042	.	G	A	999.0	.	DP=1601;VDB=0.685026;SGB=140.677;RPB=0.564653;MQB=1;MQSB=1;BQB=0.111294;MQ0F=0;ICB=0.998221;HOB=0.00152828;AC=5;AN=8;DP4=652,660,85,76;MQ=60;ANN=A|downstream_gene_variant|MODIFIER|evm.TU.chr1.747|evm.TU.chr1.747|transcript|evm.model.chr1.747|protein_coding||c.*1907G>A|||||1907|,A|intergenic_region|MODIFIER|evm.TU.chr1.747-evm.TU.chr1.748|evm.TU.chr1.747-evm.TU.chr1.748|intergenic_region|evm.TU.ch…	GT:PL:DP	0/1:74,0,205:13	1/1:255,39,0:13	1/1:255,42,0:14	0/0:0,24,211:8
chr1	153777229	.	G	A	999.0	.	DP=1217;VDB=0.205999;SGB=88.1268;RPB=0.869853;MQB=0.999246;MQSB=0.998949;BQB=0.0363565;MQ0F=0;ICB=0.783858;HOB=0.0138768;AC=5;AN=8;DP4=538,508,40,25;MQ=59;ANN=A|intergenic_region|MODIFIER|evm.TU.chr1.747-evm.TU.chr1.748|evm.TU.chr1.747-evm.TU.chr1.748|intergenic_region|evm.TU.chr1.747-evm.TU.chr1.748|||n.153777229G>A||||||	GT:PL:DP	0/1:28,0,59:3	1/1:218,21,0:7	1/1:203,18,0:6	0/0:0,18,207:6
chr1	153779200	.	A	C	999.0	.	DP=1748;VDB=0.374337;SGB=147.993;RPB=0.823263;MQB=0.999312;MQSB=0.999292;BQB=0.67924;MQ0F=0.000572082;ICB=0.895931;HOB=0.0100346;AC=5;AN=8;DP4=682,751,54,59;MQ=59;ANN=C|intergenic_region|MODIFIER|evm.TU.chr1.747-evm.TU.chr1.748|evm.TU.chr1.747-evm.TU.chr1.748|intergenic_region|evm.TU.chr1.747-evm.TU.chr1.748|||n.153779200A>C||||||	GT:PL:DP	0/1:156,0,89:10	1/1:246,21,0:7	1/1:245,27,0:9	0/0:0,33,255:11
chr1	153782105	.	C	T	999.0	.	DP=1753;VDB=0.707527;SGB=149.982;RPB=0.392737;MQB=0.966192;MQSB=0.905917;BQB=0.000351858;MQ0F=0.00171135;ICB=0.796874;HOB=0.0128886;AC=5;AN=8;DP4=787,696,60,38;MQ=58;ANN=T|intergenic_region|MODIFIER|evm.TU.chr1.747-evm.TU.chr1.748|evm.TU.chr1.747-evm.TU.chr1.748|intergenic_region|evm.TU.chr1.747-evm.TU.chr1.748|||n.153782105C>T||||||	GT:PL:DP	0/1:69,0,179:9	1/1:255,30,0:10	1/1:255,33,0:11	0/0:0,27,243:9
chr1	153802545	.	G	A	999.0	.	DP=1592;VDB=0.335245;SGB=156.083;RPB=0.970059;MQB=0.999934;MQSB=0.999099;BQB=0.0304444;MQ0F=0;ICB=0.758664;HOB=0.0138712;AC=5;AN=8;DP4=735,630,40,47;MQ=59;ANN=A|intron_variant|MODIFIER|evm.TU.chr1.748|evm.TU.chr1.748|transcript|evm.model.chr1.748|protein_coding|2/4|c.175-554G>A||||||	GT:PL:DP	0/1:117,0,214:13	1/1:255,33,0:11	1/1:255,36,0:12	0/0:0,42,255:14
chr1	153804041	.	T	C	999.0	.	DP=1660;VDB=0.42714;SGB=167.933;RPB=0.887132;MQB=0.99993;MQSB=0.999146;BQB=0.00060328;MQ0F=0;ICB=0.779664;HOB=0.0135032;AC=5;AN=8;DP4=761,635,46,52;MQ=59;ANN=C|intron_variant|MODIFIER|evm.TU.chr1.748|evm.TU.chr1.748|transcript|evm.model.chr1.748|protein_coding|3/4|c.322+795T>C||||||	GT:PL:DP	0/1:129,0,199:12	1/1:255,33,0:11	1/1:255,42,0:14	0/0:0,30,255:10
chr1	153804626	.	G	T	999.0	.	DP=1743;VDB=0.153784;SGB=138.702;RPB=0.995466;MQB=0.998854;MQSB=0.999002;BQB=0.962574;MQ0F=0;ICB=0.907436;HOB=0.00945483;AC=5;AN=8;DP4=913,550,72,38;MQ=59;ANN=T|intron_variant|MODIFIER|evm.TU.chr1.748|evm.TU.chr1.748|transcript|evm.model.chr1.748|protein_coding|3/4|c.322+1380G>T||||||	GT:PL:DP	0/1:99,0,209:13	1/1:165,18,0:6	1/1:255,36,0:12	0/0:0,48,255:16
chr1	153804752	.	G	A	999.0	.	DP=1760;VDB=0.943148;SGB=115.483;RPB=0.99225;MQB=0.999441;MQSB=0.998597;BQB=0.223235;MQ0F=0;ICB=0.866846;HOB=0.0111012;AC=5;AN=8;DP4=690,807,50,49;MQ=59;ANN=A|intron_variant|MODIFIER|evm.TU.chr1.748|evm.TU.chr1.748|transcript|evm.model.chr1.748|protein_coding|3/4|c.322+1506G>A||||||	GT:PL:DP	0/1:107,0,95:7	1/1:248,24,0:8	1/1:255,42,0:14	0/0:0,45,255:15
chr1	153810000	.	C	T	999.0	.	DP=1631;VDB=0.609465;SGB=141.757;RPB=0.272415;MQB=0.999758;MQSB=0.997424;BQB=0.099295;MQ0F=0;ICB=0.757448;HOB=0.0137398;AC=5;AN=8;DP4=849,535,50,32;MQ=59;ANN=T|intron_variant|MODIFIER|evm.TU.chr1.748|evm.TU.chr1.748|transcript|evm.model.chr1.748|protein_coding|3/4|c.322+6754C>T||||||	GT:PL:DP	0/1:100,0,77:6	1/1:250,27,0:9	1/1:248,24,0:8	0/0:0,18,179:6
chr1	153810653	.	A	T	999.0	.	DP=1381;VDB=0.069678;SGB=169.032;RPB=0.999884;MQB=0.767806;MQSB=0.969739;BQB=0.0727847;MQ0F=0;ICB=0.909815;HOB=0.00947664;AC=5;AN=8;DP4=697,423,67,54;MQ=59;ANN=T|intron_variant|MODIFIER|evm.TU.chr1.748|evm.TU.chr1.748|transcript|evm.model.chr1.748|protein_coding|3/4|c.322+7407A>T||||||	GT:PL:DP	0/1:56,0,79:4	1/1:255,48,0:16	1/1:243,27,0:9	0/0:0,27,245:9
chr1	153822136	.	C	G	999.0	.	DP=1753;VDB=0.111383;SGB=163.947;RPB=0.17765;MQB=0.989762;MQSB=0.999958;BQB=0.0752763;MQ0F=0.000570451;ICB=0.714113;HOB=0.0146285;AC=5;AN=8;DP4=803,712,43,49;MQ=59;ANN=G|intron_variant|MODIFIER|evm.TU.chr1.748|evm.TU.chr1.748|transcript|evm.model.chr1.748|protein_coding|4/4|c.484-843C>G||||||	GT:PL:DP	0/1:156,0,100:10	1/1:234,27,0:9	1/1:202,18,0:6	0/0:0,30,255:10
chr1	153847573	.	C	T	999.0	.	DP=1472;VDB=0.0863192;SGB=149.617;RPB=0.809406;MQB=0.999716;MQSB=0.99669;BQB=0.0279538;MQ0F=0;ICB=0.690842;HOB=0.015141;AC=5;AN=8;DP4=712,525,49,28;MQ=59;ANN=T|intergenic_region|MODIFIER|evm.TU.chr1.748-evm.TU.chr1.749|evm.TU.chr1.748-evm.TU.chr1.749|intergenic_region|evm.TU.chr1.748-evm.TU.chr1.749|||n.153847573C>T||||||	GT:PL:DP	0/1:107,0,126:10	1/1:227,24,0:8	1/1:255,54,0:18	0/0:0,21,200:7
chr1	153847909	.	G	C	999.0	.	DP=1591;VDB=0.902139;SGB=120.86;RPB=0.997882;MQB=0.999953;MQSB=0.998844;BQB=0.00110727;MQ0F=0.000628536;ICB=0.636902;HOB=0.015615;AC=5;AN=8;DP4=729,657,36,27;MQ=59;ANN=C|intergenic_region|MODIFIER|evm.TU.chr1.748-evm.TU.chr1.749|evm.TU.chr1.748-evm.TU.chr1.749|intergenic_region|evm.TU.chr1.748-evm.TU.chr1.749|||n.153847909G>C||||||	GT:PL:DP	0/1:255,0,129:17	1/1:179,18,0:6	1/1:255,33,0:11	0/0:0,33,255:11
chr1	153862231	.	T	A	999.0	.	DP=1716;VDB=0.56158;SGB=177.448;RPB=0.933136;MQB=1;MQSB=1;BQB=0.00642128;MQ0F=0;ICB=0.689294;HOB=0.01487;AC=5;AN=8;DP4=816,635,51,37;MQ=60;ANN=A|intergenic_region|MODIFIER|evm.TU.chr1.748-evm.TU.chr1.749|evm.TU.chr1.748-evm.TU.chr1.749|intergenic_region|evm.TU.chr1.748-evm.TU.chr1.749|||n.153862231T>A||||||	GT:PL:DP	0/1:196,0,39:10	1/1:250,24,0:8	1/1:255,51,0:17	0/0:0,18,185:6
chr1	153868239	.	A	G	999.0	.	DP=1613;VDB=0.832456;SGB=163.407;RPB=0.977198;MQB=0.99994;MQSB=0.999078;BQB=0.0257563;MQ0F=0;ICB=0.689598;HOB=0.0149235;AC=5;AN=8;DP4=725,647,42,38;MQ=59;ANN=G|intergenic_region|MODIFIER|evm.TU.chr1.748-evm.TU.chr1.749|evm.TU.chr1.748-evm.TU.chr1.749|intergenic_region|evm.TU.chr1.748-evm.TU.chr1.749|||n.153868239A>G||||||	GT:PL:DP	0/1:113,0,108:8	1/1:255,54,0:18	1/1:255,30,0:10	0/0:0,24,227:8
chr1	153870358	.	C	A	999.0	.	DP=1691;VDB=0.980893;SGB=86.7987;RPB=0.284211;MQB=1.17432e-12;MQSB=6.33215e-06;BQB=0.00138696;MQ0F=0.011236;ICB=0.713098;HOB=0.0144773;AC=5;AN=8;DP4=761,670,41,28;MQ=51;ANN=A|intergenic_region|MODIFIER|evm.TU.chr1.748-evm.TU.chr1.749|evm.TU.chr1.748-evm.TU.chr1.749|intergenic_region|evm.TU.chr1.748-evm.TU.chr1.749|||n.153870358C>A||||||	GT:PL:DP	0/1:138,0,82:8	1/1:255,33,0:11	1/1:226,24,0:8	0/0:0,21,205:7
chr1	153870753	.	T	C	999.0	.	DP=1650;VDB=0.0434516;SGB=121.953;RPB=0.371206;MQB=0.0999526;MQSB=0.136863;BQB=0.00107903;MQ0F=0.0806061;ICB=0.689294;HOB=0.01487;AC=5;AN=8;DP4=834,595,42,33;MQ=37;ANN=C|intergenic_region|MODIFIER|evm.TU.chr1.748-evm.TU.chr1.749|evm.TU.chr1.748-evm.TU.chr1.749|intergenic_region|evm.TU.chr1.748-evm.TU.chr1.749|||n.153870753T>C||||||	GT:PL:DP	0/1:78,0,162:9	1/1:233,25,0:12	1/1:230,27,0:9	0/0:0,36,255:12
chr1	153873747	.	T	C	999.0	.	DP=1581;VDB=0.103329;SGB=129.328;RPB=0.552612;MQB=0.996872;MQSB=0.999929;BQB=6.27638e-05;MQ0F=0;ICB=0.713098;HOB=0.0144773;AC=5;AN=8;DP4=850,501,44,34;MQ=59;ANN=C|intergenic_region|MODIFIER|evm.TU.chr1.748-evm.TU.chr1.749|evm.TU.chr1.748-evm.TU.chr1.749|intergenic_region|evm.TU.chr1.748-evm.TU.chr1.749|||n.153873747T>C||||||	GT:PL:DP	0/1:85,0,130:8	1/1:208,24,0:8	1/1:249,33,0:11	0/0:0,27,255:9
chr1	153880412	.	A	C	999.0	.	DP=1604;VDB=0.0165787;SGB=114.812;RPB=0.742767;MQB=0.999951;MQSB=0.999186;BQB=0.00268453;MQ0F=0;ICB=0.690842;HOB=0.015141;AC=5;AN=8;DP4=767,597,37,27;MQ=59;ANN=C|intergenic_region|MODIFIER|evm.TU.chr1.748-evm.TU.chr1.749|evm.TU.chr1.748-evm.TU.chr1.749|intergenic_region|evm.TU.chr1.748-evm.TU.chr1.749|||n.153880412A>C||||||	GT:PL:DP	0/1:182,0,146:14	1/1:227,18,0:6	1/1:255,39,0:13	0/0:0,24,215:8
chr1	153883072	.	G	A	999.0	.	DP=1747;VDB=0.586672;SGB=141.839;RPB=0.892255;MQB=6.72957e-11;MQSB=0.163524;BQB=0.00860156;MQ0F=0.00686892;ICB=0.757448;HOB=0.0137398;AC=5;AN=8;DP4=771,724,62,36;MQ=51;ANN=A|intergenic_region|MODIFIER|evm.TU.chr1.748-evm.TU.chr1.749|evm.TU.chr1.748-evm.TU.chr1.749|intergenic_region|evm.TU.chr1.748-evm.TU.chr1.749|||n.153883072G>A||||||	GT:PL:DP	0/1:41,0,193:11	1/1:255,45,0:15	1/1:218,27,0:9	0/0:0,27,245:9
chr1	153883263	.	G	T	999.0	.	DP=1752;VDB=0.169522;SGB=153.207;RPB=0.535959;MQB=0.000489558;MQSB=7.35004e-20;BQB=1.84602e-05;MQ0F=0.053653;ICB=0.663954;HOB=0.0152494;AC=5;AN=8;DP4=787,714,28,49;MQ=50;ANN=T|intergenic_region|MODIFIER|evm.TU.chr1.748-evm.TU.chr1.749|evm.TU.chr1.748-evm.TU.chr1.749|intergenic_region|evm.TU.chr1.748-evm.TU.chr1.749|||n.153883263G>T||||||	GT:PL:DP	0/1:175,0,111:13	1/1:245,36,0:12	1/1:225,24,0:8	0/0:0,30,246:10
chr1	153885332	.	G	T	999.0	.	DP=1573;VDB=0.51981;SGB=76.9903;RPB=0.236213;MQB=0.00303084;MQSB=0.960258;BQB=0.0404053;MQ0F=0.000635728;ICB=0.714113;HOB=0.0146285;AC=5;AN=8;DP4=749,631,32,24;MQ=57;ANN=T|intergenic_region|MODIFIER|evm.TU.chr1.748-evm.TU.chr1.749|evm.TU.chr1.748-evm.TU.chr1.749|intergenic_region|evm.TU.chr1.748-evm.TU.chr1.749|||n.153885332G>T||||||	GT:PL:DP	0/1:87,0,87:6	1/1:171,18,0:6	1/1:255,27,0:9	0/0:0,27,255:9
chr1	153885632	.	T	C	999.0	.	DP=1459;VDB=0.95241;SGB=94.2287;RPB=0.896306;MQB=0.153732;MQSB=0.370066;BQB=0.00912859;MQ0F=0.020562;ICB=0.689905;HOB=0.0149773;AC=5;AN=8;DP4=659,566,41,26;MQ=50;ANN=C|intergenic_region|MODIFIER|evm.TU.chr1.748-evm.TU.chr1.749|evm.TU.chr1.748-evm.TU.chr1.749|intergenic_region|evm.TU.chr1.748-evm.TU.chr1.749|||n.153885632T>C||||||	GT:PL:DP	0/1:144,0,19:6	1/1:240,27,0:9	1/1:228,33,0:11	0/0:0,27,240:9
chr1	153889362	.	C	T	999.0	.	DP=1857;VDB=0.365873;SGB=155.646;RPB=0.896502;MQB=0.999815;MQSB=1;BQB=0.000520772;MQ0F=0;ICB=0.713771;HOB=0.0145778;AC=5;AN=8;DP4=827,801,38,48;MQ=59;ANN=T|intergenic_region|MODIFIER|evm.TU.chr1.748-evm.TU.chr1.749|evm.TU.chr1.748-evm.TU.chr1.749|intergenic_region|evm.TU.chr1.748-evm.TU.chr1.749|||n.153889362C>T||||||	GT:PL:DP	0/1:98,0,207:14	1/1:182,18,0:6	1/1:179,18,0:6	0/0:0,18,182:6
chr1	153897249	.	C	T	999.0	.	DP=1587;VDB=0.448115;SGB=134.455;RPB=0.207579;MQB=0.137598;MQSB=0.856213;BQB=0.0209381;MQ0F=0.0705734;ICB=0.713433;HOB=0.0145274;AC=5;AN=8;DP4=748,630,42,32;MQ=45;ANN=T|intergenic_region|MODIFIER|evm.TU.chr1.748-evm.TU.chr1.749|evm.TU.chr1.748-evm.TU.chr1.749|intergenic_region|evm.TU.chr1.748-evm.TU.chr1.749|||n.153897249C>T||||||	GT:PL:DP	0/1:181,0,16:7	1/1:255,27,0:9	1/1:253,30,0:10	0/0:0,21,111:7
chr1	153897433	.	G	A	999.0	.	DP=1506;VDB=0.187646;SGB=141.57;RPB=0.403611;MQB=0.999724;MQSB=0.999996;BQB=0.0394564;MQ0F=0;ICB=0.738141;HOB=0.0144039;AC=5;AN=8;DP4=665,630,45,37;MQ=59;ANN=A|intergenic_region|MODIFIER|evm.TU.chr1.748-evm.TU.chr1.749|evm.TU.chr1.748-evm.TU.chr1.749|intergenic_region|evm.TU.chr1.748-evm.TU.chr1.749|||n.153897433G>A||||||	GT:PL:DP	0/1:105,0,126:9	1/1:207,21,0:7	1/1:228,21,0:7	0/0:0,27,255:9
chr1	153905357	.	T	C	999.0	.	DP=1485;VDB=0.141461;SGB=153.936;RPB=0.659138;MQB=0.998179;MQSB=0.999436;BQB=0.000549452;MQ0F=0;ICB=0.714113;HOB=0.0146285;AC=5;AN=8;DP4=669,589,40,42;MQ=59;ANN=C|intergenic_region|MODIFIER|evm.TU.chr1.748-evm.TU.chr1.749|evm.TU.chr1.748-evm.TU.chr1.749|intergenic_region|evm.TU.chr1.748-evm.TU.chr1.749|||n.153905357T>C||||||	GT:PL:DP	0/1:87,0,87:6	1/1:202,18,0:6	1/1:255,36,0:12	0/0:0,27,255:9
chr1	153907360	.	C	T	999.0	.	DP=1562;VDB=0.235981;SGB=177.381;RPB=0.168053;MQB=1;MQSB=1;BQB=0.0251864;MQ0F=0;ICB=0.715156;HOB=0.0147827;AC=5;AN=8;DP4=656,669,53,39;MQ=60;ANN=T|intergenic_region|MODIFIER|evm.TU.chr1.748-evm.TU.chr1.749|evm.TU.chr1.748-evm.TU.chr1.749|intergenic_region|evm.TU.chr1.748-evm.TU.chr1.749|||n.153907360C>T||||||	GT:PL:DP	0/1:28,0,65:3	1/1:234,24,0:8	1/1:255,36,0:12	0/0:0,30,246:10
chr1	153910112	.	A	G	999.0	.	DP=1681;VDB=0.691396;SGB=157.927;RPB=0.82434;MQB=0.999543;MQSB=0.832905;BQB=0.202352;MQ0F=0;ICB=0.715156;HOB=0.0147827;AC=5;AN=8;DP4=797,664,50,35;MQ=59;ANN=G|intergenic_region|MODIFIER|evm.TU.chr1.748-evm.TU.chr1.749|evm.TU.chr1.748-evm.TU.chr1.749|intergenic_region|evm.TU.chr1.748-evm.TU.chr1.749|||n.153910112A>G||||||	GT:PL:DP	0/1:128,0,81:8	1/1:231,27,0:9	1/1:255,24,0:8	0/0:0,27,243:9
chr1	153911838	.	G	T	999.0	.	DP=1581;VDB=0.0703391;SGB=149.136;RPB=0.602344;MQB=1;MQSB=1;BQB=0.00692003;MQ0F=0;ICB=0.717334;HOB=0.0151001;AC=5;AN=8;DP4=737,598,42,43;MQ=60;ANN=T|intergenic_region|MODIFIER|evm.TU.chr1.748-evm.TU.chr1.749|evm.TU.chr1.748-evm.TU.chr1.749|intergenic_region|evm.TU.chr1.748-evm.TU.chr1.749|||n.153911838G>T||||||	GT:PL:DP	0/1:128,0,110:9	1/1:208,24,0:8	1/1:255,30,0:10	0/0:0,30,254:10
chr1	153912584	.	T	A	999.0	.	DP=1485;VDB=0.918856;SGB=110.231;RPB=0.999618;MQB=1;MQSB=1;BQB=0.0278123;MQ0F=0;ICB=0.716594;HOB=0.0149929;AC=5;AN=8;DP4=760,516,33,31;MQ=60;ANN=A|intergenic_region|MODIFIER|evm.TU.chr1.748-evm.TU.chr1.749|evm.TU.chr1.748-evm.TU.chr1.749|intergenic_region|evm.TU.chr1.748-evm.TU.chr1.749|||n.153912584T>A||||||	GT:PL:DP	0/1:154,0,131:11	1/1:207,21,0:7	1/1:249,30,0:10	0/0:0,36,241:12
chr1	153913048	.	G	T	999.0	.	DP=1554;VDB=0.329596;SGB=106.536;RPB=0.109343;MQB=0.999946;MQSB=0.999106;BQB=0.000562212;MQ0F=0;ICB=0.714805;HOB=0.0147309;AC=5;AN=8;DP4=738,617,32,38;MQ=59;ANN=T|intergenic_region|MODIFIER|evm.TU.chr1.748-evm.TU.chr1.749|evm.TU.chr1.748-evm.TU.chr1.749|intergenic_region|evm.TU.chr1.748-evm.TU.chr1.749|||n.153913048G>T||||||	GT:PL:DP	0/1:175,0,137:13	1/1:254,30,0:10	1/1:245,27,0:9	0/0:0,42,255:14
chr1	153913324	.	A	G	999.0	.	DP=1661;VDB=0.96063;SGB=124.059;RPB=0.803321;MQB=0.999953;MQSB=0.999131;BQB=0.0456176;MQ0F=0.000602047;ICB=0.714457;HOB=0.0146796;AC=5;AN=8;DP4=768,689,42,28;MQ=59;ANN=G|intergenic_region|MODIFIER|evm.TU.chr1.748-evm.TU.chr1.749|evm.TU.chr1.748-evm.TU.chr1.749|intergenic_region|evm.TU.chr1.748-evm.TU.chr1.749|||n.153913324A>G||||||	GT:PL:DP	0/1:110,0,84:7	1/1:255,30,0:10	1/1:209,21,0:7	0/0:0,42,255:14
chr1	153913453	.	G	A	999.0	.	DP=1539;VDB=0.607633;SGB=110.879;RPB=0.995193;MQB=0.999792;MQSB=0.999997;BQB=0.00489689;MQ0F=0.000649773;ICB=0.714457;HOB=0.0146796;AC=5;AN=8;DP4=652,694,36,30;MQ=59;ANN=A|intergenic_region|MODIFIER|evm.TU.chr1.748-evm.TU.chr1.749|evm.TU.chr1.748-evm.TU.chr1.749|intergenic_region|evm.TU.chr1.748-evm.TU.chr1.749|||n.153913453G>A||||||	GT:PL:DP	0/1:137,0,95:9	1/1:169,18,0:6	1/1:248,24,0:8	0/0:0,27,243:9
chr1	153914950	.	G	A	999.0	.	DP=1812;VDB=0.0198392;SGB=131.757;RPB=0.142664;MQB=2.63213e-12;MQSB=0.503633;BQB=0.00177328;MQ0F=0.013245;ICB=0.737373;HOB=0.0143075;AC=5;AN=8;DP4=906,694,48,30;MQ=54;ANN=A|intergenic_region|MODIFIER|evm.TU.chr1.748-evm.TU.chr1.749|evm.TU.chr1.748-evm.TU.chr1.749|intergenic_region|evm.TU.chr1.748-evm.TU.chr1.749|||n.153914950G>A||||||	GT:PL:DP	0/1:133,0,135:10	1/1:255,39,0:13	1/1:158,18,0:6	0/0:0,33,255:11
chr1	153922230	.	T	C	999.0	.	DP=1632;VDB=0.255075;SGB=147.39;RPB=0.96062;MQB=0.997262;MQSB=0.999146;BQB=0.338921;MQ0F=0.000612745;ICB=0.713098;HOB=0.0144773;AC=5;AN=8;DP4=710,697,41,37;MQ=59;ANN=C|intergenic_region|MODIFIER|evm.TU.chr1.748-evm.TU.chr1.749|evm.TU.chr1.748-evm.TU.chr1.749|intergenic_region|evm.TU.chr1.748-evm.TU.chr1.749|||n.153922230T>C||||||	GT:PL:DP	0/1:81,0,161:8	1/1:255,42,0:14	1/1:188,24,0:8	0/0:0,45,255:15
chr1	153922250	.	A	T	999.0	.	DP=1595;VDB=0.559576;SGB=147.709;RPB=0.26309;MQB=0.998563;MQSB=0.999066;BQB=0.398431;MQ0F=0.000626959;ICB=0.712766;HOB=0.0144275;AC=5;AN=8;DP4=701,686,38,40;MQ=59;ANN=T|intergenic_region|MODIFIER|evm.TU.chr1.748-evm.TU.chr1.749|evm.TU.chr1.748-evm.TU.chr1.749|intergenic_region|evm.TU.chr1.748-evm.TU.chr1.749|||n.153922250A>T||||||	GT:PL:DP	0/1:78,0,162:9	1/1:255,45,0:15	1/1:178,24,0:8	0/0:0,39,255:13
chr1	153924359	.	A	T	999.0	.	DP=1602;VDB=0.225274;SGB=133.314;RPB=0.673415;MQB=0.999775;MQSB=0.997147;BQB=0.000696012;MQ0F=0;ICB=0.691161;HOB=0.0151963;AC=5;AN=8;DP4=815,572,47,29;MQ=59;ANN=T|intergenic_region|MODIFIER|evm.TU.chr1.748-evm.TU.chr1.749|evm.TU.chr1.748-evm.TU.chr1.749|intergenic_region|evm.TU.chr1.748-evm.TU.chr1.749|||n.153924359A>T||||||	GT:PL:DP	0/1:74,0,96:7	1/1:255,39,0:13	1/1:243,24,0:8	0/0:0,24,248:8
chr1	153926628	.	C	T	999.0	.	DP=1627;VDB=0.367502;SGB=141.615;RPB=0.978209;MQB=0.999751;MQSB=0.999941;BQB=0.0269629;MQ0F=0;ICB=0.737755;HOB=0.0143556;AC=5;AN=8;DP4=758,608,51,31;MQ=59;ANN=T|intergenic_region|MODIFIER|evm.TU.chr1.748-evm.TU.chr1.749|evm.TU.chr1.748-evm.TU.chr1.749|intergenic_region|evm.TU.chr1.748-evm.TU.chr1.749|||n.153926628C>T||||||	GT:PL:DP	0/1:170,0,175:13	1/1:255,30,0:10	1/1:227,24,0:8	0/0:0,12,113:4
chr1	153932066	.	C	T	999.0	.	DP=1786;VDB=0.197111;SGB=131.607;RPB=0.967214;MQB=1;MQSB=1;BQB=3.93384e-06;MQ0F=0;ICB=0.713771;HOB=0.0145778;AC=5;AN=8;DP4=769,812,28,46;MQ=60;ANN=T|intergenic_region|MODIFIER|evm.TU.chr1.748-evm.TU.chr1.749|evm.TU.chr1.748-evm.TU.chr1.749|intergenic_region|evm.TU.chr1.748-evm.TU.chr1.749|||n.153932066C>T||||||	GT:PL:DP	0/1:19,0,143:6	1/1:255,39,0:13	1/1:246,33,0:11	0/0:0,51,255:17
chr1	153932122	.	G	A	999.0	.	DP=1744;VDB=0.759018;SGB=136.821;RPB=0.959758;MQB=1;MQSB=1;BQB=0.000279869;MQ0F=0;ICB=0.713433;HOB=0.0145274;AC=5;AN=8;DP4=781,767,41,35;MQ=60;ANN=A|intergenic_region|MODIFIER|evm.TU.chr1.748-evm.TU.chr1.749|evm.TU.chr1.748-evm.TU.chr1.749|intergenic_region|evm.TU.chr1.748-evm.TU.chr1.749|||n.153932122G>A||||||	GT:PL:DP	0/1:75,0,198:12	1/1:248,33,0:11	1/1:255,42,0:14	0/0:0,45,255:15
chr1	153933445	.	G	A	999.0	.	DP=1122;VDB=0.869691;SGB=135.772;RPB=0.988477;MQB=0.0429217;MQSB=1.51619e-05;BQB=0.0362477;MQ0F=0.0142602;ICB=0.720851;HOB=0.0156;AC=5;AN=8;DP4=389,572,35,38;MQ=44;ANN=A|intergenic_region|MODIFIER|evm.TU.chr1.748-evm.TU.chr1.749|evm.TU.chr1.748-evm.TU.chr1.749|intergenic_region|evm.TU.chr1.748-evm.TU.chr1.749|||n.153933445G>A||||||	GT:PL:DP	0/1:142,0,131:11	1/1:194,24,0:8	1/1:175,18,0:6	0/0:0,24,225:8
chr1	153935219	.	G	A	999.0	.	DP=1664;VDB=0.25015;SGB=164.583;RPB=0.870374;MQB=0.99948;MQSB=0.999858;BQB=1.22147e-06;MQ0F=0;ICB=0.713433;HOB=0.0145274;AC=5;AN=8;DP4=872,563,46,38;MQ=59;ANN=A|intergenic_region|MODIFIER|evm.TU.chr1.748-evm.TU.chr1.749|evm.TU.chr1.748-evm.TU.chr1.749|intergenic_region|evm.TU.chr1.748-evm.TU.chr1.749|||n.153935219G>A||||||	GT:PL:DP	0/1:158,0,208:16	1/1:255,42,0:14	1/1:216,24,0:8	0/0:0,30,255:10
chr1	153935955	.	C	T	999.0	.	DP=2114;VDB=0.957621;SGB=26.8808;RPB=0.994371;MQB=0.550677;MQSB=4.30325e-05;BQB=0.00137889;MQ0F=0.141438;ICB=0.712766;HOB=0.0144275;AC=5;AN=8;DP4=983,816,65,50;MQ=44;ANN=T|intergenic_region|MODIFIER|evm.TU.chr1.748-evm.TU.chr1.749|evm.TU.chr1.748-evm.TU.chr1.749|intergenic_region|evm.TU.chr1.748-evm.TU.chr1.749|||n.153935955C>T||||||	GT:PL:DP	0/1:137,0,79:13	1/1:200,18,0:9	1/1:255,32,0:18	0/0:0,27,214:9
chr1	153940630	.	A	T	999.0	.	DP=1667;VDB=0.183067;SGB=139.089;RPB=0.906773;MQB=0.999947;MQSB=0.999267;BQB=0.200042;MQ0F=0;ICB=0.713771;HOB=0.0145778;AC=5;AN=8;DP4=817,598,45,30;MQ=59;ANN=T|intergenic_region|MODIFIER|evm.TU.chr1.748-evm.TU.chr1.749|evm.TU.chr1.748-evm.TU.chr1.749|intergenic_region|evm.TU.chr1.748-evm.TU.chr1.749|||n.153940630A>T||||||	GT:PL:DP	0/1:125,0,110:9	1/1:195,21,0:7	1/1:240,27,0:9	0/0:0,36,255:12
chr1	153941990	.	C	G	999.0	.	DP=1662;VDB=0.799352;SGB=156.221;RPB=0.654428;MQB=0.359779;MQSB=0.216328;BQB=1.961e-05;MQ0F=0.00541516;ICB=0.735512;HOB=0.0140716;AC=5;AN=8;DP4=752,663,47,37;MQ=54;ANN=G|intergenic_region|MODIFIER|evm.TU.chr1.748-evm.TU.chr1.749|evm.TU.chr1.748-evm.TU.chr1.749|intergenic_region|evm.TU.chr1.748-evm.TU.chr1.749|||n.153941990C>G||||||	GT:PL:DP	0/1:118,0,56:6	1/1:255,33,0:11	1/1:255,45,0:15	0/0:0,21,195:7
chr1	153947964	.	G	A	999.0	.	DP=1633;VDB=0.891158;SGB=156.859;RPB=0.762297;MQB=0.999941;MQSB=0.998936;BQB=0.00317947;MQ0F=0;ICB=0.714113;HOB=0.0146285;AC=5;AN=8;DP4=710,687,47,34;MQ=59;ANN=A|intergenic_region|MODIFIER|evm.TU.chr1.748-evm.TU.chr1.749|evm.TU.chr1.748-evm.TU.chr1.749|intergenic_region|evm.TU.chr1.748-evm.TU.chr1.749|||n.153947964G>A||||||	GT:PL:DP	0/1:74,0,116:7	1/1:255,42,0:14	1/1:252,33,0:11	0/0:0,39,255:13
chr1	153983214	.	C	T	999.0	.	DP=1650;VDB=0.108432;SGB=168.615;RPB=0.520615;MQB=0.999931;MQSB=0.998867;BQB=0.0499044;MQ0F=0;ICB=0.777908;HOB=0.013342;AC=5;AN=8;DP4=732,661,56,39;MQ=59;ANN=T|downstream_gene_variant|MODIFIER|evm.TU.chr1.749|evm.TU.chr1.749|transcript|evm.model.chr1.749|protein_coding||c.*4326C>T|||||4326|,T|intergenic_region|MODIFIER|evm.TU.chr1.749-evm.TU.chr1.750|evm.TU.chr1.749-evm.TU.chr1.750|intergenic_reg…	GT:PL:DP	0/1:174,0,159:13	1/1:205,21,0:7	1/1:218,27,0:9	0/0:0,42,255:14
chr1	153984928	.	C	A	999.0	.	DP=1687;VDB=0.481202;SGB=197.443;RPB=0.800532;MQB=0.952013;MQSB=0.994418;BQB=0.000113867;MQ0F=0;ICB=0.735877;HOB=0.0141183;AC=5;AN=8;DP4=785,639,48,51;MQ=59;ANN=A|intergenic_region|MODIFIER|evm.TU.chr1.749-evm.TU.chr1.750|evm.TU.chr1.749-evm.TU.chr1.750|intergenic_region|evm.TU.chr1.749-evm.TU.chr1.750|||n.153984928C>A||||||	GT:PL:DP	0/1:167,0,151:12	1/1:255,39,0:13	1/1:255,42,0:14	0/0:0,30,255:10
chr1	154608876	.	T	G	999.0	.	DP=1778;VDB=0.0017535;SGB=79.9991;RPB=0.820547;MQB=0.0212603;MQSB=1.26166e-07;BQB=0.0069703;MQ0F=0.00168729;ICB=0.610316;HOB=0.0166874;AC=5;AN=8;DP4=741,537,23,21;MQ=56;ANN=G|intergenic_region|MODIFIER|evm.TU.chr1.751-evm.TU.chr1.752|evm.TU.chr1.751-evm.TU.chr1.752|intergenic_region|evm.TU.chr1.751-evm.TU.chr1.752|||n.154608876T>G||||||	GT:PL:DP	0/1:78,0,161:9	1/1:182,18,0:6	1/1:202,18,0:6	0/0:0,39,240:13
chr1	157090314	.	C	G	999.0	.	DP=1822;VDB=0.0196379;SGB=188.802;RPB=0.819482;MQB=0.564966;MQSB=0.022246;BQB=0.0766942;MQ0F=0.00713502;ICB=0.983793;HOB=0.00429752;AC=5;AN=8;DP4=796,679,89,78;MQ=53;ANN=G|intergenic_region|MODIFIER|evm.TU.chr1.758-evm.TU.chr1.759|evm.TU.chr1.758-evm.TU.chr1.759|intergenic_region|evm.TU.chr1.758-evm.TU.chr1.759|||n.157090314C>G||||||	GT:PL:DP	0/0:0,45,255:15	1/1:212,21,0:7	1/1:182,18,0:6	0/1:207,0,159:14
chr1	159692208	.	C	T	999.0	.	DP=1598;VDB=0.132767;SGB=156.901;RPB=0.88857;MQB=0.945666;MQSB=0.99535;BQB=0.0253576;MQ0F=0.000625782;ICB=0.815298;HOB=0.0124558;AC=5;AN=8;DP4=726,639,54,46;MQ=59;ANN=T|intergenic_region|MODIFIER|evm.TU.chr1.771-evm.TU.chr1.772|evm.TU.chr1.771-evm.TU.chr1.772|intergenic_region|evm.TU.chr1.771-evm.TU.chr1.772|||n.159692208C>T||||||	GT:PL:DP	1/1:255,36,0:12	0/0:0,51,255:17	1/1:255,27,0:9	0/1:74,0,107:7
chr1	184119307	.	T	G	999.0	.	DP=1808;VDB=0.999996;SGB=-50.9924;RPB=2.04629e-14;MQB=7.99503e-09;MQSB=0.682419;BQB=7.13572e-06;MQ0F=0.0730089;ICB=0.815422;HOB=0.0180166;AC=5;AN=8;DP4=803,645,94,79;MQ=51;ANN=G|intergenic_region|MODIFIER|evm.TU.chr1.910-evm.TU.chr1.911|evm.TU.chr1.910-evm.TU.chr1.911|intergenic_region|evm.TU.chr1.910-evm.TU.chr1.911|||n.184119307T>G||||||	GT:PL:DP	0/1:42,0,173:9	1/1:194,15,0:8	1/1:209,21,0:7	0/0:0,36,255:12
chr1	186373585	.	G	C	999.0	.	DP=2067;VDB=0.0766934;SGB=189.302;RPB=0.0547192;MQB=6.90275e-07;MQSB=2.1794e-06;BQB=0;MQ0F=0.103048;ICB=0.86517;HOB=0.0110419;AC=5;AN=8;DP4=961,810,63,74;MQ=43;ANN=C|intergenic_region|MODIFIER|evm.TU.chr1.945-evm.TU.chr1.946|evm.TU.chr1.945-evm.TU.chr1.946|intergenic_region|evm.TU.chr1.945-evm.TU.chr1.946|||n.186373585G>C||||||	GT:PL:DP	0/1:133,0,204:18	0/0:0,57,255:19	1/1:253,35,0:19	1/1:182,33,0:11
chr1	186377767	.	T	G	999.0	.	DP=1517;VDB=0.901617;SGB=118.263;RPB=0.586186;MQB=0.992412;MQSB=0.978866;BQB=0.330662;MQ0F=0;ICB=0.881809;HOB=0.0105778;AC=5;AN=8;DP4=545,652,57,44;MQ=59;ANN=G|intergenic_region|MODIFIER|evm.TU.chr1.945-evm.TU.chr1.946|evm.TU.chr1.945-evm.TU.chr1.946|intergenic_region|evm.TU.chr1.945-evm.TU.chr1.946|||n.186377767T>G||||||	GT:PL:DP	0/1:128,0,115:9	0/0:0,24,246:8	1/1:225,18,0:6	1/1:161,15,0:5
chr1	186378582	.	T	A	999.0	.	DP=1711;VDB=0.55493;SGB=173.733;RPB=0.377957;MQB=1;MQSB=1;BQB=5.00687e-06;MQ0F=0;ICB=0.896525;HOB=0.0100446;AC=5;AN=8;DP4=824,572,63,57;MQ=60;ANN=A|intergenic_region|MODIFIER|evm.TU.chr1.945-evm.TU.chr1.946|evm.TU.chr1.945-evm.TU.chr1.946|intergenic_region|evm.TU.chr1.945-evm.TU.chr1.946|||n.186378582T>A||||||	GT:PL:DP	0/1:136,0,130:8	0/0:0,24,217:8	1/1:255,33,0:11	1/1:228,27,0:9
chr1	187234967	.	C	A	999.0	.	DP=2064;VDB=0.301049;SGB=135.328;RPB=0.0223372;MQB=9.59768e-14;MQSB=4.80731e-05;BQB=0.0562761;MQ0F=0.123062;ICB=0.832799;HOB=0.0120037;AC=5;AN=8;DP4=1041,772,61,41;MQ=40;ANN=A|intron_variant|MODIFIER|evm.TU.chr1.957|evm.TU.chr1.957|transcript|evm.model.chr1.957|protein_coding|8/12|c.900+3069C>A||||||	GT:PL:DP	1/1:248,33,0:11	0/1:48,0,141:7	1/1:255,30,0:10	0/0:0,24,182:8
chr1	187240162	.	G	A	999.0	.	DP=1707;VDB=0.155646;SGB=163.943;RPB=0.926409;MQB=0.0819762;MQSB=0.815449;BQB=0.00807258;MQ0F=0;ICB=0.833827;HOB=0.0120605;AC=5;AN=8;DP4=882,578,72,31;MQ=59;ANN=A|intron_variant|MODIFIER|evm.TU.chr1.957|evm.TU.chr1.957|transcript|evm.model.chr1.957|protein_coding|8/12|c.901-583G>A||||||	GT:PL:DP	1/1:195,21,0:7	0/1:217,0,33:12	1/1:255,39,0:13	0/0:0,36,255:12
chr1	187255355	.	A	G	999.0	.	DP=1794;VDB=0.944974;SGB=165.689;RPB=0.41983;MQB=0.0466704;MQSB=0.129887;BQB=0.178494;MQ0F=0;ICB=0.86517;HOB=0.0110419;AC=5;AN=8;DP4=759,781,48,65;MQ=58;ANN=G|intergenic_region|MODIFIER|evm.TU.chr1.957-evm.TU.chr1.958|evm.TU.chr1.957-evm.TU.chr1.958|intergenic_region|evm.TU.chr1.957-evm.TU.chr1.958|||n.187255355A>G||||||	GT:PL:DP	1/1:255,51,0:17	0/1:92,0,50:6	1/1:188,24,0:8	0/0:0,21,226:7
chr1	187259261	.	G	A	999.0	.	DP=1738;VDB=0.936896;SGB=161.817;RPB=0.468112;MQB=0.999392;MQSB=0.999496;BQB=0.0229553;MQ0F=0;ICB=0.850488;HOB=0.0115808;AC=5;AN=8;DP4=795,679,66,39;MQ=59;ANN=A|intergenic_region|MODIFIER|evm.TU.chr1.957-evm.TU.chr1.958|evm.TU.chr1.957-evm.TU.chr1.958|intergenic_region|evm.TU.chr1.957-evm.TU.chr1.958|||n.187259261G>A||||||	GT:PL:DP	1/1:255,30,0:10	0/1:130,0,187:12	1/1:238,27,0:9	0/0:0,30,255:10
chr1	187260026	.	G	A	999.0	.	DP=1694;VDB=0.860067;SGB=154.521;RPB=0.996276;MQB=1;MQSB=1;BQB=0.0285918;MQ0F=0;ICB=0.834348;HOB=0.0120889;AC=5;AN=8;DP4=721,709,54,45;MQ=60;ANN=A|intergenic_region|MODIFIER|evm.TU.chr1.957-evm.TU.chr1.958|evm.TU.chr1.957-evm.TU.chr1.958|intergenic_region|evm.TU.chr1.957-evm.TU.chr1.958|||n.187260026G>A||||||	GT:PL:DP	1/1:255,27,0:9	0/1:53,0,113:7	1/1:255,33,0:11	0/0:0,30,255:10
chr1	187261132	.	G	A	999.0	.	DP=1759;VDB=0.971777;SGB=139.122;RPB=0.683886;MQB=1;MQSB=1;BQB=0.339693;MQ0F=0;ICB=0.849414;HOB=0.0115324;AC=5;AN=8;DP4=845,649,58,52;MQ=60;ANN=A|intergenic_region|MODIFIER|evm.TU.chr1.957-evm.TU.chr1.958|evm.TU.chr1.957-evm.TU.chr1.958|intergenic_region|evm.TU.chr1.957-evm.TU.chr1.958|||n.187261132G>A||||||	GT:PL:DP	1/1:248,24,0:8	0/1:225,0,206:18	1/1:227,30,0:10	0/0:0,33,255:11
chr1	187263405	.	A	G	999.0	.	DP=1628;VDB=0.178922;SGB=154.037;RPB=0.997518;MQB=0.999717;MQSB=0.999977;BQB=0.0571301;MQ0F=0;ICB=0.81727;HOB=0.0125857;AC=5;AN=8;DP4=740,639,53,43;MQ=59;ANN=G|intergenic_region|MODIFIER|evm.TU.chr1.957-evm.TU.chr1.958|evm.TU.chr1.957-evm.TU.chr1.958|intergenic_region|evm.TU.chr1.957-evm.TU.chr1.958|||n.187263405A>G||||||	GT:PL:DP	1/1:255,33,0:11	0/1:66,0,202:10	1/1:255,36,0:12	0/0:0,15,161:5
chr1	187263414	.	T	G	999.0	.	DP=1607;VDB=0.216826;SGB=140.89;RPB=0.745289;MQB=0.999717;MQSB=0.999988;BQB=0.322059;MQ0F=0;ICB=0.834874;HOB=0.0121173;AC=5;AN=8;DP4=716,648,52,42;MQ=59;ANN=G|intergenic_region|MODIFIER|evm.TU.chr1.957-evm.TU.chr1.958|evm.TU.chr1.957-evm.TU.chr1.958|intergenic_region|evm.TU.chr1.957-evm.TU.chr1.958|||n.187263414T>G||||||	GT:PL:DP	1/1:255,36,0:12	0/1:66,0,201:10	1/1:255,33,0:11	0/0:0,12,135:4
chr1	187263691	.	G	T	999.0	.	DP=1599;VDB=0.0610346;SGB=124.352;RPB=0.946728;MQB=1;MQSB=1;BQB=0.021083;MQ0F=0;ICB=0.85269;HOB=0.0116772;AC=5;AN=8;DP4=719,640,50,42;MQ=60;ANN=T|intergenic_region|MODIFIER|evm.TU.chr1.957-evm.TU.chr1.958|evm.TU.chr1.957-evm.TU.chr1.958|intergenic_region|evm.TU.chr1.957-evm.TU.chr1.958|||n.187263691G>T||||||	GT:PL:DP	1/1:255,33,0:11	0/1:71,0,130:8	1/1:179,18,0:6	0/0:0,15,182:5
chr1	187265553	.	G	A	999.0	.	DP=1556;VDB=0.929735;SGB=87.7904;RPB=0.809357;MQB=1;MQSB=1;BQB=0.231514;MQ0F=0;ICB=0.867986;HOB=0.0111404;AC=5;AN=8;DP4=779,550,49,32;MQ=60;ANN=A|intergenic_region|MODIFIER|evm.TU.chr1.957-evm.TU.chr1.958|evm.TU.chr1.957-evm.TU.chr1.958|intergenic_region|evm.TU.chr1.957-evm.TU.chr1.958|||n.187265553G>A||||||	GT:PL:DP	1/1:218,21,0:7	0/1:165,0,125:10	1/1:208,24,0:8	0/0:0,21,246:7
chr1	187268520	.	A	G	999.0	.	DP=1662;VDB=0.595766;SGB=132.327;RPB=0.724641;MQB=0.999723;MQSB=0.996857;BQB=0.224908;MQ0F=0;ICB=0.851031;HOB=0.0116049;AC=5;AN=8;DP4=789,619,52,46;MQ=59;ANN=G|intergenic_region|MODIFIER|evm.TU.chr1.957-evm.TU.chr1.958|evm.TU.chr1.957-evm.TU.chr1.958|intergenic_region|evm.TU.chr1.957-evm.TU.chr1.958|||n.187268520A>G||||||	GT:PL:DP	1/1:255,27,0:9	0/1:86,0,173:11	1/1:255,33,0:11	0/0:0,42,255:14
chr1	187320084	.	C	T	999.0	.	DP=1636;VDB=0.906396;SGB=205.314;RPB=0.865433;MQB=0.999899;MQSB=0.998929;BQB=1.74091e-05;MQ0F=0;ICB=0.908025;HOB=0.00946069;AC=5;AN=8;DP4=650,698,70,65;MQ=59;ANN=T|intergenic_region|MODIFIER|evm.TU.chr1.958-evm.TU.chr1.959|evm.TU.chr1.958-evm.TU.chr1.959|intergenic_region|evm.TU.chr1.958-evm.TU.chr1.959|||n.187320084C>T||||||	GT:PL:DP	1/1:255,30,0:10	0/0:0,21,177:7	1/1:255,54,0:18	0/1:124,0,126:10
chr1	196749956	.	A	G	999.0	.	DP=1585;VDB=0.767457;SGB=187.794;RPB=0.860715;MQB=0.99951;MQSB=0.999956;BQB=0.065975;MQ0F=0.000630915;ICB=0.957898;HOB=0.00689125;AC=5;AN=8;DP4=694,559,74,69;MQ=59;ANN=G|intron_variant|MODIFIER|evm.TU.chr1.1016|evm.TU.chr1.1016|transcript|evm.model.chr1.1016|protein_coding|7/10|c.1420-3190T>C||||||	GT:PL:DP	1/1:217,24,0:8	0/1:114,0,50:6	0/0:0,36,255:12	1/1:243,24,0:8
chr1	206369188	.	T	C	999.0	.	DP=1635;VDB=0.385941;SGB=-62.7965;RPB=0.00163247;MQB=7.51429e-25;MQSB=6.37423e-26;BQB=0.00146367;MQ0F=0.0183486;ICB=0.998733;HOB=0.00124325;AC=5;AN=8;DP4=768,604,97,3;MQ=42;ANN=C||MODIFIER|||||||||||||ERROR_OUT_OF_CHROMOSOME_RANGE	GT:PL:DP	1/1:122,15,0:5	0/1:48,0,134:7	1/1:135,18,0:6	0/0:0,36,255:12
chr1	206369203	.	C	T	999.0	.	DP=1646;VDB=0.814627;SGB=-52.9571;RPB=1.20409e-06;MQB=4.61507e-30;MQSB=2.07024e-20;BQB=1.12406e-05;MQ0F=0.0206561;ICB=0.996823;HOB=0.00202798;AC=5;AN=8;DP4=738,628,117,3;MQ=42;ANN=T||MODIFIER|||||||||||||ERROR_OUT_OF_CHROMOSOME_RANGE	GT:PL:DP	1/1:112,15,0:5	0/1:48,0,134:7	1/1:135,18,0:6	0/0:0,39,255:13
chr1	226108238	.	T	A	999.0	.	DP=1682;VDB=0.000450044;SGB=146.591;RPB=0.0304798;MQB=0.99992;MQSB=0.998892;BQB=0.0130815;MQ0F=0;ICB=0.91103;HOB=0.00948584;AC=5;AN=8;DP4=737,660,59,53;MQ=59;ANN=A||MODIFIER|||||||||||||ERROR_OUT_OF_CHROMOSOME_RANGE	GT:PL:DP	1/1:160,15,0:5	0/0:0,48,255:16	1/1:255,42,0:14	0/1:170,0,220:18
chr1	234695185	.	G	A	999.0	.	DP=1124;VDB=0.000354441;SGB=-51.9458;RPB=0.000312555;MQB=5.51726e-39;MQSB=0.813258;BQB=0.0379836;MQ0F=0.0676157;ICB=0.999066;HOB=0.0011557;AC=5;AN=8;DP4=471,463,19,78;MQ=43;ANN=A||MODIFIER|||||||||||||ERROR_OUT_OF_CHROMOSOME_RANGE	GT:PL:DP	1/1:72,12,0:4	0/0:0,9,73:3	1/1:128,18,0:6	0/1:22,0,81:5
chr1	238776373	.	C	T	999.0	.	DP=1743;VDB=0.460793;SGB=142.856;RPB=0.428008;MQB=0.999898;MQSB=0.998812;BQB=0.748449;MQ0F=0;ICB=0.996543;HOB=0.00203618;AC=5;AN=8;DP4=780,626,78,70;MQ=59;ANN=T||MODIFIER|||||||||||||ERROR_OUT_OF_CHROMOSOME_RANGE	GT:PL:DP	1/1:237,30,0:10	0/0:0,27,242:9	0/1:59,0,90:5	1/1:195,21,0:7
chr1	239109483	.	T	G	752.0	.	DP=1655;VDB=0.889992;SGB=-13.8164;RPB=0.0128835;MQB=0.999031;MQSB=0.996174;BQB=4.45147e-23;MQ0F=0.00060423;ICB=0.971216;HOB=0.00623438;AC=5;AN=6;DP4=511,366,39,20;MQ=59;ANN=G||MODIFIER|||||||||||||ERROR_OUT_OF_CHROMOSOME_RANGE	GT:PL:DP	1/1:127,12,0:4	./.:.:.	0/1:14,0,8:2	1/1:167,21,0:7
chr1	259991141	.	C	A	999.0	.	DP=1780;VDB=1.38843e-10;SGB=-119.991;RPB=0.83511;MQB=3.8144e-23;MQSB=0.266663;BQB=0.000290353;MQ0F=0.0640449;ICB=0.998583;HOB=0.00130994;AC=5;AN=8;DP4=789,591,142,99;MQ=42;ANN=A||MODIFIER|||||||||||||ERROR_OUT_OF_CHROMOSOME_RANGE	GT:PL:DP	1/1:146,15,0:8	1/1:244,30,0:10	0/0:6,0,200:13	0/1:161,0,178:15
chr1	262751535	.	T	A	999.0	.	DP=1605;VDB=0.399396;SGB=137.774;RPB=0.593675;MQB=0.999927;MQSB=0.998648;BQB=0.972249;MQ0F=0;ICB=0.868563;HOB=0.0111598;AC=5;AN=8;DP4=782,596,62,37;MQ=59;ANN=A||MODIFIER|||||||||||||ERROR_OUT_OF_CHROMOSOME_RANGE	GT:PL:DP	0/0:0,12,123:4	1/1:218,21,0:7	1/1:245,27,0:9	0/1:107,0,111:7
chr1	262751564	.	G	A	999.0	.	DP=1584;VDB=0.917257;SGB=127.975;RPB=0.496252;MQB=1;MQSB=1;BQB=0.190597;MQ0F=0;ICB=0.870918;HOB=0.0112364;AC=5;AN=8;DP4=796,552,58,38;MQ=60;ANN=A||MODIFIER|||||||||||||ERROR_OUT_OF_CHROMOSOME_RANGE	GT:PL:DP	0/0:0,12,135:4	1/1:218,21,0:7	1/1:205,21,0:7	0/1:59,0,90:5
chr1	262751997	.	G	C	999.0	.	DP=1405;VDB=0.0237806;SGB=89.1128;RPB=0.566992;MQB=1;MQSB=1;BQB=0.0104402;MQ0F=0;ICB=0.869144;HOB=0.0111791;AC=5;AN=8;DP4=650,586,45,36;MQ=60;ANN=C||MODIFIER|||||||||||||ERROR_OUT_OF_CHROMOSOME_RANGE	GT:PL:DP	0/1:134,0,126:10	1/1:255,30,0:10	1/1:255,42,0:14	0/0:0,6,67:2
chr1	262863642	.	C	A	999.0	.	DP=1494;VDB=0.959289;SGB=-3.94278;RPB=0.474363;MQB=0.990185;MQSB=0.998496;BQB=0.988263;MQ0F=0;ICB=0.996925;HOB=0.00207534;AC=2;AN=8;DP4=71,65,661,498;MQ=59;ANN=A||MODIFIER|||||||||||||ERROR_OUT_OF_CHROMOSOME_RANGE	GT:PL:DP	0/0:0,27,255:9	0/0:0,24,200:8	1/1:250,27,0:9	0/0:0,24,225:8
chr1	262863897	.	A	G	999.0	.	DP=1525;VDB=0.835707;SGB=135.496;RPB=0.932109;MQB=1;MQSB=1;BQB=0.178038;MQ0F=0;ICB=0.527451;HOB=0.0218106;AC=6;AN=8;DP4=759,505,53,31;MQ=60;ANN=G||MODIFIER|||||||||||||ERROR_OUT_OF_CHROMOSOME_RANGE	GT:PL:DP	1/1:241,27,0:9	1/1:223,24,0:8	0/0:0,9,105:3	1/1:255,36,0:12
chr1	262867269	.	G	T	999.0	.	DP=1278;VDB=0.694059;SGB=96.3508;RPB=0.762758;MQB=0.999911;MQSB=0.998809;BQB=0.0748425;MQ0F=0;ICB=0.592138;HOB=0.0224913;AC=6;AN=8;DP4=551,501,42,28;MQ=59;ANN=T||MODIFIER|||||||||||||ERROR_OUT_OF_CHROMOSOME_RANGE	GT:PL:DP	1/1:207,18,0:6	1/1:185,18,0:6	0/0:0,21,200:7	1/1:255,33,0:11
chr1	262868004	.	G	A	330.0	.	DP=1813;VDB=3.69694e-11;SGB=-45.8543;RPB=1.96989e-14;MQB=5.57373e-23;MQSB=0.219459;BQB=9.13725e-18;MQ0F=0.0330943;ICB=0.815298;HOB=0.0124558;AC=5;AN=8;DP4=765,584,84,84;MQ=42;ANN=A||MODIFIER|||||||||||||ERROR_OUT_OF_CHROMOSOME_RANGE	GT:PL:DP	1/1:81,42,0:14	0/1:39,0,8:7	0/0:0,30,255:10	1/1:61,27,0:9
chr1	262870115	.	C	T	999.0	.	DP=1632;VDB=0.237806;SGB=146.577;RPB=0.273089;MQB=1;MQSB=1;BQB=0.0136362;MQ0F=0;ICB=0.500392;HOB=0.0221526;AC=6;AN=8;DP4=741,648,46,38;MQ=60;ANN=T||MODIFIER|||||||||||||ERROR_OUT_OF_CHROMOSOME_RANGE	GT:PL:DP	1/1:231,24,0:8	1/1:205,21,0:7	0/0:0,30,253:10	1/1:195,21,0:7
chr1	262871795	.	G	A	999.0	.	DP=1694;VDB=0.803095;SGB=107.351;RPB=0.899958;MQB=0.999502;MQSB=0.987105;BQB=0.014252;MQ0F=0;ICB=0.815785;HOB=0.0124881;AC=5;AN=8;DP4=849,583,47,33;MQ=59;ANN=A||MODIFIER|||||||||||||ERROR_OUT_OF_CHROMOSOME_RANGE	GT:PL:DP	1/1:208,24,0:8	0/1:171,15,0:5	0/0:0,33,255:11	1/1:255,36,0:12
chr1	262871947	.	C	G	999.0	.	DP=1649;VDB=0.688929;SGB=115.782;RPB=0.974868;MQB=0.99979;MQSB=0.999987;BQB=0.00297669;MQ0F=0;ICB=0.757448;HOB=0.0137398;AC=5;AN=8;DP4=671,755,36,39;MQ=59;ANN=G||MODIFIER|||||||||||||ERROR_OUT_OF_CHROMOSOME_RANGE	GT:PL:DP	1/1:255,54,0:18	0/1:74,6,0:2	0/0:0,45,255:15	1/1:221,24,0:8
chr1	262872096	.	G	C	999.0	.	DP=1403;VDB=0.534378;SGB=140.26;RPB=0.823991;MQB=1;MQSB=1;BQB=0.0147922;MQ0F=0;ICB=0.780566;HOB=0.0135849;AC=5;AN=8;DP4=632,540,48,35;MQ=60;ANN=C||MODIFIER|||||||||||||ERROR_OUT_OF_CHROMOSOME_RANGE	GT:PL:DP	1/1:245,30,0:10	0/1:129,12,0:4	0/0:0,33,255:11	1/1:255,30,0:10
chr1	262872881	.	T	C	999.0	.	DP=1225;VDB=0.193501;SGB=124.369;RPB=0.991672;MQB=0.994195;MQSB=0.983641;BQB=0.00277948;MQ0F=0;ICB=0.722947;HOB=0.0158907;AC=5;AN=8;DP4=556,469,28,40;MQ=59;ANN=C||MODIFIER|||||||||||||ERROR_OUT_OF_CHROMOSOME_RANGE	GT:PL:DP	0/1:105,9,0:3	1/1:255,36,0:12	0/0:0,30,227:10	1/1:255,33,0:11
chr1	262874223	.	C	T	999.0	.	DP=1551;VDB=0.622588;SGB=176.257;RPB=0.684103;MQB=0.999919;MQSB=0.999018;BQB=0.00112964;MQ0F=0;ICB=0.554526;HOB=0.0215143;AC=6;AN=8;DP4=687,634,49,52;MQ=59;ANN=T||MODIFIER|||||||||||||ERROR_OUT_OF_CHROMOSOME_RANGE	GT:PL:DP	1/1:255,27,0:9	1/1:255,36,0:12	0/0:0,33,255:11	1/1:221,24,0:8
chr1	262874229	.	G	A	999.0	.	DP=1537;VDB=0.50897;SGB=182.287;RPB=0.544514;MQB=0.99992;MQSB=0.999025;BQB=0.00710818;MQ0F=0;ICB=0.529196;HOB=0.0221167;AC=6;AN=8;DP4=692,624,45,55;MQ=59;ANN=A||MODIFIER|||||||||||||ERROR_OUT_OF_CHROMOSOME_RANGE	GT:PL:DP	1/1:255,27,0:9	1/1:255,36,0:12	0/0:0,36,255:12	1/1:207,21,0:7
chr1	262876236	.	A	T	999.0	.	DP=1457;VDB=0.570899;SGB=142.122;RPB=0.809385;MQB=1;MQSB=1;BQB=0.00797549;MQ0F=0;ICB=0.476259;HOB=0.0233145;AC=6;AN=8;DP4=707,518,46,35;MQ=60;ANN=T||MODIFIER|||||||||||||ERROR_OUT_OF_CHROMOSOME_RANGE	GT:PL:DP	1/1:255,33,0:11	1/1:230,27,0:9	0/0:0,39,255:13	1/1:255,30,0:10
chr1	262876578	.	G	A	999.0	.	DP=1434;VDB=0.473677;SGB=160.161;RPB=0.284856;MQB=0.999918;MQSB=0.998352;BQB=0.127999;MQ0F=0;ICB=0.449272;HOB=0.024096;AC=6;AN=8;DP4=682,502,55,27;MQ=59;ANN=A||MODIFIER|||||||||||||ERROR_OUT_OF_CHROMOSOME_RANGE	GT:PL:DP	1/1:249,30,0:10	1/1:255,33,0:11	0/0:0,39,255:13	1/1:179,18,0:6
chr1	262876596	.	C	G	999.0	.	DP=1488;VDB=0.117857;SGB=138.798;RPB=0.20425;MQB=0.999927;MQSB=0.99844;BQB=0.0622685;MQ0F=0;ICB=0.448951;HOB=0.0240022;AC=6;AN=8;DP4=692,524,50,27;MQ=59;ANN=G||MODIFIER|||||||||||||ERROR_OUT_OF_CHROMOSOME_RANGE	GT:PL:DP	1/1:252,33,0:11	1/1:255,30,0:10	0/0:0,42,255:14	1/1:195,21,0:7
chr1	262877345	.	T	A	999.0	.	DP=1545;VDB=0.537751;SGB=111.628;RPB=0.505331;MQB=0.999735;MQSB=0.999977;BQB=0.699691;MQ0F=0;ICB=0.477353;HOB=0.0235803;AC=6;AN=8;DP4=691,600,43,35;MQ=59;ANN=A||MODIFIER|||||||||||||ERROR_OUT_OF_CHROMOSOME_RANGE	GT:PL:DP	1/1:255,24,0:8	1/1:255,27,0:9	0/0:0,45,255:15	1/1:255,30,0:10
chr1	262877888	.	T	C	999.0	.	DP=1532;VDB=0.0701796;SGB=139.964;RPB=0.362965;MQB=1;MQSB=1;BQB=0.0120893;MQ0F=0;ICB=0.531013;HOB=0.0224308;AC=6;AN=8;DP4=743,563,50,41;MQ=60;ANN=C||MODIFIER|||||||||||||ERROR_OUT_OF_CHROMOSOME_RANGE	GT:PL:DP	1/1:255,33,0:11	1/1:255,39,0:13	0/0:0,12,129:4	1/1:255,27,0:9
chr1	262878751	.	A	C	999.0	.	DP=1834;VDB=0.914089;SGB=189.409;RPB=0.999391;MQB=0.976147;MQSB=0.99995;BQB=0.365007;MQ0F=0.00109051;ICB=0.553085;HOB=0.0212987;AC=6;AN=8;DP4=890,671,66,45;MQ=59;ANN=C||MODIFIER|||||||||||||ERROR_OUT_OF_CHROMOSOME_RANGE	GT:PL:DP	1/1:255,33,0:11	1/1:255,45,0:15	0/0:0,27,232:9	1/1:220,24,0:8
chr1	262879031	.	A	G	999.0	.	DP=1635;VDB=0.254208;SGB=179.443;RPB=0.686684;MQB=0.999924;MQSB=0.9989;BQB=0.105684;MQ0F=0;ICB=0.554526;HOB=0.0215143;AC=6;AN=8;DP4=731,660,52,53;MQ=59;ANN=G||MODIFIER|||||||||||||ERROR_OUT_OF_CHROMOSOME_RANGE	GT:PL:DP	1/1:255,42,0:14	1/1:255,39,0:13	0/0:0,21,205:7	1/1:195,21,0:7
chr1	262879037	.	A	T	999.0	.	DP=1607;VDB=0.152436;SGB=171.434;RPB=0.949538;MQB=0.99993;MQSB=0.99887;BQB=0.0435476;MQ0F=0;ICB=0.527881;HOB=0.0218864;AC=6;AN=8;DP4=735,656,51,45;MQ=59;ANN=T||MODIFIER|||||||||||||ERROR_OUT_OF_CHROMOSOME_RANGE	GT:PL:DP	1/1:255,39,0:13	1/1:255,33,0:11	0/0:0,24,221:8	1/1:179,18,0:6
chr1	262879965	.	T	C	999.0	.	DP=1409;VDB=0.0722278;SGB=144.336;RPB=0.856785;MQB=1;MQSB=1;BQB=0.000868332;MQ0F=0;ICB=0.502314;HOB=0.022553;AC=6;AN=8;DP4=631,589,43,39;MQ=60;ANN=C||MODIFIER|||||||||||||ERROR_OUT_OF_CHROMOSOME_RANGE	GT:PL:DP	1/1:207,18,0:6	1/1:191,21,0:7	0/0:0,15,129:5	1/1:179,18,0:6
chr1	262880611	.	A	G	999.0	.	DP=1370;VDB=0.468713;SGB=139.595;RPB=0.851216;MQB=0.999665;MQSB=0.999989;BQB=0.00154203;MQ0F=0;ICB=0.476259;HOB=0.0233145;AC=6;AN=8;DP4=613,544,36,44;MQ=59;ANN=G||MODIFIER|||||||||||||ERROR_OUT_OF_CHROMOSOME_RANGE	GT:PL:DP	1/1:202,18,0:6	1/1:255,30,0:10	0/0:0,6,67:2	1/1:206,24,0:8
chr1	262880871	.	C	G	999.0	.	DP=1548;VDB=0.216538;SGB=153.315;RPB=0.929326;MQB=0.992031;MQSB=0.99997;BQB=0.333525;MQ0F=0;ICB=0.838646;HOB=0.0138504;AC=7;AN=8;DP4=653,567,79,55;MQ=59;ANN=G||MODIFIER|||||||||||||ERROR_OUT_OF_CHROMOSOME_RANGE	GT:PL:DP	1/1:149,15,0:5	1/1:183,18,0:6	0/1:84,0,110:7	1/1:207,21,0:7
chr1	262880953	.	A	T	999.0	.	DP=1646;VDB=0.911387;SGB=96.0121;RPB=0.634542;MQB=0.981211;MQSB=0.998509;BQB=0.0220306;MQ0F=0;ICB=0.796874;HOB=0.0128886;AC=5;AN=8;DP4=828,569,47,28;MQ=59;ANN=T||MODIFIER|||||||||||||ERROR_OUT_OF_CHROMOSOME_RANGE	GT:PL:DP	1/1:177,21,0:7	0/1:159,15,0:5	0/0:0,33,255:11	1/1:221,24,0:8
chr1	262881333	.	A	G	999.0	.	DP=1839;VDB=0.719411;SGB=132.812;RPB=0.990077;MQB=5.01908e-06;MQSB=0.435964;BQB=0.5949;MQ0F=0.0478521;ICB=0.552614;HOB=0.0212277;AC=6;AN=8;DP4=846,691,46,52;MQ=43;ANN=G||MODIFIER|||||||||||||ERROR_OUT_OF_CHROMOSOME_RANGE	GT:PL:DP	1/1:192,21,0:7	1/1:227,24,0:8	0/0:0,24,199:8	1/1:238,20,0:10
chr1	262881510	.	C	T	999.0	.	DP=1555;VDB=0.342309;SGB=102.453;RPB=0.915239;MQB=0.94574;MQSB=0.988748;BQB=0.00029762;MQ0F=0;ICB=0.757448;HOB=0.0137398;AC=5;AN=8;DP4=612,741,35,37;MQ=59;ANN=T||MODIFIER|||||||||||||ERROR_OUT_OF_CHROMOSOME_RANGE	GT:PL:DP	0/1:105,9,0:3	1/1:194,21,0:7	0/0:0,30,226:10	1/1:194,18,0:6
chr1	262881513	.	T	C	999.0	.	DP=1562;VDB=0.321275;SGB=111.373;RPB=0.616353;MQB=0.935327;MQSB=0.999715;BQB=1.00199e-05;MQ0F=0;ICB=0.757448;HOB=0.0137398;AC=5;AN=8;DP4=605,740,35,37;MQ=59;ANN=C||MODIFIER|||||||||||||ERROR_OUT_OF_CHROMOSOME_RANGE	GT:PL:DP	0/1:105,9,0:3	1/1:194,21,0:7	0/0:0,24,203:8	1/1:215,21,0:7
chr1	262882061	.	C	T	999.0	.	DP=1514;VDB=0.294176;SGB=153.924;RPB=0.309224;MQB=0.999669;MQSB=0.99535;BQB=0.000483296;MQ0F=0;ICB=0.502314;HOB=0.022553;AC=6;AN=8;DP4=658,614,47,49;MQ=59;ANN=T||MODIFIER|||||||||||||ERROR_OUT_OF_CHROMOSOME_RANGE	GT:PL:DP	1/1:243,27,0:9	1/1:255,27,0:9	0/0:0,24,231:8	1/1:216,24,0:8
chr1	262882255	.	G	A	999.0	.	DP=1507;VDB=0.114388;SGB=150.243;RPB=0.814955;MQB=1;MQSB=1;BQB=0.00121838;MQ0F=0;ICB=0.739322;HOB=0.0145505;AC=5;AN=8;DP4=732,542,46,41;MQ=60;ANN=A||MODIFIER|||||||||||||ERROR_OUT_OF_CHROMOSOME_RANGE	GT:PL:DP	1/1:207,18,0:6	0/1:182,15,0:5	0/0:0,30,255:10	1/1:239,24,0:8
chr1	262882798	.	T	C	999.0	.	DP=1317;VDB=0.863414;SGB=136.903;RPB=0.016164;MQB=1;MQSB=1;BQB=0.00229989;MQ0F=0;ICB=0.504336;HOB=0.0229671;AC=6;AN=8;DP4=584,522,46,33;MQ=60;ANN=C||MODIFIER|||||||||||||ERROR_OUT_OF_CHROMOSOME_RANGE	GT:PL:DP	1/1:255,30,0:10	1/1:205,21,0:7	0/0:0,24,248:8	1/1:227,27,0:9
chr1	262883396	.	A	G	999.0	.	DP=1485;VDB=0.0930112;SGB=158.402;RPB=0.769432;MQB=1;MQSB=1;BQB=0.278316;MQ0F=0;ICB=0.868563;HOB=0.0111598;AC=5;AN=8;DP4=685,542,63,42;MQ=60;ANN=G||MODIFIER|||||||||||||ERROR_OUT_OF_CHROMOSOME_RANGE	GT:PL:DP	0/1:102,0,182:10	1/1:241,27,0:9	0/0:0,15,160:5	1/1:255,33,0:11
chr1	262884254	.	C	G	999.0	.	DP=1592;VDB=0.969885;SGB=130.547;RPB=0.592115;MQB=0.999976;MQSB=0.999895;BQB=0.264916;MQ0F=0;ICB=0.758255;HOB=0.0138272;AC=5;AN=8;DP4=794,567,39,42;MQ=59;ANN=G||MODIFIER|||||||||||||ERROR_OUT_OF_CHROMOSOME_RANGE	GT:PL:DP	0/1:146,0,226:16	1/1:207,21,0:7	0/0:0,15,149:5	1/1:231,24,0:8
chr1	262886332	.	A	G	999.0	.	DP=1550;VDB=0.767855;SGB=142.65;RPB=0.790484;MQB=1;MQSB=1;BQB=0.0105619;MQ0F=0;ICB=0.85269;HOB=0.0116772;AC=5;AN=8;DP4=825,501,60,37;MQ=60;ANN=G||MODIFIER|||||||||||||ERROR_OUT_OF_CHROMOSOME_RANGE	GT:PL:DP	0/1:42,0,203:9	1/1:255,60,0:20	0/0:0,30,204:10	1/1:218,21,0:7
chr1	262888768	.	C	T	999.0	.	DP=1556;VDB=0.0260296;SGB=124.628;RPB=0.854101;MQB=1;MQSB=1;BQB=0.00307569;MQ0F=0;ICB=0.737755;HOB=0.0143556;AC=5;AN=8;DP4=704,631,35,41;MQ=60;ANN=T||MODIFIER|||||||||||||ERROR_OUT_OF_CHROMOSOME_RANGE	GT:PL:DP	0/1:142,0,105:11	1/1:255,39,0:13	0/0:0,27,234:9	1/1:244,30,0:10
chr1	262892855	.	A	G	999.0	.	DP=1410;VDB=0.275134;SGB=77.3187;RPB=0.799004;MQB=0.999945;MQSB=0.999009;BQB=0.220546;MQ0F=0;ICB=0.714805;HOB=0.0147309;AC=5;AN=8;DP4=548,659,27,29;MQ=59;ANN=G||MODIFIER|||||||||||||ERROR_OUT_OF_CHROMOSOME_RANGE	GT:PL:DP	0/1:13,0,174:8	1/1:255,36,0:12	0/0:0,30,255:10	1/1:197,21,0:7
chr1	262892989	.	T	C	999.0	.	DP=1322;VDB=0.36046;SGB=111.304;RPB=0.900977;MQB=1;MQSB=1;BQB=0.00283752;MQ0F=0;ICB=0.666496;HOB=0.015775;AC=5;AN=8;DP4=670,454,39,23;MQ=60;ANN=C||MODIFIER|||||||||||||ERROR_OUT_OF_CHROMOSOME_RANGE	GT:PL:DP	0/1:136,0,128:9	1/1:255,30,0:10	0/0:0,18,207:6	1/1:207,21,0:7
chr1	262896084	.	T	C	999.0	.	DP=1519;VDB=0.00404769;SGB=78.4545;RPB=0.995201;MQB=0.0283069;MQSB=0.8627;BQB=0.247422;MQ0F=0.00329164;ICB=0.866846;HOB=0.0111012;AC=5;AN=8;DP4=606,700,37,48;MQ=52;ANN=C||MODIFIER|||||||||||||ERROR_OUT_OF_CHROMOSOME_RANGE	GT:PL:DP	0/1:110,0,138:9	1/1:255,30,0:10	0/0:0,33,255:11	1/1:255,27,0:9
chr1	262900182	.	T	C	999.0	.	DP=1552;VDB=0.144185;SGB=156.361;RPB=0.965609;MQB=0.999934;MQSB=0.999121;BQB=9.68352e-06;MQ0F=0;ICB=0.714113;HOB=0.0146285;AC=5;AN=8;DP4=719,598,49,32;MQ=59;ANN=C||MODIFIER|||||||||||||ERROR_OUT_OF_CHROMOSOME_RANGE	GT:PL:DP	0/1:193,0,7:10	1/1:221,24,0:8	0/0:0,33,255:11	1/1:238,36,0:12
chr1	262927349	.	C	G	851.0	.	DP=1655;VDB=0.556999;SGB=-413.841;RPB=0.0009075;MQB=0;MQSB=7.75463e-10;BQB=0.00060856;MQ0F=0.139577;ICB=0.821841;HOB=0.0175425;AC=5;AN=8;DP4=549,528,320,97;MQ=31;ANN=G||MODIFIER|||||||||||||ERROR_OUT_OF_CHROMOSOME_RANGE	GT:PL:DP	1/1:27,12,0:4	0/0:0,5,103:6	0/1:37,0,124:13	1/1:37,12,0:4
chr9	6834887	.	C	T	999.0	.	DP=1652;VDB=0.444364;SGB=74.5228;RPB=0.461204;MQB=0.985324;MQSB=0.998895;BQB=0.227408;MQ0F=0;ICB=0.909214;HOB=0.0094716;AC=5;AN=8;DP4=676,737,38,57;MQ=59;ANN=T|downstream_gene_variant|MODIFIER|evm.TU.chr9.142|evm.TU.chr9.142|transcript|evm.model.chr9.142|protein_coding||c.*3362G>A|||||3362|,T|intergenic_region|MODIFIER|evm.TU.chr9.141-evm.TU.chr9.142|evm.TU.chr9.141-evm.TU.chr9.142|intergenic_reg…	GT:PL:DP	1/1:255,33,0:11	1/1:183,21,0:7	0/0:0,39,255:13	0/1:30,0,207:11
chr9	6835290	.	T	G	999.0	.	DP=1973;VDB=0.803698;SGB=204.005;RPB=0.933116;MQB=1.75605e-06;MQSB=0.735932;BQB=0.0332528;MQ0F=0.00253421;ICB=0.920465;HOB=0.0088882;AC=5;AN=8;DP4=835,824,70,73;MQ=58;ANN=G|downstream_gene_variant|MODIFIER|evm.TU.chr9.142|evm.TU.chr9.142|transcript|evm.model.chr9.142|protein_coding||c.*2959A>C|||||2959|,G|intergenic_region|MODIFIER|evm.TU.chr9.141-evm.TU.chr9.142|evm.TU.chr9.141-evm.TU.chr9.142|i…	GT:PL:DP	1/1:165,18,0:6	1/1:255,45,0:15	0/0:0,18,212:6	0/1:206,0,147:15
chr9	6838809	.	C	A	999.0	.	DP=1768;VDB=0.60098;SGB=82.4998;RPB=0.496954;MQB=0.4734;MQSB=5.83058e-12;BQB=0.638059;MQ0F=0.0650453;ICB=0.932661;HOB=0.00829157;AC=5;AN=8;DP4=879,612,54,47;MQ=38;ANN=A|intron_variant|MODIFIER|evm.TU.chr9.142|evm.TU.chr9.142|transcript|evm.model.chr9.142|protein_coding|12/12|c.1472+21G>T||||||	GT:PL:DP	1/1:188,18,0:6	1/1:171,24,0:8	0/0:0,33,255:11	0/1:190,12,0:7
chr9	8441573	.	G	A	999.0	.	DP=1771;VDB=0.436402;SGB=192.631;RPB=0.961271;MQB=0.997775;MQSB=0.999898;BQB=0.000630532;MQ0F=0;ICB=0.719105;HOB=0.0176593;AC=6;AN=8;DP4=791,659,75,56;MQ=59;ANN=A|downstream_gene_variant|MODIFIER|evm.TU.chr9.161|evm.TU.chr9.161|transcript|evm.model.chr9.161|protein_coding||c.*2582G>A|||||2582|,A|intergenic_region|MODIFIER|evm.TU.chr9.161-evm.TU.chr9.162|evm.TU.chr9.161-evm.TU.chr9.162|intergenic_…	GT:PL:DP	1/1:255,36,0:12	0/0:0,45,255:15	1/1:231,24,0:8	1/1:205,21,0:7
chr9	8454820	.	G	A	999.0	.	DP=1432;VDB=0.967418;SGB=133.212;RPB=0.956213;MQB=0.999898;MQSB=0.999189;BQB=0.998499;MQ0F=0.000698324;ICB=0.701723;HOB=0.0184948;AC=6;AN=8;DP4=698,469,54,47;MQ=59;ANN=A|intergenic_region|MODIFIER|evm.TU.chr9.161-evm.TU.chr9.162|evm.TU.chr9.161-evm.TU.chr9.162|intergenic_region|evm.TU.chr9.161-evm.TU.chr9.162|||n.8454820G>A||||||	GT:PL:DP	1/1:203,18,0:6	0/0:0,24,225:8	1/1:219,24,0:8	1/1:227,24,0:8
chr9	9276293	.	C	T	999.0	.	DP=990;VDB=1.86167e-14;SGB=-123.622;RPB=1.64899e-35;MQB=0.478437;MQSB=6.8742e-07;BQB=0.0934076;MQ0F=0.208081;ICB=0.340042;HOB=0.0451617;AC=5;AN=8;DP4=484,271,81,93;MQ=29;ANN=T|intergenic_region|MODIFIER|evm.TU.chr9.182-evm.TU.chr9.183|evm.TU.chr9.182-evm.TU.chr9.183|intergenic_region|evm.TU.chr9.182-evm.TU.chr9.183|||n.9276293C>T||||||	GT:PL:DP	0/1:47,6,0:2	1/1:104,12,0:4	0/0:0,3,15:3	1/1:138,21,0:7
chr9	14344296	.	C	T	999.0	.	DP=1901;VDB=0.514022;SGB=34.0394;RPB=0.540463;MQB=1.97944e-09;MQSB=0;BQB=1.17508e-09;MQ0F=0.319832;ICB=0.666644;HOB=0.0259369;AC=5;AN=8;DP4=1016,419,62,182;MQ=23;ANN=T|intron_variant|MODIFIER|evm.TU.chr9.336|evm.TU.chr9.336|transcript|evm.model.chr9.336|protein_coding|3/6|c.568+762C>T||||||	GT:PL:DP	1/1:157,14,0:15	0/1:83,1,0:8	0/0:0,27,156:9	1/1:198,28,0:13
chr9	19058222	.	G	A	999.0	.	DP=1786;VDB=0.785737;SGB=148.473;RPB=0.986292;MQB=0.999744;MQSB=0.997329;BQB=0.614201;MQ0F=0;ICB=0.849414;HOB=0.0115324;AC=5;AN=8;DP4=873,631,63,40;MQ=59;ANN=A|intron_variant|MODIFIER|evm.TU.chr9.471|evm.TU.chr9.471|transcript|evm.model.chr9.471|protein_coding|15/26|c.2524+77C>T||||||	GT:PL:DP	0/0:0,27,255:9	1/1:255,36,0:12	0/1:250,0,96:14	1/1:238,36,0:12
chr9	19062867	.	A	G	999.0	.	DP=1794;VDB=0.568888;SGB=113.143;RPB=0.787714;MQB=1;MQSB=1;BQB=0.00840522;MQ0F=0;ICB=0.796874;HOB=0.0128886;AC=5;AN=8;DP4=751,801,39,46;MQ=60;ANN=G|intron_variant|MODIFIER|evm.TU.chr9.471|evm.TU.chr9.471|transcript|evm.model.chr9.471|protein_coding|13/26|c.2208-1880T>C||||||	GT:PL:DP	0/0:0,30,255:10	1/1:255,33,0:11	0/1:83,0,128:9	1/1:255,30,0:10
chr9	19067442	.	C	T	999.0	.	DP=1697;VDB=0.915302;SGB=165.757;RPB=0.177963;MQB=0.570193;MQSB=0.394376;BQB=0.000518271;MQ0F=0;ICB=0.838646;HOB=0.0138504;AC=6;AN=8;DP4=868,536,84,60;MQ=58;ANN=T|intron_variant|MODIFIER|evm.TU.chr9.471|evm.TU.chr9.471|transcript|evm.model.chr9.471|protein_coding|12/26|c.1970-101G>A||||||	GT:PL:DP	0/0:0,39,255:13	1/1:195,21,0:7	1/1:255,42,0:14	1/1:255,27,0:9
chr9	19068002	.	G	A	999.0	.	DP=1879;VDB=0.0677747;SGB=177.304;RPB=0.947664;MQB=1;MQSB=1;BQB=0.298647;MQ0F=0;ICB=0.832799;HOB=0.0120037;AC=5;AN=8;DP4=896,711,62,48;MQ=60;ANN=A|missense_variant|MODERATE|evm.TU.chr9.471|evm.TU.chr9.471|transcript|evm.model.chr9.471|protein_coding|12/27|c.1805C>T|p.Ala602Val|1805/4161|1805/4161|602/1386||	GT:PL:DP	0/0:0,33,255:11	1/1:255,39,0:13	0/1:236,0,140:16	1/1:255,30,0:10
chr9	19068118	.	C	T	999.0	.	DP=1811;VDB=0.000460863;SGB=105.249;RPB=0.997929;MQB=0.999226;MQSB=0.997416;BQB=1.16742e-33;MQ0F=0;ICB=0.816275;HOB=0.0125206;AC=5;AN=8;DP4=854,736,48,38;MQ=59;ANN=T|intron_variant|MODIFIER|evm.TU.chr9.471|evm.TU.chr9.471|transcript|evm.model.chr9.471|protein_coding|11/26|c.1794-105G>A||||||	GT:PL:DP	0/0:0,42,255:14	1/1:255,30,0:10	0/1:146,0,176:12	1/1:235,33,0:11
chr9	19068718	.	T	A	999.0	.	DP=2014;VDB=0.57695;SGB=175.196;RPB=0.715458;MQB=0.999943;MQSB=0.998885;BQB=0.212179;MQ0F=0.000496524;ICB=0.815785;HOB=0.0124881;AC=5;AN=8;DP4=993,717,62,58;MQ=59;ANN=A|intron_variant|MODIFIER|evm.TU.chr9.471|evm.TU.chr9.471|transcript|evm.model.chr9.471|protein_coding|11/26|c.1794-705A>T||||||	GT:PL:DP	0/0:0,33,255:11	1/1:255,48,0:16	0/1:104,0,130:8	1/1:255,39,0:13
chr9	19069069	.	C	T	999.0	.	DP=2010;VDB=0.704348;SGB=185.264;RPB=0.996452;MQB=1;MQSB=1;BQB=0.0324055;MQ0F=0;ICB=0.836477;HOB=0.0122029;AC=5;AN=8;DP4=761,757,59,57;MQ=60;ANN=T|intron_variant|MODIFIER|evm.TU.chr9.471|evm.TU.chr9.471|transcript|evm.model.chr9.471|protein_coding|11/26|c.1794-1056G>A||||||	GT:PL:DP	0/0:0,24,243:8	1/1:255,36,0:13	0/1:150,0,194:14	1/1:255,48,0:16
chr9	19069404	.	C	T	999.0	.	DP=1819;VDB=0.242781;SGB=136.721;RPB=0.328702;MQB=1;MQSB=1;BQB=0.454321;MQ0F=0;ICB=0.849414;HOB=0.0115324;AC=5;AN=8;DP4=708,875,38,64;MQ=60;ANN=T|intron_variant|MODIFIER|evm.TU.chr9.471|evm.TU.chr9.471|transcript|evm.model.chr9.471|protein_coding|11/26|c.1794-1391G>A||||||	GT:PL:DP	0/0:0,27,240:9	1/1:236,27,0:9	0/1:249,0,30:13	1/1:200,21,0:7
chr9	19071821	.	C	T	999.0	.	DP=1738;VDB=0.922176;SGB=104.622;RPB=0.893918;MQB=1;MQSB=1;BQB=0.453674;MQ0F=0;ICB=0.796874;HOB=0.0128886;AC=5;AN=8;DP4=921,539,48,27;MQ=60;ANN=T|intron_variant|MODIFIER|evm.TU.chr9.471|evm.TU.chr9.471|transcript|evm.model.chr9.471|protein_coding|11/26|c.1793+2606G>A||||||	GT:PL:DP	0/0:0,45,255:15	1/1:255,24,0:8	0/1:152,0,71:8	1/1:216,24,0:8
chr9	19072612	.	G	C	999.0	.	DP=1551;VDB=0.418716;SGB=126.004;RPB=0.825922;MQB=1;MQSB=1;BQB=0.00139012;MQ0F=0;ICB=0.778778;HOB=0.0134222;AC=5;AN=8;DP4=802,528,63,32;MQ=60;ANN=C|intron_variant|MODIFIER|evm.TU.chr9.471|evm.TU.chr9.471|transcript|evm.model.chr9.471|protein_coding|11/26|c.1793+1815C>G||||||	GT:PL:DP	0/0:0,18,165:6	1/1:205,21,0:7	0/1:177,0,161:15	1/1:255,36,0:12
chr9	19074291	.	G	A	999.0	.	DP=1812;VDB=0.52238;SGB=122.123;RPB=0.812792;MQB=0.99911;MQSB=0.952549;BQB=0.598754;MQ0F=0;ICB=0.833311;HOB=0.0120321;AC=5;AN=8;DP4=909,646,46,45;MQ=59;ANN=A|intron_variant|MODIFIER|evm.TU.chr9.471|evm.TU.chr9.471|transcript|evm.model.chr9.471|protein_coding|11/26|c.1793+136C>T||||||	GT:PL:DP	0/0:0,36,255:12	1/1:255,30,0:10	0/1:50,0,114:6	1/1:220,21,0:7
chr9	19075064	.	T	C	999.0	.	DP=1804;VDB=0.514684;SGB=131.953;RPB=0.930499;MQB=0.999517;MQSB=0.999536;BQB=0.40876;MQ0F=0.000554324;ICB=0.797333;HOB=0.0129248;AC=5;AN=8;DP4=847,703,53,38;MQ=59;ANN=C|intron_variant|MODIFIER|evm.TU.chr9.471|evm.TU.chr9.471|transcript|evm.model.chr9.471|protein_coding|10/26|c.1635+322A>G||||||	GT:PL:DP	0/0:0,39,255:13	1/1:168,18,0:6	0/1:210,0,236:19	1/1:216,24,0:8
chr9	19075423	.	C	T	999.0	.	DP=1852;VDB=0.149623;SGB=138.867;RPB=0.86311;MQB=0.999944;MQSB=0.998877;BQB=0.468742;MQ0F=0;ICB=0.833311;HOB=0.0120321;AC=5;AN=8;DP4=868,692,49,47;MQ=59;ANN=T|missense_variant|MODERATE|evm.TU.chr9.471|evm.TU.chr9.471|transcript|evm.model.chr9.471|protein_coding|10/27|c.1598G>A|p.Ala533Glu|1598/4161|1598/4161|533/1386||WARNING_REF_DOES_NOT_MATCH_GENOME	GT:PL:DP	0/0:0,27,255:9	1/1:255,30,0:10	0/1:107,0,177:10	1/1:255,48,0:16
chr9	19077276	.	A	G	999.0	.	DP=1796;VDB=0.00433888;SGB=129.829;RPB=0.975001;MQB=0.999938;MQSB=0.999083;BQB=0.333641;MQ0F=0;ICB=0.798263;HOB=0.0129975;AC=5;AN=8;DP4=754,756,57,44;MQ=59;ANN=G|missense_variant|MODERATE|evm.TU.chr9.471|evm.TU.chr9.471|transcript|evm.model.chr9.471|protein_coding|8/27|c.1212T>C|p.Gln404His|1212/4161|1212/4161|404/1386||WARNING_REF_DOES_NOT_MATCH_GENOME	GT:PL:DP	0/0:0,6,67:2	1/1:225,24,0:8	0/1:194,0,146:14	1/1:255,48,0:16
chr9	19089830	.	C	T	999.0	.	DP=1871;VDB=0.165496;SGB=107.332;RPB=0.066749;MQB=0.997011;MQSB=0.999964;BQB=0.59881;MQ0F=0;ICB=0.815785;HOB=0.0124881;AC=5;AN=8;DP4=836,791,44,43;MQ=59;ANN=T|intron_variant|MODIFIER|evm.TU.chr9.471|evm.TU.chr9.471|transcript|evm.model.chr9.471|protein_coding|3/26|c.365+1930G>A||||||	GT:PL:DP	0/0:0,30,255:10	1/1:198,18,0:6	0/1:217,0,125:13	1/1:227,21,0:7
chr9	19093699	.	C	T	999.0	.	DP=1637;VDB=0.681354;SGB=89.0561;RPB=0.981996;MQB=1;MQSB=1;BQB=0.171163;MQ0F=0;ICB=0.778341;HOB=0.013382;AC=5;AN=8;DP4=778,593,44,30;MQ=60;ANN=T|intron_variant|MODIFIER|evm.TU.chr9.471|evm.TU.chr9.471|transcript|evm.model.chr9.471|protein_coding|2/26|c.214-1788G>A||||||	GT:PL:DP	0/0:0,2,243:13	1/1:255,33,0:11	0/1:50,0,255:14	1/1:240,27,0:9
chr9	19101843	.	A	T	999.0	.	DP=1513;VDB=0.586115;SGB=70.0877;RPB=0.78428;MQB=1;MQSB=1;BQB=0.651173;MQ0F=0;ICB=0.833827;HOB=0.0120605;AC=5;AN=8;DP4=695,580,34,33;MQ=60;ANN=T|intron_variant|MODIFIER|evm.TU.chr9.471|evm.TU.chr9.471|transcript|evm.model.chr9.471|protein_coding|2/26|c.214-9932T>A||||||	GT:PL:DP	0/0:0,24,225:8	1/1:195,21,0:7	0/1:53,0,141:7	1/1:201,21,0:7
chr9	19107809	.	C	T	999.0	.	DP=1947;VDB=0.377853;SGB=118.063;RPB=0.993118;MQB=0.999563;MQSB=0.998842;BQB=0.120256;MQ0F=0.000513611;ICB=0.849949;HOB=0.0115566;AC=5;AN=8;DP4=909,798,48,52;MQ=59;ANN=T|intron_variant|MODIFIER|evm.TU.chr9.471|evm.TU.chr9.471|transcript|evm.model.chr9.471|protein_coding|2/26|c.214-15898G>A||||||	GT:PL:DP	0/0:0,27,243:9	1/1:255,48,0:16	0/1:167,0,171:14	1/1:255,42,0:14
chr9	19107932	.	C	T	999.0	.	DP=1988;VDB=0.0904722;SGB=147.191;RPB=0.798772;MQB=0.999949;MQSB=0.99893;BQB=0.126363;MQ0F=0.000503018;ICB=0.796874;HOB=0.0128886;AC=5;AN=8;DP4=927,734,54,46;MQ=59;ANN=T|intron_variant|MODIFIER|evm.TU.chr9.471|evm.TU.chr9.471|transcript|evm.model.chr9.471|protein_coding|2/26|c.214-16021G>A||||||	GT:PL:DP	0/0:0,24,221:8	1/1:255,42,0:14	0/1:223,0,202:19	1/1:240,27,0:9
chr9	19108374	.	C	T	999.0	.	DP=1962;VDB=0.318943;SGB=157.36;RPB=0.804787;MQB=1;MQSB=1;BQB=0.688435;MQ0F=0;ICB=0.777479;HOB=0.0133022;AC=5;AN=8;DP4=922,801,43,53;MQ=60;ANN=T|intron_variant|MODIFIER|evm.TU.chr9.471|evm.TU.chr9.471|transcript|evm.model.chr9.471|protein_coding|2/26|c.213+15777G>A||||||	GT:PL:DP	0/0:0,24,248:8	1/1:198,18,0:6	0/1:147,0,133:10	1/1:225,24,0:8
chr9	19109832	.	A	T	999.0	.	DP=1961;VDB=0.502038;SGB=135.584;RPB=0.137076;MQB=0.999946;MQSB=0.999121;BQB=0.253051;MQ0F=0;ICB=0.833311;HOB=0.0120321;AC=5;AN=8;DP4=805,800,47,52;MQ=59;ANN=T|intron_variant|MODIFIER|evm.TU.chr9.471|evm.TU.chr9.471|transcript|evm.model.chr9.471|protein_coding|2/26|c.213+14319T>A||||||	GT:PL:DP	0/0:0,48,255:16	1/1:255,48,0:16	0/1:174,0,139:13	1/1:227,24,0:8
chr9	19134941	.	C	T	999.0	.	DP=1652;VDB=0.778052;SGB=141.914;RPB=0.26307;MQB=0.99994;MQSB=0.999183;BQB=0.0320421;MQ0F=0;ICB=0.759913;HOB=0.0140046;AC=5;AN=8;DP4=780,611,37,45;MQ=59;ANN=T|intergenic_region|MODIFIER|evm.TU.chr9.471-evm.TU.chr9.472|evm.TU.chr9.471-evm.TU.chr9.472|intergenic_region|evm.TU.chr9.471-evm.TU.chr9.472|||n.19134941C>T||||||	GT:PL:DP	0/0:0,24,221:8	1/1:255,39,0:13	0/1:53,0,79:5	1/1:240,27,0:9
chr9	19178371	.	T	C	999.0	.	DP=1550;VDB=0.426974;SGB=127.9;RPB=0.691385;MQB=1;MQSB=1;BQB=0.22939;MQ0F=0;ICB=0.955577;HOB=0.00696981;AC=5;AN=8;DP4=717,557,70,48;MQ=60;ANN=C|intergenic_region|MODIFIER|evm.TU.chr9.471-evm.TU.chr9.472|evm.TU.chr9.471-evm.TU.chr9.472|intergenic_region|evm.TU.chr9.471-evm.TU.chr9.472|||n.19178371T>C||||||	GT:PL:DP	0/0:0,18,202:6	1/1:227,21,0:7	0/1:133,0,71:7	1/1:255,27,0:9
chr9	19213983	.	C	T	999.0	.	DP=1490;VDB=0.847482;SGB=137.794;RPB=0.953382;MQB=1;MQSB=1;BQB=0.0423432;MQ0F=0;ICB=0.939393;HOB=0.00820984;AC=5;AN=8;DP4=644,564,67,45;MQ=60;ANN=T|intron_variant|MODIFIER|evm.TU.chr9.473|evm.TU.chr9.473|transcript|evm.model.chr9.473|protein_coding|2/2|c.501-11292G>A||||||	GT:PL:DP	0/0:0,24,237:8	1/1:255,30,0:10	0/1:76,0,131:7	1/1:245,27,0:9
chr9	19306780	.	G	A	999.0	.	DP=1623;VDB=0.895985;SGB=120.106;RPB=0.390494;MQB=0.97452;MQSB=0.99581;BQB=0.000129649;MQ0F=0;ICB=0.969881;HOB=0.00573464;AC=5;AN=8;DP4=767,574,71,54;MQ=59;ANN=A|intron_variant|MODIFIER|evm.TU.chr9.474|evm.TU.chr9.474|transcript|evm.model.chr9.474|protein_coding|20/28|c.3300+3281C>T||||||	GT:PL:DP	0/0:0,36,255:12	1/1:255,36,0:12	0/1:236,0,70:12	1/1:200,21,0:7
chr9	19311337	.	C	G	999.0	.	DP=1337;VDB=0.600269;SGB=138.411;RPB=0.971759;MQB=1;MQSB=1;BQB=0.970545;MQ0F=0;ICB=0.93628;HOB=0.00825413;AC=5;AN=8;DP4=546,554,56,59;MQ=60;ANN=G|intron_variant|MODIFIER|evm.TU.chr9.474|evm.TU.chr9.474|transcript|evm.model.chr9.474|protein_coding|19/28|c.2368-344G>C||||||	GT:PL:DP	0/0:0,21,178:7	1/1:169,18,0:6	0/1:110,0,119:6	1/1:255,30,0:10
chr9	19313999	.	T	C	999.0	.	DP=1448;VDB=0.328048;SGB=139.892;RPB=0.978668;MQB=1;MQSB=1;BQB=0.00911156;MQ0F=0;ICB=0.933255;HOB=0.00828642;AC=5;AN=8;DP4=674,506,54,61;MQ=60;ANN=C|intron_variant|MODIFIER|evm.TU.chr9.474|evm.TU.chr9.474|transcript|evm.model.chr9.474|protein_coding|18/28|c.2311-1363A>G||||||	GT:PL:DP	0/0:0,18,175:6	1/1:255,42,0:14	0/1:95,0,136:9	1/1:255,33,0:11
chr9	19316986	.	T	C	999.0	.	DP=1699;VDB=0.874171;SGB=157.472;RPB=0.780926;MQB=0.996378;MQSB=0.999492;BQB=0.293376;MQ0F=0;ICB=0.933255;HOB=0.00828642;AC=5;AN=8;DP4=792,623,69,54;MQ=59;ANN=C|intron_variant|MODIFIER|evm.TU.chr9.474|evm.TU.chr9.474|transcript|evm.model.chr9.474|protein_coding|18/28|c.2310+902A>G||||||	GT:PL:DP	0/0:0,45,255:15	1/1:254,30,0:10	0/1:124,0,126:10	1/1:227,24,0:8
chr9	19318331	.	G	A	999.0	.	DP=1786;VDB=0.000479327;SGB=94.8745;RPB=0.0888665;MQB=0.0127498;MQSB=0.518922;BQB=0.0320412;MQ0F=0.00839866;ICB=0.933255;HOB=0.00828642;AC=5;AN=8;DP4=813,568,75,43;MQ=54;ANN=A|intron_variant|MODIFIER|evm.TU.chr9.474|evm.TU.chr9.474|transcript|evm.model.chr9.474|protein_coding|17/28|c.2218-351C>T||||||	GT:PL:DP	0/0:0,36,255:12	1/1:255,33,0:11	0/1:64,0,77:6	1/1:239,30,0:10
chr9	19318411	.	C	T	999.0	.	DP=1673;VDB=0.638557;SGB=42.5283;RPB=0.243349;MQB=0;MQSB=0.0511256;BQB=0.0274937;MQ0F=0.0101614;ICB=0.998935;HOB=0.00116439;AC=5;AN=8;DP4=646,667,68,84;MQ=52;ANN=T|intron_variant|MODIFIER|evm.TU.chr9.474|evm.TU.chr9.474|transcript|evm.model.chr9.474|protein_coding|17/28|c.2218-431G>A||||||	GT:PL:DP	0/0:0,27,241:9	1/1:119,18,0:6	0/1:80,0,116:7	1/1:178,18,0:6
chr9	19318663	.	T	G	999.0	.	DP=1599;VDB=0.843976;SGB=155.947;RPB=0.82877;MQB=0.999491;MQSB=0.995927;BQB=0.395058;MQ0F=0.000625391;ICB=0.999793;HOB=0.00050457;AC=5;AN=8;DP4=633,662,91,69;MQ=59;ANN=G|intron_variant|MODIFIER|evm.TU.chr9.474|evm.TU.chr9.474|transcript|evm.model.chr9.474|protein_coding|17/28|c.2217+293A>C||||||	GT:PL:DP	0/0:0,33,255:11	1/1:255,33,0:11	0/1:50,0,181:8	1/1:255,48,0:16
chr9	19319034	.	C	T	999.0	.	DP=1706;VDB=0.753907;SGB=114.398;RPB=0.21473;MQB=0.999907;MQSB=0.99922;BQB=0.950666;MQ0F=0;ICB=0.977566;HOB=0.00501214;AC=5;AN=8;DP4=766,600,74,52;MQ=59;ANN=T|intron_variant|MODIFIER|evm.TU.chr9.474|evm.TU.chr9.474|transcript|evm.model.chr9.474|protein_coding|16/28|c.2185-46G>A||||||	GT:PL:DP	0/0:0,30,255:10	1/1:255,45,0:15	0/1:175,0,145:11	1/1:237,30,0:10
chr9	19319739	.	C	T	999.0	.	DP=1654;VDB=0.81057;SGB=129.772;RPB=0.884733;MQB=0.988485;MQSB=0.999113;BQB=0.079144;MQ0F=0;ICB=0.953293;HOB=0.00703853;AC=5;AN=8;DP4=721,637,67,52;MQ=59;ANN=T|intron_variant|MODIFIER|evm.TU.chr9.474|evm.TU.chr9.474|transcript|evm.model.chr9.474|protein_coding|15/28|c.2148-334G>A||||||	GT:PL:DP	0/0:0,12,128:4	1/1:243,27,0:9	0/1:138,0,71:8	1/1:170,15,0:5
chr9	19319932	.	T	A	999.0	.	DP=1367;VDB=5.98008e-37;SGB=14.9186;RPB=2.09614e-27;MQB=1;MQSB=1;BQB=0.828724;MQ0F=0;ICB=0.989182;HOB=0.00369195;AC=5;AN=8;DP4=651,493,46,38;MQ=60;ANN=A|intron_variant|MODIFIER|evm.TU.chr9.474|evm.TU.chr9.474|transcript|evm.model.chr9.474|protein_coding|15/28|c.2148-527A>T||||||	GT:PL:DP	0/0:0,21,218:7	1/1:161,15,0:5	0/1:105,0,128:9	1/1:160,15,0:5
chr9	19321992	.	C	T	999.0	.	DP=1352;VDB=0.286047;SGB=72.1511;RPB=0.893106;MQB=0.987194;MQSB=0.998983;BQB=0.0969739;MQ0F=0.000739645;ICB=0.987562;HOB=0.00389688;AC=5;AN=8;DP4=600,493,61,45;MQ=59;ANN=T|intron_variant|MODIFIER|evm.TU.chr9.474|evm.TU.chr9.474|transcript|evm.model.chr9.474|protein_coding|15/28|c.2147+1662G>A||||||	GT:PL:DP	0/0:0,24,204:8	1/1:240,27,0:9	0/1:134,0,134:10	1/1:255,36,0:12
chr9	19323041	.	G	A	999.0	.	DP=1634;VDB=0.226417;SGB=89.8691;RPB=0.9561;MQB=1;MQSB=1;BQB=0.488695;MQ0F=0;ICB=0.995256;HOB=0.00252617;AC=5;AN=8;DP4=724,584,69,74;MQ=60;ANN=A|intron_variant|MODIFIER|evm.TU.chr9.474|evm.TU.chr9.474|transcript|evm.model.chr9.474|protein_coding|15/28|c.2147+613C>T||||||	GT:PL:DP	0/0:0,33,255:11	1/1:200,21,0:7	0/1:22,0,138:5	1/1:245,27,0:9
chr9	19323045	.	C	T	999.0	.	DP=1606;VDB=0.29969;SGB=109.096;RPB=0.998204;MQB=1;MQSB=1;BQB=0.171524;MQ0F=0;ICB=0.998008;HOB=0.00162324;AC=5;AN=8;DP4=721,565,71,76;MQ=60;ANN=T|intron_variant|MODIFIER|evm.TU.chr9.474|evm.TU.chr9.474|transcript|evm.model.chr9.474|protein_coding|15/28|c.2147+609G>A||||||	GT:PL:DP	0/0:0,30,255:10	1/1:227,24,0:8	0/1:53,0,141:7	1/1:255,30,0:10
chr9	19323940	.	G	A	999.0	.	DP=1698;VDB=0.0121713;SGB=153.238;RPB=0.321874;MQB=0.999912;MQSB=0.999064;BQB=0.00629226;MQ0F=0;ICB=0.962294;HOB=0.00638265;AC=5;AN=8;DP4=713,719,60,72;MQ=59;ANN=A|intron_variant|MODIFIER|evm.TU.chr9.474|evm.TU.chr9.474|transcript|evm.model.chr9.474|protein_coding|14/28|c.2034-173C>T||||||	GT:PL:DP	0/0:0,39,255:13	1/1:198,21,0:7	0/1:186,0,97:12	1/1:212,30,0:10
chr9	19327775	.	G	A	999.0	.	DP=1526;VDB=0.494808;SGB=116.792;RPB=0.742613;MQB=1;MQSB=1;BQB=0.268762;MQ0F=0;ICB=0.91103;HOB=0.00948584;AC=5;AN=8;DP4=700,565,59,41;MQ=60;ANN=A|intron_variant|MODIFIER|evm.TU.chr9.474|evm.TU.chr9.474|transcript|evm.model.chr9.474|protein_coding|12/28|c.1842-2224C>T||||||	GT:PL:DP	0/0:0,15,152:5	1/1:227,27,0:9	0/1:131,0,60:7	1/1:255,36,0:12
chr9	19328121	.	G	A	999.0	.	DP=1515;VDB=0.886842;SGB=117.181;RPB=0.997546;MQB=1;MQSB=1;BQB=0.164372;MQ0F=0;ICB=0.965579;HOB=0.00623967;AC=5;AN=8;DP4=642,556,57,57;MQ=60;ANN=A|intron_variant|MODIFIER|evm.TU.chr9.474|evm.TU.chr9.474|transcript|evm.model.chr9.474|protein_coding|12/28|c.1842-2570C>T||||||	GT:PL:DP	0/0:0,36,255:12	1/1:179,18,0:6	0/1:74,6,0:2	1/1:255,48,0:16
chr9	19335136	.	A	G	999.0	.	DP=1702;VDB=0.686944;SGB=156.092;RPB=0.581294;MQB=0.999909;MQSB=0.999139;BQB=0.225739;MQ0F=0;ICB=0.953293;HOB=0.00703853;AC=5;AN=8;DP4=757,657,62,71;MQ=59;ANN=G|intron_variant|MODIFIER|evm.TU.chr9.474|evm.TU.chr9.474|transcript|evm.model.chr9.474|protein_coding|12/28|c.1841+263T>C||||||	GT:PL:DP	0/0:0,36,255:12	1/1:255,45,0:15	0/1:126,0,177:12	1/1:255,33,0:11
chr9	19338045	.	A	G	999.0	.	DP=1552;VDB=0.23736;SGB=77.4097;RPB=0.996032;MQB=1;MQSB=1;BQB=0.0561603;MQ0F=0;ICB=0.95443;HOB=0.00700534;AC=5;AN=8;DP4=644,639,55,48;MQ=60;ANN=G|intron_variant|MODIFIER|evm.TU.chr9.474|evm.TU.chr9.474|transcript|evm.model.chr9.474|protein_coding|10/28|c.1612+174T>C||||||	GT:PL:DP	0/0:0,27,255:9	1/1:237,24,0:8	0/1:19,0,143:6	1/1:200,21,0:7
chr9	19338896	.	T	A	999.0	.	DP=1544;VDB=0.0292284;SGB=143.505;RPB=0.982656;MQB=0.999896;MQSB=0.998598;BQB=0.411386;MQ0F=0;ICB=0.945765;HOB=0.00762925;AC=5;AN=8;DP4=727,549,67,57;MQ=59;ANN=A|intron_variant|MODIFIER|evm.TU.chr9.474|evm.TU.chr9.474|transcript|evm.model.chr9.474|protein_coding|9/28|c.1587-652A>T||||||	GT:PL:DP	0/0:0,42,255:14	1/1:255,39,0:13	0/1:92,9,0:3	1/1:255,36,0:12
chr9	19342015	.	T	C	999.0	.	DP=1755;VDB=0.0947772;SGB=149.994;RPB=0.220761;MQB=4.24922e-09;MQSB=0.934262;BQB=0.993359;MQ0F=0.014245;ICB=0.977093;HOB=0.0050457;AC=5;AN=8;DP4=641,691,87,67;MQ=54;ANN=C|intron_variant|MODIFIER|evm.TU.chr9.474|evm.TU.chr9.474|transcript|evm.model.chr9.474|protein_coding|8/28|c.1451-126A>G||||||	GT:PL:DP	0/0:0,30,255:10	1/1:255,45,0:15	0/1:87,0,87:6	1/1:255,36,0:12
chr9	19343024	.	C	T	999.0	.	DP=1651;VDB=0.10659;SGB=161.227;RPB=0.866523;MQB=1;MQSB=1;BQB=0.465852;MQ0F=0;ICB=0.973992;HOB=0.00549405;AC=5;AN=8;DP4=820,512,84,55;MQ=60;ANN=T|intron_variant|MODIFIER|evm.TU.chr9.474|evm.TU.chr9.474|transcript|evm.model.chr9.474|protein_coding|8/28|c.1450+1021G>A||||||	GT:PL:DP	0/0:0,33,255:11	1/1:255,36,0:12	0/1:87,0,110:6	1/1:252,27,0:9
chr9	19343037	.	A	G	999.0	.	DP=1659;VDB=0.175659;SGB=161.542;RPB=0.894969;MQB=1;MQSB=1;BQB=0.291693;MQ0F=0;ICB=0.956733;HOB=0.00693182;AC=5;AN=8;DP4=841,497,80,52;MQ=60;ANN=G|intron_variant|MODIFIER|evm.TU.chr9.474|evm.TU.chr9.474|transcript|evm.model.chr9.474|protein_coding|8/28|c.1450+1008T>C||||||	GT:PL:DP	0/0:0,33,255:11	1/1:255,33,0:11	0/1:87,0,110:6	1/1:255,27,0:9
chr9	19350551	.	C	T	999.0	.	DP=1422;VDB=0.851162;SGB=147.056;RPB=0.999669;MQB=1;MQSB=1;BQB=0.00512339;MQ0F=0;ICB=0.939393;HOB=0.00820984;AC=5;AN=8;DP4=618,543,61,54;MQ=60;ANN=T|intron_variant|MODIFIER|evm.TU.chr9.474|evm.TU.chr9.474|transcript|evm.model.chr9.474|protein_coding|5/28|c.952-42G>A||||||	GT:PL:DP	0/0:0,24,221:8	1/1:238,27,0:9	0/1:118,0,50:6	1/1:255,42,0:14
chr9	19351481	.	C	G	999.0	.	DP=1682;VDB=0.108858;SGB=124.661;RPB=0.998792;MQB=1;MQSB=1;BQB=0.203478;MQ0F=0;ICB=0.964478;HOB=0.00629007;AC=5;AN=8;DP4=807,572,78,52;MQ=60;ANN=G|intron_variant|MODIFIER|evm.TU.chr9.474|evm.TU.chr9.474|transcript|evm.model.chr9.474|protein_coding|5/28|c.952-972G>C||||||	GT:PL:DP	0/0:0,36,255:12	1/1:232,24,0:8	0/1:169,0,187:15	1/1:185,18,0:6
chr9	19351944	.	T	C	999.0	.	DP=1619;VDB=0.055158;SGB=162.943;RPB=0.529531;MQB=1;MQSB=1;BQB=0.0769155;MQ0F=0;ICB=0.947562;HOB=0.0075895;AC=5;AN=8;DP4=724,621,85,47;MQ=60;ANN=C|intron_variant|MODIFIER|evm.TU.chr9.474|evm.TU.chr9.474|transcript|evm.model.chr9.474|protein_coding|5/28|c.952-1435A>G||||||	GT:PL:DP	0/0:0,24,248:8	1/1:255,48,0:16	0/1:212,0,133:14	1/1:197,21,0:7
chr9	33305120	.	A	G	999.0	.	DP=1567;VDB=0.0097648;SGB=70.8239;RPB=0.341282;MQB=0.0165798;MQSB=0.0970528;BQB=0.602708;MQ0F=0.00127632;ICB=0.851579;HOB=0.0116291;AC=5;AN=8;DP4=754,579,42,32;MQ=57;ANN=G|intergenic_region|MODIFIER|evm.TU.chr9.529-evm.TU.chr9.530|evm.TU.chr9.529-evm.TU.chr9.530|intergenic_region|evm.TU.chr9.529-evm.TU.chr9.530|||n.33305120A>G||||||	GT:PL:DP	0/0:0,15,160:5	0/1:90,0,87:6	1/1:202,21,0:7	1/1:182,18,0:6
chr9	33930980	.	G	A	999.0	.	DP=1275;VDB=0.0162396;SGB=107.898;RPB=0.721796;MQB=0.805751;MQSB=0.258058;BQB=0.0190956;MQ0F=0.0407843;ICB=0.695595;HOB=0.0159514;AC=5;AN=8;DP4=597,451,29,33;MQ=57;ANN=A|intergenic_region|MODIFIER|evm.TU.chr9.529-evm.TU.chr9.530|evm.TU.chr9.529-evm.TU.chr9.530|intergenic_region|evm.TU.chr9.529-evm.TU.chr9.530|||n.33930980G>A||||||	GT:PL:DP	0/1:139,0,71:8	1/1:255,28,0:13	1/1:207,21,0:7	0/0:0,24,243:8
chr9	34817649	.	C	G	999.0	.	DP=1608;VDB=0.275413;SGB=86.8176;RPB=0.174991;MQB=1;MQSB=1;BQB=3.39295e-05;MQ0F=0;ICB=0.689598;HOB=0.0149235;AC=5;AN=8;DP4=773,622,30,28;MQ=60;ANN=G|intergenic_region|MODIFIER|evm.TU.chr9.530-evm.TU.chr9.531|evm.TU.chr9.530-evm.TU.chr9.531|intergenic_region|evm.TU.chr9.530-evm.TU.chr9.531|||n.34817649C>G||||||	GT:PL:DP	0/0:0,12,129:4	0/1:95,0,160:10	1/1:207,21,0:7	1/1:218,24,0:8
chr9	34818032	.	G	T	999.0	.	DP=1617;VDB=0.692149;SGB=131.68;RPB=0.214876;MQB=0.999556;MQSB=0.994495;BQB=0.00825922;MQ0F=0;ICB=0.636198;HOB=0.0154379;AC=5;AN=8;DP4=873,520,41,26;MQ=59;ANN=T|intergenic_region|MODIFIER|evm.TU.chr9.530-evm.TU.chr9.531|evm.TU.chr9.530-evm.TU.chr9.531|intergenic_region|evm.TU.chr9.530-evm.TU.chr9.531|||n.34818032G>T||||||	GT:PL:DP	0/0:0,27,234:9	0/1:150,0,201:14	1/1:255,30,0:10	1/1:195,21,0:7
chr9	34821705	.	C	T	999.0	.	DP=1767;VDB=0.00119123;SGB=109.543;RPB=0.967948;MQB=0.840651;MQSB=0.962688;BQB=0.000380317;MQ0F=0.00339559;ICB=0.688695;HOB=0.0147642;AC=5;AN=8;DP4=907,627,41,26;MQ=57;ANN=T|intergenic_region|MODIFIER|evm.TU.chr9.530-evm.TU.chr9.531|evm.TU.chr9.530-evm.TU.chr9.531|intergenic_region|evm.TU.chr9.530-evm.TU.chr9.531|||n.34821705C>T||||||	GT:PL:DP	0/0:0,21,237:7	0/1:166,0,119:13	1/1:225,24,0:8	1/1:255,30,0:10
chr9	34824343	.	C	T	999.0	.	DP=1519;VDB=0.0814025;SGB=100.724;RPB=0.843198;MQB=1;MQSB=1;BQB=0.000158289;MQ0F=0;ICB=0.689598;HOB=0.0149235;AC=5;AN=8;DP4=694,607,37,24;MQ=60;ANN=T|intergenic_region|MODIFIER|evm.TU.chr9.530-evm.TU.chr9.531|evm.TU.chr9.530-evm.TU.chr9.531|intergenic_region|evm.TU.chr9.530-evm.TU.chr9.531|||n.34824343C>T||||||	GT:PL:DP	0/0:0,24,215:8	0/1:50,0,98:6	1/1:255,27,0:9	1/1:255,33,0:11
chr9	34825760	.	T	A	999.0	.	DP=1678;VDB=0.465899;SGB=159.646;RPB=0.662746;MQB=0.999736;MQSB=0.994705;BQB=0.236998;MQ0F=0;ICB=0.757448;HOB=0.0137398;AC=5;AN=8;DP4=801,600,49,43;MQ=59;ANN=A|intergenic_region|MODIFIER|evm.TU.chr9.530-evm.TU.chr9.531|evm.TU.chr9.530-evm.TU.chr9.531|intergenic_region|evm.TU.chr9.530-evm.TU.chr9.531|||n.34825760T>A||||||	GT:PL:DP	0/0:0,30,255:10	0/1:136,0,149:9	1/1:253,30,0:10	1/1:255,27,0:9
chr9	34881315	.	A	G	999.0	.	DP=1785;VDB=0.459103;SGB=162.867;RPB=0.400228;MQB=0.00540352;MQSB=0.312561;BQB=0.345588;MQ0F=0.00448179;ICB=0.944581;HOB=0.00765306;AC=5;AN=8;DP4=715,762,71,63;MQ=53;ANN=G|intergenic_region|MODIFIER|evm.TU.chr9.530-evm.TU.chr9.531|evm.TU.chr9.530-evm.TU.chr9.531|intergenic_region|evm.TU.chr9.530-evm.TU.chr9.531|||n.34881315A>G||||||	GT:PL:DP	0/0:0,27,255:9	0/1:68,0,198:11	1/1:255,33,0:11	1/1:255,33,0:11
chr9	34881342	.	G	A	999.0	.	DP=1792;VDB=0.100871;SGB=159.974;RPB=0.985864;MQB=0.00123375;MQSB=0.271122;BQB=7.2989e-05;MQ0F=0.00446429;ICB=0.944581;HOB=0.00765306;AC=5;AN=8;DP4=719,758,64,76;MQ=54;ANN=A|intergenic_region|MODIFIER|evm.TU.chr9.530-evm.TU.chr9.531|evm.TU.chr9.530-evm.TU.chr9.531|intergenic_region|evm.TU.chr9.530-evm.TU.chr9.531|||n.34881342G>A||||||	GT:PL:DP	0/0:0,24,231:8	0/1:95,0,196:12	1/1:255,33,0:11	1/1:255,30,0:10
chr9	34884587	.	G	A	999.0	.	DP=1631;VDB=0.941479;SGB=167.607;RPB=0.72649;MQB=0.995641;MQSB=0.99031;BQB=0.00526981;MQ0F=0.000613121;ICB=0.923477;HOB=0.00888727;AC=5;AN=8;DP4=669,671,50,74;MQ=59;ANN=A|intergenic_region|MODIFIER|evm.TU.chr9.530-evm.TU.chr9.531|evm.TU.chr9.530-evm.TU.chr9.531|intergenic_region|evm.TU.chr9.530-evm.TU.chr9.531|||n.34884587G>A||||||	GT:PL:DP	0/0:0,24,227:8	0/1:153,0,62:8	1/1:240,27,0:9	1/1:191,24,0:8
chr9	34885512	.	C	A	999.0	.	DP=1716;VDB=0.726697;SGB=165.695;RPB=0.0898345;MQB=0.999918;MQSB=0.999093;BQB=0.00058673;MQ0F=0;ICB=0.91103;HOB=0.00948584;AC=5;AN=8;DP4=745,698,59,64;MQ=59;ANN=A|intergenic_region|MODIFIER|evm.TU.chr9.530-evm.TU.chr9.531|evm.TU.chr9.530-evm.TU.chr9.531|intergenic_region|evm.TU.chr9.530-evm.TU.chr9.531|||n.34885512C>A||||||	GT:PL:DP	0/0:0,24,243:8	0/1:222,0,92:14	1/1:226,24,0:8	1/1:240,27,0:9
chr9	45478595	.	T	A	999.0	.	DP=1620;VDB=0.00694244;SGB=136.348;RPB=0.958;MQB=0.999521;MQSB=0.999955;BQB=0.588606;MQ0F=0;ICB=0.998876;HOB=0.00117531;AC=5;AN=8;DP4=708,585,87,62;MQ=59;ANN=A|intergenic_region|MODIFIER|evm.TU.chr9.722-evm.TU.chr9.723|evm.TU.chr9.722-evm.TU.chr9.723|intergenic_region|evm.TU.chr9.722-evm.TU.chr9.723|||n.45478595T>A||||||	GT:PL:DP	1/1:209,21,0:7	0/1:135,0,89:10	1/1:160,15,0:5	0/0:0,48,255:16
chr9	51192470	.	G	A	999.0	.	DP=1487;VDB=0.805239;SGB=136.124;RPB=0.986066;MQB=0.999684;MQSB=0.999919;BQB=0.00405945;MQ0F=0;ICB=0.839244;HOB=0.0123457;AC=5;AN=8;DP4=717,545,50,40;MQ=59;ANN=A|intergenic_region|MODIFIER|evm.TU.chr9.829-evm.TU.chr9.830|evm.TU.chr9.829-evm.TU.chr9.830|intergenic_region|evm.TU.chr9.829-evm.TU.chr9.830|||n.51192470G>A||||||	GT:PL:DP	1/1:185,18,0:6	0/0:0,18,202:6	1/1:255,39,0:13	0/1:118,0,56:6
chr9	57486504	.	A	G	999.0	.	DP=1777;VDB=0.238541;SGB=212.467;RPB=0.518124;MQB=0.0330096;MQSB=1.34567e-06;BQB=0.000799101;MQ0F=0.0101294;ICB=0.757448;HOB=0.0137398;AC=5;AN=8;DP4=786,709,63,53;MQ=54;ANN=G|intergenic_region|MODIFIER|evm.TU.chr9.854-evm.TU.chr9.855|evm.TU.chr9.854-evm.TU.chr9.855|intergenic_region|evm.TU.chr9.854-evm.TU.chr9.855|||n.57486504A>G||||||	GT:PL:DP	0/1:220,0,91:14	1/1:255,39,0:13	0/0:0,36,255:12	1/1:188,21,0:7
chr9	86045134	.	G	A	999.0	.	DP=1982;VDB=0.291132;SGB=146.65;RPB=0.90581;MQB=0.999944;MQSB=0.999028;BQB=0.0895782;MQ0F=0;ICB=0.86517;HOB=0.0110419;AC=5;AN=8;DP4=913,792,73,43;MQ=59;ANN=A|intergenic_region|MODIFIER|evm.TU.chr9.995-evm.TU.chr9.996|evm.TU.chr9.995-evm.TU.chr9.996|intergenic_region|evm.TU.chr9.995-evm.TU.chr9.996|||n.86045134G>A||||||	GT:PL:DP	1/1:216,21,0:7	1/1:233,33,0:11	0/0:0,39,255:13	0/1:50,0,118:6
chr9	89412476	.	A	T	999.0	.	DP=2527;VDB=0.015476;SGB=-69.951;RPB=1.16215e-14;MQB=8.84666e-09;MQSB=2.32648e-05;BQB=0.00387674;MQ0F=0.295212;ICB=0.564276;HOB=0.0312931;AC=5;AN=8;DP4=1131,840,175,105;MQ=28;ANN=T|intergenic_region|MODIFIER|evm.TU.chr9.1003-evm.TU.chr9.1004|evm.TU.chr9.1003-evm.TU.chr9.1004|intergenic_region|evm.TU.chr9.1003-evm.TU.chr9.1004|||n.89412476A>T||||||	GT:PL:DP	1/1:144,13,0:10	1/1:241,25,0:12	0/1:113,0,15:8	0/0:0,36,213:12
chr9	89412477	.	T	G	999.0	.	DP=2529;VDB=0.0243435;SGB=-61.352;RPB=2.05755e-14;MQB=4.60381e-09;MQSB=1.99928e-05;BQB=0.0245964;MQ0F=0.293792;ICB=0.512062;HOB=0.0340876;AC=5;AN=8;DP4=1144,844,178,111;MQ=28;ANN=G|intergenic_region|MODIFIER|evm.TU.chr9.1003-evm.TU.chr9.1004|evm.TU.chr9.1003-evm.TU.chr9.1004|intergenic_region|evm.TU.chr9.1003-evm.TU.chr9.1004|||n.89412477T>G||||||	GT:PL:DP	1/1:178,16,0:11	1/1:241,25,0:12	0/1:113,0,15:8	0/0:0,36,221:12
chr10	2517570	.	C	T	999.0	.	DP=902;VDB=0.333462;SGB=-50.6086;RPB=7.11069e-05;MQB=1.62283e-07;MQSB=0.650936;BQB=0.161137;MQ0F=0.0421286;ICB=0.94175;HOB=0.00984854;AC=5;AN=6;DP4=429,331,34,48;MQ=39;ANN=T|intergenic_region|MODIFIER|evm.TU.chr10.35-evm.TU.chr10.36|evm.TU.chr10.35-evm.TU.chr10.36|intergenic_region|evm.TU.chr10.35-evm.TU.chr10.36|||n.2517570C>T||||||	GT:PL:DP	./.:.:.	1/1:92,9,0:3	1/1:78,9,0:3	0/1:42,0,183:9
chr10	3416118	.	C	A	999.0	.	DP=949;VDB=0.321334;SGB=79.5602;RPB=0.957913;MQB=1;MQSB=1;BQB=0.441322;MQ0F=0;ICB=0.916714;HOB=0.0095109;AC=5;AN=8;DP4=557,213,58,18;MQ=60;ANN=A|intron_variant|MODIFIER|evm.TU.chr10.50|evm.TU.chr10.50|transcript|evm.model.chr10.50|protein_coding|11/28|c.1581-1377C>A||||||	GT:PL:DP	1/1:129,15,0:5	0/0:0,15,129:5	0/1:138,0,71:8	1/1:129,15,0:5
chr10	6360886	.	T	A	999.0	.	DP=1594;VDB=0.704438;SGB=159.04;RPB=0.736227;MQB=1;MQSB=1;BQB=0.0383599;MQ0F=0;ICB=0.837021;HOB=0.0122314;AC=5;AN=8;DP4=695,623,52,49;MQ=60;ANN=A|intergenic_region|MODIFIER|evm.TU.chr10.76-evm.TU.chr10.77|evm.TU.chr10.76-evm.TU.chr10.77|intergenic_region|evm.TU.chr10.76-evm.TU.chr10.77|||n.6360886T>A||||||	GT:PL:DP	1/1:255,30,0:10	0/1:172,0,150:12	1/1:221,24,0:8	0/0:0,15,161:5
chr10	6370723	.	G	A	999.0	.	DP=1590;VDB=0.12864;SGB=157.874;RPB=0.650201;MQB=0.999654;MQSB=0.999986;BQB=0.0840997;MQ0F=0;ICB=0.833827;HOB=0.0120605;AC=5;AN=8;DP4=696,613,52,55;MQ=59;ANN=A|intergenic_region|MODIFIER|evm.TU.chr10.76-evm.TU.chr10.77|evm.TU.chr10.76-evm.TU.chr10.77|intergenic_region|evm.TU.chr10.76-evm.TU.chr10.77|||n.6370723G>A||||||	GT:PL:DP	1/1:185,18,0:6	0/1:87,0,87:6	1/1:255,34,4:11	0/0:0,24,208:8
chr10	6371497	.	A	G	999.0	.	DP=1449;VDB=0.167458;SGB=186.98;RPB=0.964195;MQB=1;MQSB=1;BQB=0.0165854;MQ0F=0;ICB=0.866846;HOB=0.0111012;AC=5;AN=8;DP4=586,614,64,52;MQ=60;ANN=G|intergenic_region|MODIFIER|evm.TU.chr10.76-evm.TU.chr10.77|evm.TU.chr10.76-evm.TU.chr10.77|intergenic_region|evm.TU.chr10.76-evm.TU.chr10.77|||n.6371497A>G||||||	GT:PL:DP	1/1:197,21,0:7	0/1:17,0,54:2	1/1:255,48,0:16	0/0:0,24,248:8
chr10	6378853	.	G	A	999.0	.	DP=1571;VDB=0.4519;SGB=139.109;RPB=0.235319;MQB=0.998748;MQSB=0.999543;BQB=0.0503571;MQ0F=0.00127307;ICB=0.834348;HOB=0.0120889;AC=5;AN=8;DP4=761,554,59,38;MQ=59;ANN=A|intergenic_region|MODIFIER|evm.TU.chr10.76-evm.TU.chr10.77|evm.TU.chr10.76-evm.TU.chr10.77|intergenic_region|evm.TU.chr10.76-evm.TU.chr10.77|||n.6378853G>A||||||	GT:PL:DP	1/1:255,39,0:13	0/1:69,0,178:9	1/1:214,27,0:9	0/0:0,18,185:6
chr10	6382288	.	G	A	999.0	.	DP=1652;VDB=0.949193;SGB=116.291;RPB=0.779048;MQB=0.999943;MQSB=0.998747;BQB=0.000374403;MQ0F=0;ICB=0.798734;HOB=0.0130341;AC=5;AN=8;DP4=790,623,39,41;MQ=59;ANN=A|intergenic_region|MODIFIER|evm.TU.chr10.76-evm.TU.chr10.77|evm.TU.chr10.76-evm.TU.chr10.77|intergenic_region|evm.TU.chr10.76-evm.TU.chr10.77|||n.6382288G>A||||||	GT:PL:DP	1/1:255,33,0:11	0/1:200,0,73:11	1/1:210,24,0:8	0/0:0,24,221:8
chr10	6384594	.	T	A	999.0	.	DP=1527;VDB=0.698593;SGB=190.326;RPB=0.976122;MQB=1;MQSB=1;BQB=0.083889;MQ0F=0;ICB=0.82143;HOB=0.0128494;AC=5;AN=8;DP4=670,606,63,50;MQ=60;ANN=A|intergenic_region|MODIFIER|evm.TU.chr10.76-evm.TU.chr10.77|evm.TU.chr10.76-evm.TU.chr10.77|intergenic_region|evm.TU.chr10.76-evm.TU.chr10.77|||n.6384594T>A||||||	GT:PL:DP	1/1:227,24,0:8	0/1:190,0,172:14	1/1:255,39,0:13	0/0:0,30,249:10
chr10	6738216	.	T	A	999.0	.	DP=1402;VDB=0.543104;SGB=118.424;RPB=0.993786;MQB=0.999481;MQSB=0.999991;BQB=0.193851;MQ0F=0;ICB=0.972445;HOB=0.00559005;AC=5;AN=8;DP4=568,533,67,49;MQ=59;ANN=A|intergenic_region|MODIFIER|evm.TU.chr10.79-evm.TU.chr10.80|evm.TU.chr10.79-evm.TU.chr10.80|intergenic_region|evm.TU.chr10.79-evm.TU.chr10.80|||n.6738216T>A||||||	GT:PL:DP	1/1:207,18,0:6	1/1:227,24,0:8	0/1:108,0,113:8	0/0:0,6,74:2
chr10	6772158	.	C	T	999.0	.	DP=1475;VDB=0.505921;SGB=135.716;RPB=0.758303;MQB=0.988691;MQSB=0.998826;BQB=0.0021257;MQ0F=0.000677966;ICB=0.965579;HOB=0.00623967;AC=5;AN=8;DP4=619,603,69,51;MQ=59;ANN=T|intergenic_region|MODIFIER|evm.TU.chr10.79-evm.TU.chr10.80|evm.TU.chr10.79-evm.TU.chr10.80|intergenic_region|evm.TU.chr10.79-evm.TU.chr10.80|||n.6772158C>T||||||	GT:PL:DP	1/1:245,27,0:9	1/1:255,30,0:10	0/1:159,0,79:9	0/0:0,36,255:12
chr10	17479827	.	G	A	999.0	.	DP=1657;VDB=0.0612081;SGB=102.565;RPB=0.161511;MQB=1.3506e-11;MQSB=0.917001;BQB=0.000285069;MQ0F=0.026554;ICB=0.850488;HOB=0.0115808;AC=5;AN=8;DP4=759,669,52,38;MQ=44;ANN=A|intergenic_region|MODIFIER|evm.TU.chr10.174-evm.TU.chr10.175|evm.TU.chr10.174-evm.TU.chr10.175|intergenic_region|evm.TU.chr10.174-evm.TU.chr10.175|||n.17479827G>A||||||	GT:PL:DP	0/1:42,0,120:8	1/1:142,21,0:8	0/0:0,21,166:7	1/1:205,27,0:9
chr10	17551184	.	T	C	999.0	.	DP=1677;VDB=0.211763;SGB=135.396;RPB=0.480361;MQB=0.391179;MQSB=0.3597;BQB=0.194095;MQ0F=0;ICB=0.909214;HOB=0.0094716;AC=5;AN=8;DP4=730,632,75,42;MQ=58;ANN=C|intergenic_region|MODIFIER|evm.TU.chr10.174-evm.TU.chr10.175|evm.TU.chr10.174-evm.TU.chr10.175|intergenic_region|evm.TU.chr10.174-evm.TU.chr10.175|||n.17551184T>C||||||	GT:PL:DP	0/1:76,0,175:10	1/1:255,45,0:15	1/1:220,27,0:9	0/0:0,45,255:15
chr10	17553072	.	G	T	999.0	.	DP=1920;VDB=0.352952;SGB=222.488;RPB=0.99998;MQB=0.999918;MQSB=0.999358;BQB=0.000171499;MQ0F=0;ICB=0.907436;HOB=0.00945483;AC=5;AN=8;DP4=906,696,96,58;MQ=59;ANN=T|intergenic_region|MODIFIER|evm.TU.chr10.174-evm.TU.chr10.175|evm.TU.chr10.174-evm.TU.chr10.175|intergenic_region|evm.TU.chr10.174-evm.TU.chr10.175|||n.17553072G>T||||||	GT:PL:DP	0/1:146,0,200:16	1/1:255,39,0:13	1/1:248,27,0:9	0/0:0,33,252:11
chr10	17553256	.	T	G	999.0	.	DP=1900;VDB=0.445204;SGB=275.942;RPB=0.967012;MQB=1;MQSB=1;BQB=0.00199492;MQ0F=0.000526316;ICB=0.93207;HOB=0.0082963;AC=5;AN=8;DP4=864,689,95,82;MQ=60;ANN=G|intergenic_region|MODIFIER|evm.TU.chr10.174-evm.TU.chr10.175|evm.TU.chr10.174-evm.TU.chr10.175|intergenic_region|evm.TU.chr10.174-evm.TU.chr10.175|||n.17553256T>G||||||	GT:PL:DP	0/1:73,0,218:11	1/1:255,36,0:12	1/1:255,48,0:16	0/0:0,24,208:8
chr10	17553474	.	T	C	999.0	.	DP=1922;VDB=0.217732;SGB=149.32;RPB=0.530174;MQB=0.998553;MQSB=0.996542;BQB=0.00810091;MQ0F=0.000520291;ICB=0.953293;HOB=0.00703853;AC=5;AN=8;DP4=755,767,90,64;MQ=59;ANN=C|intergenic_region|MODIFIER|evm.TU.chr10.174-evm.TU.chr10.175|evm.TU.chr10.174-evm.TU.chr10.175|intergenic_region|evm.TU.chr10.174-evm.TU.chr10.175|||n.17553474T>C||||||	GT:PL:DP	0/1:192,0,104:11	1/1:255,27,0:9	1/1:255,51,0:17	0/0:0,36,255:12
chr10	17554097	.	C	T	999.0	.	DP=1689;VDB=0.649099;SGB=166.05;RPB=0.987123;MQB=0.996685;MQSB=0.985226;BQB=0.00889586;MQ0F=0.00118413;ICB=0.943994;HOB=0.0076642;AC=5;AN=8;DP4=682,708,64,66;MQ=59;ANN=T|intergenic_region|MODIFIER|evm.TU.chr10.174-evm.TU.chr10.175|evm.TU.chr10.174-evm.TU.chr10.175|intergenic_region|evm.TU.chr10.174-evm.TU.chr10.175|||n.17554097C>T||||||	GT:PL:DP	0/1:110,0,76:7	1/1:252,33,0:11	1/1:215,24,0:8	0/0:0,27,255:9
chr10	17563413	.	A	C	999.0	.	DP=1595;VDB=0.416546;SGB=162.063;RPB=0.639631;MQB=0.999902;MQSB=0.998543;BQB=0.000893453;MQ0F=0;ICB=0.923477;HOB=0.00888727;AC=5;AN=8;DP4=771,551,75,50;MQ=59;ANN=C|intergenic_region|MODIFIER|evm.TU.chr10.174-evm.TU.chr10.175|evm.TU.chr10.174-evm.TU.chr10.175|intergenic_region|evm.TU.chr10.174-evm.TU.chr10.175|||n.17563413A>C||||||	GT:PL:DP	0/1:190,0,119:12	1/1:255,42,0:14	1/1:237,21,0:7	0/0:0,36,255:12
chr10	17574501	.	T	A	999.0	.	DP=1690;VDB=0.952945;SGB=169.764;RPB=0.314794;MQB=0.999629;MQSB=0.997054;BQB=9.41607e-05;MQ0F=0;ICB=0.923477;HOB=0.00888727;AC=5;AN=8;DP4=786,574,72,53;MQ=59;ANN=A|intergenic_region|MODIFIER|evm.TU.chr10.174-evm.TU.chr10.175|evm.TU.chr10.174-evm.TU.chr10.175|intergenic_region|evm.TU.chr10.174-evm.TU.chr10.175|||n.17574501T>A||||||	GT:PL:DP	0/1:69,0,179:9	1/1:255,33,0:11	1/1:160,15,0:5	0/0:0,39,255:13
chr10	32510233	.	T	A	999.0	.	DP=1650;VDB=0.0816805;SGB=157.519;RPB=0.867088;MQB=0.99335;MQSB=0.998769;BQB=3.72462e-05;MQ0F=0;ICB=0.815298;HOB=0.0124558;AC=5;AN=8;DP4=696,708,41,63;MQ=59;ANN=A|intergenic_region|MODIFIER|evm.TU.chr10.265-evm.TU.chr10.266|evm.TU.chr10.265-evm.TU.chr10.266|intergenic_region|evm.TU.chr10.265-evm.TU.chr10.266|||n.32510233T>A||||||	GT:PL:DP	1/1:227,27,0:9	0/1:126,0,209:13	1/1:255,39,0:13	0/0:0,36,255:12
chr10	32527846	.	T	C	999.0	.	DP=1642;VDB=0.183532;SGB=115.869;RPB=0.94387;MQB=0.999941;MQSB=0.998974;BQB=0.121064;MQ0F=0;ICB=0.816275;HOB=0.0125206;AC=5;AN=8;DP4=705,693,40,42;MQ=59;ANN=C|intergenic_region|MODIFIER|evm.TU.chr10.265-evm.TU.chr10.266|evm.TU.chr10.265-evm.TU.chr10.266|intergenic_region|evm.TU.chr10.265-evm.TU.chr10.266|||n.32527846T>C||||||	GT:PL:DP	1/1:255,36,0:12	0/1:148,0,191:13	1/1:218,21,0:7	0/0:0,42,255:14
chr10	55045301	.	T	A	999.0	.	DP=1296;VDB=0.10916;SGB=101.534;RPB=0.999781;MQB=0.99896;MQSB=0.998967;BQB=0.178802;MQ0F=0.00154321;ICB=0.876513;HOB=0.0114008;AC=5;AN=8;DP4=506,473,49,31;MQ=59;ANN=A|intergenic_region|MODIFIER|evm.TU.chr10.398-evm.TU.chr10.399|evm.TU.chr10.398-evm.TU.chr10.399|intergenic_region|evm.TU.chr10.398-evm.TU.chr10.399|||n.55045301T>A||||||	GT:PL:DP	0/1:138,0,107:7	1/1:218,21,0:7	1/1:243,24,0:8	0/0:0,18,172:6
chr10	55045308	.	C	T	999.0	.	DP=1306;VDB=0.150558;SGB=103.76;RPB=0.323799;MQB=0.999075;MQSB=0.998691;BQB=0.199728;MQ0F=0.00153139;ICB=0.874601;HOB=0.0113475;AC=5;AN=8;DP4=517,530,48,33;MQ=59;ANN=T|intergenic_region|MODIFIER|evm.TU.chr10.398-evm.TU.chr10.399|evm.TU.chr10.398-evm.TU.chr10.399|intergenic_region|evm.TU.chr10.398-evm.TU.chr10.399|||n.55045308C>T||||||	GT:PL:DP	0/1:101,0,82:5	1/1:218,21,0:7	1/1:232,24,0:8	0/0:0,18,172:6
chr10	55059887	.	G	A	999.0	.	DP=1369;VDB=0.38001;SGB=80.4911;RPB=0.916636;MQB=1;MQSB=1;BQB=0.0546638;MQ0F=0;ICB=0.911644;HOB=0.00948998;AC=5;AN=8;DP4=642,506,40,43;MQ=60;ANN=A|intergenic_region|MODIFIER|evm.TU.chr10.398-evm.TU.chr10.399|evm.TU.chr10.398-evm.TU.chr10.399|intergenic_region|evm.TU.chr10.398-evm.TU.chr10.399|||n.55059887G>A||||||	GT:PL:DP	0/1:82,0,129:8	1/1:220,21,0:7	1/1:245,24,0:8	0/0:0,27,245:9
chr10	55072522	.	G	A	999.0	.	DP=1558;VDB=0.146777;SGB=155.862;RPB=0.753997;MQB=0.900634;MQSB=0.96022;BQB=0.0131373;MQ0F=0.00256739;ICB=0.882392;HOB=0.0105927;AC=5;AN=8;DP4=682,627,50,60;MQ=59;ANN=A|intergenic_region|MODIFIER|evm.TU.chr10.398-evm.TU.chr10.399|evm.TU.chr10.398-evm.TU.chr10.399|intergenic_region|evm.TU.chr10.398-evm.TU.chr10.399|||n.55072522G>A||||||	GT:PL:DP	0/1:104,0,179:11	1/1:255,30,0:10	1/1:255,30,0:10	0/0:0,24,195:8
chr10	55078361	.	T	C	999.0	.	DP=1356;VDB=0.290568;SGB=120.882;RPB=0.999419;MQB=1;MQSB=1;BQB=1.60224e-06;MQ0F=0;ICB=0.854967;HOB=0.011773;AC=5;AN=8;DP4=658,492,57,33;MQ=60;ANN=C|intergenic_region|MODIFIER|evm.TU.chr10.398-evm.TU.chr10.399|evm.TU.chr10.398-evm.TU.chr10.399|intergenic_region|evm.TU.chr10.398-evm.TU.chr10.399|||n.55078361T>C||||||	GT:PL:DP	0/1:152,0,155:12	1/1:234,27,0:9	1/1:255,36,0:12	0/0:0,27,232:9
chr10	55083857	.	T	C	999.0	.	DP=1692;VDB=0.812472;SGB=172.222;RPB=0.0856159;MQB=1.13096e-06;MQSB=0.129163;BQB=0.0344553;MQ0F=0.0035461;ICB=0.896525;HOB=0.0100446;AC=5;AN=8;DP4=670,657,70,59;MQ=51;ANN=C|intergenic_region|MODIFIER|evm.TU.chr10.398-evm.TU.chr10.399|evm.TU.chr10.398-evm.TU.chr10.399|intergenic_region|evm.TU.chr10.398-evm.TU.chr10.399|||n.55083857T>C||||||	GT:PL:DP	0/1:50,0,161:8	1/1:255,36,0:12	1/1:230,30,0:10	0/0:0,30,225:10
chr10	55093054	.	G	A	999.0	.	DP=1611;VDB=0.692019;SGB=118.166;RPB=0.993861;MQB=0.102906;MQSB=0.918146;BQB=0.000740464;MQ0F=0.0378647;ICB=0.943994;HOB=0.0076642;AC=5;AN=8;DP4=666,638,51,64;MQ=54;ANN=A|intergenic_region|MODIFIER|evm.TU.chr10.398-evm.TU.chr10.399|evm.TU.chr10.398-evm.TU.chr10.399|intergenic_region|evm.TU.chr10.398-evm.TU.chr10.399|||n.55093054G>A||||||	GT:PL:DP	0/1:103,0,65:6	1/1:203,18,0:9	1/1:237,30,0:10	0/0:0,36,255:12
chr10	55098496	.	A	G	999.0	.	DP=1508;VDB=0.0152928;SGB=145.79;RPB=0.152831;MQB=1;MQSB=1;BQB=0.00306262;MQ0F=0;ICB=0.870918;HOB=0.0112364;AC=5;AN=8;DP4=658,613,51,54;MQ=60;ANN=G|intergenic_region|MODIFIER|evm.TU.chr10.398-evm.TU.chr10.399|evm.TU.chr10.398-evm.TU.chr10.399|intergenic_region|evm.TU.chr10.398-evm.TU.chr10.399|||n.55098496A>G||||||	GT:PL:DP	0/1:129,0,172:12	1/1:255,42,0:14	1/1:255,30,0:10	0/0:0,30,255:10
chr10	55098712	.	C	T	999.0	.	DP=1575;VDB=0.531332;SGB=89.9786;RPB=0.400995;MQB=1;MQSB=1;BQB=0.000265098;MQ0F=0;ICB=0.911644;HOB=0.00948998;AC=5;AN=8;DP4=789,529,52,42;MQ=60;ANN=T|intergenic_region|MODIFIER|evm.TU.chr10.398-evm.TU.chr10.399|evm.TU.chr10.398-evm.TU.chr10.399|intergenic_region|evm.TU.chr10.398-evm.TU.chr10.399|||n.55098712C>T||||||	GT:PL:DP	0/1:180,0,125:13	1/1:255,39,0:13	1/1:179,18,0:6	0/0:0,45,255:15
chr10	63239992	.	G	A	999.0	.	DP=2199;VDB=0.609292;SGB=175.871;RPB=0.000172016;MQB=6.28034e-08;MQSB=1.06966e-15;BQB=2.0482e-08;MQ0F=0.230105;ICB=0.999918;HOB=0.000320208;AC=5;AN=8;DP4=1230,617,114,83;MQ=41;ANN=A|intron_variant|MODIFIER|evm.TU.chr10.430|evm.TU.chr10.430|transcript|evm.model.chr10.430|protein_coding|5/5|c.699+191C>T||||||	GT:PL:DP	1/1:255,32,0:18	0/1:125,0,134:13	1/1:227,24,0:8	0/0:0,54,210:18
chr10	66580639	.	G	T	999.0	.	DP=1682;VDB=0.328063;SGB=67.2489;RPB=0.955811;MQB=0.999654;MQSB=0.997022;BQB=0.46298;MQ0F=0;ICB=0.688695;HOB=0.0147642;AC=5;AN=8;DP4=855,544,29,23;MQ=59;ANN=T|intergenic_region|MODIFIER|evm.TU.chr10.442-evm.TU.chr10.443|evm.TU.chr10.442-evm.TU.chr10.443|intergenic_region|evm.TU.chr10.442-evm.TU.chr10.443|||n.66580639G>T||||||	GT:PL:DP	1/1:202,18,0:6	1/1:255,33,0:11	0/0:0,15,149:5	0/1:16,0,166:7
chr10	76083538	.	G	A	999.0	.	DP=1608;VDB=0.680161;SGB=215.647;RPB=0.929603;MQB=1;MQSB=1;BQB=1.46427e-06;MQ0F=0;ICB=0.882392;HOB=0.0105927;AC=5;AN=8;DP4=745,584,66,68;MQ=60;ANN=A|intergenic_region|MODIFIER|evm.TU.chr10.558-evm.TU.chr10.559|evm.TU.chr10.558-evm.TU.chr10.559|intergenic_region|evm.TU.chr10.558-evm.TU.chr10.559|||n.76083538G>A||||||	GT:PL:DP	1/1:169,21,0:7	1/1:160,15,0:5	0/0:0,33,255:11	0/1:180,0,62:10
chr10	76110319	.	C	T	999.0	.	DP=1954;VDB=0.140493;SGB=154.609;RPB=0.00667551;MQB=0.990266;MQSB=1.81165e-22;BQB=0.00675909;MQ0F=0.0696008;ICB=0.880656;HOB=0.0105475;AC=5;AN=8;DP4=980,689,61,59;MQ=47;ANN=T|intergenic_region|MODIFIER|evm.TU.chr10.558-evm.TU.chr10.559|evm.TU.chr10.558-evm.TU.chr10.559|intergenic_region|evm.TU.chr10.558-evm.TU.chr10.559|||n.76110319C>T||||||	GT:PL:DP	1/1:185,21,0:7	1/1:205,17,0:9	0/0:0,36,255:12	0/1:131,0,136:11
chr10	76836017	.	C	T	999.0	.	DP=1781;VDB=0.802531;SGB=172.421;RPB=0.778078;MQB=0.99961;MQSB=0.995264;BQB=0.20674;MQ0F=0;ICB=0.856133;HOB=0.0131483;AC=6;AN=8;DP4=816,638,83,69;MQ=59;ANN=T|intergenic_region|MODIFIER|evm.TU.chr10.558-evm.TU.chr10.559|evm.TU.chr10.558-evm.TU.chr10.559|intergenic_region|evm.TU.chr10.558-evm.TU.chr10.559|||n.76836017C>T||||||	GT:PL:DP	1/1:255,27,0:9	1/1:205,21,0:7	1/1:255,36,0:12	0/0:0,42,255:14
chr10	76980661	.	C	T	999.0	.	DP=1660;VDB=0.981967;SGB=175.49;RPB=0.555979;MQB=1;MQSB=1;BQB=0.0282818;MQ0F=0;ICB=0.840679;HOB=0.0138617;AC=6;AN=8;DP4=843,523,90,55;MQ=60;ANN=T|intergenic_region|MODIFIER|evm.TU.chr10.558-evm.TU.chr10.559|evm.TU.chr10.558-evm.TU.chr10.559|intergenic_region|evm.TU.chr10.558-evm.TU.chr10.559|||n.76980661C>T||||||	GT:PL:DP	1/1:255,36,0:12	1/1:255,33,0:11	1/1:255,30,0:10	0/0:0,21,218:7
chr10	76982135	.	T	A	999.0	.	DP=1618;VDB=0.0794441;SGB=155.136;RPB=0.995746;MQB=1;MQSB=1;BQB=1.14877e-07;MQ0F=0;ICB=0.785609;HOB=0.0159339;AC=6;AN=8;DP4=734,601,64,62;MQ=60;ANN=A|intergenic_region|MODIFIER|evm.TU.chr10.558-evm.TU.chr10.559|evm.TU.chr10.558-evm.TU.chr10.559|intergenic_region|evm.TU.chr10.558-evm.TU.chr10.559|||n.76982135T>A||||||	GT:PL:DP	1/1:179,21,0:7	1/1:171,18,0:6	1/1:255,33,0:11	0/0:0,24,225:8
chr10	76982484	.	A	G	999.0	.	DP=1591;VDB=0.209997;SGB=173.421;RPB=0.452483;MQB=0.999886;MQSB=0.999156;BQB=6.29604e-05;MQ0F=0;ICB=0.824426;HOB=0.0145787;AC=6;AN=8;DP4=718,588,80,64;MQ=59;ANN=G|intergenic_region|MODIFIER|evm.TU.chr10.558-evm.TU.chr10.559|evm.TU.chr10.558-evm.TU.chr10.559|intergenic_region|evm.TU.chr10.558-evm.TU.chr10.559|||n.76982484A>G||||||	GT:PL:DP	1/1:205,21,0:7	1/1:255,30,0:10	1/1:249,33,0:11	0/0:0,54,255:18
chr10	76983122	.	T	C	999.0	.	DP=1585;VDB=0.796319;SGB=211.823;RPB=0.730376;MQB=0.999874;MQSB=0.999118;BQB=0.00568151;MQ0F=0;ICB=0.784651;HOB=0.0159111;AC=6;AN=8;DP4=694,571,78,72;MQ=59;ANN=C|intergenic_region|MODIFIER|evm.TU.chr10.558-evm.TU.chr10.559|evm.TU.chr10.558-evm.TU.chr10.559|intergenic_region|evm.TU.chr10.558-evm.TU.chr10.559|||n.76983122T>C||||||	GT:PL:DP	1/1:205,27,0:9	1/1:255,33,0:11	1/1:255,33,0:11	0/0:0,33,255:11
chr10	76983215	.	T	C	999.0	.	DP=1555;VDB=0.219577;SGB=131.814;RPB=0.95279;MQB=1;MQSB=1;BQB=1.62945e-05;MQ0F=0;ICB=0.804379;HOB=0.0152494;AC=6;AN=8;DP4=723,577,65,62;MQ=60;ANN=C|intergenic_region|MODIFIER|evm.TU.chr10.558-evm.TU.chr10.559|evm.TU.chr10.558-evm.TU.chr10.559|intergenic_region|evm.TU.chr10.558-evm.TU.chr10.559|||n.76983215T>C||||||	GT:PL:DP	1/1:161,15,0:5	1/1:245,27,0:9	1/1:243,27,0:9	0/0:0,36,255:12
chr10	76983522	.	T	C	999.0	.	DP=1710;VDB=0.107289;SGB=195.909;RPB=0.984616;MQB=0.999902;MQSB=0.998865;BQB=0.00819923;MQ0F=0;ICB=0.78276;HOB=0.0158649;AC=6;AN=8;DP4=761,651,80,63;MQ=59;ANN=C|intergenic_region|MODIFIER|evm.TU.chr10.558-evm.TU.chr10.559|evm.TU.chr10.558-evm.TU.chr10.559|intergenic_region|evm.TU.chr10.558-evm.TU.chr10.559|||n.76983522T>C||||||	GT:PL:DP	1/1:178,21,0:7	1/1:243,24,0:8	1/1:192,21,0:7	0/0:0,24,188:8
chr10	76983526	.	T	G	999.0	.	DP=1726;VDB=0.343253;SGB=193.992;RPB=0.876486;MQB=0.999902;MQSB=0.998837;BQB=0.0736928;MQ0F=0;ICB=0.78276;HOB=0.0158649;AC=6;AN=8;DP4=766,639,78,64;MQ=59;ANN=G|intergenic_region|MODIFIER|evm.TU.chr10.558-evm.TU.chr10.559|evm.TU.chr10.558-evm.TU.chr10.559|intergenic_region|evm.TU.chr10.558-evm.TU.chr10.559|||n.76983526T>G||||||	GT:PL:DP	1/1:165,18,0:6	1/1:243,24,0:8	1/1:195,21,0:7	0/0:0,21,178:7
chr10	76983729	.	G	C	999.0	.	DP=1690;VDB=0.613398;SGB=198.885;RPB=0.858432;MQB=0.999892;MQSB=0.998684;BQB=0.044993;MQ0F=0;ICB=0.82341;HOB=0.0145679;AC=6;AN=8;DP4=797,596,95,60;MQ=59;ANN=C|intergenic_region|MODIFIER|evm.TU.chr10.558-evm.TU.chr10.559|evm.TU.chr10.558-evm.TU.chr10.559|intergenic_region|evm.TU.chr10.558-evm.TU.chr10.559|||n.76983729G>C||||||	GT:PL:DP	1/1:255,36,0:12	1/1:255,30,0:10	1/1:234,27,0:9	0/0:0,36,255:12
chr10	76984802	.	G	A	999.0	.	DP=1668;VDB=0.865449;SGB=131.905;RPB=0.865569;MQB=1;MQSB=1;BQB=0.0173716;MQ0F=0;ICB=0.802425;HOB=0.0152147;AC=6;AN=8;DP4=773,602,71,56;MQ=60;ANN=A|intergenic_region|MODIFIER|evm.TU.chr10.558-evm.TU.chr10.559|evm.TU.chr10.558-evm.TU.chr10.559|intergenic_region|evm.TU.chr10.558-evm.TU.chr10.559|||n.76984802G>A||||||	GT:PL:DP	1/1:221,24,0:8	1/1:225,24,0:8	1/1:255,30,0:10	0/0:0,21,207:7
chr10	76985000	.	C	T	999.0	.	DP=1517;VDB=0.301158;SGB=128.637;RPB=0.999592;MQB=0.999902;MQSB=0.999026;BQB=0.000535842;MQ0F=0.000659196;ICB=0.94341;HOB=0.00767484;AC=5;AN=8;DP4=664,613,67,49;MQ=59;ANN=T|intergenic_region|MODIFIER|evm.TU.chr10.558-evm.TU.chr10.559|evm.TU.chr10.558-evm.TU.chr10.559|intergenic_region|evm.TU.chr10.558-evm.TU.chr10.559|||n.76985000C>T||||||	GT:PL:DP	1/1:129,15,0:5	1/1:255,33,0:11	0/1:135,12,0:4	0/0:0,18,175:6
chr10	76985459	.	T	G	999.0	.	DP=1335;VDB=0.588672;SGB=136.477;RPB=0.93996;MQB=1;MQSB=1;BQB=0.0312002;MQ0F=0;ICB=0.794622;HOB=0.0161276;AC=6;AN=8;DP4=544,557,61,53;MQ=60;ANN=G|intergenic_region|MODIFIER|evm.TU.chr10.558-evm.TU.chr10.559|evm.TU.chr10.558-evm.TU.chr10.559|intergenic_region|evm.TU.chr10.558-evm.TU.chr10.559|||n.76985459T>G||||||	GT:PL:DP	1/1:161,15,0:5	1/1:255,27,0:9	1/1:255,24,0:8	0/0:0,15,160:5
chr10	76986848	.	G	C	999.0	.	DP=1568;VDB=0.695605;SGB=183.408;RPB=0.99977;MQB=0.989194;MQSB=0.924553;BQB=0.00726475;MQ0F=0;ICB=0.821402;HOB=0.0145452;AC=6;AN=8;DP4=737,521,72,73;MQ=59;ANN=C|intergenic_region|MODIFIER|evm.TU.chr10.558-evm.TU.chr10.559|evm.TU.chr10.558-evm.TU.chr10.559|intergenic_region|evm.TU.chr10.558-evm.TU.chr10.559|||n.76986848G>C||||||	GT:PL:DP	1/1:226,21,0:7	1/1:240,27,0:9	1/1:182,18,0:6	0/0:0,33,255:11
chr10	76993483	.	T	C	999.0	.	DP=1717;VDB=0.771226;SGB=225.167;RPB=0.920849;MQB=1;MQSB=1;BQB=0.00305971;MQ0F=0;ICB=0.839659;HOB=0.0138563;AC=6;AN=8;DP4=695,699,78,89;MQ=60;ANN=C|intergenic_region|MODIFIER|evm.TU.chr10.558-evm.TU.chr10.559|evm.TU.chr10.558-evm.TU.chr10.559|intergenic_region|evm.TU.chr10.558-evm.TU.chr10.559|||n.76993483T>C||||||	GT:PL:DP	1/1:183,21,0:7	1/1:255,30,0:10	1/1:255,33,0:11	0/0:0,24,222:8
chr10	76994191	.	A	G	999.0	.	DP=1792;VDB=0.97985;SGB=164.91;RPB=0.87178;MQB=0.999897;MQSB=0.998739;BQB=0.118747;MQ0F=0;ICB=0.890783;HOB=0.0116591;AC=6;AN=8;DP4=838,614,91,70;MQ=59;ANN=G|intergenic_region|MODIFIER|evm.TU.chr10.558-evm.TU.chr10.559|evm.TU.chr10.558-evm.TU.chr10.559|intergenic_region|evm.TU.chr10.558-evm.TU.chr10.559|||n.76994191A>G||||||	GT:PL:DP	1/1:202,18,0:6	1/1:241,24,0:8	1/1:214,27,0:9	0/0:0,9,104:3
chr10	76995191	.	G	A	999.0	.	DP=1685;VDB=0.232157;SGB=138.464;RPB=0.971084;MQB=0.239518;MQSB=7.89134e-12;BQB=6.57736e-06;MQ0F=0.0320475;ICB=0.961752;HOB=0.00640416;AC=5;AN=8;DP4=739,658,83,67;MQ=46;ANN=A|intergenic_region|MODIFIER|evm.TU.chr10.558-evm.TU.chr10.559|evm.TU.chr10.558-evm.TU.chr10.559|intergenic_region|evm.TU.chr10.558-evm.TU.chr10.559|||n.76995191G>A||||||	GT:PL:DP	0/1:170,14,1:8	1/1:255,30,0:14	1/1:160,15,0:5	0/0:0,42,255:14
chr10	76996748	.	C	T	999.0	.	DP=1842;VDB=0.322112;SGB=163.727;RPB=0.929539;MQB=0.999957;MQSB=0.999262;BQB=0.000297728;MQ0F=0;ICB=0.636198;HOB=0.0154379;AC=5;AN=8;DP4=875,702,36,39;MQ=59;ANN=T|intergenic_region|MODIFIER|evm.TU.chr10.558-evm.TU.chr10.559|evm.TU.chr10.558-evm.TU.chr10.559|intergenic_region|evm.TU.chr10.558-evm.TU.chr10.559|||n.76996748C>T||||||	GT:PL:DP	1/1:218,27,0:9	0/1:207,0,158:16	1/1:255,42,0:14	0/0:0,42,255:14
chr10	77006096	.	T	C	999.0	.	DP=1553;VDB=0.06334;SGB=167.352;RPB=0.10507;MQB=0.998129;MQSB=0.980435;BQB=0.0119618;MQ0F=0;ICB=0.859237;HOB=0.0131457;AC=6;AN=8;DP4=686,606,93,52;MQ=59;ANN=C|intergenic_region|MODIFIER|evm.TU.chr10.558-evm.TU.chr10.559|evm.TU.chr10.558-evm.TU.chr10.559|intergenic_region|evm.TU.chr10.558-evm.TU.chr10.559|||n.77006096T>C||||||	GT:PL:DP	1/1:185,18,0:6	1/1:255,33,0:11	1/1:208,24,0:8	0/0:0,24,215:8
chr10	77009555	.	G	A	999.0	.	DP=1737;VDB=0.747569;SGB=198.538;RPB=0.957218;MQB=0.996634;MQSB=0.930264;BQB=0.0260329;MQ0F=0;ICB=0.839659;HOB=0.0138563;AC=6;AN=8;DP4=758,679,77,78;MQ=59;ANN=A|intergenic_region|MODIFIER|evm.TU.chr10.558-evm.TU.chr10.559|evm.TU.chr10.558-evm.TU.chr10.559|intergenic_region|evm.TU.chr10.558-evm.TU.chr10.559|||n.77009555G>A||||||	GT:PL:DP	1/1:195,18,0:6	1/1:201,24,0:8	1/1:169,18,0:6	0/0:0,27,227:9
chr10	77009773	.	C	G	999.0	.	DP=1731;VDB=0.148694;SGB=225.775;RPB=0.973773;MQB=0.997061;MQSB=0.998724;BQB=0.155629;MQ0F=0;ICB=0.839659;HOB=0.0138563;AC=6;AN=8;DP4=707,670,88,79;MQ=59;ANN=G|intergenic_region|MODIFIER|evm.TU.chr10.558-evm.TU.chr10.559|evm.TU.chr10.558-evm.TU.chr10.559|intergenic_region|evm.TU.chr10.558-evm.TU.chr10.559|||n.77009773C>G||||||	GT:PL:DP	1/1:255,30,0:10	1/1:255,33,0:11	1/1:188,18,0:6	0/0:0,24,221:8
chr10	77023056	.	A	G	999.0	.	DP=1760;VDB=0.816479;SGB=144.437;RPB=0.714112;MQB=0.999561;MQSB=0.999446;BQB=0.00319624;MQ0F=0;ICB=0.713098;HOB=0.0144773;AC=5;AN=8;DP4=822,697,40,39;MQ=59;ANN=G|intergenic_region|MODIFIER|evm.TU.chr10.558-evm.TU.chr10.559|evm.TU.chr10.558-evm.TU.chr10.559|intergenic_region|evm.TU.chr10.558-evm.TU.chr10.559|||n.77023056A>G||||||	GT:PL:DP	1/1:255,39,0:13	0/1:230,0,111:15	1/1:197,27,0:9	0/0:0,21,200:7
chr10	77023064	.	A	G	999.0	.	DP=1777;VDB=0.812773;SGB=144.622;RPB=0.971914;MQB=0.999952;MQSB=0.998943;BQB=0.00913215;MQ0F=0;ICB=0.713433;HOB=0.0145274;AC=5;AN=8;DP4=814,714,40,39;MQ=59;ANN=G|intergenic_region|MODIFIER|evm.TU.chr10.558-evm.TU.chr10.559|evm.TU.chr10.558-evm.TU.chr10.559|intergenic_region|evm.TU.chr10.558-evm.TU.chr10.559|||n.77023064A>G||||||	GT:PL:DP	1/1:255,45,0:15	0/1:229,0,114:14	1/1:197,27,0:9	0/0:0,24,222:8
chr10	77023325	.	A	G	999.0	.	DP=1779;VDB=0.342897;SGB=114.903;RPB=0.576434;MQB=0.999841;MQSB=0.995957;BQB=0.0831782;MQ0F=0.00112423;ICB=0.713771;HOB=0.0145778;AC=5;AN=8;DP4=746,834,34,35;MQ=59;ANN=G|intergenic_region|MODIFIER|evm.TU.chr10.558-evm.TU.chr10.559|evm.TU.chr10.558-evm.TU.chr10.559|intergenic_region|evm.TU.chr10.558-evm.TU.chr10.559|||n.77023325A>G||||||	GT:PL:DP	1/1:255,45,0:15	0/1:113,0,130:8	1/1:252,30,0:10	0/0:0,24,215:8
chr10	77023995	.	G	A	999.0	.	DP=1734;VDB=0.647387;SGB=131.928;RPB=0.195224;MQB=0.999952;MQSB=0.998776;BQB=0.0558115;MQ0F=0.000576701;ICB=0.713433;HOB=0.0145274;AC=5;AN=8;DP4=836,646,34,39;MQ=59;ANN=A|intergenic_region|MODIFIER|evm.TU.chr10.558-evm.TU.chr10.559|evm.TU.chr10.558-evm.TU.chr10.559|intergenic_region|evm.TU.chr10.558-evm.TU.chr10.559|||n.77023995G>A||||||	GT:PL:DP	1/1:215,24,0:8	0/1:145,0,156:10	1/1:255,36,0:12	0/0:0,36,255:12
chr10	77024279	.	A	T	999.0	.	DP=1614;VDB=0.543028;SGB=135.462;RPB=0.156392;MQB=0.999948;MQSB=0.998821;BQB=0.00678205;MQ0F=0;ICB=0.689294;HOB=0.01487;AC=5;AN=8;DP4=742,650,41,30;MQ=59;ANN=T|intergenic_region|MODIFIER|evm.TU.chr10.558-evm.TU.chr10.559|evm.TU.chr10.558-evm.TU.chr10.559|intergenic_region|evm.TU.chr10.558-evm.TU.chr10.559|||n.77024279A>T||||||	GT:PL:DP	1/1:255,27,0:9	0/1:171,0,172:14	1/1:190,21,0:7	0/0:0,18,185:6
chr10	77024773	.	T	C	999.0	.	DP=1610;VDB=0.99324;SGB=140.589;RPB=0.751081;MQB=0.999938;MQSB=0.998683;BQB=0.0629952;MQ0F=0;ICB=0.715156;HOB=0.0147827;AC=5;AN=8;DP4=753,603,49,32;MQ=59;ANN=C|intergenic_region|MODIFIER|evm.TU.chr10.558-evm.TU.chr10.559|evm.TU.chr10.558-evm.TU.chr10.559|intergenic_region|evm.TU.chr10.558-evm.TU.chr10.559|||n.77024773T>C||||||	GT:PL:DP	1/1:205,21,0:7	0/1:252,0,125:20	1/1:255,42,0:14	0/0:0,39,255:13
chr10	77024876	.	C	T	999.0	.	DP=1615;VDB=0.955778;SGB=138.366;RPB=0.67403;MQB=0.981955;MQSB=0.998894;BQB=0.00599206;MQ0F=0.000619195;ICB=0.713098;HOB=0.0144773;AC=5;AN=8;DP4=730,679,48,30;MQ=59;ANN=T|intergenic_region|MODIFIER|evm.TU.chr10.558-evm.TU.chr10.559|evm.TU.chr10.558-evm.TU.chr10.559|intergenic_region|evm.TU.chr10.558-evm.TU.chr10.559|||n.77024876C>T||||||	GT:PL:DP	1/1:255,36,0:12	0/1:255,0,115:17	1/1:232,27,0:9	0/0:0,33,255:11
chr10	77024921	.	T	C	999.0	.	DP=1692;VDB=0.289332;SGB=126.662;RPB=0.357848;MQB=0.999563;MQSB=0.989291;BQB=0.00173666;MQ0F=0.000591017;ICB=0.713433;HOB=0.0145274;AC=5;AN=8;DP4=793,652,37,34;MQ=59;ANN=C|intergenic_region|MODIFIER|evm.TU.chr10.558-evm.TU.chr10.559|evm.TU.chr10.558-evm.TU.chr10.559|intergenic_region|evm.TU.chr10.558-evm.TU.chr10.559|||n.77024921T>C||||||	GT:PL:DP	1/1:251,30,0:10	0/1:209,0,120:15	1/1:149,21,0:7	0/0:0,39,255:13
chr10	77026489	.	C	T	999.0	.	DP=1865;VDB=0.236173;SGB=141.828;RPB=0.870005;MQB=0.957688;MQSB=0.118733;BQB=0.0766498;MQ0F=0.00160858;ICB=0.713098;HOB=0.0144773;AC=5;AN=8;DP4=892,765,40,38;MQ=56;ANN=T|intergenic_region|MODIFIER|evm.TU.chr10.558-evm.TU.chr10.559|evm.TU.chr10.558-evm.TU.chr10.559|intergenic_region|evm.TU.chr10.558-evm.TU.chr10.559|||n.77026489C>T||||||	GT:PL:DP	1/1:255,33,0:11	0/1:156,0,89:10	1/1:255,36,0:12	0/0:0,39,255:13
chr10	77026723	.	A	G	999.0	.	DP=1939;VDB=0.793703;SGB=195.872;RPB=0.735158;MQB=1;MQSB=1;BQB=0.91351;MQ0F=0;ICB=0.688993;HOB=0.0148169;AC=5;AN=8;DP4=871,786,54,42;MQ=60;ANN=G|intergenic_region|MODIFIER|evm.TU.chr10.558-evm.TU.chr10.559|evm.TU.chr10.558-evm.TU.chr10.559|intergenic_region|evm.TU.chr10.558-evm.TU.chr10.559|||n.77026723A>G||||||	GT:PL:DP	1/1:248,30,0:10	0/1:127,0,201:11	1/1:240,27,0:9	0/0:0,39,255:13
chr10	77028089	.	A	G	999.0	.	DP=1784;VDB=0.113979;SGB=149.292;RPB=0.725;MQB=1;MQSB=1;BQB=0.06898;MQ0F=0;ICB=0.689294;HOB=0.01487;AC=5;AN=8;DP4=830,702,35,42;MQ=60;ANN=G|intergenic_region|MODIFIER|evm.TU.chr10.558-evm.TU.chr10.559|evm.TU.chr10.558-evm.TU.chr10.559|intergenic_region|evm.TU.chr10.558-evm.TU.chr10.559|||n.77028089A>G||||||	GT:PL:DP	1/1:255,39,0:13	0/1:157,0,122:11	1/1:245,27,0:9	0/0:0,18,188:6
chr10	77028129	.	G	A	999.0	.	DP=1818;VDB=0.906046;SGB=155.961;RPB=0.65855;MQB=1;MQSB=1;BQB=0.169142;MQ0F=0;ICB=0.713433;HOB=0.0145274;AC=5;AN=8;DP4=781,767,40,42;MQ=60;ANN=A|intergenic_region|MODIFIER|evm.TU.chr10.558-evm.TU.chr10.559|evm.TU.chr10.558-evm.TU.chr10.559|intergenic_region|evm.TU.chr10.558-evm.TU.chr10.559|||n.77028129G>A||||||	GT:PL:DP	1/1:255,48,0:16	0/1:192,0,203:15	1/1:218,21,0:7	0/0:0,15,152:5
chr10	77030817	.	G	T	999.0	.	DP=1564;VDB=0.240024;SGB=133.143;RPB=0.457641;MQB=1;MQSB=1;BQB=0.0142898;MQ0F=0;ICB=0.714805;HOB=0.0147309;AC=5;AN=8;DP4=729,615,44,32;MQ=60;ANN=T|intergenic_region|MODIFIER|evm.TU.chr10.558-evm.TU.chr10.559|evm.TU.chr10.558-evm.TU.chr10.559|intergenic_region|evm.TU.chr10.558-evm.TU.chr10.559|||n.77030817G>T||||||	GT:PL:DP	1/1:255,36,0:12	0/1:160,0,103:10	1/1:207,18,0:6	0/0:0,33,255:11
chr10	77050390	.	C	T	999.0	.	DP=1776;VDB=0.101915;SGB=121.582;RPB=0.728805;MQB=0.99705;MQSB=0.998921;BQB=0.192287;MQ0F=0;ICB=0.757448;HOB=0.0137398;AC=5;AN=8;DP4=863,690,46,32;MQ=59;ANN=T|intergenic_region|MODIFIER|evm.TU.chr10.558-evm.TU.chr10.559|evm.TU.chr10.558-evm.TU.chr10.559|intergenic_region|evm.TU.chr10.558-evm.TU.chr10.559|||n.77050390C>T||||||	GT:PL:DP	1/1:255,30,0:10	0/1:190,0,166:13	1/1:179,18,0:6	0/0:0,42,255:14
chr10	77064494	.	G	A	999.0	.	DP=1502;VDB=0.780317;SGB=147.015;RPB=0.999063;MQB=1;MQSB=1;BQB=0.0610666;MQ0F=0;ICB=0.714457;HOB=0.0146796;AC=5;AN=8;DP4=720,582,46,32;MQ=60;ANN=A|missense_variant|MODERATE|evm.TU.chr10.559|evm.TU.chr10.559|transcript|evm.model.chr10.559|protein_coding|1/1|c.254C>T|p.Glu85Val|254/678|254/678|85/225||WARNING_REF_DOES_NOT_MATCH_GENOME	GT:PL:DP	1/1:252,33,0:11	0/1:70,0,138:8	1/1:225,24,0:8	0/0:0,21,208:7
chr10	77069369	.	T	A	999.0	.	DP=1696;VDB=0.083046;SGB=159.038;RPB=0.965362;MQB=1;MQSB=1;BQB=0.0452788;MQ0F=0;ICB=0.757051;HOB=0.0136965;AC=5;AN=8;DP4=760,719,51,37;MQ=60;ANN=A|upstream_gene_variant|MODIFIER|evm.TU.chr10.559|evm.TU.chr10.559|transcript|evm.model.chr10.559|protein_coding||c.-4622A>T|||||4622|,A|intergenic_region|MODIFIER|evm.TU.chr10.559-evm.TU.chr10.560|evm.TU.chr10.559-evm.TU.chr10.560|intergenic_region|evm.…	GT:PL:DP	1/1:255,42,0:14	0/1:81,0,130:8	1/1:255,30,0:10	0/0:0,27,218:9
chr10	77071482	.	G	A	999.0	.	DP=1885;VDB=0.440092;SGB=163.134;RPB=0.567229;MQB=0.999956;MQSB=0.999103;BQB=0.0309333;MQ0F=0;ICB=0.688993;HOB=0.0148169;AC=5;AN=8;DP4=849,805,38,47;MQ=59;ANN=A|intergenic_region|MODIFIER|evm.TU.chr10.559-evm.TU.chr10.560|evm.TU.chr10.559-evm.TU.chr10.560|intergenic_region|evm.TU.chr10.559-evm.TU.chr10.560|||n.77071482G>A||||||	GT:PL:DP	1/1:243,27,0:9	0/1:168,0,171:13	1/1:207,21,0:7	0/0:0,24,227:8
chr10	77071631	.	C	T	999.0	.	DP=1897;VDB=0.147735;SGB=179.014;RPB=0.453707;MQB=0.999952;MQSB=0.999288;BQB=0.000285781;MQ0F=0;ICB=0.713433;HOB=0.0145274;AC=5;AN=8;DP4=904,761,54,40;MQ=59;ANN=T|intergenic_region|MODIFIER|evm.TU.chr10.559-evm.TU.chr10.560|evm.TU.chr10.559-evm.TU.chr10.560|intergenic_region|evm.TU.chr10.559-evm.TU.chr10.560|||n.77071631C>T||||||	GT:PL:DP	1/1:225,24,0:8	0/1:104,0,154:11	1/1:255,36,0:12	0/0:0,27,255:9
chr10	77072582	.	C	T	999.0	.	DP=2042;VDB=0.0282243;SGB=194.516;RPB=0.931709;MQB=0.991991;MQSB=0.986923;BQB=0.00893197;MQ0F=0.00146915;ICB=0.757448;HOB=0.0137398;AC=5;AN=8;DP4=951,808,56,48;MQ=59;ANN=T|intergenic_region|MODIFIER|evm.TU.chr10.559-evm.TU.chr10.560|evm.TU.chr10.559-evm.TU.chr10.560|intergenic_region|evm.TU.chr10.559-evm.TU.chr10.560|||n.77072582C>T||||||	GT:PL:DP	1/1:240,30,0:10	0/1:227,0,99:13	1/1:255,54,0:18	0/0:0,51,255:17
chr10	77077075	.	A	G	999.0	.	DP=1877;VDB=0.242251;SGB=163.657;RPB=0.647708;MQB=0.99995;MQSB=0.998895;BQB=0.43411;MQ0F=0;ICB=0.713433;HOB=0.0145274;AC=5;AN=8;DP4=865,715,55,33;MQ=59;ANN=G|intergenic_region|MODIFIER|evm.TU.chr10.559-evm.TU.chr10.560|evm.TU.chr10.559-evm.TU.chr10.560|intergenic_region|evm.TU.chr10.559-evm.TU.chr10.560|||n.77077075A>G||||||	GT:PL:DP	1/1:255,30,0:10	0/1:161,0,189:15	1/1:255,30,0:10	0/0:0,15,160:5
chr10	77079318	.	G	T	999.0	.	DP=2031;VDB=0.0300813;SGB=130.142;RPB=0.7032;MQB=1;MQSB=1;BQB=0.394098;MQ0F=0;ICB=0.777479;HOB=0.0133022;AC=5;AN=8;DP4=907,854,49,42;MQ=60;ANN=T|intergenic_region|MODIFIER|evm.TU.chr10.559-evm.TU.chr10.560|evm.TU.chr10.559-evm.TU.chr10.560|intergenic_region|evm.TU.chr10.559-evm.TU.chr10.560|||n.77079318G>T||||||	GT:PL:DP	1/1:200,21,0:7	0/1:161,0,173:15	1/1:255,30,0:10	0/0:0,18,185:6
chr10	77080122	.	A	G	999.0	.	DP=1903;VDB=0.406571;SGB=131.748;RPB=0.438096;MQB=1;MQSB=1;BQB=0.78064;MQ0F=0;ICB=0.735877;HOB=0.0141183;AC=5;AN=8;DP4=943,622,49,29;MQ=60;ANN=G|intergenic_region|MODIFIER|evm.TU.chr10.559-evm.TU.chr10.560|evm.TU.chr10.559-evm.TU.chr10.560|intergenic_region|evm.TU.chr10.559-evm.TU.chr10.560|||n.77080122A>G||||||	GT:PL:DP	1/1:185,18,0:6	0/1:16,0,162:7	1/1:255,39,0:13	0/0:0,30,244:10
chr10	77082060	.	G	A	999.0	.	DP=1979;VDB=0.912801;SGB=189.309;RPB=0.194788;MQB=0.999546;MQSB=0.999036;BQB=0.0215036;MQ0F=0;ICB=0.75785;HOB=0.0137834;AC=5;AN=8;DP4=883,824,47,57;MQ=59;ANN=A|intergenic_region|MODIFIER|evm.TU.chr10.559-evm.TU.chr10.560|evm.TU.chr10.559-evm.TU.chr10.560|intergenic_region|evm.TU.chr10.559-evm.TU.chr10.560|||n.77082060G>A||||||	GT:PL:DP	1/1:234,21,0:7	0/1:170,0,104:11	1/1:255,42,0:14	0/0:0,30,255:10
chr10	77082348	.	G	A	999.0	.	DP=1754;VDB=0.156578;SGB=146.959;RPB=0.719442;MQB=0.999806;MQSB=0.99665;BQB=0.0176535;MQ0F=0;ICB=0.713098;HOB=0.0144773;AC=5;AN=8;DP4=807,727,41,39;MQ=59;ANN=A|intergenic_region|MODIFIER|evm.TU.chr10.559-evm.TU.chr10.560|evm.TU.chr10.559-evm.TU.chr10.560|intergenic_region|evm.TU.chr10.559-evm.TU.chr10.560|||n.77082348G>A||||||	GT:PL:DP	1/1:255,30,0:10	0/1:90,0,59:5	1/1:255,36,0:12	0/0:0,33,255:11
chr10	77083632	.	G	A	999.0	.	DP=1978;VDB=0.579927;SGB=184.465;RPB=0.277589;MQB=0.999804;MQSB=0.997355;BQB=0.0295827;MQ0F=0;ICB=0.757448;HOB=0.0137398;AC=5;AN=8;DP4=966,752,43,59;MQ=59;ANN=A|intergenic_region|MODIFIER|evm.TU.chr10.559-evm.TU.chr10.560|evm.TU.chr10.559-evm.TU.chr10.560|intergenic_region|evm.TU.chr10.559-evm.TU.chr10.560|||n.77083632G>A||||||	GT:PL:DP	1/1:255,33,0:11	0/1:173,0,69:9	1/1:255,42,0:14	0/0:0,42,255:14
chr10	77083798	.	G	C	999.0	.	DP=1833;VDB=0.00455089;SGB=107.026;RPB=0.472613;MQB=0.999961;MQSB=0.99904;BQB=0.0362171;MQ0F=0;ICB=0.736246;HOB=0.0141652;AC=5;AN=8;DP4=781,832,29,41;MQ=59;ANN=C|intergenic_region|MODIFIER|evm.TU.chr10.559-evm.TU.chr10.560|evm.TU.chr10.559-evm.TU.chr10.560|intergenic_region|evm.TU.chr10.559-evm.TU.chr10.560|||n.77083798G>C||||||	GT:PL:DP	1/1:255,30,0:10	0/1:98,0,180:10	1/1:255,30,0:10	0/0:0,42,255:14
chr10	77083896	.	T	C	999.0	.	DP=1760;VDB=0.00611159;SGB=76.9527;RPB=0.624493;MQB=0.999961;MQSB=0.998753;BQB=0.195761;MQ0F=0;ICB=0.735512;HOB=0.0140716;AC=5;AN=8;DP4=862,658,38,25;MQ=59;ANN=C|intergenic_region|MODIFIER|evm.TU.chr10.559-evm.TU.chr10.560|evm.TU.chr10.559-evm.TU.chr10.560|intergenic_region|evm.TU.chr10.559-evm.TU.chr10.560|||n.77083896T>C||||||	GT:PL:DP	1/1:191,21,0:7	0/1:78,0,168:9	1/1:201,21,0:7	0/0:0,42,255:14
chr10	77083955	.	T	G	999.0	.	DP=1719;VDB=0.00113338;SGB=86.8247;RPB=0.0237834;MQB=0.979106;MQSB=0.999677;BQB=0.716837;MQ0F=0;ICB=0.713771;HOB=0.0145778;AC=5;AN=8;DP4=840,637,37,21;MQ=59;ANN=G|intergenic_region|MODIFIER|evm.TU.chr10.559-evm.TU.chr10.560|evm.TU.chr10.559-evm.TU.chr10.560|intergenic_region|evm.TU.chr10.559-evm.TU.chr10.560|||n.77083955T>G||||||	GT:PL:DP	1/1:218,27,0:9	0/1:66,0,170:10	1/1:179,18,0:6	0/0:0,48,255:16
chr10	77085379	.	T	C	999.0	.	DP=1975;VDB=0.350482;SGB=198.888;RPB=0.47102;MQB=1;MQSB=1;BQB=0.428667;MQ0F=0;ICB=0.777908;HOB=0.013342;AC=5;AN=8;DP4=951,713,61,47;MQ=60;ANN=C|intergenic_region|MODIFIER|evm.TU.chr10.559-evm.TU.chr10.560|evm.TU.chr10.559-evm.TU.chr10.560|intergenic_region|evm.TU.chr10.559-evm.TU.chr10.560|||n.77085379T>C||||||	GT:PL:DP	1/1:255,27,0:9	0/1:79,0,59:5	1/1:255,36,0:12	0/0:0,30,255:10
chr10	77086388	.	C	T	999.0	.	DP=1692;VDB=0.691063;SGB=125.214;RPB=0.578388;MQB=0.999788;MQSB=0.999999;BQB=0.111521;MQ0F=0;ICB=0.75785;HOB=0.0137834;AC=5;AN=8;DP4=724,740,37,43;MQ=59;ANN=T|intergenic_region|MODIFIER|evm.TU.chr10.559-evm.TU.chr10.560|evm.TU.chr10.559-evm.TU.chr10.560|intergenic_region|evm.TU.chr10.559-evm.TU.chr10.560|||n.77086388C>T||||||	GT:PL:DP	1/1:205,21,0:7	0/1:56,0,113:6	1/1:195,21,0:7	0/0:0,45,255:15
chr10	77087512	.	C	T	999.0	.	DP=1691;VDB=0.77552;SGB=77.1117;RPB=0.942409;MQB=0.9993;MQSB=0.984694;BQB=0.130418;MQ0F=0;ICB=0.778778;HOB=0.0134222;AC=5;AN=8;DP4=744,738,32,35;MQ=59;ANN=T|intergenic_region|MODIFIER|evm.TU.chr10.559-evm.TU.chr10.560|evm.TU.chr10.559-evm.TU.chr10.560|intergenic_region|evm.TU.chr10.559-evm.TU.chr10.560|||n.77087512C>T||||||	GT:PL:DP	1/1:227,24,0:8	0/1:104,0,168:11	1/1:255,33,0:11	0/0:0,24,221:8
chr10	77087513	.	A	G	999.0	.	DP=1691;VDB=0.708459;SGB=70.1273;RPB=0.978214;MQB=0.999282;MQSB=0.984852;BQB=0.0321294;MQ0F=0;ICB=0.798263;HOB=0.0129975;AC=5;AN=8;DP4=745,728,33,35;MQ=59;ANN=G|intergenic_region|MODIFIER|evm.TU.chr10.559-evm.TU.chr10.560|evm.TU.chr10.559-evm.TU.chr10.560|intergenic_region|evm.TU.chr10.559-evm.TU.chr10.560|||n.77087513A>G||||||	GT:PL:DP	1/1:227,24,0:8	0/1:107,0,156:10	1/1:255,33,0:11	0/0:0,24,221:8
chr10	77088921	.	C	T	999.0	.	DP=1777;VDB=0.661035;SGB=143.225;RPB=0.99675;MQB=0.999947;MQSB=0.998824;BQB=0.0543725;MQ0F=0;ICB=0.75785;HOB=0.0137834;AC=5;AN=8;DP4=852,661,37,48;MQ=59;ANN=T|intergenic_region|MODIFIER|evm.TU.chr10.559-evm.TU.chr10.560|evm.TU.chr10.559-evm.TU.chr10.560|intergenic_region|evm.TU.chr10.559-evm.TU.chr10.560|||n.77088921C>T||||||	GT:PL:DP	1/1:255,39,0:13	0/1:48,0,154:7	1/1:255,33,0:11	0/0:0,36,255:12
chr10	77090128	.	A	G	999.0	.	DP=1649;VDB=0.26738;SGB=175.061;RPB=0.715519;MQB=0.999738;MQSB=0.995685;BQB=0.954238;MQ0F=0;ICB=0.735877;HOB=0.0141183;AC=5;AN=8;DP4=725,673,46,45;MQ=59;ANN=G|intergenic_region|MODIFIER|evm.TU.chr10.559-evm.TU.chr10.560|evm.TU.chr10.559-evm.TU.chr10.560|intergenic_region|evm.TU.chr10.559-evm.TU.chr10.560|||n.77090128A>G||||||	GT:PL:DP	1/1:255,39,0:13	0/1:222,0,172:17	1/1:207,21,0:7	0/0:0,36,255:12
chr10	77090370	.	G	A	999.0	.	DP=1548;VDB=0.295978;SGB=114.155;RPB=0.555498;MQB=1;MQSB=1;BQB=0.586692;MQ0F=0;ICB=0.79921;HOB=0.0130708;AC=5;AN=8;DP4=676,640,39,40;MQ=60;ANN=A|intergenic_region|MODIFIER|evm.TU.chr10.559-evm.TU.chr10.560|evm.TU.chr10.559-evm.TU.chr10.560|intergenic_region|evm.TU.chr10.559-evm.TU.chr10.560|||n.77090370G>A||||||	GT:PL:DP	1/1:255,39,0:13	0/1:135,0,94:8	1/1:225,24,0:8	0/0:0,9,105:3
chr10	77094468	.	G	C	999.0	.	DP=1684;VDB=0.108449;SGB=146.896;RPB=0.33628;MQB=0.998403;MQSB=0.995128;BQB=0.13649;MQ0F=0;ICB=0.796874;HOB=0.0128886;AC=5;AN=8;DP4=826,605,58,35;MQ=59;ANN=C|intergenic_region|MODIFIER|evm.TU.chr10.559-evm.TU.chr10.560|evm.TU.chr10.559-evm.TU.chr10.560|intergenic_region|evm.TU.chr10.559-evm.TU.chr10.560|||n.77094468G>C||||||	GT:PL:DP	1/1:200,21,0:7	0/1:96,0,200:11	1/1:255,33,0:11	0/0:0,27,255:9
chr10	77094715	.	C	T	999.0	.	DP=1761;VDB=0.535255;SGB=137.583;RPB=0.526529;MQB=0.986229;MQSB=0.999977;BQB=0.442757;MQ0F=0.000567859;ICB=0.815785;HOB=0.0124881;AC=5;AN=8;DP4=689,812,44,46;MQ=59;ANN=T|intergenic_region|MODIFIER|evm.TU.chr10.559-evm.TU.chr10.560|evm.TU.chr10.559-evm.TU.chr10.560|intergenic_region|evm.TU.chr10.559-evm.TU.chr10.560|||n.77094715C>T||||||	GT:PL:DP	1/1:255,39,0:13	0/1:142,0,53:7	1/1:225,24,0:8	0/0:0,18,185:6
chr10	77095748	.	T	G	999.0	.	DP=1647;VDB=0.818115;SGB=149.358;RPB=0.822665;MQB=0.999377;MQSB=0.999828;BQB=0.323998;MQ0F=0;ICB=0.816771;HOB=0.0125531;AC=5;AN=8;DP4=827,553,56,38;MQ=59;ANN=G|intergenic_region|MODIFIER|evm.TU.chr10.559-evm.TU.chr10.560|evm.TU.chr10.559-evm.TU.chr10.560|intergenic_region|evm.TU.chr10.559-evm.TU.chr10.560|||n.77095748T>G||||||	GT:PL:DP	1/1:255,36,0:12	0/1:187,0,118:12	1/1:179,18,0:6	0/0:0,27,198:9
chr10	77095963	.	A	C	999.0	.	DP=1473;VDB=0.400471;SGB=70.0822;RPB=0.926204;MQB=0.979032;MQSB=0.9992;BQB=0.492157;MQ0F=0;ICB=0.816771;HOB=0.0125531;AC=5;AN=6;DP4=491,713,23,44;MQ=59;ANN=C|intergenic_region|MODIFIER|evm.TU.chr10.559-evm.TU.chr10.560|evm.TU.chr10.559-evm.TU.chr10.560|intergenic_region|evm.TU.chr10.559-evm.TU.chr10.560|||n.77095963A>C||||||	GT:PL:DP	1/1:236,24,0:8	0/1:59,0,79:5	1/1:200,21,0:7	./.:.:.
chr10	77096039	.	G	A	999.0	.	DP=1437;VDB=0.124081;SGB=94.8961;RPB=0.792797;MQB=0.999453;MQSB=0.998973;BQB=0.0133811;MQ0F=0;ICB=0.778778;HOB=0.0134222;AC=5;AN=8;DP4=616,636,32,35;MQ=59;ANN=A|intergenic_region|MODIFIER|evm.TU.chr10.559-evm.TU.chr10.560|evm.TU.chr10.559-evm.TU.chr10.560|intergenic_region|evm.TU.chr10.559-evm.TU.chr10.560|||n.77096039G>A||||||	GT:PL:DP	1/1:255,42,0:14	0/1:50,0,114:6	1/1:205,21,0:7	0/0:0,21,195:7
chr10	77097707	.	A	G	999.0	.	DP=1880;VDB=0.452956;SGB=137.151;RPB=0.999944;MQB=0.999808;MQSB=0.997765;BQB=0.886721;MQ0F=0;ICB=0.777479;HOB=0.0133022;AC=5;AN=8;DP4=977,647,68,21;MQ=59;ANN=G|intergenic_region|MODIFIER|evm.TU.chr10.559-evm.TU.chr10.560|evm.TU.chr10.559-evm.TU.chr10.560|intergenic_region|evm.TU.chr10.559-evm.TU.chr10.560|||n.77097707A>G||||||	GT:PL:DP	1/1:255,27,0:9	0/1:78,0,53:5	1/1:229,27,0:9	0/0:0,30,255:10
chr10	77098811	.	G	C	999.0	.	DP=1850;VDB=0.432058;SGB=48.7975;RPB=0.191319;MQB=1.36438e-09;MQSB=0.999445;BQB=0.0180797;MQ0F=0.0210811;ICB=0.735877;HOB=0.0141183;AC=5;AN=8;DP4=943,673,41,25;MQ=45;ANN=C|intergenic_region|MODIFIER|evm.TU.chr10.559-evm.TU.chr10.560|evm.TU.chr10.559-evm.TU.chr10.560|intergenic_region|evm.TU.chr10.559-evm.TU.chr10.560|||n.77098811G>C||||||	GT:PL:DP	1/1:255,33,0:11	0/1:48,0,131:7	1/1:234,27,0:9	0/0:0,51,255:17
chr10	77100323	.	T	A	999.0	.	DP=1816;VDB=0.136903;SGB=127.154;RPB=0.531192;MQB=0.99995;MQSB=0.999242;BQB=0.307703;MQ0F=0;ICB=0.777479;HOB=0.0133022;AC=5;AN=8;DP4=838,696,51,31;MQ=59;ANN=A|intergenic_region|MODIFIER|evm.TU.chr10.559-evm.TU.chr10.560|evm.TU.chr10.559-evm.TU.chr10.560|intergenic_region|evm.TU.chr10.559-evm.TU.chr10.560|||n.77100323T>A||||||	GT:PL:DP	1/1:255,36,0:12	0/1:134,0,156:10	1/1:255,51,0:17	0/0:0,27,255:9
chr10	77100665	.	G	A	999.0	.	DP=1997;VDB=0.79302;SGB=146.846;RPB=0.600056;MQB=1;MQSB=1;BQB=0.775409;MQ0F=0;ICB=0.777908;HOB=0.013342;AC=5;AN=8;DP4=914,820,49,40;MQ=60;ANN=A|intergenic_region|MODIFIER|evm.TU.chr10.559-evm.TU.chr10.560|evm.TU.chr10.559-evm.TU.chr10.560|intergenic_region|evm.TU.chr10.559-evm.TU.chr10.560|||n.77100665G>A||||||	GT:PL:DP	1/1:227,21,0:7	0/1:95,0,227:13	1/1:255,30,0:10	0/0:0,54,255:18
chr10	77103982	.	T	C	999.0	.	DP=1663;VDB=0.0314305;SGB=88.083;RPB=0.825175;MQB=0.999823;MQSB=0.99996;BQB=0.273295;MQ0F=0.00120265;ICB=0.759077;HOB=0.0139154;AC=5;AN=8;DP4=793,649,35,29;MQ=59;ANN=C|intergenic_region|MODIFIER|evm.TU.chr10.559-evm.TU.chr10.560|evm.TU.chr10.559-evm.TU.chr10.560|intergenic_region|evm.TU.chr10.559-evm.TU.chr10.560|||n.77103982T>C||||||	GT:PL:DP	1/1:227,27,0:9	0/1:121,0,212:14	1/1:179,18,0:6	0/0:0,33,255:11
chr10	77104507	.	G	A	999.0	.	DP=1575;VDB=0.366743;SGB=86.1539;RPB=0.938371;MQB=0.999949;MQSB=0.998851;BQB=0.0537803;MQ0F=0.000634921;ICB=0.778778;HOB=0.0134222;AC=5;AN=8;DP4=713,663,45,22;MQ=59;ANN=A|intergenic_region|MODIFIER|evm.TU.chr10.559-evm.TU.chr10.560|evm.TU.chr10.559-evm.TU.chr10.560|intergenic_region|evm.TU.chr10.559-evm.TU.chr10.560|||n.77104507G>A||||||	GT:PL:DP	1/1:188,24,0:8	0/1:100,0,194:13	1/1:185,18,0:6	0/0:0,36,255:12
chr10	77115027	.	T	G	999.0	.	DP=1630;VDB=0.0430442;SGB=164.326;RPB=0.958356;MQB=0.999935;MQSB=0.999196;BQB=0.000102702;MQ0F=0;ICB=0.759493;HOB=0.0139599;AC=5;AN=8;DP4=783,640,53,40;MQ=59;ANN=G|intergenic_region|MODIFIER|evm.TU.chr10.559-evm.TU.chr10.560|evm.TU.chr10.559-evm.TU.chr10.560|intergenic_region|evm.TU.chr10.559-evm.TU.chr10.560|||n.77115027T>G||||||	GT:PL:DP	1/1:255,39,0:13	0/1:100,0,170:11	1/1:234,27,0:9	0/0:0,45,255:15
chr10	77115386	.	A	G	999.0	.	DP=1772;VDB=0.750858;SGB=91.2496;RPB=0.59065;MQB=0.999956;MQSB=0.999028;BQB=0.370418;MQ0F=0;ICB=0.759493;HOB=0.0139599;AC=5;AN=8;DP4=778,749,36,36;MQ=59;ANN=G|intergenic_region|MODIFIER|evm.TU.chr10.559-evm.TU.chr10.560|evm.TU.chr10.559-evm.TU.chr10.560|intergenic_region|evm.TU.chr10.559-evm.TU.chr10.560|||n.77115386A>G||||||	GT:PL:DP	1/1:255,30,0:10	0/1:16,0,150:7	1/1:207,21,0:7	0/0:0,39,255:13
chr10	77175439	.	G	A	999.0	.	DP=1592;VDB=0.715494;SGB=130.351;RPB=0.6794;MQB=1;MQSB=1;BQB=0.633814;MQ0F=0;ICB=0.815298;HOB=0.0124558;AC=5;AN=8;DP4=735,612,44,43;MQ=60;ANN=A|intergenic_region|MODIFIER|evm.TU.chr10.559-evm.TU.chr10.560|evm.TU.chr10.559-evm.TU.chr10.560|intergenic_region|evm.TU.chr10.559-evm.TU.chr10.560|||n.77175439G>A||||||	GT:PL:DP	1/1:215,24,0:8	0/1:108,0,135:8	1/1:182,18,0:6	0/0:0,36,255:12
chr10	77234067	.	C	T	999.0	.	DP=1380;VDB=0.517222;SGB=141.162;RPB=0.934176;MQB=1;MQSB=1;BQB=0.00205318;MQ0F=0;ICB=0.916714;HOB=0.0095109;AC=5;AN=8;DP4=648,469,67,40;MQ=60;ANN=T|intergenic_region|MODIFIER|evm.TU.chr10.559-evm.TU.chr10.560|evm.TU.chr10.559-evm.TU.chr10.560|intergenic_region|evm.TU.chr10.559-evm.TU.chr10.560|||n.77234067C>T||||||	GT:PL:DP	1/1:181,24,0:8	0/1:113,0,50:6	1/1:255,36,0:12	0/0:0,21,183:7
chr10	85088345	.	A	G	999.0	.	DP=1897;VDB=0.236183;SGB=146.465;RPB=0.708384;MQB=0.988083;MQSB=0.990861;BQB=0.000495488;MQ0F=0;ICB=0.777908;HOB=0.013342;AC=5;AN=8;DP4=890,749,47,46;MQ=59;ANN=G|intron_variant|MODIFIER|evm.TU.chr10.589|evm.TU.chr10.589|transcript|evm.model.chr10.589|protein_coding|7/19|c.1277-21T>C||||||	GT:PL:DP	1/1:255,33,0:11	0/0:0,33,255:11	0/1:110,0,77:6	1/1:216,27,0:9
chr10	85090926	.	C	G	999.0	.	DP=1613;VDB=0.744072;SGB=151.635;RPB=0.809752;MQB=0.999935;MQSB=0.998819;BQB=0.00813957;MQ0F=0;ICB=0.75785;HOB=0.0137834;AC=5;AN=8;DP4=725,636,46,40;MQ=59;ANN=G|intron_variant|MODIFIER|evm.TU.chr10.589|evm.TU.chr10.589|transcript|evm.model.chr10.589|protein_coding|6/19|c.957+15G>C||||||	GT:PL:DP	1/1:228,21,0:7	0/0:0,33,255:11	0/1:102,0,156:10	1/1:255,33,0:11
chr10	95490741	.	T	C	999.0	.	DP=1577;VDB=0.67605;SGB=21.6611;RPB=0.0943895;MQB=0.999938;MQSB=0.998742;BQB=0.0253555;MQ0F=0;ICB=0.92106;HOB=0.00888871;AC=5;AN=8;DP4=755,571,4,73;MQ=59;ANN=C|intergenic_region|MODIFIER|evm.TU.chr10.670-evm.TU.chr10.671|evm.TU.chr10.670-evm.TU.chr10.671|intergenic_region|evm.TU.chr10.670-evm.TU.chr10.671|||n.95490741T>C||||||	GT:PL:DP	0/0:0,33,255:11	1/1:143,18,0:6	1/1:149,21,0:7	0/1:39,0,207:10
chr10	95491741	.	G	A	999.0	.	DP=1674;VDB=7.68767e-13;SGB=113.619;RPB=0.00735696;MQB=0.974487;MQSB=0.844121;BQB=7.00649e-45;MQ0F=0;ICB=0.92106;HOB=0.00888871;AC=5;AN=8;DP4=883,537,72,34;MQ=59;ANN=A|intergenic_region|MODIFIER|evm.TU.chr10.670-evm.TU.chr10.671|evm.TU.chr10.670-evm.TU.chr10.671|intergenic_region|evm.TU.chr10.670-evm.TU.chr10.671|||n.95491741G>A||||||	GT:PL:DP	0/0:0,36,255:12	1/1:141,18,0:6	1/1:104,15,0:5	0/1:105,0,95:9
chr10	95494195	.	C	A	999.0	.	DP=1799;VDB=0.0662453;SGB=40.4812;RPB=1.94837e-05;MQB=1.27983e-25;MQSB=0.424317;BQB=0.00173844;MQ0F=0.0811562;ICB=0.894755;HOB=0.0100138;AC=5;AN=8;DP4=920,630,68,27;MQ=48;ANN=A|intergenic_region|MODIFIER|evm.TU.chr10.670-evm.TU.chr10.671|evm.TU.chr10.670-evm.TU.chr10.671|intergenic_region|evm.TU.chr10.670-evm.TU.chr10.671|||n.95494195C>A||||||	GT:PL:DP	0/0:0,57,255:19	1/1:137,21,0:7	1/1:109,25,0:12	0/1:16,0,122:9
chr10	95525656	.	A	G	999.0	.	DP=1469;VDB=0.709353;SGB=115.246;RPB=0.793393;MQB=0.999888;MQSB=0.998872;BQB=0.559735;MQ0F=0;ICB=0.962294;HOB=0.00638265;AC=5;AN=8;DP4=593,585,62,52;MQ=59;ANN=G|intergenic_region|MODIFIER|evm.TU.chr10.670-evm.TU.chr10.671|evm.TU.chr10.670-evm.TU.chr10.671|intergenic_region|evm.TU.chr10.670-evm.TU.chr10.671|||n.95525656A>G||||||	GT:PL:DP	0/0:0,33,255:11	1/1:255,36,0:12	1/1:255,27,0:9	0/1:101,0,107:8
chr10	95532551	.	T	G	999.0	.	DP=2149;VDB=0.133798;SGB=-21.2809;RPB=0;MQB=0;MQSB=9.86039e-34;BQB=1.09334e-06;MQ0F=0.0828292;ICB=0.91101;HOB=0.0117313;AC=5;AN=8;DP4=852,694,331,66;MQ=36;ANN=G|intergenic_region|MODIFIER|evm.TU.chr10.670-evm.TU.chr10.671|evm.TU.chr10.670-evm.TU.chr10.671|intergenic_region|evm.TU.chr10.670-evm.TU.chr10.671|||n.95532551T>G||||||	GT:PL:DP	0/0:0,36,255:12	1/1:255,39,0:13	1/1:255,36,0:12	0/1:184,0,142:16
chr10	95532585	.	G	C	999.0	.	DP=2735;VDB=0.710786;SGB=-3.80642;RPB=3.23092e-11;MQB=0.993625;MQSB=1.00711e-12;BQB=0.00126408;MQ0F=0.187934;ICB=0.865724;HOB=0.0110617;AC=5;AN=8;DP4=1508,918,53,61;MQ=30;ANN=C|intergenic_region|MODIFIER|evm.TU.chr10.670-evm.TU.chr10.671|evm.TU.chr10.670-evm.TU.chr10.671|intergenic_region|evm.TU.chr10.670-evm.TU.chr10.671|||n.95532585G>C||||||	GT:PL:DP	0/0:0,39,255:13	1/1:243,36,0:12	1/1:255,33,0:11	0/1:85,0,185:29
chr10	95536224	.	G	A	999.0	.	DP=1871;VDB=0.544759;SGB=176.564;RPB=0.999999;MQB=1;MQSB=1;BQB=0.000566208;MQ0F=0;ICB=0.988303;HOB=0.00365497;AC=5;AN=8;DP4=947,594,109,56;MQ=60;ANN=A|intergenic_region|MODIFIER|evm.TU.chr10.670-evm.TU.chr10.671|evm.TU.chr10.670-evm.TU.chr10.671|intergenic_region|evm.TU.chr10.670-evm.TU.chr10.671|||n.95536224G>A||||||	GT:PL:DP	0/0:0,36,255:12	1/1:255,33,0:11	1/1:255,39,0:13	0/1:208,0,219:21
chr10	95537093	.	C	T	999.0	.	DP=1621;VDB=0.0774846;SGB=171.29;RPB=0.514427;MQB=1;MQSB=1;BQB=0.0369967;MQ0F=0;ICB=0.977093;HOB=0.0050457;AC=5;AN=8;DP4=708,612,73,73;MQ=60;ANN=T|intergenic_region|MODIFIER|evm.TU.chr10.670-evm.TU.chr10.671|evm.TU.chr10.670-evm.TU.chr10.671|intergenic_region|evm.TU.chr10.670-evm.TU.chr10.671|||n.95537093C>T||||||	GT:PL:DP	0/0:0,27,234:9	1/1:255,51,0:17	1/1:255,36,0:12	0/1:76,0,156:10
chr10	95544865	.	C	T	999.0	.	DP=1939;VDB=0.393271;SGB=225.024;RPB=0.276209;MQB=0.779467;MQSB=0.636397;BQB=9.90844e-07;MQ0F=0;ICB=0.833827;HOB=0.0120605;AC=5;AN=8;DP4=831,804,54,78;MQ=59;ANN=T|intergenic_region|MODIFIER|evm.TU.chr10.670-evm.TU.chr10.671|evm.TU.chr10.670-evm.TU.chr10.671|intergenic_region|evm.TU.chr10.670-evm.TU.chr10.671|||n.95544865C>T||||||	GT:PL:DP	0/0:0,39,255:13	1/1:238,24,0:8	1/1:165,18,0:6	0/1:153,0,190:13
chr10	96404621	.	T	G	999.0	.	DP=2039;VDB=0.539973;SGB=218.173;RPB=0.818312;MQB=1;MQSB=1;BQB=0.27817;MQ0F=0;ICB=0.969881;HOB=0.00573464;AC=5;AN=8;DP4=855,821,97,75;MQ=60;ANN=G|intergenic_region|MODIFIER|evm.TU.chr10.674-evm.TU.chr10.675|evm.TU.chr10.674-evm.TU.chr10.675|intergenic_region|evm.TU.chr10.674-evm.TU.chr10.675|||n.96404621T>G||||||	GT:PL:DP	1/1:255,30,0:10	0/1:122,0,154:11	1/1:255,33,0:11	0/0:0,66,255:22
chr10	96407135	.	G	A	999.0	.	DP=1963;VDB=0.987217;SGB=178.308;RPB=0.782334;MQB=0.999917;MQSB=0.999049;BQB=0.000352258;MQ0F=0;ICB=0.992689;HOB=0.00291436;AC=5;AN=8;DP4=883,764,87,79;MQ=59;ANN=A|intergenic_region|MODIFIER|evm.TU.chr10.674-evm.TU.chr10.675|evm.TU.chr10.674-evm.TU.chr10.675|intergenic_region|evm.TU.chr10.674-evm.TU.chr10.675|||n.96407135G>A||||||	GT:PL:DP	1/1:255,30,0:10	0/1:198,0,84:12	1/1:255,42,0:14	0/0:0,51,255:17
chr10	96458722	.	G	A	999.0	.	DP=1739;VDB=0.0985976;SGB=116.073;RPB=0.594764;MQB=0.999956;MQSB=0.999016;BQB=0.632028;MQ0F=0;ICB=0.713098;HOB=0.0144773;AC=5;AN=8;DP4=757,733,31,37;MQ=59;ANN=A|intergenic_region|MODIFIER|evm.TU.chr10.674-evm.TU.chr10.675|evm.TU.chr10.674-evm.TU.chr10.675|intergenic_region|evm.TU.chr10.674-evm.TU.chr10.675|||n.96458722G>A||||||	GT:PL:DP	1/1:250,30,0:10	0/1:158,0,102:10	0/0:0,36,255:12	1/1:255,30,0:10
chr10	96461119	.	G	T	999.0	.	DP=1621;VDB=0.266947;SGB=82.7666;RPB=0.687072;MQB=0.999601;MQSB=0.990784;BQB=0.349475;MQ0F=0;ICB=0.713771;HOB=0.0145778;AC=5;AN=8;DP4=694,701,33,27;MQ=59;ANN=T|intergenic_region|MODIFIER|evm.TU.chr10.674-evm.TU.chr10.675|evm.TU.chr10.674-evm.TU.chr10.675|intergenic_region|evm.TU.chr10.674-evm.TU.chr10.675|||n.96461119G>T||||||	GT:PL:DP	1/1:241,27,0:9	0/1:149,0,139:10	0/0:0,36,255:12	1/1:225,24,0:8
chr10	102965968	.	C	T	999.0	.	DP=2023;VDB=0.210732;SGB=184.469;RPB=0.708584;MQB=0.999803;MQSB=0.999936;BQB=0.000898945;MQ0F=0.000494315;ICB=0.758664;HOB=0.0138712;AC=5;AN=8;DP4=962,725,53,46;MQ=59;ANN=T|upstream_gene_variant|MODIFIER|evm.TU.chr10.810|evm.TU.chr10.810|transcript|evm.model.chr10.810|protein_coding||c.-3246C>T|||||3246|,T|intergenic_region|MODIFIER|evm.TU.chr10.809-evm.TU.chr10.810|evm.TU.chr10.809-evm.TU.chr10.…	GT:PL:DP	0/0:0,30,255:10	1/1:255,45,0:15	1/1:174,21,0:7	0/1:156,0,99:11
chr11	971177	.	G	A	999.0	.	DP=1859;VDB=0.362069;SGB=159.019;RPB=0.744818;MQB=0.938998;MQSB=0.985531;BQB=8.63338e-06;MQ0F=0.0188273;ICB=0.907436;HOB=0.00945483;AC=5;AN=8;DP4=900,667,75,47;MQ=58;ANN=A|intergenic_region|MODIFIER|evm.TU.chr11.2-evm.TU.chr11.3|evm.TU.chr11.2-evm.TU.chr11.3|intergenic_region|evm.TU.chr11.2-evm.TU.chr11.3|||n.971177G>A||||||	GT:PL:DP	0/1:119,0,168:12	1/1:255,25,0:12	0/0:0,30,244:10	1/1:255,45,0:15
chr11	987777	.	A	C	999.0	.	DP=1551;VDB=0.0083381;SGB=169.426;RPB=0.675633;MQB=0.645836;MQSB=0.0464279;BQB=0.0972435;MQ0F=0.00322373;ICB=0.897124;HOB=0.0100545;AC=5;AN=8;DP4=780,507,76,42;MQ=56;ANN=C|intergenic_region|MODIFIER|evm.TU.chr11.2-evm.TU.chr11.3|evm.TU.chr11.2-evm.TU.chr11.3|intergenic_region|evm.TU.chr11.2-evm.TU.chr11.3|||n.987777A>C||||||	GT:PL:DP	0/1:126,0,126:10	1/1:241,27,0:9	0/0:0,24,255:8	1/1:174,24,0:8
chr11	988232	.	G	A	999.0	.	DP=2110;VDB=0.464329;SGB=171.611;RPB=0.569227;MQB=0.366051;MQSB=0.00438162;BQB=6.02006e-06;MQ0F=0.122749;ICB=0.880086;HOB=0.0105321;AC=5;AN=8;DP4=1025,776,69,57;MQ=41;ANN=A|intergenic_region|MODIFIER|evm.TU.chr11.2-evm.TU.chr11.3|evm.TU.chr11.2-evm.TU.chr11.3|intergenic_region|evm.TU.chr11.2-evm.TU.chr11.3|||n.988232G>A||||||	GT:PL:DP	0/1:13,0,144:8	1/1:161,15,0:5	0/0:0,36,251:12	1/1:238,20,0:10
chr11	988270	.	A	G	999.0	.	DP=2129;VDB=0.815879;SGB=170.29;RPB=0.807804;MQB=0.48542;MQSB=0.0491082;BQB=8.48595e-05;MQ0F=0.124002;ICB=0.880086;HOB=0.0105321;AC=5;AN=8;DP4=1002,796,74,49;MQ=42;ANN=G|intergenic_region|MODIFIER|evm.TU.chr11.2-evm.TU.chr11.3|evm.TU.chr11.2-evm.TU.chr11.3|intergenic_region|evm.TU.chr11.2-evm.TU.chr11.3|||n.988270A>G||||||	GT:PL:DP	0/1:76,0,135:10	1/1:161,15,0:5	0/0:0,33,255:11	1/1:200,15,0:8
chr11	21614858	.	G	A	999.0	.	DP=1491;VDB=2.4027e-13;SGB=147.391;RPB=0.959983;MQB=0.00980535;MQSB=0.522667;BQB=2.73862e-05;MQ0F=0.00536553;ICB=0.590262;HOB=0.0299249;AC=5;AN=8;DP4=592,504,138,125;MQ=52;ANN=A|intergenic_region|MODIFIER|evm.TU.chr11.56-evm.TU.chr11.57|evm.TU.chr11.56-evm.TU.chr11.57|intergenic_region|evm.TU.chr11.56-evm.TU.chr11.57|||n.21614858G>A||||||	GT:PL:DP	0/0:0,36,230:12	0/1:70,6,0:2	1/1:196,21,0:7	1/1:103,12,0:4
chr11	23338400	.	C	G	999.0	.	DP=1476;VDB=0.18757;SGB=124.742;RPB=0.555684;MQB=1;MQSB=1;BQB=2.63662e-05;MQ0F=0;ICB=0.637142;HOB=0.015675;AC=5;AN=8;DP4=693,583,35,26;MQ=60;ANN=G|intergenic_region|MODIFIER|evm.TU.chr11.68-evm.TU.chr11.69|evm.TU.chr11.68-evm.TU.chr11.69|intergenic_region|evm.TU.chr11.68-evm.TU.chr11.69|||n.23338400C>G||||||	GT:PL:DP	1/1:255,33,0:11	0/0:0,27,255:9	0/1:157,0,79:9	1/1:207,21,0:7
chr11	29285069	.	C	T	999.0	.	DP=1510;VDB=0.297633;SGB=152.873;RPB=0.949749;MQB=1;MQSB=1;BQB=0.185039;MQ0F=0;ICB=0.834348;HOB=0.0120889;AC=5;AN=8;DP4=720,537,47,50;MQ=60;ANN=T|intergenic_region|MODIFIER|evm.TU.chr11.92-evm.TU.chr11.93|evm.TU.chr11.92-evm.TU.chr11.93|intergenic_region|evm.TU.chr11.92-evm.TU.chr11.93|||n.29285069C>T||||||	GT:PL:DP	0/0:0,18,176:6	0/1:136,0,106:9	1/1:201,21,0:7	1/1:216,21,0:7
chr11	32210725	.	A	C	999.0	.	DP=1840;VDB=0.878504;SGB=91.2987;RPB=0.52079;MQB=0.998419;MQSB=0.999371;BQB=0.0837636;MQ0F=0.000543478;ICB=0.778341;HOB=0.013382;AC=5;AN=8;DP4=867,654,36,35;MQ=59;ANN=C|intergenic_region|MODIFIER|evm.TU.chr11.101-evm.TU.chr11.102|evm.TU.chr11.101-evm.TU.chr11.102|intergenic_region|evm.TU.chr11.101-evm.TU.chr11.102|||n.32210725A>C||||||	GT:PL:DP	1/1:255,30,0:10	0/0:0,45,255:15	1/1:205,24,0:8	0/1:100,0,96:7
chr11	32213381	.	G	A	999.0	.	DP=1685;VDB=0.375391;SGB=126.855;RPB=0.987098;MQB=0.999793;MQSB=0.995986;BQB=0.0788328;MQ0F=0.00118694;ICB=0.758255;HOB=0.0138272;AC=5;AN=8;DP4=738,719,40,37;MQ=59;ANN=A|intergenic_region|MODIFIER|evm.TU.chr11.101-evm.TU.chr11.102|evm.TU.chr11.101-evm.TU.chr11.102|intergenic_region|evm.TU.chr11.101-evm.TU.chr11.102|||n.32213381G>A||||||	GT:PL:DP	1/1:255,33,0:11	0/0:0,48,255:16	1/1:227,24,0:8	0/1:50,0,135:6
chr11	32227888	.	C	A	999.0	.	DP=1631;VDB=0.252277;SGB=104.601;RPB=0.367272;MQB=0.424797;MQSB=0;BQB=0.0306678;MQ0F=0.0288167;ICB=0.833311;HOB=0.0120321;AC=5;AN=8;DP4=716,702,48,45;MQ=28;ANN=A|intergenic_region|MODIFIER|evm.TU.chr11.101-evm.TU.chr11.102|evm.TU.chr11.101-evm.TU.chr11.102|intergenic_region|evm.TU.chr11.101-evm.TU.chr11.102|||n.32227888C>A||||||	GT:PL:DP	1/1:161,21,0:7	0/0:0,24,194:8	1/1:161,21,0:7	0/1:90,0,163:17
chr11	32229216	.	C	T	551.0	.	DP=1075;VDB=0.398182;SGB=63.6388;RPB=0.996545;MQB=0.521618;MQSB=0;BQB=0.0136471;MQ0F=0.43814;ICB=0.759077;HOB=0.0139154;AC=5;AN=8;DP4=720,198,45,18;MQ=23;ANN=T|intergenic_region|MODIFIER|evm.TU.chr11.101-evm.TU.chr11.102|evm.TU.chr11.101-evm.TU.chr11.102|intergenic_region|evm.TU.chr11.101-evm.TU.chr11.102|||n.32229216C>T||||||	GT:PL:DP	1/1:95,18,0:6	0/0:0,27,137:9	1/1:117,15,0:5	0/1:45,0,91:11
chr11	32236815	.	A	G	999.0	.	DP=1868;VDB=0.438606;SGB=183.828;RPB=0.914275;MQB=0.999688;MQSB=0.995218;BQB=0.414581;MQ0F=0.000535332;ICB=0.908025;HOB=0.00946069;AC=5;AN=8;DP4=881,664,82,53;MQ=59;ANN=G|intergenic_region|MODIFIER|evm.TU.chr11.101-evm.TU.chr11.102|evm.TU.chr11.101-evm.TU.chr11.102|intergenic_region|evm.TU.chr11.101-evm.TU.chr11.102|||n.32236815A>G||||||	GT:PL:DP	1/1:255,30,0:10	0/0:0,39,255:13	1/1:255,33,0:11	0/1:104,0,170:11
chr11	32242852	.	G	A	999.0	.	DP=1851;VDB=0.758894;SGB=155.998;RPB=0.718491;MQB=1;MQSB=1;BQB=0.030302;MQ0F=0;ICB=0.909815;HOB=0.00947664;AC=5;AN=8;DP4=877,681,79,49;MQ=60;ANN=A|intergenic_region|MODIFIER|evm.TU.chr11.101-evm.TU.chr11.102|evm.TU.chr11.101-evm.TU.chr11.102|intergenic_region|evm.TU.chr11.101-evm.TU.chr11.102|||n.32242852G>A||||||	GT:PL:DP	1/1:221,24,0:8	0/0:0,21,178:7	1/1:165,18,0:6	0/1:122,0,114:11
chr11	32249617	.	G	A	999.0	.	DP=1926;VDB=0.68267;SGB=174.277;RPB=0.548016;MQB=0.992497;MQSB=0.999991;BQB=0.048273;MQ0F=0;ICB=0.952166;HOB=0.00706948;AC=5;AN=8;DP4=850,762,76,74;MQ=59;ANN=A|intergenic_region|MODIFIER|evm.TU.chr11.101-evm.TU.chr11.102|evm.TU.chr11.101-evm.TU.chr11.102|intergenic_region|evm.TU.chr11.101-evm.TU.chr11.102|||n.32249617G>A||||||	GT:PL:DP	1/1:255,48,0:16	0/0:0,30,255:10	1/1:243,27,0:9	0/1:151,0,186:14
chr11	46259435	.	G	A	999.0	.	DP=1465;VDB=1.08736e-06;SGB=-91.4845;RPB=5.59158e-09;MQB=3.45887e-25;MQSB=0.0567532;BQB=0.00613109;MQ0F=0.0225256;ICB=0.975025;HOB=0.0054259;AC=5;AN=8;DP4=749,519,27,41;MQ=49;ANN=A|intergenic_region|MODIFIER|evm.TU.chr11.186-evm.TU.chr11.187|evm.TU.chr11.186-evm.TU.chr11.187|intergenic_region|evm.TU.chr11.186-evm.TU.chr11.187|||n.46259435G>A||||||	GT:PL:DP	0/0:0,21,205:7	1/1:130,12,0:4	1/1:117,12,0:4	0/1:73,6,0:2
chr11	46259438	.	T	C	999.0	.	DP=1475;VDB=1.9705e-07;SGB=-113.056;RPB=1.07032e-11;MQB=1.63971e-25;MQSB=0.00181418;BQB=0.122188;MQ0F=0.0223729;ICB=0.982742;HOB=0.00458626;AC=5;AN=8;DP4=651,504,30,41;MQ=49;ANN=C|intergenic_region|MODIFIER|evm.TU.chr11.186-evm.TU.chr11.187|evm.TU.chr11.186-evm.TU.chr11.187|intergenic_region|evm.TU.chr11.186-evm.TU.chr11.187|||n.46259438T>C||||||	GT:PL:DP	0/0:0,18,185:6	1/1:130,12,0:4	1/1:117,12,0:4	0/1:73,6,0:2
chr11	46259440	.	G	C	999.0	.	DP=1484;VDB=4.85722e-25;SGB=-82.4641;RPB=1.28884e-16;MQB=7.04504e-22;MQSB=0.0118898;BQB=0.0887022;MQ0F=0.0222372;ICB=0.982275;HOB=0.00462963;AC=5;AN=8;DP4=711,522,26,40;MQ=49;ANN=C|intergenic_region|MODIFIER|evm.TU.chr11.186-evm.TU.chr11.187|evm.TU.chr11.186-evm.TU.chr11.187|intergenic_region|evm.TU.chr11.186-evm.TU.chr11.187|||n.46259440G>C||||||	GT:PL:DP	0/0:0,21,205:7	1/1:130,12,0:4	1/1:117,12,0:4	0/1:73,6,0:2
chr11	53466880	.	G	A	999.0	.	DP=1461;VDB=0.961845;SGB=7.93024;RPB=0.58934;MQB=8.883e-11;MQSB=7.05371e-13;BQB=0.000148171;MQ0F=0.0855578;ICB=0.962837;HOB=0.00636049;AC=5;AN=8;DP4=537,692,17,85;MQ=39;ANN=A|intergenic_region|MODIFIER|evm.TU.chr11.207-evm.TU.chr11.208|evm.TU.chr11.207-evm.TU.chr11.208|intergenic_region|evm.TU.chr11.207-evm.TU.chr11.208|||n.53466880G>A||||||	GT:PL:DP	1/1:134,15,0:8	1/1:78,15,0:5	0/0:0,9,40:3	0/1:124,5,0:8
chr11	59491459	.	C	T	999.0	.	DP=1661;VDB=0.642242;SGB=124.531;RPB=0.770645;MQB=0.999941;MQSB=0.998945;BQB=0.00413833;MQ0F=0;ICB=0.758255;HOB=0.0138272;AC=5;AN=8;DP4=684,724,43,39;MQ=59;ANN=T|intergenic_region|MODIFIER|evm.TU.chr11.213-evm.TU.chr11.214|evm.TU.chr11.213-evm.TU.chr11.214|intergenic_region|evm.TU.chr11.213-evm.TU.chr11.214|||n.59491459C>T||||||	GT:PL:DP	0/1:134,0,156:10	1/1:255,30,0:10	0/0:0,39,255:13	1/1:255,36,0:12
chr11	59625000	.	T	G	999.0	.	DP=1785;VDB=0.353429;SGB=155.234;RPB=0.424992;MQB=0.0622299;MQSB=0.911591;BQB=0.0107944;MQ0F=0.0212885;ICB=0.982939;HOB=0.00437635;AC=5;AN=8;DP4=739,707,77,66;MQ=47;ANN=G|intron_variant|MODIFIER|evm.TU.chr11.214|evm.TU.chr11.214|transcript|evm.model.chr11.214|protein_coding|3/4|c.1788+3637T>G||||||	GT:PL:DP	0/1:113,0,110:8	1/1:227,21,0:7	0/0:0,45,255:15	1/1:255,28,0:13
chr11	59636037	.	G	A	999.0	.	DP=1661;VDB=0.585721;SGB=153.545;RPB=0.79358;MQB=1;MQSB=1;BQB=0.0984316;MQ0F=0;ICB=0.998876;HOB=0.00117531;AC=5;AN=8;DP4=717,631,93,64;MQ=60;ANN=A|intron_variant|MODIFIER|evm.TU.chr11.214|evm.TU.chr11.214|transcript|evm.model.chr11.214|protein_coding|4/4|c.1995+2612G>A||||||	GT:PL:DP	0/1:104,0,139:8	1/1:255,33,0:11	0/0:0,30,255:10	1/1:227,27,0:9
chr11	59695351	.	G	C	999.0	.	DP=1494;VDB=0.0262474;SGB=124.822;RPB=0.182592;MQB=1;MQSB=1;BQB=5.64953e-06;MQ0F=0;ICB=0.971417;HOB=0.00565011;AC=5;AN=8;DP4=676,560,72,50;MQ=60;ANN=C|intergenic_region|MODIFIER|evm.TU.chr11.216-evm.TU.chr11.217|evm.TU.chr11.216-evm.TU.chr11.217|intergenic_region|evm.TU.chr11.216-evm.TU.chr11.217|||n.59695351G>C||||||	GT:PL:DP	0/1:95,0,156:10	1/1:225,24,0:8	0/0:0,27,239:9	1/1:207,21,0:7
chr11	59705992	.	T	C	999.0	.	DP=1790;VDB=0.0454371;SGB=211.073;RPB=0.624853;MQB=0.561683;MQSB=0.907315;BQB=8.24666e-05;MQ0F=0;ICB=0.977093;HOB=0.0050457;AC=5;AN=8;DP4=647,797,72,97;MQ=58;ANN=C|upstream_gene_variant|MODIFIER|evm.TU.chr11.217|evm.TU.chr11.217|transcript|evm.model.chr11.217|protein_coding||c.-4964T>C|||||4964|,C|intergenic_region|MODIFIER|evm.TU.chr11.216-evm.TU.chr11.217|evm.TU.chr11.216-evm.TU.chr11.217|inter…	GT:PL:DP	0/1:97,0,196:12	1/1:255,39,0:13	0/0:0,30,255:10	1/1:221,24,0:8
chr11	59727919	.	T	C	999.0	.	DP=1542;VDB=0.605925;SGB=154.69;RPB=0.0733828;MQB=0.99434;MQSB=0.999959;BQB=0.00839844;MQ0F=0;ICB=0.994895;HOB=0.00263099;AC=5;AN=8;DP4=662,549,95,76;MQ=59;ANN=C|intron_variant|MODIFIER|evm.TU.chr11.217|evm.TU.chr11.217|transcript|evm.model.chr11.217|protein_coding|4/101|c.663-19T>C||||||	GT:PL:DP	0/1:118,0,191:13	1/1:255,30,0:10	0/0:0,30,255:10	1/1:172,21,0:7
chr11	59728727	.	T	C	999.0	.	DP=1593;VDB=0.77354;SGB=189.065;RPB=0.954106;MQB=0.999843;MQSB=0.998773;BQB=0.000925696;MQ0F=0;ICB=0.995602;HOB=0.00242313;AC=5;AN=8;DP4=678,571,99,89;MQ=59;ANN=C|intron_variant|MODIFIER|evm.TU.chr11.217|evm.TU.chr11.217|transcript|evm.model.chr11.217|protein_coding|5/101|c.855+597T>C||||||	GT:PL:DP	0/1:16,0,160:7	1/1:255,39,0:13	0/0:0,33,255:11	1/1:255,42,0:14
chr11	59745780	.	C	T	999.0	.	DP=1625;VDB=0.424315;SGB=166.4;RPB=0.650662;MQB=0.991177;MQSB=0.999097;BQB=5.77363e-05;MQ0F=0;ICB=0.989417;HOB=0.00351605;AC=5;AN=8;DP4=717,631,71,81;MQ=59;ANN=T|intron_variant|MODIFIER|evm.TU.chr11.217|evm.TU.chr11.217|transcript|evm.model.chr11.217|protein_coding|13/101|c.1934+22C>T||||||	GT:PL:DP	0/1:129,0,170:12	1/1:255,36,0:12	0/0:0,48,255:16	1/1:255,30,0:10
chr11	75041550	.	T	A	999.0	.	DP=1588;VDB=0.896841;SGB=-129.569;RPB=1.81527e-08;MQB=5.97818e-19;MQSB=1.52483e-07;BQB=0.000910724;MQ0F=0.0982368;ICB=0.944581;HOB=0.00765306;AC=5;AN=8;DP4=627,689,47,64;MQ=35;ANN=A|intron_variant|MODIFIER|evm.TU.chr11.304|evm.TU.chr11.304|transcript|evm.model.chr11.304|protein_coding|2/33|c.137+11843T>A||||||	GT:PL:DP	0/1:21,0,116:6	0/0:0,18,175:6	1/1:123,18,0:6	1/1:155,21,0:8
chr11	76161786	.	A	G	999.0	.	DP=1689;VDB=0.89299;SGB=187.661;RPB=0.511337;MQB=1;MQSB=1;BQB=0.000932579;MQ0F=0;ICB=0.99631;HOB=0.00209591;AC=5;AN=8;DP4=696,681,89,79;MQ=60;ANN=G|intergenic_region|MODIFIER|evm.TU.chr11.313-evm.TU.chr11.314|evm.TU.chr11.313-evm.TU.chr11.314|intergenic_region|evm.TU.chr11.313-evm.TU.chr11.314|||n.76161786A>G||||||	GT:PL:DP	0/1:157,0,131:11	1/1:255,45,0:15	1/1:211,24,0:8	0/0:0,33,255:11
chr11	76161969	.	C	A	999.0	.	DP=1752;VDB=0.335529;SGB=171.178;RPB=0.992399;MQB=0.999172;MQSB=0.992992;BQB=0.0123034;MQ0F=0;ICB=0.961212;HOB=0.00642505;AC=5;AN=8;DP4=788,654,79,61;MQ=59;ANN=A|intergenic_region|MODIFIER|evm.TU.chr11.313-evm.TU.chr11.314|evm.TU.chr11.313-evm.TU.chr11.314|intergenic_region|evm.TU.chr11.313-evm.TU.chr11.314|||n.76161969C>A||||||	GT:PL:DP	0/1:133,0,134:10	1/1:200,21,0:7	1/1:201,21,0:7	0/0:0,24,225:8
chr11	76163927	.	G	A	999.0	.	DP=1863;VDB=0.715238;SGB=189.722;RPB=0.97191;MQB=0.99969;MQSB=0.997269;BQB=0.118957;MQ0F=0;ICB=0.908618;HOB=0.00946629;AC=5;AN=8;DP4=874,666,75,58;MQ=59;ANN=A|intergenic_region|MODIFIER|evm.TU.chr11.313-evm.TU.chr11.314|evm.TU.chr11.313-evm.TU.chr11.314|intergenic_region|evm.TU.chr11.313-evm.TU.chr11.314|||n.76163927G>A||||||	GT:PL:DP	0/1:189,0,156:14	1/1:255,45,0:15	1/1:178,21,0:7	0/0:0,36,255:12
chr11	76164064	.	G	A	999.0	.	DP=1825;VDB=0.96812;SGB=214.84;RPB=0.890727;MQB=0.998632;MQSB=0.99999;BQB=0.168898;MQ0F=0.000547945;ICB=0.907436;HOB=0.00945483;AC=5;AN=8;DP4=768,745,82,61;MQ=59;ANN=A|intergenic_region|MODIFIER|evm.TU.chr11.313-evm.TU.chr11.314|evm.TU.chr11.313-evm.TU.chr11.314|intergenic_region|evm.TU.chr11.313-evm.TU.chr11.314|||n.76164064G>A||||||	GT:PL:DP	0/1:174,0,196:13	1/1:255,54,0:18	1/1:255,24,0:8	0/0:0,24,227:8
[truncated: 1,480 more rows]
