# Supplementary material for: A Novel Insight into the Identification of Potential SNP Markers for the Genomic Characterization of Buffalo Breeds in Pakistan
Source: Animals (Basel). 2023 Aug 7;13(15):2543. doi: 10.3390/ani13152543 (PMC10416883; doi:10.3390/ani13152543)
Supplement: Supplementary file 1 [file animals-13-02543-s001.zip › S3_NiliRavi_specific_annotated_markers.vcf]

##fileformat=VCFv4.2
##SnpEffVersion="4.3t (build 2017-11-24 10:18), by Pablo Cingolani"
##SnpEffCmd="SnpEff GWHAAKA000000001 nr_specific.vcf "
##INFO=<ID=ANN,Number=.,Type=String,Description="Functional annotations: 'Allele | Annotation | Annotation_Impact | Gene_Name | Gene_ID | Feature_Type | Feature_ID | Transcript_BioType | Rank | HGVS.c | HGVS.p | cDNA.pos / cDNA.length | CDS.pos / CDS.length | AA.pos / AA.length | Distance | ERRORS / WARNINGS / INFO' ">
##INFO=<ID=LOF,Number=.,Type=String,Description="Predicted loss of function effects for this variant. Format: 'Gene_Name | Gene_ID | Number_of_transcripts_in_gene | Percent_of_transcripts_affected'">
##INFO=<ID=NMD,Number=.,Type=String,Description="Predicted nonsense mediated decay effects for this variant. Format: 'Gene_Name | Gene_ID | Number_of_transcripts_in_gene | Percent_of_transcripts_affected'">
##FILTER=<ID=PASS,Description="All filters passed">	0	.	.	.	.	.	.	.
##contig=<ID=chr1,length=269091005>	0	.	.	.	.	.	.	.
##contig=<ID=chr9,length=106316390>	0	.	.	.	.	.	.	.
##contig=<ID=chr10,length=103962844>	0	.	.	.	.	.	.	.
##contig=<ID=chr11,length=99706322>	0	.	.	.	.	.	.	.
##contig=<ID=chr19,length=61220728>	0	.	.	.	.	.	.	.
##contig=<ID=chr13,length=82281663>	0	.	.	.	.	.	.	.
##contig=<ID=chr15,length=79701688>	0	.	.	.	.	.	.	.
##contig=<ID=chr14,length=81273418>	0	.	.	.	.	.	.	.
##contig=<ID=chr16,length=72627247>	0	.	.	.	.	.	.	.
##contig=<ID=chr17,length=70861752>	0	.	.	.	.	.	.	.
##contig=<ID=chr18,length=68693571>	0	.	.	.	.	.	.	.
##contig=<ID=chr2,length=201297902>	0	.	.	.	.	.	.	.
##contig=<ID=chr20,length=61114690>	0	.	.	.	.	.	.	.
##contig=<ID=chr21,length=60677867>	0	.	.	.	.	.	.	.
##contig=<ID=chr12,length=84771376>	0	.	.	.	.	.	.	.
##contig=<ID=chr22,length=51137972>	0	.	.	.	.	.	.	.
##contig=<ID=chr23,length=42336660>	0	.	.	.	.	.	.	.
##contig=<ID=chr3,length=186516009>	0	.	.	.	.	.	.	.
##contig=<ID=chr4,length=172189080>	0	.	.	.	.	.	.	.
##contig=<ID=chrX,length=136214062>	0	.	.	.	.	.	.	.
##contig=<ID=chr5,length=124909624>	0	.	.	.	.	.	.	.
##contig=<ID=chr6,length=118624062>	0	.	.	.	.	.	.	.
##contig=<ID=chr7,length=117253548>	0	.	.	.	.	.	.	.
##contig=<ID=chr8,length=114586648>	0	.	.	.	.	.	.	.
##contig=<ID=ctg861_pilon_pilon_obj,length=71723>	0	.	.	.	.	.	.	.
##contig=<ID=ctg1658_pilon_pilon_obj,length=13271>	0	.	.	.	.	.	.	.
##contig=<ID=ctg831_pilon_pilon_obj,length=57437>	0	.	.	.	.	.	.	.
##contig=<ID=ctg1851_pilon_pilon_obj,length=10086>	0	.	.	.	.	.	.	.
##contig=<ID=ctg1076_pilon_pilon_obj,length=35982>	0	.	.	.	.	.	.	.
##contig=<ID=ctg1134_pilon_pilon_obj,length=17584>	0	.	.	.	.	.	.	.
##contig=<ID=ctg1626_pilon_pilon_obj,length=9360>	0	.	.	.	.	.	.	.
##contig=<ID=ctg1343_pilon_pilon_obj,length=57732>	0	.	.	.	.	.	.	.
##contig=<ID=ctg1446_pilon_pilon_obj,length=33790>	0	.	.	.	.	.	.	.
##contig=<ID=ctg1838_pilon_pilon_obj,length=12416>	0	.	.	.	.	.	.	.
##contig=<ID=ctg1837_pilon_pilon_obj,length=17390>	0	.	.	.	.	.	.	.
##contig=<ID=ctg503_pilon_pilon_obj,length=322888>	0	.	.	.	.	.	.	.
##contig=<ID=ctg1914_pilon_pilon_obj,length=31547>	0	.	.	.	.	.	.	.
##contig=<ID=ctg1303_pilon_pilon_obj,length=13952>	0	.	.	.	.	.	.	.
##contig=<ID=ctg1872_pilon_pilon_obj,length=12048>	0	.	.	.	.	.	.	.
##contig=<ID=ctg646_pilon_pilon_obj,length=148687>	0	.	.	.	.	.	.	.
##contig=<ID=ctg664_pilon_pilon_obj,length=46257>	0	.	.	.	.	.	.	.
##contig=<ID=ctg687_pilon_pilon_obj,length=102676>	0	.	.	.	.	.	.	.
##contig=<ID=ctg1390_pilon_pilon_obj,length=21741>	0	.	.	.	.	.	.	.
##contig=<ID=ctg1939_pilon_pilon_obj,length=15414>	0	.	.	.	.	.	.	.
##contig=<ID=ctg1981_pilon_pilon_obj,length=25709>	0	.	.	.	.	.	.	.
##contig=<ID=ctg769_pilon_pilon_obj,length=29945>	0	.	.	.	.	.	.	.
##contig=<ID=ctg1895_pilon_pilon_obj,length=18743>	0	.	.	.	.	.	.	.
##contig=<ID=ctg1782_pilon_pilon_obj,length=11128>	0	.	.	.	.	.	.	.
##contig=<ID=ctg1742_pilon_pilon_obj,length=9588>	0	.	.	.	.	.	.	.
##contig=<ID=ctg704_pilon_pilon_obj,length=40266>	0	.	.	.	.	.	.	.
##contig=<ID=ctg1490_pilon_pilon_obj,length=25896>	0	.	.	.	.	.	.	.
##contig=<ID=ctg1077_pilon_pilon_obj,length=16057>	0	.	.	.	.	.	.	.
##contig=<ID=ctg620_pilon_pilon_obj,length=70572>	0	.	.	.	.	.	.	.
##contig=<ID=Super-Scaffold_1454,length=628925>	0	.	.	.	.	.	.	.
##contig=<ID=ctg761_pilon_pilon_obj,length=81089>	0	.	.	.	.	.	.	.
##contig=<ID=ctg1623_pilon_pilon_obj,length=10221>	0	.	.	.	.	.	.	.
##contig=<ID=ctg1598_pilon_pilon_obj,length=14564>	0	.	.	.	.	.	.	.
##contig=<ID=ctg530_pilon_pilon_obj,length=313194>	0	.	.	.	.	.	.	.
##contig=<ID=ctg847_pilon_pilon_obj,length=25417>	0	.	.	.	.	.	.	.
##contig=<ID=ctg593_pilon_pilon_obj,length=125840>	0	.	.	.	.	.	.	.
##contig=<ID=ctg719_pilon_pilon_obj,length=41702>	0	.	.	.	.	.	.	.
##contig=<ID=ctg1814_pilon_pilon_obj,length=10756>	0	.	.	.	.	.	.	.
##contig=<ID=ctg683_pilon_pilon_obj,length=56668>	0	.	.	.	.	.	.	.
##contig=<ID=ctg1898_pilon_pilon_obj,length=19072>	0	.	.	.	.	.	.	.
##contig=<ID=ctg1586_pilon_pilon_obj,length=11736>	0	.	.	.	.	.	.	.
##contig=<ID=ctg1933_pilon_pilon_obj,length=11012>	0	.	.	.	.	.	.	.
##contig=<ID=ctg922_pilon_pilon_obj,length=21255>	0	.	.	.	.	.	.	.
##contig=<ID=ctg1688_pilon_pilon_obj,length=14453>	0	.	.	.	.	.	.	.
##contig=<ID=ctg1214_pilon_pilon_obj,length=12253>	0	.	.	.	.	.	.	.
##contig=<ID=ctg1426_pilon_pilon_obj,length=11770>	0	.	.	.	.	.	.	.
##contig=<ID=ctg984_pilon_pilon_obj,length=24332>	0	.	.	.	.	.	.	.
##contig=<ID=ctg1615_pilon_pilon_obj,length=27090>	0	.	.	.	.	.	.	.
##contig=<ID=ctg822_pilon_pilon_obj,length=24722>	0	.	.	.	.	.	.	.
##contig=<ID=ctg1017_pilon_pilon_obj,length=19023>	0	.	.	.	.	.	.	.
##contig=<ID=ctg1284_pilon_pilon_obj,length=73993>	0	.	.	.	.	.	.	.
##contig=<ID=ctg1793_pilon_pilon_obj,length=10636>	0	.	.	.	.	.	.	.
##contig=<ID=ctg838_pilon_pilon_obj,length=31838>	0	.	.	.	.	.	.	.
##contig=<ID=ctg1023_pilon_pilon_obj,length=36009>	0	.	.	.	.	.	.	.
##contig=<ID=ctg909_pilon_pilon_obj,length=21577>	0	.	.	.	.	.	.	.
##contig=<ID=ctg1173_pilon_pilon_obj,length=24948>	0	.	.	.	.	.	.	.
##contig=<ID=ctg1927_pilon_pilon_obj,length=12459>	0	.	.	.	.	.	.	.
##contig=<ID=ctg1289_pilon_pilon_obj,length=12799>	0	.	.	.	.	.	.	.
##contig=<ID=ctg633_pilon_pilon_obj,length=63683>	0	.	.	.	.	.	.	.
##contig=<ID=ctg1859_pilon_pilon_obj,length=10532>	0	.	.	.	.	.	.	.
##contig=<ID=ctg1856_pilon_pilon_obj,length=10394>	0	.	.	.	.	.	.	.
##contig=<ID=ctg1788_pilon_pilon_obj,length=14604>	0	.	.	.	.	.	.	.
##contig=<ID=ctg825_pilon_pilon_obj,length=25170>	0	.	.	.	.	.	.	.
##contig=<ID=ctg1507_pilon_pilon_obj,length=36124>	0	.	.	.	.	.	.	.
##contig=<ID=ctg785_pilon_pilon_obj,length=28400>	0	.	.	.	.	.	.	.
##contig=<ID=ctg1527_pilon_pilon_obj,length=28512>	0	.	.	.	.	.	.	.
##contig=<ID=ctg1375_pilon_pilon_obj,length=33276>	0	.	.	.	.	.	.	.
##contig=<ID=ctg1382_pilon_pilon_obj,length=11728>	0	.	.	.	.	.	.	.
##contig=<ID=ctg1885_pilon_pilon_obj,length=11120>	0	.	.	.	.	.	.	.
##contig=<ID=ctg1029_pilon_pilon_obj,length=15838>	0	.	.	.	.	.	.	.
##contig=<ID=ctg1638_pilon_pilon_obj,length=16292>	0	.	.	.	.	.	.	.
##contig=<ID=ctg1535_pilon_pilon_obj,length=23757>	0	.	.	.	.	.	.	.
##contig=<ID=ctg1370_pilon_pilon_obj,length=15359>	0	.	.	.	.	.	.	.
##contig=<ID=ctg1597_pilon_pilon_obj,length=30760>	0	.	.	.	.	.	.	.
##contig=<ID=ctg837_pilon_pilon_obj,length=25526>	0	.	.	.	.	.	.	.
##contig=<ID=ctg735_pilon_pilon_obj,length=45102>	0	.	.	.	.	.	.	.
##contig=<ID=ctg1993_pilon_pilon_obj,length=13022>	0	.	.	.	.	.	.	.
##contig=<ID=ctg637_pilon_pilon_obj,length=63423>	0	.	.	.	.	.	.	.
##contig=<ID=ctg696_pilon_pilon_obj,length=41232>	0	.	.	.	.	.	.	.
##contig=<ID=ctg609_pilon_pilon_obj,length=125108>	0	.	.	.	.	.	.	.
##contig=<ID=ctg1231_pilon_pilon_obj,length=37952>	0	.	.	.	.	.	.	.
##contig=<ID=ctg923_pilon_pilon_obj,length=19952>	0	.	.	.	.	.	.	.
##contig=<ID=ctg1103_pilon_pilon_obj,length=14327>	0	.	.	.	.	.	.	.
##contig=<ID=ctg1604_pilon_pilon_obj,length=20229>	0	.	.	.	.	.	.	.
##contig=<ID=ctg1608_pilon_pilon_obj,length=18282>	0	.	.	.	.	.	.	.
##contig=<ID=ctg827_pilon_pilon_obj,length=26654>	0	.	.	.	.	.	.	.
##contig=<ID=ctg996_pilon_pilon_obj,length=18398>	0	.	.	.	.	.	.	.
##contig=<ID=ctg1614_pilon_pilon_obj,length=24072>	0	.	.	.	.	.	.	.
##contig=<ID=ctg1779_pilon_pilon_obj,length=21884>	0	.	.	.	.	.	.	.
##contig=<ID=ctg1594_pilon_pilon_obj,length=20296>	0	.	.	.	.	.	.	.
##contig=<ID=ctg1949_pilon_pilon_obj,length=9176>	0	.	.	.	.	.	.	.
##contig=<ID=ctg1980_pilon_pilon_obj,length=26353>	0	.	.	.	.	.	.	.
##contig=<ID=ctg381_pilon_pilon_subseq_1770104:1860036_obj,length=89933>	0	.	.	.	.	.	.	.
##contig=<ID=ctg895_pilon_pilon_obj,length=22658>	0	.	.	.	.	.	.	.
##contig=<ID=ctg1066_pilon_pilon_obj,length=16115>	0	.	.	.	.	.	.	.
##contig=<ID=Super-Scaffold_3422,length=495481>	0	.	.	.	.	.	.	.
##contig=<ID=ctg1159_pilon_pilon_obj,length=63077>	0	.	.	.	.	.	.	.
##contig=<ID=ctg1524_pilon_pilon_obj,length=14007>	0	.	.	.	.	.	.	.
##contig=<ID=ctg902_pilon_pilon_obj,length=54552>	0	.	.	.	.	.	.	.
##contig=<ID=ctg1230_pilon_pilon_obj,length=12030>	0	.	.	.	.	.	.	.
##contig=<ID=ctg1221_pilon_pilon_obj,length=13282>	0	.	.	.	.	.	.	.
##contig=<ID=ctg1662_pilon_pilon_obj,length=23603>	0	.	.	.	.	.	.	.
##contig=<ID=ctg1420_pilon_pilon_obj,length=15483>	0	.	.	.	.	.	.	.
##contig=<ID=ctg966_pilon_pilon_obj,length=25169>	0	.	.	.	.	.	.	.
##contig=<ID=ctg1769_pilon_pilon_obj,length=37378>	0	.	.	.	.	.	.	.
##contig=<ID=ctg1821_pilon_pilon_obj,length=13595>	0	.	.	.	.	.	.	.
##contig=<ID=ctg994_pilon_pilon_obj,length=16960>	0	.	.	.	.	.	.	.
##contig=<ID=ctg1831_pilon_pilon_obj,length=10922>	0	.	.	.	.	.	.	.
##contig=<ID=ctg845_pilon_pilon_obj,length=39664>	0	.	.	.	.	.	.	.
##contig=<ID=ctg1844_pilon_pilon_obj,length=21060>	0	.	.	.	.	.	.	.
##contig=<ID=ctg988_pilon_pilon_obj,length=33103>	0	.	.	.	.	.	.	.
##contig=<ID=ctg1550_pilon_pilon_obj,length=15880>	0	.	.	.	.	.	.	.
##contig=<ID=ctg1353_pilon_pilon_obj,length=10401>	0	.	.	.	.	.	.	.
##contig=<ID=ctg1985_pilon_pilon_obj,length=13958>	0	.	.	.	.	.	.	.
##contig=<ID=ctg1184_pilon_pilon_obj,length=13262>	0	.	.	.	.	.	.	.
##contig=<ID=ctg1549_pilon_pilon_obj,length=17399>	0	.	.	.	.	.	.	.
##contig=<ID=ctg1048_pilon_pilon_obj,length=34253>	0	.	.	.	.	.	.	.
##contig=<ID=ctg1706_pilon_pilon_obj,length=18514>	0	.	.	.	.	.	.	.
##contig=<ID=ctg846_pilon_pilon_obj,length=32027>	0	.	.	.	.	.	.	.
##contig=<ID=ctg1105_pilon_pilon_obj,length=16028>	0	.	.	.	.	.	.	.
##contig=<ID=ctg1618_pilon_pilon_obj,length=17862>	0	.	.	.	.	.	.	.
##contig=<ID=ctg575_pilon_pilon_obj,length=91979>	0	.	.	.	.	.	.	.
##contig=<ID=ctg824_pilon_pilon_obj,length=24740>	0	.	.	.	.	.	.	.
##contig=<ID=ctg1459_pilon_pilon_obj,length=9964>	0	.	.	.	.	.	.	.
##contig=<ID=ctg638_pilon_pilon_obj,length=55431>	0	.	.	.	.	.	.	.
##contig=<ID=ctg961_pilon_pilon_obj,length=31422>	0	.	.	.	.	.	.	.
##contig=<ID=ctg1520_pilon_pilon_obj,length=16585>	0	.	.	.	.	.	.	.
##contig=<ID=ctg1395_pilon_pilon_obj,length=9975>	0	.	.	.	.	.	.	.
##contig=<ID=ctg1039_pilon_pilon_obj,length=16407>	0	.	.	.	.	.	.	.
##contig=<ID=ctg1562_pilon_pilon_obj,length=21390>	0	.	.	.	.	.	.	.
##contig=<ID=ctg698_pilon_pilon_obj,length=40948>	0	.	.	.	.	.	.	.
##contig=<ID=ctg1694_pilon_pilon_obj,length=19589>	0	.	.	.	.	.	.	.
##contig=<ID=ctg1692_pilon_pilon_obj,length=13040>	0	.	.	.	.	.	.	.
##contig=<ID=ctg554_pilon_pilon_subseq_1:42550_obj,length=42550>	0	.	.	.	.	.	.	.
##contig=<ID=ctg1162_pilon_pilon_obj,length=13882>	0	.	.	.	.	.	.	.
##contig=<ID=ctg598_pilon_pilon_obj,length=110125>	0	.	.	.	.	.	.	.
##contig=<ID=ctg1635_pilon_pilon_obj,length=9974>	0	.	.	.	.	.	.	.
##contig=<ID=ctg1012_pilon_pilon_obj,length=21340>	0	.	.	.	.	.	.	.
##contig=<ID=ctg1584_pilon_pilon_obj,length=21138>	0	.	.	.	.	.	.	.
##contig=<ID=ctg1096_pilon_pilon_obj,length=15813>	0	.	.	.	.	.	.	.
##contig=<ID=ctg807_pilon_pilon_obj,length=61128>	0	.	.	.	.	.	.	.
##contig=<ID=ctg1919_pilon_pilon_obj,length=13154>	0	.	.	.	.	.	.	.
##contig=<ID=ctg1127_pilon_pilon_obj,length=14682>	0	.	.	.	.	.	.	.
##contig=<ID=ctg1228_pilon_pilon_obj,length=11874>	0	.	.	.	.	.	.	.
##contig=<ID=ctg1557_pilon_pilon_obj,length=17226>	0	.	.	.	.	.	.	.
##contig=<ID=ctg1901_pilon_pilon_obj,length=19288>	0	.	.	.	.	.	.	.
##contig=<ID=ctg619_pilon_pilon_obj,length=83297>	0	.	.	.	.	.	.	.
##contig=<ID=ctg1075_pilon_pilon_obj,length=16062>	0	.	.	.	.	.	.	.
##contig=<ID=ctg789_pilon_pilon_obj,length=61453>	0	.	.	.	.	.	.	.
##contig=<ID=ctg1789_pilon_pilon_obj,length=13093>	0	.	.	.	.	.	.	.
##contig=<ID=ctg1960_pilon_pilon_obj,length=11694>	0	.	.	.	.	.	.	.
##contig=<ID=ctg816_pilon_pilon_obj,length=46230>	0	.	.	.	.	.	.	.
##contig=<ID=ctg1124_pilon_pilon_obj,length=32843>	0	.	.	.	.	.	.	.
##contig=<ID=ctg1887_pilon_pilon_obj,length=13782>	0	.	.	.	.	.	.	.
##contig=<ID=Super-Scaffold_1502,length=307731>	0	.	.	.	.	.	.	.
##contig=<ID=ctg1383_pilon_pilon_obj,length=22183>	0	.	.	.	.	.	.	.
##contig=<ID=ctg796_pilon_pilon_obj,length=30414>	0	.	.	.	.	.	.	.
##contig=<ID=ctg1913_pilon_pilon_obj,length=7621>	0	.	.	.	.	.	.	.
##contig=<ID=ctg585_pilon_pilon_obj,length=83115>	0	.	.	.	.	.	.	.
##contig=<ID=ctg1191_pilon_pilon_obj,length=33798>	0	.	.	.	.	.	.	.
##contig=<ID=Super-Scaffold_155,length=3528278>	0	.	.	.	.	.	.	.
##contig=<ID=ctg641_pilon_pilon_obj,length=52926>	0	.	.	.	.	.	.	.
##contig=<ID=ctg1722_pilon_pilon_obj,length=15338>	0	.	.	.	.	.	.	.
##contig=<ID=ctg1013_pilon_pilon_obj,length=49984>	0	.	.	.	.	.	.	.
##contig=<ID=ctg1803_pilon_pilon_obj,length=35440>	0	.	.	.	.	.	.	.
##contig=<ID=ctg1836_pilon_pilon_obj,length=10675>	0	.	.	.	.	.	.	.
##contig=<ID=ctg1445_pilon_pilon_obj,length=10064>	0	.	.	.	.	.	.	.
##contig=<ID=ctg1282_pilon_pilon_obj,length=11960>	0	.	.	.	.	.	.	.
##contig=<ID=ctg1917_pilon_pilon_obj,length=32825>	0	.	.	.	.	.	.	.
##contig=<ID=ctg1736_pilon_pilon_obj,length=18878>	0	.	.	.	.	.	.	.
##contig=<ID=ctg1864_pilon_pilon_obj,length=18901>	0	.	.	.	.	.	.	.
##contig=<ID=ctg1260_pilon_pilon_obj,length=11467>	0	.	.	.	.	.	.	.
##contig=<ID=ctg1541_pilon_pilon_obj,length=18078>	0	.	.	.	.	.	.	.
##contig=<ID=ctg1120_pilon_pilon_obj,length=16581>	0	.	.	.	.	.	.	.
##contig=<ID=ctg474_pilon_pilon_subseq_1:121581_obj,length=121581>	0	.	.	.	.	.	.	.
##contig=<ID=ctg567_pilon_pilon_obj,length=126122>	0	.	.	.	.	.	.	.
##contig=<ID=ctg1311_pilon_pilon_obj,length=18750>	0	.	.	.	.	.	.	.
##contig=<ID=ctg1348_pilon_pilon_obj,length=10780>	0	.	.	.	.	.	.	.
##contig=<ID=ctg517_pilon_pilon_obj,length=251507>	0	.	.	.	.	.	.	.
##contig=<ID=ctg1025_pilon_pilon_obj,length=54927>	0	.	.	.	.	.	.	.
##contig=<ID=ctg1244_pilon_pilon_obj,length=12112>	0	.	.	.	.	.	.	.
##contig=<ID=ctg1387_pilon_pilon_obj,length=44379>	0	.	.	.	.	.	.	.
##contig=<ID=ctg1697_pilon_pilon_obj,length=13206>	0	.	.	.	.	.	.	.
##contig=<ID=ctg1881_pilon_pilon_obj,length=12189>	0	.	.	.	.	.	.	.
##contig=<ID=Super-Scaffold_1330,length=458424>	0	.	.	.	.	.	.	.
##contig=<ID=ctg1187_pilon_pilon_obj,length=25385>	0	.	.	.	.	.	.	.
##contig=<ID=ctg1857_pilon_pilon_obj,length=14315>	0	.	.	.	.	.	.	.
##contig=<ID=ctg1620_pilon_pilon_obj,length=14375>	0	.	.	.	.	.	.	.
##contig=<ID=Super-Scaffold_1490,length=286519>	0	.	.	.	.	.	.	.
##contig=<ID=ctg1617_pilon_pilon_obj,length=14013>	0	.	.	.	.	.	.	.
##contig=<ID=ctg600_pilon_pilon_obj,length=134702>	0	.	.	.	.	.	.	.
##contig=<ID=ctg1892_pilon_pilon_obj,length=12411>	0	.	.	.	.	.	.	.
##contig=<ID=ctg1678_pilon_pilon_obj,length=10344>	0	.	.	.	.	.	.	.
##contig=<ID=ctg1057_pilon_pilon_obj,length=24483>	0	.	.	.	.	.	.	.
##contig=<ID=ctg1858_pilon_pilon_obj,length=21205>	0	.	.	.	.	.	.	.
##contig=<ID=ctg52_pilon_pilon_subseq_1:74091_obj,length=74091>	0	.	.	.	.	.	.	.
##contig=<ID=ctg569_pilon_pilon_obj,length=225141>	0	.	.	.	.	.	.	.
##contig=<ID=ctg494_pilon_pilon_subseq_629740:681633_obj,length=51894>	0	.	.	.	.	.	.	.
##contig=<ID=ctg662_pilon_pilon_obj,length=55389>	0	.	.	.	.	.	.	.
##contig=<ID=ctg1314_pilon_pilon_obj,length=30669>	0	.	.	.	.	.	.	.
##contig=<ID=ctg1567_pilon_pilon_obj,length=32398>	0	.	.	.	.	.	.	.
##contig=<ID=ctg1974_pilon_pilon_obj,length=11230>	0	.	.	.	.	.	.	.
##contig=<ID=ctg1049_pilon_pilon_obj,length=30482>	0	.	.	.	.	.	.	.
##contig=<ID=ctg636_pilon_pilon_obj,length=80017>	0	.	.	.	.	.	.	.
##contig=<ID=ctg1430_pilon_pilon_obj,length=13049>	0	.	.	.	.	.	.	.
##contig=<ID=ctg1743_pilon_pilon_obj,length=14526>	0	.	.	.	.	.	.	.
##contig=<ID=ctg1224_pilon_pilon_obj,length=13037>	0	.	.	.	.	.	.	.
##contig=<ID=ctg623_pilon_pilon_obj,length=88413>	0	.	.	.	.	.	.	.
##contig=<ID=ctg1276_pilon_pilon_obj,length=28986>	0	.	.	.	.	.	.	.
##contig=<ID=ctg1571_pilon_pilon_obj,length=22865>	0	.	.	.	.	.	.	.
##contig=<ID=ctg962_pilon_pilon_obj,length=19220>	0	.	.	.	.	.	.	.
##contig=<ID=ctg883_pilon_pilon_obj,length=24000>	0	.	.	.	.	.	.	.
##contig=<ID=ctg1043_pilon_pilon_obj,length=22190>	0	.	.	.	.	.	.	.
##contig=<ID=ctg964_pilon_pilon_obj,length=20521>	0	.	.	.	.	.	.	.
##contig=<ID=ctg1368_pilon_pilon_obj,length=11868>	0	.	.	.	.	.	.	.
##contig=<ID=ctg1315_pilon_pilon_obj,length=29177>	0	.	.	.	.	.	.	.
##contig=<ID=ctg1873_pilon_pilon_obj,length=10147>	0	.	.	.	.	.	.	.
##contig=<ID=ctg1499_pilon_pilon_obj,length=36801>	0	.	.	.	.	.	.	.
##contig=<ID=ctg1657_pilon_pilon_obj,length=43494>	0	.	.	.	.	.	.	.
##contig=<ID=ctg886_pilon_pilon_obj,length=22249>	0	.	.	.	.	.	.	.
##contig=<ID=ctg617_pilon_pilon_obj,length=62363>	0	.	.	.	.	.	.	.
##contig=<ID=ctg561_pilon_pilon_obj,length=194944>	0	.	.	.	.	.	.	.
##contig=<ID=ctg1232_pilon_pilon_obj,length=20663>	0	.	.	.	.	.	.	.
##contig=<ID=ctg1948_pilon_pilon_obj,length=34488>	0	.	.	.	.	.	.	.
##contig=<ID=ctg1731_pilon_pilon_obj,length=11305>	0	.	.	.	.	.	.	.
##contig=<ID=ctg1489_pilon_pilon_obj,length=21064>	0	.	.	.	.	.	.	.
##contig=<ID=ctg607_pilon_pilon_obj,length=111384>	0	.	.	.	.	.	.	.
##contig=<ID=ctg1131_pilon_pilon_obj,length=45645>	0	.	.	.	.	.	.	.
##contig=<ID=ctg1546_pilon_pilon_obj,length=34659>	0	.	.	.	.	.	.	.
##contig=<ID=ctg1367_pilon_pilon_obj,length=24507>	0	.	.	.	.	.	.	.
##contig=<ID=ctg1070_pilon_pilon_obj,length=33526>	0	.	.	.	.	.	.	.
##contig=<ID=ctg1834_pilon_pilon_obj,length=20870>	0	.	.	.	.	.	.	.
##contig=<ID=ctg1175_pilon_pilon_obj,length=12611>	0	.	.	.	.	.	.	.
##contig=<ID=ctg1827_pilon_pilon_obj,length=15922>	0	.	.	.	.	.	.	.
##contig=<ID=ctg695_pilon_pilon_obj,length=42107>	0	.	.	.	.	.	.	.
##contig=<ID=ctg1984_pilon_pilon_obj,length=11723>	0	.	.	.	.	.	.	.
##contig=<ID=ctg670_pilon_pilon_obj,length=45683>	0	.	.	.	.	.	.	.
##contig=<ID=ctg1125_pilon_pilon_obj,length=38295>	0	.	.	.	.	.	.	.
##contig=<ID=ctg1452_pilon_pilon_obj,length=23370>	0	.	.	.	.	.	.	.
##contig=<ID=ctg1442_pilon_pilon_obj,length=17279>	0	.	.	.	.	.	.	.
##contig=<ID=ctg1595_pilon_pilon_obj,length=16922>	0	.	.	.	.	.	.	.
##contig=<ID=ctg1152_pilon_pilon_obj,length=14742>	0	.	.	.	.	.	.	.
##contig=<ID=ctg3_pilon_pilon_subseq_18882716:19074649_obj,length=191934>	0	.	.	.	.	.	.	.
##contig=<ID=ctg579_pilon_pilon_obj,length=172689>	0	.	.	.	.	.	.	.
##contig=<ID=ctg916_pilon_pilon_obj,length=21977>	0	.	.	.	.	.	.	.
##contig=<ID=ctg1989_pilon_pilon_obj,length=14914>	0	.	.	.	.	.	.	.
##contig=<ID=ctg1484_pilon_pilon_obj,length=19585>	0	.	.	.	.	.	.	.
##contig=<ID=ctg553_pilon_pilon_obj,length=295613>	0	.	.	.	.	.	.	.
##contig=<ID=ctg1045_pilon_pilon_obj,length=16138>	0	.	.	.	.	.	.	.
##contig=<ID=ctg1476_pilon_pilon_obj,length=9040>	0	.	.	.	.	.	.	.
##contig=<ID=ctg1024_pilon_pilon_obj,length=25829>	0	.	.	.	.	.	.	.
##contig=<ID=ctg1163_pilon_pilon_obj,length=14759>	0	.	.	.	.	.	.	.
##contig=<ID=ctg18_pilon_pilon_subseq_10542664:10582795_obj,length=40132>	0	.	.	.	.	.	.	.
##contig=<ID=ctg1695_pilon_pilon_obj,length=9238>	0	.	.	.	.	.	.	.
##contig=<ID=ctg751_pilon_pilon_obj,length=33444>	0	.	.	.	.	.	.	.
##contig=<ID=ctg1805_pilon_pilon_obj,length=16897>	0	.	.	.	.	.	.	.
##contig=<ID=ctg1373_pilon_pilon_obj,length=19562>	0	.	.	.	.	.	.	.
##contig=<ID=ctg1670_pilon_pilon_obj,length=29545>	0	.	.	.	.	.	.	.
##contig=<ID=ctg1653_pilon_pilon_obj,length=23002>	0	.	.	.	.	.	.	.
##contig=<ID=ctg1569_pilon_pilon_obj,length=15772>	0	.	.	.	.	.	.	.
##contig=<ID=ctg1028_pilon_pilon_obj,length=20442>	0	.	.	.	.	.	.	.
##contig=<ID=ctg635_pilon_pilon_obj,length=124189>	0	.	.	.	.	.	.	.
##contig=<ID=ctg905_pilon_pilon_obj,length=22774>	0	.	.	.	.	.	.	.
##contig=<ID=ctg1372_pilon_pilon_obj,length=10597>	0	.	.	.	.	.	.	.
##contig=<ID=ctg1925_pilon_pilon_obj,length=18724>	0	.	.	.	.	.	.	.
##contig=<ID=ctg1148_pilon_pilon_obj,length=15131>	0	.	.	.	.	.	.	.
##contig=<ID=ctg1264_pilon_pilon_obj,length=12364>	0	.	.	.	.	.	.	.
##contig=<ID=ctg1211_pilon_pilon_obj,length=12228>	0	.	.	.	.	.	.	.
##contig=<ID=ctg1503_pilon_pilon_obj,length=26475>	0	.	.	.	.	.	.	.
##contig=<ID=ctg965_pilon_pilon_obj,length=24844>	0	.	.	.	.	.	.	.
##contig=<ID=ctg1950_pilon_pilon_obj,length=16746>	0	.	.	.	.	.	.	.
##contig=<ID=ctg1624_pilon_pilon_obj,length=10149>	0	.	.	.	.	.	.	.
##contig=<ID=ctg1918_pilon_pilon_obj,length=23354>	0	.	.	.	.	.	.	.
##contig=<ID=ctg627_pilon_pilon_obj,length=74213>	0	.	.	.	.	.	.	.
##contig=<ID=ctg772_pilon_pilon_obj,length=30570>	0	.	.	.	.	.	.	.
##contig=<ID=ctg1220_pilon_pilon_obj,length=12161>	0	.	.	.	.	.	.	.
##contig=<ID=ctg603_pilon_pilon_obj,length=72378>	0	.	.	.	.	.	.	.
##contig=<ID=ctg1878_pilon_pilon_obj,length=15668>	0	.	.	.	.	.	.	.
##contig=<ID=ctg693_pilon_pilon_obj,length=50556>	0	.	.	.	.	.	.	.
##contig=<ID=ctg1721_pilon_pilon_obj,length=13759>	0	.	.	.	.	.	.	.
##contig=<ID=ctg1355_pilon_pilon_obj,length=12299>	0	.	.	.	.	.	.	.
##contig=<ID=ctg1961_pilon_pilon_obj,length=12792>	0	.	.	.	.	.	.	.
##contig=<ID=ctg1287_pilon_pilon_obj,length=19059>	0	.	.	.	.	.	.	.
##contig=<ID=ctg901_pilon_pilon_obj,length=53974>	0	.	.	.	.	.	.	.
##contig=<ID=ctg1182_pilon_pilon_obj,length=13706>	0	.	.	.	.	.	.	.
##contig=<ID=ctg1092_pilon_pilon_obj,length=14255>	0	.	.	.	.	.	.	.
##contig=<ID=ctg1185_pilon_pilon_obj,length=22594>	0	.	.	.	.	.	.	.
##contig=<ID=ctg1083_pilon_pilon_obj,length=15115>	0	.	.	.	.	.	.	.
##contig=<ID=ctg1654_pilon_pilon_obj,length=14452>	0	.	.	.	.	.	.	.
##contig=<ID=ctg1007_pilon_pilon_obj,length=36921>	0	.	.	.	.	.	.	.
##contig=<ID=ctg1506_pilon_pilon_obj,length=30145>	0	.	.	.	.	.	.	.
##contig=<ID=ctg1591_pilon_pilon_obj,length=23631>	0	.	.	.	.	.	.	.
##contig=<ID=ctg1757_pilon_pilon_obj,length=29811>	0	.	.	.	.	.	.	.
##contig=<ID=ctg1760_pilon_pilon_obj,length=27444>	0	.	.	.	.	.	.	.
##contig=<ID=ctg326_pilon_pilon_subseq_1633899:1752040_obj,length=118142>	0	.	.	.	.	.	.	.
##contig=<ID=ctg557_pilon_pilon_obj,length=171251>	0	.	.	.	.	.	.	.
##contig=<ID=ctg1253_pilon_pilon_obj,length=15615>	0	.	.	.	.	.	.	.
##contig=<ID=ctg1740_pilon_pilon_obj,length=26175>	0	.	.	.	.	.	.	.
##contig=<ID=ctg1358_pilon_pilon_obj,length=11268>	0	.	.	.	.	.	.	.
##contig=<ID=ctg1069_pilon_pilon_obj,length=15768>	0	.	.	.	.	.	.	.
##contig=<ID=ctg1676_pilon_pilon_obj,length=24112>	0	.	.	.	.	.	.	.
##contig=<ID=ctg1822_pilon_pilon_obj,length=12690>	0	.	.	.	.	.	.	.
##contig=<ID=ctg1380_pilon_pilon_obj,length=13083>	0	.	.	.	.	.	.	.
##contig=<ID=ctg1516_pilon_pilon_obj,length=17931>	0	.	.	.	.	.	.	.
##contig=<ID=ctg1042_pilon_pilon_obj,length=17883>	0	.	.	.	.	.	.	.
##contig=<ID=ctg1953_pilon_pilon_obj,length=14389>	0	.	.	.	.	.	.	.
##contig=<ID=ctg799_pilon_pilon_obj,length=27556>	0	.	.	.	.	.	.	.
##contig=<ID=ctg1566_pilon_pilon_obj,length=13574>	0	.	.	.	.	.	.	.
##contig=<ID=ctg1616_pilon_pilon_obj,length=15263>	0	.	.	.	.	.	.	.
##contig=<ID=ctg592_pilon_pilon_obj,length=255995>	0	.	.	.	.	.	.	.
##contig=<ID=ctg1932_pilon_pilon_obj,length=17293>	0	.	.	.	.	.	.	.
##contig=<ID=ctg1994_pilon_pilon_obj,length=16681>	0	.	.	.	.	.	.	.
##contig=<ID=ctg834_pilon_pilon_obj,length=64081>	0	.	.	.	.	.	.	.
##contig=<ID=ctg1990_pilon_pilon_obj,length=26974>	0	.	.	.	.	.	.	.
##contig=<ID=ctg1553_pilon_pilon_obj,length=18602>	0	.	.	.	.	.	.	.
##contig=<ID=ctg812_pilon_pilon_obj,length=28115>	0	.	.	.	.	.	.	.
##contig=<ID=ctg981_pilon_pilon_obj,length=17414>	0	.	.	.	.	.	.	.
##contig=<ID=ctg1683_pilon_pilon_obj,length=26485>	0	.	.	.	.	.	.	.
##contig=<ID=ctg1409_pilon_pilon_obj,length=22552>	0	.	.	.	.	.	.	.
##contig=<ID=ctg1967_pilon_pilon_obj,length=10974>	0	.	.	.	.	.	.	.
##contig=<ID=ctg1113_pilon_pilon_obj,length=23559>	0	.	.	.	.	.	.	.
##contig=<ID=ctg1855_pilon_pilon_obj,length=14339>	0	.	.	.	.	.	.	.
##contig=<ID=ctg911_pilon_pilon_obj,length=21753>	0	.	.	.	.	.	.	.
##contig=<ID=ctg1935_pilon_pilon_obj,length=26147>	0	.	.	.	.	.	.	.
##contig=<ID=ctg1416_pilon_pilon_obj,length=21376>	0	.	.	.	.	.	.	.
##contig=<ID=ctg1570_pilon_pilon_obj,length=9456>	0	.	.	.	.	.	.	.
##contig=<ID=ctg1239_pilon_pilon_obj,length=12833>	0	.	.	.	.	.	.	.
##contig=<ID=ctg1161_pilon_pilon_obj,length=36740>	0	.	.	.	.	.	.	.
##contig=<ID=ctg1100_pilon_pilon_obj,length=14775>	0	.	.	.	.	.	.	.
##contig=<ID=ctg1391_pilon_pilon_obj,length=11517>	0	.	.	.	.	.	.	.
##contig=<ID=ctg912_pilon_pilon_obj,length=20807>	0	.	.	.	.	.	.	.
##contig=<ID=ctg563_pilon_pilon_obj,length=125235>	0	.	.	.	.	.	.	.
##contig=<ID=ctg1612_pilon_pilon_obj,length=13546>	0	.	.	.	.	.	.	.
##contig=<ID=ctg913_pilon_pilon_obj,length=19769>	0	.	.	.	.	.	.	.
##contig=<ID=ctg1114_pilon_pilon_obj,length=47052>	0	.	.	.	.	.	.	.
##contig=<ID=ctg1142_pilon_pilon_obj,length=13444>	0	.	.	.	.	.	.	.
##contig=<ID=ctg653_pilon_pilon_obj,length=51448>	0	.	.	.	.	.	.	.
##contig=<ID=ctg1975_pilon_pilon_obj,length=14996>	0	.	.	.	.	.	.	.
##contig=<ID=ctg738_pilon_pilon_obj,length=77064>	0	.	.	.	.	.	.	.
##contig=<ID=ctg1573_pilon_pilon_obj,length=17085>	0	.	.	.	.	.	.	.
##contig=<ID=ctg1770_pilon_pilon_obj,length=14077>	0	.	.	.	.	.	.	.
##contig=<ID=ctg1435_pilon_pilon_obj,length=9868>	0	.	.	.	.	.	.	.
##contig=<ID=ctg1790_pilon_pilon_obj,length=12373>	0	.	.	.	.	.	.	.
##contig=<ID=ctg1455_pilon_pilon_obj,length=9493>	0	.	.	.	.	.	.	.
##contig=<ID=ctg586_pilon_pilon_obj,length=88581>	0	.	.	.	.	.	.	.
##contig=<ID=ctg1852_pilon_pilon_obj,length=25333>	0	.	.	.	.	.	.	.
##contig=<ID=ctg649_pilon_pilon_obj,length=55614>	0	.	.	.	.	.	.	.
##contig=<ID=ctg699_pilon_pilon_obj,length=118027>	0	.	.	.	.	.	.	.
##contig=<ID=ctg1523_pilon_pilon_obj,length=27110>	0	.	.	.	.	.	.	.
##contig=<ID=ctg1842_pilon_pilon_obj,length=13126>	0	.	.	.	.	.	.	.
##contig=<ID=ctg725_pilon_pilon_obj,length=148176>	0	.	.	.	.	.	.	.
##contig=<ID=ctg1900_pilon_pilon_obj,length=13281>	0	.	.	.	.	.	.	.
##contig=<ID=ctg1250_pilon_pilon_obj,length=37422>	0	.	.	.	.	.	.	.
##contig=<ID=ctg1460_pilon_pilon_obj,length=30830>	0	.	.	.	.	.	.	.
##contig=<ID=ctg836_pilon_pilon_obj,length=26842>	0	.	.	.	.	.	.	.
##contig=<ID=ctg1366_pilon_pilon_obj,length=26206>	0	.	.	.	.	.	.	.
##contig=<ID=ctg1138_pilon_pilon_obj,length=34102>	0	.	.	.	.	.	.	.
##contig=<ID=Super-Scaffold_1398,length=722496>	0	.	.	.	.	.	.	.
##contig=<ID=ctg1129_pilon_pilon_obj,length=44140>	0	.	.	.	.	.	.	.
##contig=<ID=Super-Scaffold_3333,length=447522>	0	.	.	.	.	.	.	.
##contig=<ID=ctg1180_pilon_pilon_obj,length=14061>	0	.	.	.	.	.	.	.
##contig=<ID=ctg858_pilon_pilon_obj,length=53281>	0	.	.	.	.	.	.	.
##contig=<ID=ctg872_pilon_pilon_obj,length=23372>	0	.	.	.	.	.	.	.
##contig=<ID=ctg1195_pilon_pilon_obj,length=19916>	0	.	.	.	.	.	.	.
##contig=<ID=ctg749_pilon_pilon_obj,length=33030>	0	.	.	.	.	.	.	.
##contig=<ID=ctg1080_pilon_pilon_obj,length=16170>	0	.	.	.	.	.	.	.
##contig=<ID=ctg1907_pilon_pilon_obj,length=31230>	0	.	.	.	.	.	.	.
##contig=<ID=ctg640_pilon_pilon_obj,length=49570>	0	.	.	.	.	.	.	.
##contig=<ID=ctg625_pilon_pilon_obj,length=68740>	0	.	.	.	.	.	.	.
##contig=<ID=ctg644_pilon_pilon_obj,length=52428>	0	.	.	.	.	.	.	.
##contig=<ID=ctg1205_pilon_pilon_obj,length=23303>	0	.	.	.	.	.	.	.
##contig=<ID=ctg1004_pilon_pilon_obj,length=28707>	0	.	.	.	.	.	.	.
##contig=<ID=ctg1709_pilon_pilon_obj,length=11966>	0	.	.	.	.	.	.	.
##contig=<ID=ctg1089_pilon_pilon_obj,length=15048>	0	.	.	.	.	.	.	.
##contig=<ID=ctg1473_pilon_pilon_obj,length=57173>	0	.	.	.	.	.	.	.
##contig=<ID=ctg767_pilon_pilon_obj,length=32984>	0	.	.	.	.	.	.	.
##contig=<ID=ctg791_pilon_pilon_obj,length=29301>	0	.	.	.	.	.	.	.
##contig=<ID=ctg907_pilon_pilon_obj,length=22189>	0	.	.	.	.	.	.	.
##contig=<ID=ctg817_pilon_pilon_obj,length=44991>	0	.	.	.	.	.	.	.
##contig=<ID=ctg1137_pilon_pilon_obj,length=15030>	0	.	.	.	.	.	.	.
##contig=<ID=ctg1781_pilon_pilon_obj,length=16502>	0	.	.	.	.	.	.	.
##contig=<ID=ctg792_pilon_pilon_obj,length=29488>	0	.	.	.	.	.	.	.
##contig=<ID=ctg1470_pilon_pilon_obj,length=16236>	0	.	.	.	.	.	.	.
##contig=<ID=ctg998_pilon_pilon_obj,length=18002>	0	.	.	.	.	.	.	.
##contig=<ID=ctg1365_pilon_pilon_obj,length=13569>	0	.	.	.	.	.	.	.
##contig=<ID=ctg1441_pilon_pilon_obj,length=10196>	0	.	.	.	.	.	.	.
##contig=<ID=ctg1582_pilon_pilon_obj,length=40316>	0	.	.	.	.	.	.	.
##contig=<ID=ctg1480_pilon_pilon_obj,length=42433>	0	.	.	.	.	.	.	.
##contig=<ID=ctg1482_pilon_pilon_obj,length=24136>	0	.	.	.	.	.	.	.
##contig=<ID=ctg927_pilon_pilon_obj,length=53021>	0	.	.	.	.	.	.	.
##contig=<ID=ctg1587_pilon_pilon_obj,length=38272>	0	.	.	.	.	.	.	.
##contig=<ID=ctg24_pilon_pilon_subseq_1:17814_obj,length=17814>	0	.	.	.	.	.	.	.
##contig=<ID=ctg1619_pilon_pilon_obj,length=27981>	0	.	.	.	.	.	.	.
##contig=<ID=ctg1674_pilon_pilon_obj,length=10226>	0	.	.	.	.	.	.	.
##contig=<ID=Super-Scaffold_1465,length=722096>	0	.	.	.	.	.	.	.
##contig=<ID=ctg963_pilon_pilon_obj,length=31610>	0	.	.	.	.	.	.	.
##contig=<ID=ctg776_pilon_pilon_obj,length=32035>	0	.	.	.	.	.	.	.
##contig=<ID=ctg1226_pilon_pilon_obj,length=14235>	0	.	.	.	.	.	.	.
##contig=<ID=ctg1431_pilon_pilon_obj,length=13823>	0	.	.	.	.	.	.	.
##contig=<ID=ctg944_pilon_pilon_obj,length=18397>	0	.	.	.	.	.	.	.
##contig=<ID=ctg1117_pilon_pilon_obj,length=46543>	0	.	.	.	.	.	.	.
##contig=<ID=ctg1047_pilon_pilon_obj,length=28903>	0	.	.	.	.	.	.	.
##contig=<ID=ctg781_pilon_pilon_obj,length=46356>	0	.	.	.	.	.	.	.
##contig=<ID=ctg1502_pilon_pilon_obj,length=21285>	0	.	.	.	.	.	.	.
##contig=<ID=ctg546_pilon_pilon_obj,length=169065>	0	.	.	.	.	.	.	.
##contig=<ID=ctg1251_pilon_pilon_obj,length=11579>	0	.	.	.	.	.	.	.
##contig=<ID=ctg1970_pilon_pilon_obj,length=12483>	0	.	.	.	.	.	.	.
##contig=<ID=ctg1246_pilon_pilon_obj,length=12656>	0	.	.	.	.	.	.	.
##contig=<ID=ctg1166_pilon_pilon_obj,length=21823>	0	.	.	.	.	.	.	.
##contig=<ID=ctg1094_pilon_pilon_obj,length=19178>	0	.	.	.	.	.	.	.
##contig=<ID=ctg918_pilon_pilon_obj,length=20361>	0	.	.	.	.	.	.	.
##contig=<ID=ctg668_pilon_pilon_obj,length=53700>	0	.	.	.	.	.	.	.
##contig=<ID=ctg787_pilon_pilon_obj,length=31364>	0	.	.	.	.	.	.	.
##contig=<ID=ctg1475_pilon_pilon_obj,length=25799>	0	.	.	.	.	.	.	.
##contig=<ID=ctg1273_pilon_pilon_obj,length=27121>	0	.	.	.	.	.	.	.
##contig=<ID=ctg920_pilon_pilon_obj,length=75305>	0	.	.	.	.	.	.	.
##contig=<ID=ctg1495_pilon_pilon_obj,length=18009>	0	.	.	.	.	.	.	.
##contig=<ID=ctg1509_pilon_pilon_obj,length=22058>	0	.	.	.	.	.	.	.
##contig=<ID=ctg1725_pilon_pilon_obj,length=22114>	0	.	.	.	.	.	.	.
##contig=<ID=ctg1800_pilon_pilon_obj,length=10619>	0	.	.	.	.	.	.	.
##contig=<ID=ctg1853_pilon_pilon_obj,length=18220>	0	.	.	.	.	.	.	.
##contig=<ID=ctg1006_pilon_pilon_obj,length=25619>	0	.	.	.	.	.	.	.
##contig=<ID=ctg1040_pilon_pilon_obj,length=18195>	0	.	.	.	.	.	.	.
##contig=<ID=ctg1747_pilon_pilon_obj,length=18225>	0	.	.	.	.	.	.	.
##contig=<ID=ctg887_pilon_pilon_obj,length=25662>	0	.	.	.	.	.	.	.
##contig=<ID=ctg714_pilon_pilon_obj,length=39278>	0	.	.	.	.	.	.	.
##contig=<ID=ctg1263_pilon_pilon_obj,length=11368>	0	.	.	.	.	.	.	.
##contig=<ID=ctg1444_pilon_pilon_obj,length=10546>	0	.	.	.	.	.	.	.
##contig=<ID=ctg1865_pilon_pilon_obj,length=10272>	0	.	.	.	.	.	.	.
##contig=<ID=ctg1052_pilon_pilon_obj,length=16321>	0	.	.	.	.	.	.	.
##contig=<ID=ctg718_pilon_pilon_obj,length=37096>	0	.	.	.	.	.	.	.
##contig=<ID=ctg1440_pilon_pilon_obj,length=9563>	0	.	.	.	.	.	.	.
##contig=<ID=ctg1717_pilon_pilon_obj,length=14822>	0	.	.	.	.	.	.	.
##contig=<ID=ctg1629_pilon_pilon_obj,length=30206>	0	.	.	.	.	.	.	.
##contig=<ID=Super-Scaffold_1484,length=347249>	0	.	.	.	.	.	.	.
##contig=<ID=ctg1968_pilon_pilon_obj,length=14876>	0	.	.	.	.	.	.	.
##contig=<ID=ctg798_pilon_pilon_obj,length=27387>	0	.	.	.	.	.	.	.
##contig=<ID=ctg720_pilon_pilon_obj,length=35721>	0	.	.	.	.	.	.	.
##contig=<ID=ctg928_pilon_pilon_obj,length=57265>	0	.	.	.	.	.	.	.
##contig=<ID=ctg874_pilon_pilon_obj,length=46818>	0	.	.	.	.	.	.	.
##contig=<ID=ctg1472_pilon_pilon_obj,length=8703>	0	.	.	.	.	.	.	.
##contig=<ID=ctg1628_pilon_pilon_obj,length=22359>	0	.	.	.	.	.	.	.
##contig=<ID=ctg1621_pilon_pilon_obj,length=19419>	0	.	.	.	.	.	.	.
##contig=<ID=ctg818_pilon_pilon_obj,length=33955>	0	.	.	.	.	.	.	.
##contig=<ID=ctg1957_pilon_pilon_obj,length=10249>	0	.	.	.	.	.	.	.
##contig=<ID=ctg1207_pilon_pilon_obj,length=37126>	0	.	.	.	.	.	.	.
##contig=<ID=ctg1848_pilon_pilon_obj,length=13643>	0	.	.	.	.	.	.	.
##contig=<ID=ctg1879_pilon_pilon_obj,length=16346>	0	.	.	.	.	.	.	.
##contig=<ID=ctg1972_pilon_pilon_obj,length=11747>	0	.	.	.	.	.	.	.
##contig=<ID=ctg722_pilon_pilon_obj,length=132161>	0	.	.	.	.	.	.	.
##contig=<ID=ctg701_pilon_pilon_obj,length=48560>	0	.	.	.	.	.	.	.
##contig=<ID=ctg1248_pilon_pilon_obj,length=12584>	0	.	.	.	.	.	.	.
##contig=<ID=ctg1044_pilon_pilon_obj,length=17707>	0	.	.	.	.	.	.	.
##contig=<ID=ctg706_pilon_pilon_obj,length=39629>	0	.	.	.	.	.	.	.
##contig=<ID=ctg1707_pilon_pilon_obj,length=15923>	0	.	.	.	.	.	.	.
##contig=<ID=ctg849_pilon_pilon_obj,length=23951>	0	.	.	.	.	.	.	.
##contig=<ID=ctg982_pilon_pilon_obj,length=19079>	0	.	.	.	.	.	.	.
##contig=<ID=ctg682_pilon_pilon_obj,length=108203>	0	.	.	.	.	.	.	.
##contig=<ID=ctg1144_pilon_pilon_obj,length=17085>	0	.	.	.	.	.	.	.
##contig=<ID=ctg1150_pilon_pilon_obj,length=19252>	0	.	.	.	.	.	.	.
##contig=<ID=ctg707_pilon_pilon_obj,length=37926>	0	.	.	.	.	.	.	.
##contig=<ID=ctg1397_pilon_pilon_obj,length=10344>	0	.	.	.	.	.	.	.
##contig=<ID=ctg570_pilon_pilon_obj,length=124794>	0	.	.	.	.	.	.	.
##contig=<ID=ctg1267_pilon_pilon_obj,length=16013>	0	.	.	.	.	.	.	.
##contig=<ID=ctg1756_pilon_pilon_obj,length=28969>	0	.	.	.	.	.	.	.
##contig=<ID=ctg1483_pilon_pilon_obj,length=22397>	0	.	.	.	.	.	.	.
##contig=<ID=ctg828_pilon_pilon_obj,length=24642>	0	.	.	.	.	.	.	.
##contig=<ID=ctg1346_pilon_pilon_obj,length=11260>	0	.	.	.	.	.	.	.
##contig=<ID=ctg711_pilon_pilon_obj,length=88674>	0	.	.	.	.	.	.	.
##contig=<ID=ctg1772_pilon_pilon_obj,length=16128>	0	.	.	.	.	.	.	.
##contig=<ID=ctg1034_pilon_pilon_obj,length=17358>	0	.	.	.	.	.	.	.
##contig=<ID=ctg1334_pilon_pilon_obj,length=10799>	0	.	.	.	.	.	.	.
##contig=<ID=Super-Scaffold_1422,length=376267>	0	.	.	.	.	.	.	.
##contig=<ID=ctg1934_pilon_pilon_obj,length=11452>	0	.	.	.	.	.	.	.
##contig=<ID=ctg1651_pilon_pilon_obj,length=43159>	0	.	.	.	.	.	.	.
##contig=<ID=ctg1022_pilon_pilon_obj,length=17097>	0	.	.	.	.	.	.	.
##contig=<ID=Super-Scaffold_1399,length=526372>	0	.	.	.	.	.	.	.
##contig=<ID=ctg1197_pilon_pilon_obj,length=12662>	0	.	.	.	.	.	.	.
##contig=<ID=ctg590_pilon_pilon_obj,length=77800>	0	.	.	.	.	.	.	.
##contig=<ID=ctg702_pilon_pilon_obj,length=45968>	0	.	.	.	.	.	.	.
##contig=<ID=ctg1561_pilon_pilon_obj,length=22577>	0	.	.	.	.	.	.	.
##contig=<ID=ctg991_pilon_pilon_obj,length=50316>	0	.	.	.	.	.	.	.
##contig=<ID=ctg1321_pilon_pilon_obj,length=11685>	0	.	.	.	.	.	.	.
##contig=<ID=ctg572_pilon_pilon_obj,length=176738>	0	.	.	.	.	.	.	.
##contig=<ID=ctg1965_pilon_pilon_obj,length=24549>	0	.	.	.	.	.	.	.
##contig=<ID=ctg950_pilon_pilon_obj,length=35118>	0	.	.	.	.	.	.	.
##contig=<ID=ctg1602_pilon_pilon_obj,length=21998>	0	.	.	.	.	.	.	.
##contig=<ID=ctg731_pilon_pilon_obj,length=42587>	0	.	.	.	.	.	.	.
##contig=<ID=ctg1845_pilon_pilon_obj,length=10689>	0	.	.	.	.	.	.	.
##contig=<ID=ctg435_pilon_pilon_subseq_1:62488_obj,length=62488>	0	.	.	.	.	.	.	.
##contig=<ID=ctg1419_pilon_pilon_obj,length=16439>	0	.	.	.	.	.	.	.
##contig=<ID=ctg752_pilon_pilon_obj,length=32379>	0	.	.	.	.	.	.	.
##contig=<ID=ctg1847_pilon_pilon_obj,length=19235>	0	.	.	.	.	.	.	.
##contig=<ID=ctg1633_pilon_pilon_obj,length=24728>	0	.	.	.	.	.	.	.
##contig=<ID=ctg1243_pilon_pilon_obj,length=27874>	0	.	.	.	.	.	.	.
##contig=<ID=ctg924_pilon_pilon_obj,length=36154>	0	.	.	.	.	.	.	.
##contig=<ID=ctg1890_pilon_pilon_obj,length=11368>	0	.	.	.	.	.	.	.
##contig=<ID=ctg1693_pilon_pilon_obj,length=12836>	0	.	.	.	.	.	.	.
##contig=<ID=ctg1171_pilon_pilon_obj,length=50639>	0	.	.	.	.	.	.	.
##contig=<ID=ctg1381_pilon_pilon_obj,length=10936>	0	.	.	.	.	.	.	.
##contig=<ID=ctg1544_pilon_pilon_obj,length=16370>	0	.	.	.	.	.	.	.
##contig=<ID=ctg897_pilon_pilon_obj,length=24700>	0	.	.	.	.	.	.	.
##contig=<ID=Super-Scaffold_1497,length=599296>	0	.	.	.	.	.	.	.
##contig=<ID=Super-Scaffold_1360,length=641749>	0	.	.	.	.	.	.	.
##contig=<ID=ctg1806_pilon_pilon_obj,length=20450>	0	.	.	.	.	.	.	.
##contig=<ID=ctg1035_pilon_pilon_obj,length=17406>	0	.	.	.	.	.	.	.
##contig=<ID=ctg1078_pilon_pilon_obj,length=17827>	0	.	.	.	.	.	.	.
##contig=<ID=ctg829_pilon_pilon_obj,length=24681>	0	.	.	.	.	.	.	.
##contig=<ID=ctg1719_pilon_pilon_obj,length=34833>	0	.	.	.	.	.	.	.
##contig=<ID=ctg744_pilon_pilon_obj,length=32246>	0	.	.	.	.	.	.	.
##contig=<ID=ctg1991_pilon_pilon_obj,length=14588>	0	.	.	.	.	.	.	.
##contig=<ID=ctg730_pilon_pilon_obj,length=35126>	0	.	.	.	.	.	.	.
##contig=<ID=ctg1143_pilon_pilon_obj,length=28793>	0	.	.	.	.	.	.	.
##contig=<ID=ctg1313_pilon_pilon_obj,length=11663>	0	.	.	.	.	.	.	.
##contig=<ID=ctg1081_pilon_pilon_obj,length=32914>	0	.	.	.	.	.	.	.
##contig=<ID=ctg631_pilon_pilon_obj,length=69098>	0	.	.	.	.	.	.	.
##contig=<ID=ctg795_pilon_pilon_obj,length=38848>	0	.	.	.	.	.	.	.
##contig=<ID=ctg1749_pilon_pilon_obj,length=14273>	0	.	.	.	.	.	.	.
##contig=<ID=ctg1378_pilon_pilon_obj,length=13960>	0	.	.	.	.	.	.	.
##contig=<ID=ctg597_pilon_pilon_obj,length=73013>	0	.	.	.	.	.	.	.
##contig=<ID=ctg995_pilon_pilon_obj,length=21351>	0	.	.	.	.	.	.	.
##contig=<ID=ctg919_pilon_pilon_obj,length=21593>	0	.	.	.	.	.	.	.
##contig=<ID=ctg1601_pilon_pilon_obj,length=22140>	0	.	.	.	.	.	.	.
##contig=<ID=ctg690_pilon_pilon_obj,length=227049>	0	.	.	.	.	.	.	.
##contig=<ID=ctg1575_pilon_pilon_obj,length=15648>	0	.	.	.	.	.	.	.
##contig=<ID=ctg743_pilon_pilon_obj,length=33788>	0	.	.	.	.	.	.	.
##contig=<ID=ctg1333_pilon_pilon_obj,length=21989>	0	.	.	.	.	.	.	.
##contig=<ID=ctg1983_pilon_pilon_obj,length=12128>	0	.	.	.	.	.	.	.
##contig=<ID=ctg804_pilon_pilon_obj,length=51298>	0	.	.	.	.	.	.	.
##contig=<ID=ctg1545_pilon_pilon_obj,length=32716>	0	.	.	.	.	.	.	.
##contig=<ID=ctg1379_pilon_pilon_obj,length=10793>	0	.	.	.	.	.	.	.
##contig=<ID=ctg632_pilon_pilon_obj,length=57964>	0	.	.	.	.	.	.	.
##contig=<ID=ctg1345_pilon_pilon_obj,length=47751>	0	.	.	.	.	.	.	.
##contig=<ID=ctg1088_pilon_pilon_obj,length=23756>	0	.	.	.	.	.	.	.
##contig=<ID=ctg859_pilon_pilon_obj,length=22978>	0	.	.	.	.	.	.	.
##contig=<ID=ctg1149_pilon_pilon_obj,length=13787>	0	.	.	.	.	.	.	.
##contig=<ID=ctg1141_pilon_pilon_obj,length=14632>	0	.	.	.	.	.	.	.
##contig=<ID=ctg1461_pilon_pilon_obj,length=9913>	0	.	.	.	.	.	.	.
##contig=<ID=ctg970_pilon_pilon_obj,length=40182>	0	.	.	.	.	.	.	.
##contig=<ID=ctg1979_pilon_pilon_obj,length=18342>	0	.	.	.	.	.	.	.
##contig=<ID=ctg770_pilon_pilon_obj,length=47282>	0	.	.	.	.	.	.	.
##contig=<ID=ctg884_pilon_pilon_obj,length=24354>	0	.	.	.	.	.	.	.
##contig=<ID=ctg977_pilon_pilon_obj,length=41179>	0	.	.	.	.	.	.	.
##contig=<ID=ctg614_pilon_pilon_obj,length=154616>	0	.	.	.	.	.	.	.
##contig=<ID=ctg1369_pilon_pilon_obj,length=54947>	0	.	.	.	.	.	.	.
##contig=<ID=ctg1636_pilon_pilon_obj,length=15972>	0	.	.	.	.	.	.	.
##contig=<ID=ctg801_pilon_pilon_obj,length=28912>	0	.	.	.	.	.	.	.
##contig=<ID=ctg1518_pilon_pilon_obj,length=29979>	0	.	.	.	.	.	.	.
##contig=<ID=ctg1422_pilon_pilon_obj,length=22373>	0	.	.	.	.	.	.	.
##contig=<ID=ctg976_pilon_pilon_obj,length=57198>	0	.	.	.	.	.	.	.
##contig=<ID=ctg957_pilon_pilon_obj,length=18941>	0	.	.	.	.	.	.	.
##contig=<ID=ctg1936_pilon_pilon_obj,length=10728>	0	.	.	.	.	.	.	.
##contig=<ID=ctg734_pilon_pilon_obj,length=47178>	0	.	.	.	.	.	.	.
##contig=<ID=ctg645_pilon_pilon_obj,length=70275>	0	.	.	.	.	.	.	.
##contig=<ID=ctg1956_pilon_pilon_obj,length=16142>	0	.	.	.	.	.	.	.
##contig=<ID=ctg1132_pilon_pilon_obj,length=13534>	0	.	.	.	.	.	.	.
##contig=<ID=ctg899_pilon_pilon_obj,length=21612>	0	.	.	.	.	.	.	.
##contig=<ID=ctg1681_pilon_pilon_obj,length=13098>	0	.	.	.	.	.	.	.
##contig=<ID=ctg1336_pilon_pilon_obj,length=11032>	0	.	.	.	.	.	.	.
##contig=<ID=ctg779_pilon_pilon_obj,length=30261>	0	.	.	.	.	.	.	.
##contig=<ID=ctg1946_pilon_pilon_obj,length=14317>	0	.	.	.	.	.	.	.
##contig=<ID=ctg1209_pilon_pilon_obj,length=22601>	0	.	.	.	.	.	.	.
##contig=<ID=ctg1213_pilon_pilon_obj,length=14519>	0	.	.	.	.	.	.	.
##contig=<ID=ctg1153_pilon_pilon_obj,length=13900>	0	.	.	.	.	.	.	.
##contig=<ID=ctg169_pilon_pilon_subseq_1934276:1968455_obj,length=34180>	0	.	.	.	.	.	.	.
##contig=<ID=ctg1867_pilon_pilon_obj,length=9750>	0	.	.	.	.	.	.	.
##contig=<ID=ctg1145_pilon_pilon_obj,length=14183>	0	.	.	.	.	.	.	.
##contig=<ID=ctg1156_pilon_pilon_obj,length=31063>	0	.	.	.	.	.	.	.
##contig=<ID=ctg873_pilon_pilon_obj,length=73250>	0	.	.	.	.	.	.	.
##contig=<ID=ctg1521_pilon_pilon_obj,length=28862>	0	.	.	.	.	.	.	.
##contig=<ID=ctg681_pilon_pilon_obj,length=45304>	0	.	.	.	.	.	.	.
##contig=<ID=ctg1164_pilon_pilon_obj,length=28913>	0	.	.	.	.	.	.	.
##contig=<ID=ctg969_pilon_pilon_obj,length=18984>	0	.	.	.	.	.	.	.
##contig=<ID=ctg1771_pilon_pilon_obj,length=23203>	0	.	.	.	.	.	.	.
##contig=<ID=ctg1685_pilon_pilon_obj,length=10600>	0	.	.	.	.	.	.	.
##contig=<ID=ctg1945_pilon_pilon_obj,length=12989>	0	.	.	.	.	.	.	.
##contig=<ID=ctg979_pilon_pilon_obj,length=17898>	0	.	.	.	.	.	.	.
##contig=<ID=ctg1082_pilon_pilon_obj,length=29831>	0	.	.	.	.	.	.	.
##contig=<ID=ctg1411_pilon_pilon_obj,length=10125>	0	.	.	.	.	.	.	.
##contig=<ID=ctg51_pilon_pilon_subseq_15988228:16059677_obj,length=71450>	0	.	.	.	.	.	.	.
##contig=<ID=ctg1849_pilon_pilon_obj,length=14887>	0	.	.	.	.	.	.	.
##contig=<ID=ctg1488_pilon_pilon_obj,length=16294>	0	.	.	.	.	.	.	.
##contig=<ID=ctg1118_pilon_pilon_obj,length=14669>	0	.	.	.	.	.	.	.
##contig=<ID=ctg1699_pilon_pilon_obj,length=12344>	0	.	.	.	.	.	.	.
##contig=<ID=ctg1547_pilon_pilon_obj,length=38663>	0	.	.	.	.	.	.	.
##contig=<ID=ctg1786_pilon_pilon_obj,length=13517>	0	.	.	.	.	.	.	.
##contig=<ID=ctg703_pilon_pilon_obj,length=87757>	0	.	.	.	.	.	.	.
##contig=<ID=ctg1735_pilon_pilon_obj,length=12269>	0	.	.	.	.	.	.	.
##contig=<ID=ctg1539_pilon_pilon_obj,length=40803>	0	.	.	.	.	.	.	.
##contig=<ID=ctg747_pilon_pilon_obj,length=68185>	0	.	.	.	.	.	.	.
##contig=<ID=ctg1415_pilon_pilon_obj,length=9871>	0	.	.	.	.	.	.	.
##contig=<ID=ctg1768_pilon_pilon_obj,length=13772>	0	.	.	.	.	.	.	.
##contig=<ID=ctg1804_pilon_pilon_obj,length=16527>	0	.	.	.	.	.	.	.
##contig=<ID=ctg784_pilon_pilon_obj,length=29636>	0	.	.	.	.	.	.	.
##contig=<ID=ctg1135_pilon_pilon_obj,length=14542>	0	.	.	.	.	.	.	.
##contig=<ID=ctg1921_pilon_pilon_obj,length=11251>	0	.	.	.	.	.	.	.
##contig=<ID=ctg1903_pilon_pilon_obj,length=13329>	0	.	.	.	.	.	.	.
##contig=<ID=ctg1319_pilon_pilon_obj,length=11002>	0	.	.	.	.	.	.	.
##contig=<ID=ctg1759_pilon_pilon_obj,length=15196>	0	.	.	.	.	.	.	.
##contig=<ID=ctg1646_pilon_pilon_obj,length=30145>	0	.	.	.	.	.	.	.
##contig=<ID=ctg1882_pilon_pilon_obj,length=12593>	0	.	.	.	.	.	.	.
##contig=<ID=ctg1005_pilon_pilon_obj,length=17581>	0	.	.	.	.	.	.	.
##contig=<ID=ctg654_pilon_pilon_obj,length=72552>	0	.	.	.	.	.	.	.
##contig=<ID=ctg854_pilon_pilon_obj,length=24243>	0	.	.	.	.	.	.	.
##contig=<ID=ctg1252_pilon_pilon_obj,length=34235>	0	.	.	.	.	.	.	.
##contig=<ID=ctg1155_pilon_pilon_obj,length=20253>	0	.	.	.	.	.	.	.
##contig=<ID=ctg1916_pilon_pilon_obj,length=13560>	0	.	.	.	.	.	.	.
##contig=<ID=ctg657_pilon_pilon_obj,length=68801>	0	.	.	.	.	.	.	.
##contig=<ID=ctg1229_pilon_pilon_obj,length=14425>	0	.	.	.	.	.	.	.
##contig=<ID=ctg1027_pilon_pilon_obj,length=16708>	0	.	.	.	.	.	.	.
##contig=<ID=ctg1826_pilon_pilon_obj,length=11121>	0	.	.	.	.	.	.	.
##contig=<ID=ctg1530_pilon_pilon_obj,length=39276>	0	.	.	.	.	.	.	.
##contig=<ID=ctg531_pilon_pilon_obj,length=302157>	0	.	.	.	.	.	.	.
##contig=<ID=ctg968_pilon_pilon_obj,length=29050>	0	.	.	.	.	.	.	.
##contig=<ID=ctg709_pilon_pilon_obj,length=67866>	0	.	.	.	.	.	.	.
##contig=<ID=ctg1565_pilon_pilon_obj,length=23443>	0	.	.	.	.	.	.	.
##contig=<ID=ctg745_pilon_pilon_obj,length=35225>	0	.	.	.	.	.	.	.
##contig=<ID=ctg1086_pilon_pilon_obj,length=15178>	0	.	.	.	.	.	.	.
##contig=<ID=ctg862_pilon_pilon_obj,length=62144>	0	.	.	.	.	.	.	.
##contig=<ID=ctg1593_pilon_pilon_obj,length=49489>	0	.	.	.	.	.	.	.
##contig=<ID=ctg975_pilon_pilon_obj,length=33774>	0	.	.	.	.	.	.	.
##contig=<ID=ctg1104_pilon_pilon_obj,length=14339>	0	.	.	.	.	.	.	.
##contig=<ID=ctg1875_pilon_pilon_obj,length=13783>	0	.	.	.	.	.	.	.
##contig=<ID=ctg1816_pilon_pilon_obj,length=11876>	0	.	.	.	.	.	.	.
##contig=<ID=ctg1687_pilon_pilon_obj,length=9868>	0	.	.	.	.	.	.	.
##contig=<ID=ctg866_pilon_pilon_obj,length=26100>	0	.	.	.	.	.	.	.
##contig=<ID=ctg343_pilon_pilon_subseq_159705:168849_obj,length=9145>	0	.	.	.	.	.	.	.
##contig=<ID=ctg1293_pilon_pilon_obj,length=11518>	0	.	.	.	.	.	.	.
##contig=<ID=ctg1335_pilon_pilon_obj,length=11282>	0	.	.	.	.	.	.	.
##contig=<ID=ctg1891_pilon_pilon_obj,length=12471>	0	.	.	.	.	.	.	.
##contig=<ID=ctg1765_pilon_pilon_obj,length=17258>	0	.	.	.	.	.	.	.
##contig=<ID=ctg1863_pilon_pilon_obj,length=11539>	0	.	.	.	.	.	.	.
##contig=<ID=ctg1938_pilon_pilon_obj,length=10562>	0	.	.	.	.	.	.	.
##contig=<ID=ctg677_pilon_pilon_obj,length=47079>	0	.	.	.	.	.	.	.
##contig=<ID=ctg1576_pilon_pilon_obj,length=12167>	0	.	.	.	.	.	.	.
##contig=<ID=ctg1302_pilon_pilon_obj,length=69482>	0	.	.	.	.	.	.	.
##contig=<ID=ctg666_pilon_pilon_obj,length=53773>	0	.	.	.	.	.	.	.
##contig=<ID=ctg1085_pilon_pilon_obj,length=15692>	0	.	.	.	.	.	.	.
##contig=<ID=ctg1978_pilon_pilon_obj,length=10146>	0	.	.	.	.	.	.	.
##contig=<ID=ctg1877_pilon_pilon_obj,length=13637>	0	.	.	.	.	.	.	.
##contig=<ID=ctg844_pilon_pilon_obj,length=49680>	0	.	.	.	.	.	.	.
##contig=<ID=ctg1514_pilon_pilon_obj,length=14664>	0	.	.	.	.	.	.	.
##contig=<ID=ctg819_pilon_pilon_obj,length=23499>	0	.	.	.	.	.	.	.
##contig=<ID=ctg1777_pilon_pilon_obj,length=18934>	0	.	.	.	.	.	.	.
##contig=<ID=ctg1528_pilon_pilon_obj,length=16578>	0	.	.	.	.	.	.	.
##contig=<ID=ctg1627_pilon_pilon_obj,length=18348>	0	.	.	.	.	.	.	.
##contig=<ID=ctg1002_pilon_pilon_obj,length=17463>	0	.	.	.	.	.	.	.
##contig=<ID=ctg1286_pilon_pilon_obj,length=11663>	0	.	.	.	.	.	.	.
##contig=<ID=ctg1225_pilon_pilon_obj,length=32731>	0	.	.	.	.	.	.	.
##contig=<ID=ctg1439_pilon_pilon_obj,length=9778>	0	.	.	.	.	.	.	.
##contig=<ID=ctg1943_pilon_pilon_obj,length=36999>	0	.	.	.	.	.	.	.
##contig=<ID=ctg1897_pilon_pilon_obj,length=33476>	0	.	.	.	.	.	.	.
##contig=<ID=ctg1517_pilon_pilon_obj,length=18357>	0	.	.	.	.	.	.	.
##contig=<ID=ctg1146_pilon_pilon_obj,length=13351>	0	.	.	.	.	.	.	.
##contig=<ID=ctg1563_pilon_pilon_obj,length=11836>	0	.	.	.	.	.	.	.
##contig=<ID=Super-Scaffold_1493,length=281653>	0	.	.	.	.	.	.	.
##contig=<ID=ctg1265_pilon_pilon_obj,length=31653>	0	.	.	.	.	.	.	.
##contig=<ID=ctg1465_pilon_pilon_obj,length=9753>	0	.	.	.	.	.	.	.
##contig=<ID=ctg1889_pilon_pilon_obj,length=17568>	0	.	.	.	.	.	.	.
##contig=<ID=ctg717_pilon_pilon_obj,length=42411>	0	.	.	.	.	.	.	.
##contig=<ID=ctg1015_pilon_pilon_obj,length=17228>	0	.	.	.	.	.	.	.
##contig=<ID=ctg797_pilon_pilon_obj,length=29263>	0	.	.	.	.	.	.	.
##contig=<ID=ctg1183_pilon_pilon_obj,length=21359>	0	.	.	.	.	.	.	.
##contig=<ID=ctg1492_pilon_pilon_obj,length=13548>	0	.	.	.	.	.	.	.
##contig=<ID=ctg1037_pilon_pilon_obj,length=28932>	0	.	.	.	.	.	.	.
##contig=<ID=ctg1710_pilon_pilon_obj,length=15210>	0	.	.	.	.	.	.	.
##contig=<ID=ctg1271_pilon_pilon_obj,length=10824>	0	.	.	.	.	.	.	.
##contig=<ID=ctg786_pilon_pilon_obj,length=49876>	0	.	.	.	.	.	.	.
##contig=<ID=ctg1659_pilon_pilon_obj,length=32566>	0	.	.	.	.	.	.	.
##contig=<ID=ctg1808_pilon_pilon_obj,length=15547>	0	.	.	.	.	.	.	.
##contig=<ID=ctg1160_pilon_pilon_obj,length=15705>	0	.	.	.	.	.	.	.
##contig=<ID=ctg800_pilon_pilon_obj,length=28391>	0	.	.	.	.	.	.	.
##contig=<ID=ctg1555_pilon_pilon_obj,length=21975>	0	.	.	.	.	.	.	.
##contig=<ID=ctg1179_pilon_pilon_obj,length=33696>	0	.	.	.	.	.	.	.
##contig=<ID=ctg710_pilon_pilon_obj,length=74935>	0	.	.	.	.	.	.	.
##contig=<ID=ctg815_pilon_pilon_obj,length=110777>	0	.	.	.	.	.	.	.
##contig=<ID=ctg1136_pilon_pilon_obj,length=17995>	0	.	.	.	.	.	.	.
##contig=<ID=ctg1406_pilon_pilon_obj,length=19556>	0	.	.	.	.	.	.	.
##contig=<ID=ctg209_pilon_pilon_subseq_3469458:3522246_obj,length=52789>	0	.	.	.	.	.	.	.
##contig=<ID=ctg1835_pilon_pilon_obj,length=14810>	0	.	.	.	.	.	.	.
##contig=<ID=ctg726_pilon_pilon_obj,length=35228>	0	.	.	.	.	.	.	.
##contig=<ID=ctg629_pilon_pilon_obj,length=64394>	0	.	.	.	.	.	.	.
##contig=<ID=ctg616_pilon_pilon_obj,length=111728>	0	.	.	.	.	.	.	.
##contig=<ID=ctg576_pilon_pilon_obj,length=163630>	0	.	.	.	.	.	.	.
##contig=<ID=ctg1295_pilon_pilon_obj,length=27033>	0	.	.	.	.	.	.	.
##contig=<ID=ctg893_pilon_pilon_obj,length=34275>	0	.	.	.	.	.	.	.
##contig=<ID=ctg1996_pilon_pilon_obj,length=21331>	0	.	.	.	.	.	.	.
##contig=<ID=ctg596_pilon_pilon_obj,length=211610>	0	.	.	.	.	.	.	.
##contig=<ID=ctg1354_pilon_pilon_obj,length=11461>	0	.	.	.	.	.	.	.
##contig=<ID=ctg1711_pilon_pilon_obj,length=14001>	0	.	.	.	.	.	.	.
##contig=<ID=ctg1668_pilon_pilon_obj,length=16276>	0	.	.	.	.	.	.	.
##contig=<ID=ctg1682_pilon_pilon_obj,length=20175>	0	.	.	.	.	.	.	.
##contig=<ID=ctg1741_pilon_pilon_obj,length=25349>	0	.	.	.	.	.	.	.
##contig=<ID=ctg742_pilon_pilon_obj,length=51609>	0	.	.	.	.	.	.	.
##contig=<ID=ctg1116_pilon_pilon_obj,length=21695>	0	.	.	.	.	.	.	.
##contig=<ID=ctg1728_pilon_pilon_obj,length=11890>	0	.	.	.	.	.	.	.
##contig=<ID=ctg971_pilon_pilon_obj,length=18564>	0	.	.	.	.	.	.	.
##contig=<ID=ctg1107_pilon_pilon_obj,length=16360>	0	.	.	.	.	.	.	.
##contig=<ID=ctg1157_pilon_pilon_obj,length=13476>	0	.	.	.	.	.	.	.
##contig=<ID=ctg972_pilon_pilon_obj,length=32672>	0	.	.	.	.	.	.	.
##contig=<ID=ctg1202_pilon_pilon_obj,length=13119>	0	.	.	.	.	.	.	.
##contig=<ID=ctg746_pilon_pilon_obj,length=34040>	0	.	.	.	.	.	.	.
##contig=<ID=ctg820_pilon_pilon_obj,length=26768>	0	.	.	.	.	.	.	.
##contig=<ID=ctg1942_pilon_pilon_obj,length=28681>	0	.	.	.	.	.	.	.
##contig=<ID=ctg1478_pilon_pilon_obj,length=12367>	0	.	.	.	.	.	.	.
##contig=<ID=ctg949_pilon_pilon_obj,length=20031>	0	.	.	.	.	.	.	.
##contig=<ID=ctg1589_pilon_pilon_obj,length=12241>	0	.	.	.	.	.	.	.
##contig=<ID=ctg1189_pilon_pilon_obj,length=13448>	0	.	.	.	.	.	.	.
##contig=<ID=ctg577_pilon_pilon_obj,length=98289>	0	.	.	.	.	.	.	.
##contig=<ID=ctg843_pilon_pilon_obj,length=67842>	0	.	.	.	.	.	.	.
##contig=<ID=ctg1655_pilon_pilon_obj,length=12028>	0	.	.	.	.	.	.	.
##contig=<ID=ctg582_pilon_pilon_obj,length=84586>	0	.	.	.	.	.	.	.
##contig=<ID=ctg1700_pilon_pilon_obj,length=16011>	0	.	.	.	.	.	.	.
##contig=<ID=ctg648_pilon_pilon_obj,length=52483>	0	.	.	.	.	.	.	.
##contig=<ID=ctg1746_pilon_pilon_obj,length=25519>	0	.	.	.	.	.	.	.
##contig=<ID=ctg1648_pilon_pilon_obj,length=11743>	0	.	.	.	.	.	.	.
##contig=<ID=ctg876_pilon_pilon_obj,length=23691>	0	.	.	.	.	.	.	.
##contig=<ID=ctg1689_pilon_pilon_obj,length=30474>	0	.	.	.	.	.	.	.
##contig=<ID=ctg1115_pilon_pilon_obj,length=23628>	0	.	.	.	.	.	.	.
##contig=<ID=ctg948_pilon_pilon_obj,length=19571>	0	.	.	.	.	.	.	.
##contig=<ID=ctg101_pilon_pilon_subseq_9641876:9708853_obj,length=66978>	0	.	.	.	.	.	.	.
##contig=<ID=ctg1432_pilon_pilon_obj,length=35612>	0	.	.	.	.	.	.	.
##contig=<ID=ctg1072_pilon_pilon_obj,length=15617>	0	.	.	.	.	.	.	.
##contig=<ID=ctg1799_pilon_pilon_obj,length=10316>	0	.	.	.	.	.	.	.
##contig=<ID=ctg1551_pilon_pilon_obj,length=30766>	0	.	.	.	.	.	.	.
##contig=<ID=ctg1186_pilon_pilon_obj,length=15396>	0	.	.	.	.	.	.	.
##contig=<ID=ctg1500_pilon_pilon_obj,length=33971>	0	.	.	.	.	.	.	.
##contig=<ID=ctg697_pilon_pilon_obj,length=49208>	0	.	.	.	.	.	.	.
##contig=<ID=ctg753_pilon_pilon_obj,length=31650>	0	.	.	.	.	.	.	.
##contig=<ID=ctg860_pilon_pilon_obj,length=31238>	0	.	.	.	.	.	.	.
##contig=<ID=ctg1206_pilon_pilon_obj,length=35149>	0	.	.	.	.	.	.	.
##contig=<ID=ctg708_pilon_pilon_obj,length=37442>	0	.	.	.	.	.	.	.
##contig=<ID=ctg780_pilon_pilon_obj,length=30975>	0	.	.	.	.	.	.	.
##contig=<ID=ctg1279_pilon_pilon_obj,length=11753>	0	.	.	.	.	.	.	.
##contig=<ID=ctg1139_pilon_pilon_obj,length=14100>	0	.	.	.	.	.	.	.
##contig=<ID=ctg571_pilon_pilon_obj,length=143341>	0	.	.	.	.	.	.	.
##contig=<ID=ctg1686_pilon_pilon_obj,length=41899>	0	.	.	.	.	.	.	.
##contig=<ID=ctg1558_pilon_pilon_obj,length=15146>	0	.	.	.	.	.	.	.
##contig=<ID=ctg1987_pilon_pilon_obj,length=13501>	0	.	.	.	.	.	.	.
##contig=<ID=ctg1443_pilon_pilon_obj,length=17548>	0	.	.	.	.	.	.	.
##contig=<ID=ctg589_pilon_pilon_obj,length=80669>	0	.	.	.	.	.	.	.
##contig=<ID=ctg1073_pilon_pilon_obj,length=16426>	0	.	.	.	.	.	.	.
##contig=<ID=ctg989_pilon_pilon_obj,length=32375>	0	.	.	.	.	.	.	.
##contig=<ID=ctg997_pilon_pilon_obj,length=47595>	0	.	.	.	.	.	.	.
##contig=<ID=ctg1351_pilon_pilon_obj,length=16225>	0	.	.	.	.	.	.	.
##contig=<ID=ctg1823_pilon_pilon_obj,length=14734>	0	.	.	.	.	.	.	.
##contig=<ID=ctg610_pilon_pilon_obj,length=145198>	0	.	.	.	.	.	.	.
##contig=<ID=ctg890_pilon_pilon_obj,length=62616>	0	.	.	.	.	.	.	.
##contig=<ID=ctg764_pilon_pilon_obj,length=31313>	0	.	.	.	.	.	.	.
##contig=<ID=ctg676_pilon_pilon_obj,length=71022>	0	.	.	.	.	.	.	.
##contig=<ID=ctg1218_pilon_pilon_obj,length=20262>	0	.	.	.	.	.	.	.
##contig=<ID=ctg1128_pilon_pilon_obj,length=16395>	0	.	.	.	.	.	.	.
##contig=<ID=ctg1519_pilon_pilon_obj,length=11732>	0	.	.	.	.	.	.	.
##contig=<ID=ctg1583_pilon_pilon_obj,length=12744>	0	.	.	.	.	.	.	.
##contig=<ID=ctg1869_pilon_pilon_obj,length=12192>	0	.	.	.	.	.	.	.
##contig=<ID=ctg1300_pilon_pilon_obj,length=10603>	0	.	.	.	.	.	.	.
##contig=<ID=ctg1342_pilon_pilon_obj,length=11042>	0	.	.	.	.	.	.	.
##contig=<ID=ctg385_pilon_pilon_subseq_1:57347_obj,length=57347>	0	.	.	.	.	.	.	.
##contig=<ID=ctg1065_pilon_pilon_obj,length=20641>	0	.	.	.	.	.	.	.
##contig=<ID=ctg498_pilon_pilon_subseq_1:128491_obj,length=128491>	0	.	.	.	.	.	.	.
##contig=<ID=ctg768_pilon_pilon_obj,length=91569>	0	.	.	.	.	.	.	.
##contig=<ID=ctg1691_pilon_pilon_obj,length=12515>	0	.	.	.	.	.	.	.
##contig=<ID=ctg1281_pilon_pilon_obj,length=22799>	0	.	.	.	.	.	.	.
##contig=<ID=ctg1951_pilon_pilon_obj,length=10898>	0	.	.	.	.	.	.	.
##contig=<ID=ctg1640_pilon_pilon_obj,length=19805>	0	.	.	.	.	.	.	.
##contig=<ID=ctg777_pilon_pilon_obj,length=41429>	0	.	.	.	.	.	.	.
##contig=<ID=ctg1421_pilon_pilon_obj,length=9620>	0	.	.	.	.	.	.	.
##contig=<ID=ctg1193_pilon_pilon_obj,length=13369>	0	.	.	.	.	.	.	.
##contig=<ID=ctg548_pilon_pilon_obj,length=183332>	0	.	.	.	.	.	.	.
##contig=<ID=ctg471_pilon_pilon_subseq_1:98861_obj,length=98861>	0	.	.	.	.	.	.	.
##contig=<ID=ctg1046_pilon_pilon_obj,length=17395>	0	.	.	.	.	.	.	.
##contig=<ID=ctg915_pilon_pilon_obj,length=21122>	0	.	.	.	.	.	.	.
##contig=<ID=ctg1051_pilon_pilon_obj,length=27262>	0	.	.	.	.	.	.	.
##contig=<ID=ctg253_pilon_pilon_subseq_1:92028_obj,length=92028>	0	.	.	.	.	.	.	.
##contig=<ID=ctg1167_pilon_pilon_obj,length=14360>	0	.	.	.	.	.	.	.
##contig=<ID=ctg1376_pilon_pilon_obj,length=32978>	0	.	.	.	.	.	.	.
##contig=<ID=ctg1031_pilon_pilon_obj,length=26027>	0	.	.	.	.	.	.	.
##contig=<ID=ctg853_pilon_pilon_obj,length=55707>	0	.	.	.	.	.	.	.
##contig=<ID=ctg1773_pilon_pilon_obj,length=11075>	0	.	.	.	.	.	.	.
##contig=<ID=ctg1261_pilon_pilon_obj,length=12442>	0	.	.	.	.	.	.	.
##contig=<ID=ctg728_pilon_pilon_obj,length=35068>	0	.	.	.	.	.	.	.
##contig=<ID=ctg602_pilon_pilon_obj,length=84772>	0	.	.	.	.	.	.	.
##contig=<ID=ctg700_pilon_pilon_obj,length=38782>	0	.	.	.	.	.	.	.
##contig=<ID=ctg1862_pilon_pilon_obj,length=13334>	0	.	.	.	.	.	.	.
##contig=<ID=ctg1733_pilon_pilon_obj,length=11824>	0	.	.	.	.	.	.	.
##contig=<ID=ctg1787_pilon_pilon_obj,length=14015>	0	.	.	.	.	.	.	.
##contig=<ID=ctg1796_pilon_pilon_obj,length=11251>	0	.	.	.	.	.	.	.
##contig=<ID=ctg492_pilon_pilon_obj,length=326528>	0	.	.	.	.	.	.	.
##contig=<ID=ctg615_pilon_pilon_obj,length=70288>	0	.	.	.	.	.	.	.
##contig=<ID=ctg880_pilon_pilon_obj,length=50148>	0	.	.	.	.	.	.	.
##contig=<ID=ctg1568_pilon_pilon_obj,length=17530>	0	.	.	.	.	.	.	.
##contig=<ID=ctg1886_pilon_pilon_obj,length=11424>	0	.	.	.	.	.	.	.
##contig=<ID=ctg1630_pilon_pilon_obj,length=14659>	0	.	.	.	.	.	.	.
##contig=<ID=ctg1511_pilon_pilon_obj,length=12532>	0	.	.	.	.	.	.	.
##contig=<ID=Super-Scaffold_1431,length=498283>	0	.	.	.	.	.	.	.
##contig=<ID=ctg737_pilon_pilon_obj,length=34725>	0	.	.	.	.	.	.	.
##contig=<ID=ctg1310_pilon_pilon_obj,length=14023>	0	.	.	.	.	.	.	.
##contig=<ID=ctg555_pilon_pilon_subseq_164067:310670_obj,length=146604>	0	.	.	.	.	.	.	.
##contig=<ID=ctg1908_pilon_pilon_obj,length=17838>	0	.	.	.	.	.	.	.
##contig=<ID=ctg686_pilon_pilon_obj,length=103131>	0	.	.	.	.	.	.	.
##contig=<ID=ctg1462_pilon_pilon_obj,length=8931>	0	.	.	.	.	.	.	.
##contig=<ID=ctg813_pilon_pilon_obj,length=30691>	0	.	.	.	.	.	.	.
##contig=<ID=ctg715_pilon_pilon_obj,length=103709>	0	.	.	.	.	.	.	.
##contig=<ID=ctg584_pilon_pilon_obj,length=163923>	0	.	.	.	.	.	.	.
##contig=<ID=ctg935_pilon_pilon_obj,length=19977>	0	.	.	.	.	.	.	.
##contig=<ID=ctg1854_pilon_pilon_obj,length=10865>	0	.	.	.	.	.	.	.
##contig=<ID=ctg870_pilon_pilon_obj,length=22886>	0	.	.	.	.	.	.	.
##contig=<ID=ctg1861_pilon_pilon_obj,length=18126>	0	.	.	.	.	.	.	.
##contig=<ID=ctg925_pilon_pilon_obj,length=20491>	0	.	.	.	.	.	.	.
##contig=<ID=ctg943_pilon_pilon_obj,length=29944>	0	.	.	.	.	.	.	.
##contig=<ID=ctg1059_pilon_pilon_obj,length=24304>	0	.	.	.	.	.	.	.
##contig=<ID=ctg547_pilon_pilon_obj,length=372445>	0	.	.	.	.	.	.	.
##contig=<ID=ctg2002_pilon_pilon_obj,length=9432>	0	.	.	.	.	.	.	.
##contig=<ID=ctg1896_pilon_pilon_obj,length=13521>	0	.	.	.	.	.	.	.
##contig=<ID=ctg1237_pilon_pilon_obj,length=21326>	0	.	.	.	.	.	.	.
##contig=<ID=ctg1199_pilon_pilon_obj,length=13103>	0	.	.	.	.	.	.	.
##contig=<ID=ctg1364_pilon_pilon_obj,length=41303>	0	.	.	.	.	.	.	.
##contig=<ID=ctg875_pilon_pilon_obj,length=82777>	0	.	.	.	.	.	.	.
##contig=<ID=ctg1227_pilon_pilon_obj,length=12349>	0	.	.	.	.	.	.	.
##contig=<ID=ctg848_pilon_pilon_obj,length=24161>	0	.	.	.	.	.	.	.
##contig=<ID=ctg1386_pilon_pilon_obj,length=10630>	0	.	.	.	.	.	.	.
##contig=<ID=ctg810_pilon_pilon_obj,length=32441>	0	.	.	.	.	.	.	.
##contig=<ID=ctg1008_pilon_pilon_obj,length=18457>	0	.	.	.	.	.	.	.
##contig=<ID=ctg1258_pilon_pilon_obj,length=12239>	0	.	.	.	.	.	.	.
##contig=<ID=ctg1464_pilon_pilon_obj,length=12219>	0	.	.	.	.	.	.	.
##contig=<ID=ctg1399_pilon_pilon_obj,length=10775>	0	.	.	.	.	.	.	.
##contig=<ID=ctg1982_pilon_pilon_obj,length=15922>	0	.	.	.	.	.	.	.
##contig=<ID=ctg1538_pilon_pilon_obj,length=12431>	0	.	.	.	.	.	.	.
##contig=<ID=ctg1054_pilon_pilon_obj,length=16290>	0	.	.	.	.	.	.	.
##contig=<ID=ctg1911_pilon_pilon_obj,length=20153>	0	.	.	.	.	.	.	.
##contig=<ID=ctg946_pilon_pilon_obj,length=43658>	0	.	.	.	.	.	.	.
##contig=<ID=ctg1815_pilon_pilon_obj,length=15214>	0	.	.	.	.	.	.	.
##contig=<ID=ctg914_pilon_pilon_obj,length=37709>	0	.	.	.	.	.	.	.
##contig=<ID=ctg1995_pilon_pilon_obj,length=21196>	0	.	.	.	.	.	.	.
##contig=<ID=ctg1505_pilon_pilon_obj,length=10603>	0	.	.	.	.	.	.	.
##contig=<ID=ctg1493_pilon_pilon_obj,length=12270>	0	.	.	.	.	.	.	.
##contig=<ID=ctg1884_pilon_pilon_obj,length=15659>	0	.	.	.	.	.	.	.
##contig=<ID=ctg939_pilon_pilon_obj,length=25487>	0	.	.	.	.	.	.	.
##contig=<ID=ctg1165_pilon_pilon_obj,length=24758>	0	.	.	.	.	.	.	.
##contig=<ID=ctg833_pilon_pilon_obj,length=55681>	0	.	.	.	.	.	.	.
##contig=<ID=Super-Scaffold_1426,length=351385>	0	.	.	.	.	.	.	.
##contig=<ID=ctg1540_pilon_pilon_obj,length=16934>	0	.	.	.	.	.	.	.
##contig=<ID=ctg1026_pilon_pilon_obj,length=16171>	0	.	.	.	.	.	.	.
##contig=<ID=ctg1529_pilon_pilon_obj,length=18369>	0	.	.	.	.	.	.	.
##contig=<ID=ctg842_pilon_pilon_obj,length=88211>	0	.	.	.	.	.	.	.
##contig=<ID=ctg1450_pilon_pilon_obj,length=9539>	0	.	.	.	.	.	.	.
##contig=<ID=ctg1556_pilon_pilon_obj,length=19555>	0	.	.	.	.	.	.	.
##contig=<ID=ctg1255_pilon_pilon_obj,length=27835>	0	.	.	.	.	.	.	.
##contig=<ID=ctg1401_pilon_pilon_obj,length=31503>	0	.	.	.	.	.	.	.
##contig=<ID=ctg733_pilon_pilon_obj,length=35353>	0	.	.	.	.	.	.	.
##contig=<ID=ctg1448_pilon_pilon_obj,length=13520>	0	.	.	.	.	.	.	.
##contig=<ID=ctg1762_pilon_pilon_obj,length=14166>	0	.	.	.	.	.	.	.
##contig=<ID=ctg1429_pilon_pilon_obj,length=10314>	0	.	.	.	.	.	.	.
##contig=<ID=ctg1977_pilon_pilon_obj,length=13988>	0	.	.	.	.	.	.	.
##contig=<ID=ctg1454_pilon_pilon_obj,length=9167>	0	.	.	.	.	.	.	.
##contig=<ID=ctg580_pilon_pilon_obj,length=116345>	0	.	.	.	.	.	.	.
##contig=<ID=ctg867_pilon_pilon_obj,length=30762>	0	.	.	.	.	.	.	.
##contig=<ID=ctg983_pilon_pilon_obj,length=91365>	0	.	.	.	.	.	.	.
##contig=<ID=ctg1016_pilon_pilon_obj,length=18519>	0	.	.	.	.	.	.	.
##contig=<ID=ctg673_pilon_pilon_obj,length=97949>	0	.	.	.	.	.	.	.
##contig=<ID=ctg1203_pilon_pilon_obj,length=13039>	0	.	.	.	.	.	.	.
##contig=<ID=ctg1079_pilon_pilon_obj,length=16280>	0	.	.	.	.	.	.	.
##contig=<ID=ctg1543_pilon_pilon_obj,length=25091>	0	.	.	.	.	.	.	.
##contig=<ID=ctg794_pilon_pilon_obj,length=29340>	0	.	.	.	.	.	.	.
##contig=<ID=ctg1181_pilon_pilon_obj,length=13175>	0	.	.	.	.	.	.	.
##contig=<ID=ctg1964_pilon_pilon_obj,length=11102>	0	.	.	.	.	.	.	.
##contig=<ID=ctg674_pilon_pilon_obj,length=45668>	0	.	.	.	.	.	.	.
##contig=<ID=ctg1102_pilon_pilon_obj,length=14831>	0	.	.	.	.	.	.	.
##contig=<ID=ctg1487_pilon_pilon_obj,length=21654>	0	.	.	.	.	.	.	.
##contig=<ID=ctg1058_pilon_pilon_obj,length=46586>	0	.	.	.	.	.	.	.
##contig=<ID=ctg1795_pilon_pilon_obj,length=18496>	0	.	.	.	.	.	.	.
##contig=<ID=ctg1508_pilon_pilon_obj,length=17556>	0	.	.	.	.	.	.	.
##contig=<ID=ctg1766_pilon_pilon_obj,length=21784>	0	.	.	.	.	.	.	.
##contig=<ID=ctg1976_pilon_pilon_obj,length=10080>	0	.	.	.	.	.	.	.
##contig=<ID=ctg684_pilon_pilon_obj,length=61566>	0	.	.	.	.	.	.	.
##contig=<ID=ctg680_pilon_pilon_obj,length=46507>	0	.	.	.	.	.	.	.
##contig=<ID=ctg642_pilon_pilon_obj,length=63105>	0	.	.	.	.	.	.	.
##contig=<ID=ctg954_pilon_pilon_obj,length=21616>	0	.	.	.	.	.	.	.
##contig=<ID=ctg1585_pilon_pilon_obj,length=25220>	0	.	.	.	.	.	.	.
##contig=<ID=ctg856_pilon_pilon_obj,length=23487>	0	.	.	.	.	.	.	.
##contig=<ID=ctg712_pilon_pilon_obj,length=50142>	0	.	.	.	.	.	.	.
##contig=<ID=ctg959_pilon_pilon_obj,length=48543>	0	.	.	.	.	.	.	.
##contig=<ID=ctg1715_pilon_pilon_obj,length=15667>	0	.	.	.	.	.	.	.
##contig=<ID=ctg1496_pilon_pilon_obj,length=19794>	0	.	.	.	.	.	.	.
##contig=<ID=ctg1525_pilon_pilon_obj,length=8589>	0	.	.	.	.	.	.	.
##contig=<ID=ctg1208_pilon_pilon_obj,length=18251>	0	.	.	.	.	.	.	.
##contig=<ID=ctg1542_pilon_pilon_obj,length=10567>	0	.	.	.	.	.	.	.
##contig=<ID=ctg1774_pilon_pilon_obj,length=19404>	0	.	.	.	.	.	.	.
##contig=<ID=ctg1817_pilon_pilon_obj,length=10541>	0	.	.	.	.	.	.	.
##contig=<ID=ctg1241_pilon_pilon_obj,length=41315>	0	.	.	.	.	.	.	.
##contig=<ID=ctg774_pilon_pilon_obj,length=65936>	0	.	.	.	.	.	.	.
##contig=<ID=ctg1407_pilon_pilon_obj,length=15941>	0	.	.	.	.	.	.	.
##contig=<ID=ctg1944_pilon_pilon_obj,length=10173>	0	.	.	.	.	.	.	.
##contig=<ID=ctg1306_pilon_pilon_obj,length=11400>	0	.	.	.	.	.	.	.
##contig=<ID=ctg986_pilon_pilon_obj,length=38503>	0	.	.	.	.	.	.	.
##contig=<ID=ctg892_pilon_pilon_obj,length=69529>	0	.	.	.	.	.	.	.
##contig=<ID=ctg1192_pilon_pilon_obj,length=13721>	0	.	.	.	.	.	.	.
##contig=<ID=ctg1068_pilon_pilon_obj,length=17792>	0	.	.	.	.	.	.	.
##contig=<ID=ctg1168_pilon_pilon_obj,length=40345>	0	.	.	.	.	.	.	.
##contig=<ID=ctg852_pilon_pilon_obj,length=26297>	0	.	.	.	.	.	.	.
##contig=<ID=ctg1663_pilon_pilon_obj,length=12666>	0	.	.	.	.	.	.	.
##contig=<ID=ctg1108_pilon_pilon_obj,length=25190>	0	.	.	.	.	.	.	.
##contig=<ID=ctg1337_pilon_pilon_obj,length=33655>	0	.	.	.	.	.	.	.
##contig=<ID=ctg1377_pilon_pilon_obj,length=10649>	0	.	.	.	.	.	.	.
##contig=<ID=ctg1361_pilon_pilon_obj,length=11113>	0	.	.	.	.	.	.	.
##contig=<ID=ctg1922_pilon_pilon_obj,length=10038>	0	.	.	.	.	.	.	.
##contig=<ID=ctg1605_pilon_pilon_obj,length=16563>	0	.	.	.	.	.	.	.
##contig=<ID=ctg672_pilon_pilon_obj,length=94496>	0	.	.	.	.	.	.	.
##contig=<ID=ctg808_pilon_pilon_obj,length=28279>	0	.	.	.	.	.	.	.
##contig=<ID=ctg908_pilon_pilon_obj,length=21224>	0	.	.	.	.	.	.	.
##contig=<ID=ctg1671_pilon_pilon_obj,length=10956>	0	.	.	.	.	.	.	.
##contig=<ID=ctg138_pilon_pilon_subseq_2331303:2374204_obj,length=42902>	0	.	.	.	.	.	.	.
##contig=<ID=ctg1033_pilon_pilon_obj,length=19373>	0	.	.	.	.	.	.	.
##contig=<ID=ctg624_pilon_pilon_obj,length=161221>	0	.	.	.	.	.	.	.
##contig=<ID=ctg692_pilon_pilon_obj,length=41725>	0	.	.	.	.	.	.	.
##contig=<ID=ctg343_pilon_pilon_subseq_1:159704_obj,length=159704>	0	.	.	.	.	.	.	.
##contig=<ID=ctg628_pilon_pilon_obj,length=60204>	0	.	.	.	.	.	.	.
##contig=<ID=ctg1331_pilon_pilon_obj,length=13242>	0	.	.	.	.	.	.	.
##contig=<ID=ctg1388_pilon_pilon_obj,length=15878>	0	.	.	.	.	.	.	.
##contig=<ID=ctg661_pilon_pilon_obj,length=79637>	0	.	.	.	.	.	.	.
##contig=<ID=ctg1599_pilon_pilon_obj,length=18744>	0	.	.	.	.	.	.	.
##contig=<ID=ctg879_pilon_pilon_obj,length=23172>	0	.	.	.	.	.	.	.
##contig=<ID=ctg1158_pilon_pilon_obj,length=27961>	0	.	.	.	.	.	.	.
##contig=<ID=ctg1414_pilon_pilon_obj,length=10327>	0	.	.	.	.	.	.	.
##contig=<ID=ctg1003_pilon_pilon_obj,length=43143>	0	.	.	.	.	.	.	.
##contig=<ID=ctg1234_pilon_pilon_obj,length=23686>	0	.	.	.	.	.	.	.
##contig=<ID=ctg1091_pilon_pilon_obj,length=18946>	0	.	.	.	.	.	.	.
##contig=<ID=ctg1906_pilon_pilon_obj,length=23598>	0	.	.	.	.	.	.	.
##contig=<ID=ctg175_pilon_pilon_subseq_1:52924_obj,length=52924>	0	.	.	.	.	.	.	.
##contig=<ID=ctg1491_pilon_pilon_obj,length=15340>	0	.	.	.	.	.	.	.
##contig=<ID=ctg1009_pilon_pilon_obj,length=60796>	0	.	.	.	.	.	.	.
##contig=<ID=ctg987_pilon_pilon_obj,length=19324>	0	.	.	.	.	.	.	.
##contig=<ID=ctg1999_pilon_pilon_obj,length=19010>	0	.	.	.	.	.	.	.
##contig=<ID=ctg1219_pilon_pilon_obj,length=12851>	0	.	.	.	.	.	.	.
##contig=<ID=ctg904_pilon_pilon_obj,length=21176>	0	.	.	.	.	.	.	.
##contig=<ID=ctg336_pilon_pilon_subseq_950298:1048670_obj,length=98373>	0	.	.	.	.	.	.	.
##contig=<ID=ctg1931_pilon_pilon_obj,length=12664>	0	.	.	.	.	.	.	.
##contig=<ID=ctg1000_pilon_pilon_obj,length=18602>	0	.	.	.	.	.	.	.
##contig=<ID=ctg1904_pilon_pilon_obj,length=13164>	0	.	.	.	.	.	.	.
##contig=<ID=ctg1592_pilon_pilon_obj,length=19484>	0	.	.	.	.	.	.	.
##contig=<ID=ctg1456_pilon_pilon_obj,length=9995>	0	.	.	.	.	.	.	.
##contig=<ID=ctg689_pilon_pilon_obj,length=39517>	0	.	.	.	.	.	.	.
##contig=<ID=ctg783_pilon_pilon_obj,length=30625>	0	.	.	.	.	.	.	.
##contig=<ID=ctg793_pilon_pilon_obj,length=48767>	0	.	.	.	.	.	.	.
##contig=<ID=ctg739_pilon_pilon_obj,length=76365>	0	.	.	.	.	.	.	.
##contig=<ID=ctg1745_pilon_pilon_obj,length=13503>	0	.	.	.	.	.	.	.
##contig=<ID=ctg1101_pilon_pilon_obj,length=14952>	0	.	.	.	.	.	.	.
##contig=<ID=ctg1259_pilon_pilon_obj,length=42275>	0	.	.	.	.	.	.	.
##contig=<ID=ctg1920_pilon_pilon_obj,length=18206>	0	.	.	.	.	.	.	.
##contig=<ID=ctg559_pilon_pilon_obj,length=132357>	0	.	.	.	.	.	.	.
##contig=<ID=ctg705_pilon_pilon_obj,length=119448>	0	.	.	.	.	.	.	.
##contig=<ID=ctg1667_pilon_pilon_obj,length=16625>	0	.	.	.	.	.	.	.
##contig=<ID=ctg667_pilon_pilon_obj,length=49803>	0	.	.	.	.	.	.	.
##contig=<ID=ctg1940_pilon_pilon_obj,length=12213>	0	.	.	.	.	.	.	.
##contig=<ID=ctg1893_pilon_pilon_obj,length=13380>	0	.	.	.	.	.	.	.
##contig=<ID=Super-Scaffold_1352,length=545285>	0	.	.	.	.	.	.	.
##contig=<ID=ctg1280_pilon_pilon_obj,length=17892>	0	.	.	.	.	.	.	.
##contig=<ID=ctg1340_pilon_pilon_obj,length=12760>	0	.	.	.	.	.	.	.
##contig=<ID=ctg1084_pilon_pilon_obj,length=49085>	0	.	.	.	.	.	.	.
##contig=<ID=ctg1413_pilon_pilon_obj,length=25645>	0	.	.	.	.	.	.	.
##contig=<ID=ctg1400_pilon_pilon_obj,length=9721>	0	.	.	.	.	.	.	.
##contig=<ID=ctg1727_pilon_pilon_obj,length=11105>	0	.	.	.	.	.	.	.
##contig=<ID=ctg588_pilon_pilon_obj,length=80598>	0	.	.	.	.	.	.	.
##contig=<ID=ctg1955_pilon_pilon_obj,length=13326>	0	.	.	.	.	.	.	.
##contig=<ID=ctg1874_pilon_pilon_obj,length=27017>	0	.	.	.	.	.	.	.
##contig=<ID=ctg2003_pilon_pilon_obj,length=22770>	0	.	.	.	.	.	.	.
##contig=<ID=ctg1574_pilon_pilon_obj,length=10579>	0	.	.	.	.	.	.	.
##contig=<ID=ctg1656_pilon_pilon_obj,length=13567>	0	.	.	.	.	.	.	.
##contig=<ID=ctg1109_pilon_pilon_obj,length=48470>	0	.	.	.	.	.	.	.
##contig=<ID=ctg1860_pilon_pilon_obj,length=11378>	0	.	.	.	.	.	.	.
##contig=<ID=ctg558_pilon_pilon_obj,length=176042>	0	.	.	.	.	.	.	.
##contig=<ID=ctg1716_pilon_pilon_obj,length=9893>	0	.	.	.	.	.	.	.
##contig=<ID=ctg941_pilon_pilon_obj,length=29921>	0	.	.	.	.	.	.	.
##contig=<ID=ctg1512_pilon_pilon_obj,length=14941>	0	.	.	.	.	.	.	.
##contig=<ID=ctg766_pilon_pilon_obj,length=66950>	0	.	.	.	.	.	.	.
##contig=<ID=ctg1126_pilon_pilon_obj,length=19507>	0	.	.	.	.	.	.	.
##contig=<ID=ctg931_pilon_pilon_obj,length=19848>	0	.	.	.	.	.	.	.
##contig=<ID=ctg650_pilon_pilon_obj,length=133132>	0	.	.	.	.	.	.	.
##contig=<ID=ctg675_pilon_pilon_obj,length=46045>	0	.	.	.	.	.	.	.
##contig=<ID=ctg1647_pilon_pilon_obj,length=11016>	0	.	.	.	.	.	.	.
##contig=<ID=ctg1233_pilon_pilon_obj,length=11495>	0	.	.	.	.	.	.	.
##contig=<ID=ctg1738_pilon_pilon_obj,length=24235>	0	.	.	.	.	.	.	.
##contig=<ID=ctg1339_pilon_pilon_obj,length=12197>	0	.	.	.	.	.	.	.
##contig=<ID=ctg1249_pilon_pilon_obj,length=18742>	0	.	.	.	.	.	.	.
##contig=<ID=ctg1151_pilon_pilon_obj,length=58120>	0	.	.	.	.	.	.	.
##contig=<ID=ctg1363_pilon_pilon_obj,length=10900>	0	.	.	.	.	.	.	.
##contig=<ID=ctg678_pilon_pilon_obj,length=73148>	0	.	.	.	.	.	.	.
##contig=<ID=ctg1427_pilon_pilon_obj,length=18005>	0	.	.	.	.	.	.	.
##contig=<ID=ctg763_pilon_pilon_obj,length=49159>	0	.	.	.	.	.	.	.
##contig=<ID=ctg1639_pilon_pilon_obj,length=24662>	0	.	.	.	.	.	.	.
##contig=<ID=ctg1032_pilon_pilon_obj,length=57404>	0	.	.	.	.	.	.	.
##contig=<ID=ctg1785_pilon_pilon_obj,length=14241>	0	.	.	.	.	.	.	.
##contig=<ID=ctg1097_pilon_pilon_obj,length=16088>	0	.	.	.	.	.	.	.
##contig=<ID=ctg741_pilon_pilon_obj,length=34019>	0	.	.	.	.	.	.	.
##contig=<ID=ctg1603_pilon_pilon_obj,length=11058>	0	.	.	.	.	.	.	.
##contig=<ID=ctg1713_pilon_pilon_obj,length=19757>	0	.	.	.	.	.	.	.
##contig=<ID=ctg1596_pilon_pilon_obj,length=25592>	0	.	.	.	.	.	.	.
##contig=<ID=ctg951_pilon_pilon_obj,length=22625>	0	.	.	.	.	.	.	.
##contig=<ID=ctg1468_pilon_pilon_obj,length=10132>	0	.	.	.	.	.	.	.
##contig=<ID=ctg1110_pilon_pilon_obj,length=21692>	0	.	.	.	.	.	.	.
##contig=<ID=ctg871_pilon_pilon_obj,length=23366>	0	.	.	.	.	.	.	.
##contig=<ID=ctg1291_pilon_pilon_obj,length=16889>	0	.	.	.	.	.	.	.
##contig=<ID=ctg748_pilon_pilon_obj,length=53538>	0	.	.	.	.	.	.	.
##contig=<ID=ctg1405_pilon_pilon_obj,length=24584>	0	.	.	.	.	.	.	.
##contig=<ID=ctg1412_pilon_pilon_obj,length=9936>	0	.	.	.	.	.	.	.
##contig=<ID=ctg581_pilon_pilon_obj,length=131313>	0	.	.	.	.	.	.	.
##contig=<ID=ctg938_pilon_pilon_obj,length=20623>	0	.	.	.	.	.	.	.
##contig=<ID=ctg903_pilon_pilon_obj,length=59799>	0	.	.	.	.	.	.	.
##contig=<ID=ctg574_pilon_pilon_obj,length=134758>	0	.	.	.	.	.	.	.
##contig=<ID=ctg1986_pilon_pilon_obj,length=10397>	0	.	.	.	.	.	.	.
##contig=<ID=ctg1714_pilon_pilon_obj,length=17420>	0	.	.	.	.	.	.	.
##contig=<ID=ctg921_pilon_pilon_obj,length=31248>	0	.	.	.	.	.	.	.
##contig=<ID=ctg1926_pilon_pilon_obj,length=19420>	0	.	.	.	.	.	.	.
##contig=<ID=ctg1305_pilon_pilon_obj,length=20298>	0	.	.	.	.	.	.	.
##contig=<ID=ctg1750_pilon_pilon_obj,length=30718>	0	.	.	.	.	.	.	.
##contig=<ID=ctg760_pilon_pilon_obj,length=31032>	0	.	.	.	.	.	.	.
##contig=<ID=ctg1969_pilon_pilon_obj,length=8058>	0	.	.	.	.	.	.	.
##contig=<ID=ctg691_pilon_pilon_obj,length=41920>	0	.	.	.	.	.	.	.
##contig=<ID=ctg655_pilon_pilon_obj,length=47920>	0	.	.	.	.	.	.	.
##contig=<ID=ctg952_pilon_pilon_obj,length=49478>	0	.	.	.	.	.	.	.
##contig=<ID=ctg1198_pilon_pilon_obj,length=15416>	0	.	.	.	.	.	.	.
##contig=<ID=ctg1564_pilon_pilon_obj,length=17680>	0	.	.	.	.	.	.	.
##contig=<ID=ctg759_pilon_pilon_obj,length=32749>	0	.	.	.	.	.	.	.
##contig=<ID=ctg1818_pilon_pilon_obj,length=12467>	0	.	.	.	.	.	.	.
##contig=<ID=ctg1344_pilon_pilon_obj,length=11019>	0	.	.	.	.	.	.	.
##contig=<ID=ctg1778_pilon_pilon_obj,length=20433>	0	.	.	.	.	.	.	.
##contig=<ID=ctg669_pilon_pilon_obj,length=47742>	0	.	.	.	.	.	.	.
##contig=<ID=ctg782_pilon_pilon_obj,length=29889>	0	.	.	.	.	.	.	.
##contig=<ID=ctg1021_pilon_pilon_obj,length=21956>	0	.	.	.	.	.	.	.
##contig=<ID=Super-Scaffold_1366,length=513486>	0	.	.	.	.	.	.	.
##contig=<ID=ctg1283_pilon_pilon_obj,length=15670>	0	.	.	.	.	.	.	.
##contig=<ID=ctg659_pilon_pilon_obj,length=179264>	0	.	.	.	.	.	.	.
##contig=<ID=ctg840_pilon_pilon_obj,length=24919>	0	.	.	.	.	.	.	.
##contig=<ID=ctg1174_pilon_pilon_obj,length=13830>	0	.	.	.	.	.	.	.
##contig=<ID=ctg1269_pilon_pilon_obj,length=10974>	0	.	.	.	.	.	.	.
##contig=<ID=ctg663_pilon_pilon_obj,length=96625>	0	.	.	.	.	.	.	.
##contig=<ID=ctg1610_pilon_pilon_obj,length=10976>	0	.	.	.	.	.	.	.
##contig=<ID=ctg811_pilon_pilon_obj,length=59538>	0	.	.	.	.	.	.	.
##contig=<ID=ctg1734_pilon_pilon_obj,length=16862>	0	.	.	.	.	.	.	.
##contig=<ID=ctg894_pilon_pilon_obj,length=41942>	0	.	.	.	.	.	.	.
##contig=<ID=ctg550_pilon_pilon_obj,length=154878>	0	.	.	.	.	.	.	.
##contig=<ID=ctg721_pilon_pilon_obj,length=66720>	0	.	.	.	.	.	.	.
##contig=<ID=ctg729_pilon_pilon_obj,length=36017>	0	.	.	.	.	.	.	.
##contig=<ID=ctg1154_pilon_pilon_obj,length=21175>	0	.	.	.	.	.	.	.
##contig=<ID=ctg1053_pilon_pilon_obj,length=16925>	0	.	.	.	.	.	.	.
##contig=<ID=ctg765_pilon_pilon_obj,length=70566>	0	.	.	.	.	.	.	.
##contig=<ID=ctg1433_pilon_pilon_obj,length=15675>	0	.	.	.	.	.	.	.
##contig=<ID=ctg1417_pilon_pilon_obj,length=20168>	0	.	.	.	.	.	.	.
##contig=<ID=ctg1579_pilon_pilon_obj,length=13692>	0	.	.	.	.	.	.	.
##contig=<ID=ctg1607_pilon_pilon_obj,length=12224>	0	.	.	.	.	.	.	.
##contig=<ID=ctg889_pilon_pilon_obj,length=31830>	0	.	.	.	.	.	.	.
##contig=<ID=ctg1730_pilon_pilon_obj,length=18040>	0	.	.	.	.	.	.	.
##contig=<ID=ctg788_pilon_pilon_obj,length=115246>	0	.	.	.	.	.	.	.
##contig=<ID=ctg1242_pilon_pilon_obj,length=46225>	0	.	.	.	.	.	.	.
##contig=<ID=ctg1408_pilon_pilon_obj,length=10794>	0	.	.	.	.	.	.	.
##contig=<ID=ctg888_pilon_pilon_obj,length=53551>	0	.	.	.	.	.	.	.
##contig=<ID=ctg1245_pilon_pilon_obj,length=37396>	0	.	.	.	.	.	.	.
##contig=<ID=ctg1775_pilon_pilon_obj,length=28185>	0	.	.	.	.	.	.	.
##contig=<ID=ctg1238_pilon_pilon_obj,length=39371>	0	.	.	.	.	.	.	.
##contig=<ID=ctg1099_pilon_pilon_obj,length=15611>	0	.	.	.	.	.	.	.
##contig=<ID=ctg1701_pilon_pilon_obj,length=16295>	0	.	.	.	.	.	.	.
##contig=<ID=ctg551_pilon_pilon_obj,length=149391>	0	.	.	.	.	.	.	.
##contig=<ID=ctg1930_pilon_pilon_obj,length=12275>	0	.	.	.	.	.	.	.
##contig=<ID=ctg564_pilon_pilon_obj,length=230018>	0	.	.	.	.	.	.	.
##contig=<ID=ctg1327_pilon_pilon_obj,length=11617>	0	.	.	.	.	.	.	.
##contig=<ID=ctg1338_pilon_pilon_obj,length=31819>	0	.	.	.	.	.	.	.
##contig=<ID=ctg773_pilon_pilon_obj,length=29862>	0	.	.	.	.	.	.	.
##contig=<ID=ctg606_pilon_pilon_obj,length=75229>	0	.	.	.	.	.	.	.
##contig=<ID=ctg1652_pilon_pilon_obj,length=11517>	0	.	.	.	.	.	.	.
##contig=<ID=ctg1531_pilon_pilon_obj,length=14151>	0	.	.	.	.	.	.	.
##contig=<ID=ctg1356_pilon_pilon_obj,length=22994>	0	.	.	.	.	.	.	.
##contig=<ID=ctg1196_pilon_pilon_obj,length=15899>	0	.	.	.	.	.	.	.
##contig=<ID=ctg1486_pilon_pilon_obj,length=21148>	0	.	.	.	.	.	.	.
##contig=<ID=ctg1952_pilon_pilon_obj,length=16418>	0	.	.	.	.	.	.	.
##contig=<ID=ctg1843_pilon_pilon_obj,length=10461>	0	.	.	.	.	.	.	.
##contig=<ID=ctg1763_pilon_pilon_obj,length=21415>	0	.	.	.	.	.	.	.
##contig=<ID=ctg2000_pilon_pilon_obj,length=9802>	0	.	.	.	.	.	.	.
##contig=<ID=ctg878_pilon_pilon_obj,length=30933>	0	.	.	.	.	.	.	.
##contig=<ID=ctg573_pilon_pilon_obj,length=215224>	0	.	.	.	.	.	.	.
##contig=<ID=ctg1829_pilon_pilon_obj,length=15468>	0	.	.	.	.	.	.	.
##contig=<ID=ctg1959_pilon_pilon_obj,length=10088>	0	.	.	.	.	.	.	.
##contig=<ID=Super-Scaffold_1453,length=327959>	0	.	.	.	.	.	.	.
##contig=<ID=ctg1522_pilon_pilon_obj,length=19986>	0	.	.	.	.	.	.	.
##contig=<ID=ctg1257_pilon_pilon_obj,length=28074>	0	.	.	.	.	.	.	.
##contig=<ID=ctg1665_pilon_pilon_obj,length=12848>	0	.	.	.	.	.	.	.
##contig=<ID=ctg1871_pilon_pilon_obj,length=18373>	0	.	.	.	.	.	.	.
##contig=<ID=ctg835_pilon_pilon_obj,length=28568>	0	.	.	.	.	.	.	.
##contig=<ID=ctg1063_pilon_pilon_obj,length=17139>	0	.	.	.	.	.	.	.
##contig=<ID=ctg1223_pilon_pilon_obj,length=13015>	0	.	.	.	.	.	.	.
##contig=<ID=ctg805_pilon_pilon_obj,length=32034>	0	.	.	.	.	.	.	.
##contig=<ID=ctg830_pilon_pilon_obj,length=45578>	0	.	.	.	.	.	.	.
##contig=<ID=ctg1677_pilon_pilon_obj,length=25248>	0	.	.	.	.	.	.	.
##contig=<ID=ctg1001_pilon_pilon_obj,length=30142>	0	.	.	.	.	.	.	.
##contig=<ID=ctg865_pilon_pilon_obj,length=52033>	0	.	.	.	.	.	.	.
##contig=<ID=ctg1532_pilon_pilon_obj,length=10521>	0	.	.	.	.	.	.	.
##contig=<ID=ctg665_pilon_pilon_obj,length=83092>	0	.	.	.	.	.	.	.
##contig=<ID=ctg591_pilon_pilon_obj,length=173189>	0	.	.	.	.	.	.	.
##contig=<ID=ctg1929_pilon_pilon_obj,length=18085>	0	.	.	.	.	.	.	.
##contig=<ID=ctg1434_pilon_pilon_obj,length=10303>	0	.	.	.	.	.	.	.
##contig=<ID=ctg1294_pilon_pilon_obj,length=12422>	0	.	.	.	.	.	.	.
##contig=<ID=ctg1702_pilon_pilon_obj,length=25253>	0	.	.	.	.	.	.	.
##contig=<ID=ctg1937_pilon_pilon_obj,length=12560>	0	.	.	.	.	.	.	.
##contig=<ID=ctg955_pilon_pilon_obj,length=44861>	0	.	.	.	.	.	.	.
##contig=<ID=ctg992_pilon_pilon_obj,length=62498>	0	.	.	.	.	.	.	.
##contig=<ID=ctg929_pilon_pilon_obj,length=21003>	0	.	.	.	.	.	.	.
##contig=<ID=ctg1966_pilon_pilon_obj,length=18085>	0	.	.	.	.	.	.	.
##contig=<ID=ctg1642_pilon_pilon_obj,length=16077>	0	.	.	.	.	.	.	.
##contig=<ID=ctg891_pilon_pilon_obj,length=28759>	0	.	.	.	.	.	.	.
##contig=<ID=ctg1074_pilon_pilon_obj,length=30282>	0	.	.	.	.	.	.	.
##contig=<ID=ctg1971_pilon_pilon_obj,length=17089>	0	.	.	.	.	.	.	.
##contig=<ID=ctg1783_pilon_pilon_obj,length=16129>	0	.	.	.	.	.	.	.
##contig=<ID=ctg1941_pilon_pilon_obj,length=15361>	0	.	.	.	.	.	.	.
##contig=<ID=ctg1998_pilon_pilon_obj,length=15122>	0	.	.	.	.	.	.	.
##contig=<ID=ctg936_pilon_pilon_obj,length=20449>	0	.	.	.	.	.	.	.
##contig=<ID=ctg1606_pilon_pilon_obj,length=20718>	0	.	.	.	.	.	.	.
##contig=<ID=ctg1111_pilon_pilon_obj,length=19031>	0	.	.	.	.	.	.	.
##contig=<ID=ctg1064_pilon_pilon_obj,length=25099>	0	.	.	.	.	.	.	.
##contig=<ID=ctg723_pilon_pilon_obj,length=36509>	0	.	.	.	.	.	.	.
##contig=<ID=ctg1326_pilon_pilon_obj,length=22393>	0	.	.	.	.	.	.	.
##contig=<ID=ctg1748_pilon_pilon_obj,length=16175>	0	.	.	.	.	.	.	.
##contig=<ID=ctg634_pilon_pilon_obj,length=58087>	0	.	.	.	.	.	.	.
##contig=<ID=ctg1061_pilon_pilon_obj,length=30416>	0	.	.	.	.	.	.	.
##contig=<ID=ctg1723_pilon_pilon_obj,length=13416>	0	.	.	.	.	.	.	.
##contig=<ID=Super-Scaffold_1476,length=282327>	0	.	.	.	.	.	.	.
##contig=<ID=ctg555_pilon_pilon_subseq_1:164066_obj,length=164066>	0	.	.	.	.	.	.	.
##contig=<ID=ctg826_pilon_pilon_obj,length=40210>	0	.	.	.	.	.	.	.
##contig=<ID=ctg1296_pilon_pilon_obj,length=11195>	0	.	.	.	.	.	.	.
##contig=<ID=ctg1866_pilon_pilon_obj,length=22866>	0	.	.	.	.	.	.	.
##contig=<ID=ctg613_pilon_pilon_obj,length=68479>	0	.	.	.	.	.	.	.
##contig=<ID=ctg1645_pilon_pilon_obj,length=53769>	0	.	.	.	.	.	.	.
##contig=<ID=ctg1947_pilon_pilon_obj,length=22222>	0	.	.	.	.	.	.	.
##contig=<ID=ctg393_pilon_pilon_subseq_1:193366_obj,length=193366>	0	.	.	.	.	.	.	.
##contig=<ID=ctg1973_pilon_pilon_obj,length=13318>	0	.	.	.	.	.	.	.
##contig=<ID=ctg1673_pilon_pilon_obj,length=9879>	0	.	.	.	.	.	.	.
##contig=<ID=ctg1552_pilon_pilon_obj,length=14936>	0	.	.	.	.	.	.	.
##contig=<ID=ctg1298_pilon_pilon_obj,length=12665>	0	.	.	.	.	.	.	.
##contig=<ID=ctg881_pilon_pilon_obj,length=24898>	0	.	.	.	.	.	.	.
##contig=<ID=ctg583_pilon_pilon_obj,length=86120>	0	.	.	.	.	.	.	.
##contig=<ID=ctg934_pilon_pilon_obj,length=32299>	0	.	.	.	.	.	.	.
##contig=<ID=ctg1883_pilon_pilon_obj,length=10152>	0	.	.	.	.	.	.	.
##contig=<ID=ctg1726_pilon_pilon_obj,length=16013>	0	.	.	.	.	.	.	.
##contig=<ID=ctg171_pilon_pilon_subseq_3547556:3680449_obj,length=132894>	0	.	.	.	.	.	.	.
##contig=<ID=ctg1277_pilon_pilon_obj,length=23507>	0	.	.	.	.	.	.	.
##contig=<ID=ctg1266_pilon_pilon_obj,length=12822>	0	.	.	.	.	.	.	.
##contig=<ID=ctg1188_pilon_pilon_obj,length=20102>	0	.	.	.	.	.	.	.
##contig=<ID=ctg1824_pilon_pilon_obj,length=12183>	0	.	.	.	.	.	.	.
##contig=<ID=ctg724_pilon_pilon_obj,length=40587>	0	.	.	.	.	.	.	.
##contig=<ID=ctg1912_pilon_pilon_obj,length=24362>	0	.	.	.	.	.	.	.
##contig=<ID=ctg1833_pilon_pilon_obj,length=15797>	0	.	.	.	.	.	.	.
##contig=<ID=ctg1868_pilon_pilon_obj,length=13734>	0	.	.	.	.	.	.	.
##contig=<ID=ctg1215_pilon_pilon_obj,length=13386>	0	.	.	.	.	.	.	.
##contig=<ID=ctg1611_pilon_pilon_obj,length=24968>	0	.	.	.	.	.	.	.
##contig=<ID=ctg1389_pilon_pilon_obj,length=10545>	0	.	.	.	.	.	.	.
##contig=<ID=ctg1909_pilon_pilon_obj,length=22209>	0	.	.	.	.	.	.	.
##contig=<ID=ctg1928_pilon_pilon_obj,length=11494>	0	.	.	.	.	.	.	.
##contig=<ID=ctg1272_pilon_pilon_obj,length=12071>	0	.	.	.	.	.	.	.
##contig=<ID=ctg803_pilon_pilon_obj,length=27492>	0	.	.	.	.	.	.	.
##contig=<ID=ctg1247_pilon_pilon_obj,length=16140>	0	.	.	.	.	.	.	.
##contig=<ID=ctg2001_pilon_pilon_obj,length=11702>	0	.	.	.	.	.	.	.
##contig=<ID=ctg1119_pilon_pilon_obj,length=71802>	0	.	.	.	.	.	.	.
##contig=<ID=ctg1485_pilon_pilon_obj,length=35506>	0	.	.	.	.	.	.	.
##contig=<ID=ctg1240_pilon_pilon_obj,length=28609>	0	.	.	.	.	.	.	.
##contig=<ID=ctg1170_pilon_pilon_obj,length=37308>	0	.	.	.	.	.	.	.
##contig=<ID=ctg1297_pilon_pilon_obj,length=11182>	0	.	.	.	.	.	.	.
##contig=<ID=ctg1504_pilon_pilon_obj,length=20283>	0	.	.	.	.	.	.	.
##contig=<ID=ctg1698_pilon_pilon_obj,length=17452>	0	.	.	.	.	.	.	.
##contig=<ID=ctg1902_pilon_pilon_obj,length=10181>	0	.	.	.	.	.	.	.
##contig=<ID=ctg1010_pilon_pilon_obj,length=21557>	0	.	.	.	.	.	.	.
##contig=<ID=ctg1201_pilon_pilon_obj,length=53428>	0	.	.	.	.	.	.	.
##contig=<ID=ctg958_pilon_pilon_obj,length=102122>	0	.	.	.	.	.	.	.
##contig=<ID=ctg864_pilon_pilon_obj,length=37136>	0	.	.	.	.	.	.	.
##contig=<ID=ctg1580_pilon_pilon_obj,length=20425>	0	.	.	.	.	.	.	.
##contig=<ID=ctg1394_pilon_pilon_obj,length=62410>	0	.	.	.	.	.	.	.
##contig=<ID=ctg694_pilon_pilon_obj,length=53719>	0	.	.	.	.	.	.	.
##contig=<ID=ctg990_pilon_pilon_obj,length=51167>	0	.	.	.	.	.	.	.
##contig=<ID=ctg599_pilon_pilon_obj,length=91076>	0	.	.	.	.	.	.	.
##contig=<ID=ctg1650_pilon_pilon_obj,length=11494>	0	.	.	.	.	.	.	.
##contig=<ID=ctg756_pilon_pilon_obj,length=34301>	0	.	.	.	.	.	.	.
##contig=<ID=ctg1811_pilon_pilon_obj,length=17227>	0	.	.	.	.	.	.	.
##contig=<ID=ctg823_pilon_pilon_obj,length=27349>	0	.	.	.	.	.	.	.
##contig=<ID=ctg1350_pilon_pilon_obj,length=10912>	0	.	.	.	.	.	.	.
##contig=<ID=ctg1458_pilon_pilon_obj,length=10884>	0	.	.	.	.	.	.	.
##contig=<ID=ctg1577_pilon_pilon_obj,length=15635>	0	.	.	.	.	.	.	.
##contig=<ID=ctg1637_pilon_pilon_obj,length=58825>	0	.	.	.	.	.	.	.
##contig=<ID=ctg1270_pilon_pilon_obj,length=11700>	0	.	.	.	.	.	.	.
##contig=<ID=ctg1274_pilon_pilon_obj,length=11505>	0	.	.	.	.	.	.	.
##contig=<ID=ctg1067_pilon_pilon_obj,length=21003>	0	.	.	.	.	.	.	.
##contig=<ID=ctg757_pilon_pilon_obj,length=31733>	0	.	.	.	.	.	.	.
##contig=<ID=ctg1494_pilon_pilon_obj,length=16409>	0	.	.	.	.	.	.	.
##contig=<ID=ctg1578_pilon_pilon_obj,length=41624>	0	.	.	.	.	.	.	.
##contig=<ID=ctg1436_pilon_pilon_obj,length=13978>	0	.	.	.	.	.	.	.
##contig=<ID=ctg1899_pilon_pilon_obj,length=9970>	0	.	.	.	.	.	.	.
##contig=<ID=ctg626_pilon_pilon_obj,length=59540>	0	.	.	.	.	.	.	.
##contig=<ID=ctg1801_pilon_pilon_obj,length=16215>	0	.	.	.	.	.	.	.
##contig=<ID=ctg1172_pilon_pilon_obj,length=13513>	0	.	.	.	.	.	.	.
##contig=<ID=ctg1876_pilon_pilon_obj,length=12498>	0	.	.	.	.	.	.	.
##contig=<ID=ctg917_pilon_pilon_obj,length=89955>	0	.	.	.	.	.	.	.
##contig=<ID=ctg1718_pilon_pilon_obj,length=16919>	0	.	.	.	.	.	.	.
##contig=<ID=ctg978_pilon_pilon_obj,length=21455>	0	.	.	.	.	.	.	.
##contig=<ID=ctg651_pilon_pilon_obj,length=89571>	0	.	.	.	.	.	.	.
##contig=<ID=ctg1398_pilon_pilon_obj,length=15939>	0	.	.	.	.	.	.	.
##contig=<ID=ctg1675_pilon_pilon_obj,length=25693>	0	.	.	.	.	.	.	.
##contig=<ID=ctg1641_pilon_pilon_obj,length=16672>	0	.	.	.	.	.	.	.
##contig=<ID=ctg868_pilon_pilon_obj,length=24801>	0	.	.	.	.	.	.	.
##contig=<ID=ctg647_pilon_pilon_obj,length=180610>	0	.	.	.	.	.	.	.
##contig=<ID=ctg1056_pilon_pilon_obj,length=16536>	0	.	.	.	.	.	.	.
##contig=<ID=ctg1510_pilon_pilon_obj,length=15241>	0	.	.	.	.	.	.	.
##contig=<ID=ctg1467_pilon_pilon_obj,length=12502>	0	.	.	.	.	.	.	.
##contig=<ID=ctg1498_pilon_pilon_obj,length=53229>	0	.	.	.	.	.	.	.
##contig=<ID=ctg1802_pilon_pilon_obj,length=21170>	0	.	.	.	.	.	.	.
##contig=<ID=ctg1438_pilon_pilon_obj,length=9479>	0	.	.	.	.	.	.	.
##contig=<ID=ctg1424_pilon_pilon_obj,length=10635>	0	.	.	.	.	.	.	.
##contig=<ID=ctg1751_pilon_pilon_obj,length=32880>	0	.	.	.	.	.	.	.
##contig=<ID=ctg973_pilon_pilon_obj,length=18492>	0	.	.	.	.	.	.	.
##contig=<ID=ctg1988_pilon_pilon_obj,length=14103>	0	.	.	.	.	.	.	.
##contig=<ID=ctg1463_pilon_pilon_obj,length=10049>	0	.	.	.	.	.	.	.
##contig=<ID=ctg1548_pilon_pilon_obj,length=18910>	0	.	.	.	.	.	.	.
##contig=<ID=ctg1792_pilon_pilon_obj,length=10353>	0	.	.	.	.	.	.	.
##contig=<ID=Super-Scaffold_1498,length=234446>	0	.	.	.	.	.	.	.
##contig=<ID=ctg1501_pilon_pilon_obj,length=21234>	0	.	.	.	.	.	.	.
##contig=<ID=ctg1210_pilon_pilon_obj,length=11976>	0	.	.	.	.	.	.	.
##contig=<ID=ctg1513_pilon_pilon_obj,length=11742>	0	.	.	.	.	.	.	.
##contig=<ID=ctg1767_pilon_pilon_obj,length=32602>	0	.	.	.	.	.	.	.
##contig=<ID=ctg1288_pilon_pilon_obj,length=23087>	0	.	.	.	.	.	.	.
##contig=<ID=ctg932_pilon_pilon_obj,length=35073>	0	.	.	.	.	.	.	.
##contig=<ID=ctg1036_pilon_pilon_obj,length=16895>	0	.	.	.	.	.	.	.
##contig=<ID=ctg1217_pilon_pilon_obj,length=52524>	0	.	.	.	.	.	.	.
##contig=<ID=ctg656_pilon_pilon_obj,length=48686>	0	.	.	.	.	.	.	.
##contig=<ID=ctg1708_pilon_pilon_obj,length=20423>	0	.	.	.	.	.	.	.
##contig=<ID=ctg906_pilon_pilon_obj,length=21619>	0	.	.	.	.	.	.	.
##contig=<ID=ctg1385_pilon_pilon_obj,length=10467>	0	.	.	.	.	.	.	.
##contig=<ID=ctg1784_pilon_pilon_obj,length=14781>	0	.	.	.	.	.	.	.
##contig=<ID=ctg1178_pilon_pilon_obj,length=43214>	0	.	.	.	.	.	.	.
##contig=<ID=ctg321_pilon_pilon_subseq_2438479:2450923_obj,length=12445>	0	.	.	.	.	.	.	.
##contig=<ID=ctg1894_pilon_pilon_obj,length=10414>	0	.	.	.	.	.	.	.
##contig=<ID=ctg1923_pilon_pilon_obj,length=14211>	0	.	.	.	.	.	.	.
##contig=<ID=ctg630_pilon_pilon_obj,length=71615>	0	.	.	.	.	.	.	.
##contig=<ID=ctg565_pilon_pilon_obj,length=115876>	0	.	.	.	.	.	.	.
##contig=<ID=ctg1732_pilon_pilon_obj,length=16338>	0	.	.	.	.	.	.	.
##contig=<ID=ctg1634_pilon_pilon_obj,length=21276>	0	.	.	.	.	.	.	.
##contig=<ID=ctg896_pilon_pilon_obj,length=31545>	0	.	.	.	.	.	.	.
##contig=<ID=ctg1177_pilon_pilon_obj,length=13655>	0	.	.	.	.	.	.	.
##contig=<ID=ctg1121_pilon_pilon_obj,length=14416>	0	.	.	.	.	.	.	.
##contig=<ID=ctg383_pilon_pilon_subseq_1:52063_obj,length=52063>	0	.	.	.	.	.	.	.
##contig=<ID=ctg1071_pilon_pilon_obj,length=26355>	0	.	.	.	.	.	.	.
##contig=<ID=ctg1672_pilon_pilon_obj,length=17676>	0	.	.	.	.	.	.	.
##contig=<ID=ctg1830_pilon_pilon_obj,length=14581>	0	.	.	.	.	.	.	.
##contig=<ID=ctg1093_pilon_pilon_obj,length=14580>	0	.	.	.	.	.	.	.
##contig=<ID=ctg377_pilon_pilon_subseq_1:97888_obj,length=97888>	0	.	.	.	.	.	.	.
##contig=<ID=ctg1318_pilon_pilon_obj,length=13420>	0	.	.	.	.	.	.	.
##contig=<ID=ctg1958_pilon_pilon_obj,length=18537>	0	.	.	.	.	.	.	.
##contig=<ID=ctg1705_pilon_pilon_obj,length=13317>	0	.	.	.	.	.	.	.
##contig=<ID=ctg1216_pilon_pilon_obj,length=11685>	0	.	.	.	.	.	.	.
##contig=<ID=ctg618_pilon_pilon_obj,length=98933>	0	.	.	.	.	.	.	.
##contig=<ID=ctg1041_pilon_pilon_obj,length=18732>	0	.	.	.	.	.	.	.
##contig=<ID=ctg1797_pilon_pilon_obj,length=11976>	0	.	.	.	.	.	.	.
##contig=<ID=ctg1060_pilon_pilon_obj,length=31655>	0	.	.	.	.	.	.	.
##contig=<ID=ctg974_pilon_pilon_obj,length=36125>	0	.	.	.	.	.	.	.
##contig=<ID=ctg1776_pilon_pilon_obj,length=10290>	0	.	.	.	.	.	.	.
##contig=<ID=ctg1133_pilon_pilon_obj,length=38402>	0	.	.	.	.	.	.	.
##contig=<ID=ctg1684_pilon_pilon_obj,length=20931>	0	.	.	.	.	.	.	.
##contig=<ID=ctg1322_pilon_pilon_obj,length=10753>	0	.	.	.	.	.	.	.
##contig=<ID=ctg937_pilon_pilon_obj,length=46318>	0	.	.	.	.	.	.	.
##contig=<ID=ctg1609_pilon_pilon_obj,length=33398>	0	.	.	.	.	.	.	.
##contig=<ID=ctg1050_pilon_pilon_obj,length=23051>	0	.	.	.	.	.	.	.
##contig=<ID=ctg1664_pilon_pilon_obj,length=14576>	0	.	.	.	.	.	.	.
##contig=<ID=ctg1744_pilon_pilon_obj,length=37238>	0	.	.	.	.	.	.	.
##contig=<ID=ctg1471_pilon_pilon_obj,length=27451>	0	.	.	.	.	.	.	.
##contig=<ID=ctg1737_pilon_pilon_obj,length=13023>	0	.	.	.	.	.	.	.
##contig=<ID=ctg985_pilon_pilon_obj,length=21507>	0	.	.	.	.	.	.	.
##contig=<ID=ctg1758_pilon_pilon_obj,length=13474>	0	.	.	.	.	.	.	.
##contig=<ID=ctg942_pilon_pilon_obj,length=19547>	0	.	.	.	.	.	.	.
##contig=<ID=ctg1812_pilon_pilon_obj,length=24624>	0	.	.	.	.	.	.	.
##contig=<ID=ctg1761_pilon_pilon_obj,length=10168>	0	.	.	.	.	.	.	.
##contig=<ID=ctg1819_pilon_pilon_obj,length=13586>	0	.	.	.	.	.	.	.
##contig=<ID=ctg740_pilon_pilon_obj,length=108381>	0	.	.	.	.	.	.	.
##contig=<ID=ctg536_pilon_pilon_obj,length=186381>	0	.	.	.	.	.	.	.
##contig=<ID=ctg1712_pilon_pilon_obj,length=25823>	0	.	.	.	.	.	.	.
##contig=<ID=ctg639_pilon_pilon_obj,length=107868>	0	.	.	.	.	.	.	.
##contig=<ID=ctg1292_pilon_pilon_obj,length=15924>	0	.	.	.	.	.	.	.
##contig=<ID=ctg1720_pilon_pilon_obj,length=25837>	0	.	.	.	.	.	.	.
##contig=<ID=ctg1515_pilon_pilon_obj,length=17245>	0	.	.	.	.	.	.	.
##contig=<ID=ctg1888_pilon_pilon_obj,length=11079>	0	.	.	.	.	.	.	.
##contig=<ID=ctg1613_pilon_pilon_obj,length=26573>	0	.	.	.	.	.	.	.
##contig=<ID=ctg802_pilon_pilon_obj,length=26781>	0	.	.	.	.	.	.	.
##contig=<ID=ctg1572_pilon_pilon_obj,length=19917>	0	.	.	.	.	.	.	.
##contig=<ID=ctg1846_pilon_pilon_obj,length=12005>	0	.	.	.	.	.	.	.
##contig=<ID=ctg1254_pilon_pilon_obj,length=11960>	0	.	.	.	.	.	.	.
##contig=<ID=ctg940_pilon_pilon_obj,length=52235>	0	.	.	.	.	.	.	.
##contig=<ID=ctg863_pilon_pilon_obj,length=24795>	0	.	.	.	.	.	.	.
##contig=<ID=ctg1019_pilon_pilon_obj,length=18120>	0	.	.	.	.	.	.	.
##contig=<ID=ctg930_pilon_pilon_obj,length=20811>	0	.	.	.	.	.	.	.
##contig=<ID=ctg671_pilon_pilon_obj,length=48121>	0	.	.	.	.	.	.	.
##contig=<ID=ctg1813_pilon_pilon_obj,length=11441>	0	.	.	.	.	.	.	.
##contig=<ID=ctg1130_pilon_pilon_obj,length=14796>	0	.	.	.	.	.	.	.
##contig=<ID=ctg605_pilon_pilon_obj,length=72885>	0	.	.	.	.	.	.	.
##contig=<ID=ctg855_pilon_pilon_obj,length=28240>	0	.	.	.	.	.	.	.
##contig=<ID=ctg732_pilon_pilon_obj,length=48670>	0	.	.	.	.	.	.	.
##contig=<ID=ctg1798_pilon_pilon_obj,length=16978>	0	.	.	.	.	.	.	.
##contig=<ID=ctg967_pilon_pilon_obj,length=20645>	0	.	.	.	.	.	.	.
##contig=<ID=ctg1038_pilon_pilon_obj,length=17486>	0	.	.	.	.	.	.	.
##contig=<ID=ctg1410_pilon_pilon_obj,length=50047>	0	.	.	.	.	.	.	.
##contig=<ID=ctg1764_pilon_pilon_obj,length=9938>	0	.	.	.	.	.	.	.
##contig=<ID=ctg1962_pilon_pilon_obj,length=15814>	0	.	.	.	.	.	.	.
##contig=<ID=ctg622_pilon_pilon_obj,length=125994>	0	.	.	.	.	.	.	.
##contig=<ID=ctg1755_pilon_pilon_obj,length=11135>	0	.	.	.	.	.	.	.
##contig=<ID=ctg1030_pilon_pilon_obj,length=16945>	0	.	.	.	.	.	.	.
##contig=<ID=ctg1299_pilon_pilon_obj,length=23382>	0	.	.	.	.	.	.	.
##contig=<ID=ctg755_pilon_pilon_obj,length=66175>	0	.	.	.	.	.	.	.
##contig=<ID=ctg1437_pilon_pilon_obj,length=48382>	0	.	.	.	.	.	.	.
##contig=<ID=ctg1428_pilon_pilon_obj,length=9684>	0	.	.	.	.	.	.	.
##contig=<ID=ctg1479_pilon_pilon_obj,length=43209>	0	.	.	.	.	.	.	.
##contig=<ID=ctg762_pilon_pilon_obj,length=31316>	0	.	.	.	.	.	.	.
##contig=<ID=ctg1349_pilon_pilon_obj,length=16442>	0	.	.	.	.	.	.	.
##contig=<ID=ctg1352_pilon_pilon_obj,length=41643>	0	.	.	.	.	.	.	.
##contig=<ID=ctg1392_pilon_pilon_obj,length=10475>	0	.	.	.	.	.	.	.
##contig=<ID=ctg1304_pilon_pilon_obj,length=13028>	0	.	.	.	.	.	.	.
##contig=<ID=ctg857_pilon_pilon_obj,length=24841>	0	.	.	.	.	.	.	.
##contig=<ID=ctg1393_pilon_pilon_obj,length=12841>	0	.	.	.	.	.	.	.
##contig=<ID=ctg1011_pilon_pilon_obj,length=32042>	0	.	.	.	.	.	.	.
##contig=<ID=ctg1447_pilon_pilon_obj,length=12487>	0	.	.	.	.	.	.	.
##contig=<ID=ctg643_pilon_pilon_obj,length=154393>	0	.	.	.	.	.	.	.
##contig=<ID=ctg1309_pilon_pilon_obj,length=14331>	0	.	.	.	.	.	.	.
##contig=<ID=ctg608_pilon_pilon_obj,length=67673>	0	.	.	.	.	.	.	.
##contig=<ID=ctg1696_pilon_pilon_obj,length=9812>	0	.	.	.	.	.	.	.
##contig=<ID=ctg736_pilon_pilon_obj,length=42700>	0	.	.	.	.	.	.	.
##contig=<ID=ctg1753_pilon_pilon_obj,length=14952>	0	.	.	.	.	.	.	.
##contig=<ID=ctg679_pilon_pilon_obj,length=94887>	0	.	.	.	.	.	.	.
##contig=<ID=ctg1098_pilon_pilon_obj,length=31136>	0	.	.	.	.	.	.	.
##contig=<ID=ctg1123_pilon_pilon_obj,length=18236>	0	.	.	.	.	.	.	.
##contig=<ID=ctg993_pilon_pilon_obj,length=40047>	0	.	.	.	.	.	.	.
##contig=<ID=ctg1828_pilon_pilon_obj,length=9916>	0	.	.	.	.	.	.	.
##contig=<ID=ctg1122_pilon_pilon_obj,length=30722>	0	.	.	.	.	.	.	.
##contig=<ID=ctg1850_pilon_pilon_obj,length=13276>	0	.	.	.	.	.	.	.
##contig=<ID=ctg1537_pilon_pilon_obj,length=18909>	0	.	.	.	.	.	.	.
##contig=<ID=ctg1631_pilon_pilon_obj,length=14873>	0	.	.	.	.	.	.	.
##contig=<ID=ctg1474_pilon_pilon_obj,length=8525>	0	.	.	.	.	.	.	.
##contig=<ID=ctg1910_pilon_pilon_obj,length=17562>	0	.	.	.	.	.	.	.
##contig=<ID=ctg1457_pilon_pilon_obj,length=13918>	0	.	.	.	.	.	.	.
##contig=<ID=ctg821_pilon_pilon_obj,length=37939>	0	.	.	.	.	.	.	.
##contig=<ID=ctg562_pilon_pilon_obj,length=138246>	0	.	.	.	.	.	.	.
##contig=<ID=ctg1820_pilon_pilon_obj,length=17462>	0	.	.	.	.	.	.	.
##contig=<ID=ctg1453_pilon_pilon_obj,length=9892>	0	.	.	.	.	.	.	.
##contig=<ID=ctg1095_pilon_pilon_obj,length=60614>	0	.	.	.	.	.	.	.
##contig=<ID=ctg1341_pilon_pilon_obj,length=10733>	0	.	.	.	.	.	.	.
##contig=<ID=ctg1106_pilon_pilon_obj,length=14206>	0	.	.	.	.	.	.	.
##contig=<ID=ctg898_pilon_pilon_obj,length=22079>	0	.	.	.	.	.	.	.
##contig=<ID=ctg621_pilon_pilon_obj,length=107272>	0	.	.	.	.	.	.	.
##contig=<ID=ctg1644_pilon_pilon_obj,length=10404>	0	.	.	.	.	.	.	.
##contig=<ID=ctg1176_pilon_pilon_obj,length=15629>	0	.	.	.	.	.	.	.
##contig=<ID=ctg1112_pilon_pilon_obj,length=32055>	0	.	.	.	.	.	.	.
##contig=<ID=ctg1840_pilon_pilon_obj,length=10684>	0	.	.	.	.	.	.	.
##contig=<ID=ctg1404_pilon_pilon_obj,length=10256>	0	.	.	.	.	.	.	.
##contig=<ID=ctg1396_pilon_pilon_obj,length=20462>	0	.	.	.	.	.	.	.
##contig=<ID=ctg814_pilon_pilon_obj,length=26341>	0	.	.	.	.	.	.	.
##contig=<ID=ctg1729_pilon_pilon_obj,length=27047>	0	.	.	.	.	.	.	.
##contig=<ID=ctg1625_pilon_pilon_obj,length=27795>	0	.	.	.	.	.	.	.
##contig=<ID=ctg1087_pilon_pilon_obj,length=15378>	0	.	.	.	.	.	.	.
##contig=<ID=ctg612_pilon_pilon_obj,length=72874>	0	.	.	.	.	.	.	.
##contig=<ID=Super-Scaffold_3383,length=268536>	0	.	.	.	.	.	.	.
##contig=<ID=ctg1992_pilon_pilon_obj,length=21462>	0	.	.	.	.	.	.	.
##contig=<ID=ctg1090_pilon_pilon_obj,length=14929>	0	.	.	.	.	.	.	.
##contig=<ID=ctg775_pilon_pilon_obj,length=35586>	0	.	.	.	.	.	.	.
##contig=<ID=ctg101_pilon_pilon_subseq_1:65715_obj,length=65715>	0	.	.	.	.	.	.	.
##contig=<ID=ctg1275_pilon_pilon_obj,length=12587>	0	.	.	.	.	.	.	.
##contig=<ID=ctg1371_pilon_pilon_obj,length=10893>	0	.	.	.	.	.	.	.
##contig=<ID=ctg1236_pilon_pilon_obj,length=31218>	0	.	.	.	.	.	.	.
##contig=<ID=ctg1924_pilon_pilon_obj,length=14583>	0	.	.	.	.	.	.	.
##contig=<ID=ctg1235_pilon_pilon_obj,length=12812>	0	.	.	.	.	.	.	.
##contig=<ID=ctg685_pilon_pilon_obj,length=48235>	0	.	.	.	.	.	.	.
##contig=<ID=ctg1703_pilon_pilon_obj,length=20717>	0	.	.	.	.	.	.	.
##contig=<ID=ctg1330_pilon_pilon_obj,length=10895>	0	.	.	.	.	.	.	.
##contig=<ID=ctg601_pilon_pilon_obj,length=74659>	0	.	.	.	.	.	.	.
##contig=<ID=ctg716_pilon_pilon_obj,length=36564>	0	.	.	.	.	.	.	.
##contig=<ID=ctg1374_pilon_pilon_obj,length=10099>	0	.	.	.	.	.	.	.
##contig=<ID=ctg851_pilon_pilon_obj,length=42507>	0	.	.	.	.	.	.	.
##contig=<ID=ctg1222_pilon_pilon_obj,length=12472>	0	.	.	.	.	.	.	.
##contig=<ID=ctg1915_pilon_pilon_obj,length=15308>	0	.	.	.	.	.	.	.
##contig=<ID=ctg1307_pilon_pilon_obj,length=26587>	0	.	.	.	.	.	.	.
##contig=<ID=ctg491_pilon_pilon_subseq_1:85850_obj,length=85850>	0	.	.	.	.	.	.	.
##contig=<ID=ctg1880_pilon_pilon_obj,length=21418>	0	.	.	.	.	.	.	.
##contig=<ID=ctg1679_pilon_pilon_obj,length=11588>	0	.	.	.	.	.	.	.
##contig=<ID=ctg1212_pilon_pilon_obj,length=13235>	0	.	.	.	.	.	.	.
##contig=<ID=ctg652_pilon_pilon_obj,length=48910>	0	.	.	.	.	.	.	.
##contig=<ID=ctg1466_pilon_pilon_obj,length=10307>	0	.	.	.	.	.	.	.
##contig=<ID=ctg953_pilon_pilon_obj,length=18062>	0	.	.	.	.	.	.	.
##contig=<ID=ctg1020_pilon_pilon_obj,length=26208>	0	.	.	.	.	.	.	.
##contig=<ID=ctg727_pilon_pilon_obj,length=51539>	0	.	.	.	.	.	.	.
##contig=<ID=ctg1332_pilon_pilon_obj,length=14606>	0	.	.	.	.	.	.	.
##contig=<ID=ctg1825_pilon_pilon_obj,length=13621>	0	.	.	.	.	.	.	.
##contig=<ID=ctg1403_pilon_pilon_obj,length=11340>	0	.	.	.	.	.	.	.
##contig=<ID=ctg1780_pilon_pilon_obj,length=12348>	0	.	.	.	.	.	.	.
##contig=<ID=ctg1362_pilon_pilon_obj,length=6497>	0	.	.	.	.	.	.	.
##contig=<ID=ctg1055_pilon_pilon_obj,length=18946>	0	.	.	.	.	.	.	.
##contig=<ID=ctg140_pilon_pilon_subseq_2275782:2293086_obj,length=17305>	0	.	.	.	.	.	.	.
##contig=<ID=ctg900_pilon_pilon_obj,length=25945>	0	.	.	.	.	.	.	.
##contig=<ID=ctg980_pilon_pilon_obj,length=35104>	0	.	.	.	.	.	.	.
##contig=<ID=ctg841_pilon_pilon_obj,length=27650>	0	.	.	.	.	.	.	.
##contig=<ID=ctg1147_pilon_pilon_obj,length=14520>	0	.	.	.	.	.	.	.
##contig=<ID=ctg754_pilon_pilon_obj,length=52315>	0	.	.	.	.	.	.	.
##contig=<ID=ctg869_pilon_pilon_obj,length=23234>	0	.	.	.	.	.	.	.
##contig=<ID=ctg1559_pilon_pilon_obj,length=35211>	0	.	.	.	.	.	.	.
##contig=<ID=ctg1739_pilon_pilon_obj,length=12711>	0	.	.	.	.	.	.	.
##contig=<ID=ctg1754_pilon_pilon_obj,length=11336>	0	.	.	.	.	.	.	.
##contig=<ID=ctg1632_pilon_pilon_obj,length=12230>	0	.	.	.	.	.	.	.
##contig=<ID=ctg1169_pilon_pilon_obj,length=13658>	0	.	.	.	.	.	.	.
##contig=<ID=ctg1807_pilon_pilon_obj,length=15775>	0	.	.	.	.	.	.	.
##contig=<ID=ctg1320_pilon_pilon_obj,length=20506>	0	.	.	.	.	.	.	.
##contig=<ID=ctg1680_pilon_pilon_obj,length=12402>	0	.	.	.	.	.	.	.
##contig=<ID=ctg1262_pilon_pilon_obj,length=12270>	0	.	.	.	.	.	.	.
##contig=<ID=ctg1325_pilon_pilon_obj,length=11053>	0	.	.	.	.	.	.	.
##contig=<ID=ctg806_pilon_pilon_obj,length=73135>	0	.	.	.	.	.	.	.
##contig=<ID=ctg1357_pilon_pilon_obj,length=33992>	0	.	.	.	.	.	.	.
##contig=<ID=ctg1200_pilon_pilon_obj,length=12744>	0	.	.	.	.	.	.	.
##contig=<ID=ctg809_pilon_pilon_obj,length=27768>	0	.	.	.	.	.	.	.
##contig=<ID=ctg758_pilon_pilon_obj,length=31929>	0	.	.	.	.	.	.	.
##contig=<ID=ctg956_pilon_pilon_obj,length=73498>	0	.	.	.	.	.	.	.
##contig=<ID=ctg1963_pilon_pilon_obj,length=11266>	0	.	.	.	.	.	.	.
##contig=<ID=ctg1600_pilon_pilon_obj,length=28454>	0	.	.	.	.	.	.	.
##contig=<ID=ctg1810_pilon_pilon_obj,length=12148>	0	.	.	.	.	.	.	.
##contig=<ID=ctg1832_pilon_pilon_obj,length=24269>	0	.	.	.	.	.	.	.
##contig=<ID=ctg713_pilon_pilon_obj,length=42674>	0	.	.	.	.	.	.	.
##contig=<ID=ctg778_pilon_pilon_obj,length=46266>	0	.	.	.	.	.	.	.
##contig=<ID=ctg688_pilon_pilon_obj,length=46798>	0	.	.	.	.	.	.	.
##contig=<ID=ctg850_pilon_pilon_obj,length=24771>	0	.	.	.	.	.	.	.
##contig=<ID=ctg1194_pilon_pilon_obj,length=13078>	0	.	.	.	.	.	.	.
##contig=<ID=ctg1469_pilon_pilon_obj,length=9103>	0	.	.	.	.	.	.	.
##contig=<ID=ctg1256_pilon_pilon_obj,length=11800>	0	.	.	.	.	.	.	.
##contig=<ID=ctg832_pilon_pilon_obj,length=31692>	0	.	.	.	.	.	.	.
##contig=<ID=ctg1905_pilon_pilon_obj,length=19323>	0	.	.	.	.	.	.	.
##contig=<ID=ctg604_pilon_pilon_obj,length=75960>	0	.	.	.	.	.	.	.
##contig=<ID=ctg910_pilon_pilon_obj,length=39781>	0	.	.	.	.	.	.	.
##contig=<ID=ctg496_pilon_pilon_obj,length=295212>	0	.	.	.	.	.	.	.
##contig=<ID=ctg1477_pilon_pilon_obj,length=10122>	0	.	.	.	.	.	.	.
##contig=<ID=ctg1954_pilon_pilon_obj,length=11722>	0	.	.	.	.	.	.	.
##contig=<ID=ctg1794_pilon_pilon_obj,length=10927>	0	.	.	.	.	.	.	.
##contig=<ID=ctg1347_pilon_pilon_obj,length=25010>	0	.	.	.	.	.	.	.
##contig=<ID=ctg1661_pilon_pilon_obj,length=16560>	0	.	.	.	.	.	.	.
##contig=<ID=ctg1014_pilon_pilon_obj,length=34604>	0	.	.	.	.	.	.	.
##contig=<ID=ctg1841_pilon_pilon_obj,length=21773>	0	.	.	.	.	.	.	.
##contig=<ID=ctg1451_pilon_pilon_obj,length=9727>	0	.	.	.	.	.	.	.
##contig=<ID=ctg999_pilon_pilon_obj,length=17263>	0	.	.	.	.	.	.	.
##contig=<ID=ctg1752_pilon_pilon_obj,length=19467>	0	.	.	.	.	.	.	.
##contig=<ID=ctg1526_pilon_pilon_obj,length=35066>	0	.	.	.	.	.	.	.
##contig=<ID=ctg1560_pilon_pilon_obj,length=15539>	0	.	.	.	.	.	.	.
##contig=<ID=ctg960_pilon_pilon_obj,length=53600>	0	.	.	.	.	.	.	.
##contig=<ID=ctg1724_pilon_pilon_obj,length=12913>	0	.	.	.	.	.	.	.
##contig=<ID=ctg1997_pilon_pilon_obj,length=24470>	0	.	.	.	.	.	.	.
##contig=<ID=ctg1690_pilon_pilon_obj,length=28746>	0	.	.	.	.	.	.	.
##contig=<ID=ctg1588_pilon_pilon_obj,length=13466>	0	.	.	.	.	.	.	.
##contig=<ID=ctg877_pilon_pilon_obj,length=69381>	0	.	.	.	.	.	.	.
##contig=<ID=ctg1581_pilon_pilon_obj,length=17720>	0	.	.	.	.	.	.	.
##contig=<ID=ctg1449_pilon_pilon_obj,length=16527>	0	.	.	.	.	.	.	.
##contig=<ID=ctg1204_pilon_pilon_obj,length=12840>	0	.	.	.	.	.	.	.
##contig=<ID=ctg790_pilon_pilon_obj,length=28321>	0	.	.	.	.	.	.	.
##contig=<ID=ctg933_pilon_pilon_obj,length=28302>	0	.	.	.	.	.	.	.
##contig=<ID=ctg1481_pilon_pilon_obj,length=12832>	0	.	.	.	.	.	.	.
##contig=<ID=Super-Scaffold_1510,length=201056>	0	.	.	.	.	.	.	.
##contig=<ID=ctg660_pilon_pilon_obj,length=58163>	0	.	.	.	.	.	.	.
##contig=<ID=ctg1425_pilon_pilon_obj,length=28343>	0	.	.	.	.	.	.	.
##contig=<ID=ctg1384_pilon_pilon_obj,length=14394>	0	.	.	.	.	.	.	.
##contig=<ID=ctg1497_pilon_pilon_obj,length=20302>	0	.	.	.	.	.	.	.
##contig=<ID=ctg1533_pilon_pilon_obj,length=13210>	0	.	.	.	.	.	.	.
##contig=<ID=ctg839_pilon_pilon_obj,length=25774>	0	.	.	.	.	.	.	.
##contig=<ID=ctg1316_pilon_pilon_obj,length=9779>	0	.	.	.	.	.	.	.
##contig=<ID=ctg771_pilon_pilon_obj,length=37320>	0	.	.	.	.	.	.	.
##contig=<ID=ctg926_pilon_pilon_obj,length=33635>	0	.	.	.	.	.	.	.
##contig=<ID=ctg1643_pilon_pilon_obj,length=27324>	0	.	.	.	.	.	.	.
##contig=<ID=ctg1062_pilon_pilon_obj,length=15465>	0	.	.	.	.	.	.	.
##contig=<ID=ctg1359_pilon_pilon_obj,length=10671>	0	.	.	.	.	.	.	.
##contig=<ID=ctg1360_pilon_pilon_obj,length=11566>	0	.	.	.	.	.	.	.
##contig=<ID=ctg1328_pilon_pilon_obj,length=15700>	0	.	.	.	.	.	.	.
##contig=<ID=ctg1290_pilon_pilon_obj,length=11756>	0	.	.	.	.	.	.	.
##contig=<ID=ctg1018_pilon_pilon_obj,length=54335>	0	.	.	.	.	.	.	.
##contig=<ID=ctg1329_pilon_pilon_obj,length=12323>	0	.	.	.	.	.	.	.
##contig=<ID=ctg1669_pilon_pilon_obj,length=13078>	0	.	.	.	.	.	.	.
##contig=<ID=ctg750_pilon_pilon_obj,length=50807>	0	.	.	.	.	.	.	.
##contig=<ID=ctg1140_pilon_pilon_obj,length=14718>	0	.	.	.	.	.	.	.
##contig=<ID=ctg1308_pilon_pilon_obj,length=17892>	0	.	.	.	.	.	.	.
##contig=<ID=ctg945_pilon_pilon_obj,length=19877>	0	.	.	.	.	.	.	.
##contig=<ID=ctg1190_pilon_pilon_obj,length=31824>	0	.	.	.	.	.	.	.
##contig=<ID=ctg1402_pilon_pilon_obj,length=12171>	0	.	.	.	.	.	.	.
##contig=<ID=ctg1317_pilon_pilon_obj,length=11181>	0	.	.	.	.	.	.	.
##contig=<ID=ctg885_pilon_pilon_obj,length=22486>	0	.	.	.	.	.	.	.
##contig=<ID=ctg1660_pilon_pilon_obj,length=22394>	0	.	.	.	.	.	.	.
##contig=<ID=ctg1870_pilon_pilon_obj,length=10174>	0	.	.	.	.	.	.	.
##contig=<ID=ctg68_pilon_pilon_subseq_1:147070_obj,length=147070>	0	.	.	.	.	.	.	.
##contig=<ID=ctg1534_pilon_pilon_obj,length=30005>	0	.	.	.	.	.	.	.
##contig=<ID=ctg1418_pilon_pilon_obj,length=10616>	0	.	.	.	.	.	.	.
##contig=<ID=ctg1622_pilon_pilon_obj,length=15853>	0	.	.	.	.	.	.	.
##contig=<ID=ctg1791_pilon_pilon_obj,length=11273>	0	.	.	.	.	.	.	.
##contig=<ID=ctg1666_pilon_pilon_obj,length=12671>	0	.	.	.	.	.	.	.
##contig=<ID=ctg1554_pilon_pilon_obj,length=34490>	0	.	.	.	.	.	.	.
##contig=<ID=ctg1285_pilon_pilon_obj,length=11158>	0	.	.	.	.	.	.	.
##contig=<ID=ctg1268_pilon_pilon_obj,length=12757>	0	.	.	.	.	.	.	.
##contig=<ID=ctg1323_pilon_pilon_obj,length=21526>	0	.	.	.	.	.	.	.
##contig=<ID=ctg1839_pilon_pilon_obj,length=14816>	0	.	.	.	.	.	.	.
##contig=<ID=ctg594_pilon_pilon_obj,length=89826>	0	.	.	.	.	.	.	.
##contig=<ID=ctg1809_pilon_pilon_obj,length=14361>	0	.	.	.	.	.	.	.
##contig=<ID=ctg1301_pilon_pilon_obj,length=13700>	0	.	.	.	.	.	.	.
##contig=<ID=Super-Scaffold_1380,length=481435>	0	.	.	.	.	.	.	.
##contig=<ID=ctg1324_pilon_pilon_obj,length=54966>	0	.	.	.	.	.	.	.
##contig=<ID=ctg1278_pilon_pilon_obj,length=13776>	0	.	.	.	.	.	.	.
##contig=<ID=ctg1704_pilon_pilon_obj,length=21277>	0	.	.	.	.	.	.	.
##contig=<ID=ctg1649_pilon_pilon_obj,length=11526>	0	.	.	.	.	.	.	.
##contig=<ID=ctg947_pilon_pilon_obj,length=16816>	0	.	.	.	.	.	.	.
##contig=<ID=ctg1590_pilon_pilon_obj,length=18411>	0	.	.	.	.	.	.	.
##contig=<ID=ctg1423_pilon_pilon_obj,length=11618>	0	.	.	.	.	.	.	.
##contig=<ID=ctg1312_pilon_pilon_obj,length=18414>	0	.	.	.	.	.	.	.
##contig=<ID=ctg1536_pilon_pilon_obj,length=30483>	0	.	.	.	.	.	.	.
##ALT=<ID=*,Description="Represents allele(s) other than observed.">	0	.	.	.	.	.	.	.
##INFO=<ID=INDEL,Number=0,Type=Flag,Description="Indicates that the variant is an INDEL.">	0	.	.	.	.	.	.	.
##INFO=<ID=IDV,Number=1,Type=Integer,Description="Maximum number of reads supporting an indel">	0	.	.	.	.	.	.	.
##INFO=<ID=IMF,Number=1,Type=Float,Description="Maximum fraction of reads supporting an indel">	0	.	.	.	.	.	.	.
##INFO=<ID=DP,Number=1,Type=Integer,Description="Raw read depth">	0	.	.	.	.	.	.	.
##INFO=<ID=VDB,Number=1,Type=Float,Description="Variant Distance Bias for filtering splice-site artefacts in RNA-seq data (bigger is better)",Version="3">	0	.	.	.	.	.	.	.
##INFO=<ID=RPB,Number=1,Type=Float,Description="Mann-Whitney U test of Read Position Bias (bigger is better)">	0	.	.	.	.	.	.	.
##INFO=<ID=MQB,Number=1,Type=Float,Description="Mann-Whitney U test of Mapping Quality Bias (bigger is better)">	0	.	.	.	.	.	.	.
##INFO=<ID=BQB,Number=1,Type=Float,Description="Mann-Whitney U test of Base Quality Bias (bigger is better)">	0	.	.	.	.	.	.	.
##INFO=<ID=MQSB,Number=1,Type=Float,Description="Mann-Whitney U test of Mapping Quality vs Strand Bias (bigger is better)">	0	.	.	.	.	.	.	.
##INFO=<ID=SGB,Number=1,Type=Float,Description="Segregation based metric.">	0	.	.	.	.	.	.	.
##INFO=<ID=MQ0F,Number=1,Type=Float,Description="Fraction of MQ0 reads (smaller is better)">	0	.	.	.	.	.	.	.
##FORMAT=<ID=PL,Number=G,Type=Integer,Description="List of Phred-scaled genotype likelihoods">	0	.	.	.	.	.	.	.
##FORMAT=<ID=DP,Number=1,Type=Integer,Description="Number of high-quality bases">	0	.	.	.	.	.	.	.
##FORMAT=<ID=GT,Number=1,Type=String,Description="Genotype">	0	.	.	.	.	.	.	.
##INFO=<ID=ICB,Number=1,Type=Float,Description="Inbreeding Coefficient Binomial test (bigger is better)">	0	.	.	.	.	.	.	.
##INFO=<ID=HOB,Number=1,Type=Float,Description="Bias in the number of HOMs number (smaller is better)">	0	.	.	.	.	.	.	.
##INFO=<ID=AC,Number=A,Type=Integer,Description="Allele count in genotypes for each ALT allele, in the same order as listed">	0	.	.	.	.	.	.	.
##INFO=<ID=AN,Number=1,Type=Integer,Description="Total number of alleles in called genotypes">	0	.	.	.	.	.	.	.
##INFO=<ID=DP4,Number=4,Type=Integer,Description="Number of high-quality ref-forward , ref-reverse, alt-forward and alt-reverse bases">	0	.	.	.	.	.	.	.
##INFO=<ID=MQ,Number=1,Type=Integer,Description="Average mapping quality">	0	.	.	.	.	.	.	.
chr1	15796399	.	C	T	999.0	.	DP=2220;VDB=0.409589;SGB=213.863;RPB=0.697509;MQB=1;MQSB=1;BQB=1.7696e-05;MQ0F=0;ICB=0.816275;HOB=0.0125206;AC=5;AN=8;DP4=1052,869,65,61;MQ=60;ANN=T|intergenic_region|MODIFIER|evm.TU.chr1.96-evm.TU.chr1.97|evm.TU.chr1.96-evm.TU.chr1.97|intergenic_region|evm.TU.chr1.96-evm.TU.chr1.97|||n.15796399C>T||||||	GT:PL:DP	1/1:255,39,0:13	0/0:0,36,255:12	0/1:189,0,146:14	1/1:255,36,0:12
chr1	15805397	.	G	A	999.0	.	DP=1884;VDB=0.564224;SGB=164.757;RPB=0.818466;MQB=0.999914;MQSB=0.999041;BQB=0.0120394;MQ0F=0;ICB=0.984218;HOB=0.00425679;AC=5;AN=8;DP4=834,725,61,92;MQ=59;ANN=A|intergenic_region|MODIFIER|evm.TU.chr1.96-evm.TU.chr1.97|evm.TU.chr1.96-evm.TU.chr1.97|intergenic_region|evm.TU.chr1.96-evm.TU.chr1.97|||n.15805397G>A||||||	GT:PL:DP	1/1:215,24,0:8	0/0:0,30,244:10	0/1:145,0,130:10	1/1:240,24,0:8
chr1	15805693	.	C	T	999.0	.	DP=1906;VDB=0.314098;SGB=198.894;RPB=0.999911;MQB=1;MQSB=1;BQB=4.72145e-06;MQ0F=0;ICB=0.777908;HOB=0.013342;AC=5;AN=8;DP4=964,678,57,51;MQ=60;ANN=T|intergenic_region|MODIFIER|evm.TU.chr1.96-evm.TU.chr1.97|evm.TU.chr1.96-evm.TU.chr1.97|intergenic_region|evm.TU.chr1.96-evm.TU.chr1.97|||n.15805693C>T||||||	GT:PL:DP	1/1:255,36,0:12	0/0:0,48,255:16	0/1:157,0,122:11	1/1:205,21,0:7
chr1	15806153	.	C	T	999.0	.	DP=1866;VDB=0.552969;SGB=217.651;RPB=0.373302;MQB=1;MQSB=1;BQB=0.0389533;MQ0F=0;ICB=0.797333;HOB=0.0129248;AC=5;AN=8;DP4=779,807,63,55;MQ=60;ANN=T|intergenic_region|MODIFIER|evm.TU.chr1.96-evm.TU.chr1.97|evm.TU.chr1.96-evm.TU.chr1.97|intergenic_region|evm.TU.chr1.96-evm.TU.chr1.97|||n.15806153C>T||||||	GT:PL:DP	1/1:255,45,0:15	0/0:0,18,197:6	0/1:208,0,158:16	1/1:255,36,0:12
chr1	15806936	.	G	A	999.0	.	DP=1997;VDB=0.988542;SGB=212.903;RPB=0.855852;MQB=0.999944;MQSB=0.999347;BQB=5.73342e-06;MQ0F=0;ICB=0.797333;HOB=0.0129248;AC=5;AN=8;DP4=953,762,66,52;MQ=59;ANN=A|intergenic_region|MODIFIER|evm.TU.chr1.96-evm.TU.chr1.97|evm.TU.chr1.96-evm.TU.chr1.97|intergenic_region|evm.TU.chr1.96-evm.TU.chr1.97|||n.15806936G>A||||||	GT:PL:DP	1/1:255,33,0:11	0/0:0,12,135:4	0/1:135,0,189:14	1/1:255,42,0:14
chr1	16127815	.	G	A	725.0	.	DP=1849;VDB=6.57653e-05;SGB=-74.721;RPB=1.32048e-15;MQB=1;MQSB=1;BQB=1.87906e-09;MQ0F=0;ICB=0.953113;HOB=0.00743764;AC=4;AN=6;DP4=730,510,31,12;MQ=60;ANN=A|intergenic_region|MODIFIER|evm.TU.chr1.96-evm.TU.chr1.97|evm.TU.chr1.96-evm.TU.chr1.97|intergenic_region|evm.TU.chr1.96-evm.TU.chr1.97|||n.16127815G>A||||||	GT:PL:DP	./.:.:.	0/0:0,2,255:13	1/1:146,15,0:5	1/1:112,12,0:4
chr1	17714248	.	C	T	999.0	.	DP=1408;VDB=4.21333e-05;SGB=-55.859;RPB=0.0154815;MQB=2.16e-08;MQSB=6.531e-17;BQB=0.00015622;MQ0F=0.209517;ICB=0.815422;HOB=0.0180166;AC=5;AN=8;DP4=772,412,27,109;MQ=37;ANN=T|upstream_gene_variant|MODIFIER|evm.TU.chr1.104|evm.TU.chr1.104|transcript|evm.model.chr1.104|protein_coding||c.-3377G>A|||||3377|WARNING_TRANSCRIPT_MULTIPLE_STOP_CODONS,T|intergenic_region|MODIFIER|evm.TU.chr1.104-evm.TU.chr…	GT:PL:DP	0/1:62,6,0:2	1/1:173,18,0:6	0/0:4,4,0:7	1/1:177,16,0:15
chr1	17714257	.	G	C	999.0	.	DP=1628;VDB=0.000245382;SGB=-96.9636;RPB=5.6725e-11;MQB=0.207463;MQSB=2.83062e-43;BQB=0.848956;MQ0F=0.318182;ICB=0.828051;HOB=0.0170822;AC=5;AN=8;DP4=951,420,36,108;MQ=30;ANN=C|upstream_gene_variant|MODIFIER|evm.TU.chr1.104|evm.TU.chr1.104|transcript|evm.model.chr1.104|protein_coding||c.-3386C>G|||||3386|WARNING_TRANSCRIPT_MULTIPLE_STOP_CODONS,C|intergenic_region|MODIFIER|evm.TU.chr1.104-evm.TU.c…	GT:PL:DP	0/1:52,2,0:4	1/1:167,12,0:7	0/0:2,8,0:9	1/1:220,15,0:18
chr1	31423006	.	C	T	999.0	.	DP=1554;VDB=0.731567;SGB=123.54;RPB=0.745283;MQB=0.998574;MQSB=0.967562;BQB=0.0189884;MQ0F=0.000643501;ICB=0.608132;HOB=0.0160295;AC=5;AN=8;DP4=696,588,37,29;MQ=59;ANN=T|intergenic_region|MODIFIER|evm.TU.chr1.187-evm.TU.chr1.188|evm.TU.chr1.187-evm.TU.chr1.188|intergenic_region|evm.TU.chr1.187-evm.TU.chr1.188|||n.31423006C>T||||||	GT:PL:DP	1/1:243,27,0:9	1/1:255,33,0:11	0/1:107,0,111:7	0/0:0,30,255:10
chr1	31423919	.	G	A	999.0	.	DP=1741;VDB=0.818369;SGB=163.562;RPB=0.987017;MQB=0.951408;MQSB=0.999964;BQB=0.994014;MQ0F=0.000574383;ICB=0.712766;HOB=0.0144275;AC=5;AN=8;DP4=834,639,52,38;MQ=58;ANN=A|intergenic_region|MODIFIER|evm.TU.chr1.187-evm.TU.chr1.188|evm.TU.chr1.187-evm.TU.chr1.188|intergenic_region|evm.TU.chr1.187-evm.TU.chr1.188|||n.31423919G>A||||||	GT:PL:DP	1/1:255,30,0:10	1/1:219,21,0:7	0/1:198,0,178:17	0/0:0,36,255:12
chr1	31424214	.	G	C	999.0	.	DP=1835;VDB=0.940242;SGB=183.251;RPB=0.983192;MQB=0.999808;MQSB=0.999968;BQB=0.00508793;MQ0F=0.000544959;ICB=0.636198;HOB=0.0154379;AC=5;AN=8;DP4=869,717,46,39;MQ=59;ANN=C|intergenic_region|MODIFIER|evm.TU.chr1.187-evm.TU.chr1.188|evm.TU.chr1.187-evm.TU.chr1.188|intergenic_region|evm.TU.chr1.187-evm.TU.chr1.188|||n.31424214G>C||||||	GT:PL:DP	1/1:255,33,0:11	1/1:255,39,0:13	0/1:119,0,170:12	0/0:0,48,255:16
chr1	31427096	.	T	C	999.0	.	DP=1582;VDB=0.663621;SGB=115.563;RPB=0.762552;MQB=0.99995;MQSB=0.998548;BQB=0.00220062;MQ0F=0;ICB=0.637627;HOB=0.0157962;AC=5;AN=8;DP4=773,565,33,29;MQ=59;ANN=C|intergenic_region|MODIFIER|evm.TU.chr1.187-evm.TU.chr1.188|evm.TU.chr1.187-evm.TU.chr1.188|intergenic_region|evm.TU.chr1.187-evm.TU.chr1.188|||n.31427096T>C||||||	GT:PL:DP	1/1:255,33,0:11	1/1:207,21,0:7	0/1:95,0,130:8	0/0:0,39,255:13
chr1	31436898	.	G	T	999.0	.	DP=1447;VDB=0.0630474;SGB=93.19;RPB=0.999946;MQB=0.999952;MQSB=0.998674;BQB=0.184601;MQ0F=0;ICB=0.667092;HOB=0.0158966;AC=5;AN=8;DP4=676,583,29,24;MQ=59;ANN=T|intergenic_region|MODIFIER|evm.TU.chr1.187-evm.TU.chr1.188|evm.TU.chr1.187-evm.TU.chr1.188|intergenic_region|evm.TU.chr1.187-evm.TU.chr1.188|||n.31436898G>T||||||	GT:PL:DP	1/1:205,21,0:7	1/1:255,30,0:10	0/1:76,0,156:10	0/0:0,18,211:6
chr1	31440745	.	C	T	999.0	.	DP=1787;VDB=0.0662863;SGB=180.538;RPB=0.590631;MQB=0.986686;MQSB=0.998863;BQB=0.0305998;MQ0F=0;ICB=0.663954;HOB=0.0152494;AC=5;AN=8;DP4=740,804,44,40;MQ=59;ANN=T|intergenic_region|MODIFIER|evm.TU.chr1.187-evm.TU.chr1.188|evm.TU.chr1.187-evm.TU.chr1.188|intergenic_region|evm.TU.chr1.187-evm.TU.chr1.188|||n.31440745C>T||||||	GT:PL:DP	1/1:217,27,0:9	1/1:255,42,0:14	0/1:103,0,198:12	0/0:0,39,255:13
chr1	31447312	.	A	G	999.0	.	DP=1722;VDB=0.0275096;SGB=189.91;RPB=0.448269;MQB=0.999928;MQSB=0.999225;BQB=0.0384304;MQ0F=0;ICB=0.81727;HOB=0.0125857;AC=5;AN=8;DP4=653,803,47,62;MQ=59;ANN=G|intergenic_region|MODIFIER|evm.TU.chr1.187-evm.TU.chr1.188|evm.TU.chr1.187-evm.TU.chr1.188|intergenic_region|evm.TU.chr1.187-evm.TU.chr1.188|||n.31447312A>G||||||	GT:PL:DP	1/1:255,51,0:17	1/1:211,24,0:8	0/1:122,0,109:9	0/0:0,18,203:6
chr1	31461610	.	C	T	999.0	.	DP=2046;VDB=0.318608;SGB=195.117;RPB=0.439165;MQB=1;MQSB=1;BQB=0.000430238;MQ0F=0;ICB=0.635967;HOB=0.0153797;AC=5;AN=8;DP4=874,905,41,49;MQ=60;ANN=T|upstream_gene_variant|MODIFIER|evm.TU.chr1.188|evm.TU.chr1.188|transcript|evm.model.chr1.188|protein_coding||c.-2445G>A|||||2445|,T|intergenic_region|MODIFIER|evm.TU.chr1.188-evm.TU.chr1.189|evm.TU.chr1.188-evm.TU.chr1.189|intergenic_region|evm.TU.ch…	GT:PL:DP	1/1:255,39,0:13	1/1:255,36,0:12	0/1:255,0,114:14	0/0:0,54,255:18
chr1	31467546	.	G	A	999.0	.	DP=1735;VDB=0.367648;SGB=131.677;RPB=0.81044;MQB=1;MQSB=1;BQB=0.0102424;MQ0F=0;ICB=0.63643;HOB=0.0154965;AC=5;AN=8;DP4=830,624,42,25;MQ=60;ANN=A|intergenic_region|MODIFIER|evm.TU.chr1.188-evm.TU.chr1.189|evm.TU.chr1.188-evm.TU.chr1.189|intergenic_region|evm.TU.chr1.188-evm.TU.chr1.189|||n.31467546G>A||||||	GT:PL:DP	1/1:245,27,0:9	1/1:255,27,0:9	0/1:203,0,156:14	0/0:0,36,255:12
chr1	31473248	.	C	T	999.0	.	DP=1667;VDB=0.062772;SGB=164.657;RPB=0.949287;MQB=0.999509;MQSB=0.998123;BQB=0.00143184;MQ0F=0;ICB=0.663685;HOB=0.015193;AC=5;AN=8;DP4=795,631,48,30;MQ=59;ANN=T|intergenic_region|MODIFIER|evm.TU.chr1.188-evm.TU.chr1.189|evm.TU.chr1.188-evm.TU.chr1.189|intergenic_region|evm.TU.chr1.188-evm.TU.chr1.189|||n.31473248C>T||||||	GT:PL:DP	1/1:243,27,0:9	1/1:227,24,0:8	0/1:163,0,81:8	0/0:0,24,221:8
chr1	31473749	.	C	A	999.0	.	DP=1679;VDB=0.0668193;SGB=165.384;RPB=0.94783;MQB=0.997093;MQSB=0.982156;BQB=0.00135474;MQ0F=0;ICB=0.635967;HOB=0.0153797;AC=5;AN=8;DP4=730,709,45,33;MQ=59;ANN=A|intergenic_region|MODIFIER|evm.TU.chr1.188-evm.TU.chr1.189|evm.TU.chr1.188-evm.TU.chr1.189|intergenic_region|evm.TU.chr1.188-evm.TU.chr1.189|||n.31473749C>A||||||	GT:PL:DP	1/1:255,33,0:11	1/1:205,21,0:7	0/1:116,0,213:13	0/0:0,27,239:9
chr1	31478462	.	G	C	999.0	.	DP=1526;VDB=0.0001751;SGB=130.382;RPB=0.0696077;MQB=0.999782;MQSB=0.996374;BQB=0.0257355;MQ0F=0.000655308;ICB=0.663954;HOB=0.0152494;AC=5;AN=8;DP4=615,728,36,33;MQ=59;ANN=C|intergenic_region|MODIFIER|evm.TU.chr1.188-evm.TU.chr1.189|evm.TU.chr1.188-evm.TU.chr1.189|intergenic_region|evm.TU.chr1.188-evm.TU.chr1.189|||n.31478462G>C||||||	GT:PL:DP	1/1:243,27,0:9	1/1:255,39,0:13	0/1:64,0,248:14	0/0:0,33,255:11
chr1	31478749	.	G	A	999.0	.	DP=1742;VDB=0.831027;SGB=164.238;RPB=0.827014;MQB=1;MQSB=1;BQB=0.00155885;MQ0F=0;ICB=0.689598;HOB=0.0149235;AC=5;AN=8;DP4=867,638,50,34;MQ=60;ANN=A|intergenic_region|MODIFIER|evm.TU.chr1.188-evm.TU.chr1.189|evm.TU.chr1.188-evm.TU.chr1.189|intergenic_region|evm.TU.chr1.188-evm.TU.chr1.189|||n.31478749G>A||||||	GT:PL:DP	1/1:255,30,0:10	1/1:252,33,0:11	0/1:170,0,170:12	0/0:0,12,130:4
chr1	31483478	.	G	A	999.0	.	DP=1634;VDB=0.911166;SGB=86.4211;RPB=0.90037;MQB=0.999962;MQSB=0.998904;BQB=6.87488e-05;MQ0F=0;ICB=0.663954;HOB=0.0152494;AC=5;AN=8;DP4=758,694,33,23;MQ=59;ANN=A|intergenic_region|MODIFIER|evm.TU.chr1.188-evm.TU.chr1.189|evm.TU.chr1.188-evm.TU.chr1.189|intergenic_region|evm.TU.chr1.188-evm.TU.chr1.189|||n.31483478G>A||||||	GT:PL:DP	1/1:195,21,0:7	1/1:187,18,0:6	0/1:76,0,202:10	0/0:0,33,255:11
chr1	31490031	.	C	G	999.0	.	DP=1663;VDB=0.0426727;SGB=147.187;RPB=0.0814952;MQB=1;MQSB=1;BQB=0.00609238;MQ0F=0;ICB=0.664501;HOB=0.0153633;AC=5;AN=8;DP4=827,636,33,39;MQ=60;ANN=G|intron_variant|MODIFIER|evm.TU.chr1.189|evm.TU.chr1.189|transcript|evm.model.chr1.189|protein_coding|2/12|c.226+224C>G||||||	GT:PL:DP	1/1:215,24,0:8	1/1:255,27,0:9	0/1:131,0,163:11	0/0:0,36,255:12
chr1	31496940	.	A	T	999.0	.	DP=1441;VDB=0.808915;SGB=128.465;RPB=0.997992;MQB=1;MQSB=1;BQB=0.0270863;MQ0F=0;ICB=0.666203;HOB=0.0157149;AC=5;AN=8;DP4=640,581,30,35;MQ=60;ANN=T|intron_variant|MODIFIER|evm.TU.chr1.189|evm.TU.chr1.189|transcript|evm.model.chr1.189|protein_coding|2/12|c.227-65A>T||||||	GT:PL:DP	1/1:207,24,0:8	1/1:185,18,0:6	0/1:167,0,213:13	0/0:0,21,207:7
chr1	31512823	.	T	C	999.0	.	DP=1680;VDB=0.945384;SGB=172.938;RPB=0.0858393;MQB=0.999459;MQSB=0.998527;BQB=0.00171882;MQ0F=0.000595238;ICB=0.688993;HOB=0.0148169;AC=5;AN=8;DP4=761,669,52,35;MQ=59;ANN=C|intron_variant|MODIFIER|evm.TU.chr1.189|evm.TU.chr1.189|transcript|evm.model.chr1.189|protein_coding|9/12|c.1179+443T>C||||||	GT:PL:DP	1/1:255,30,0:10	1/1:255,33,0:11	0/1:159,0,86:11	0/0:0,15,160:5
chr1	31512948	.	G	A	999.0	.	DP=1774;VDB=0.866047;SGB=157.128;RPB=0.196686;MQB=0.999939;MQSB=0.999387;BQB=0.322057;MQ0F=0;ICB=0.797333;HOB=0.0129248;AC=5;AN=8;DP4=909,612,66,34;MQ=59;ANN=A|intron_variant|MODIFIER|evm.TU.chr1.189|evm.TU.chr1.189|transcript|evm.model.chr1.189|protein_coding|9/12|c.1179+568G>A||||||	GT:PL:DP	1/1:255,42,0:14	1/1:195,21,0:7	0/1:174,0,171:14	0/0:0,30,255:10
chr1	31513077	.	T	C	999.0	.	DP=1739;VDB=0.410022;SGB=190.762;RPB=0.784336;MQB=0.999707;MQSB=0.995473;BQB=0.213821;MQ0F=0;ICB=0.832799;HOB=0.0120037;AC=5;AN=8;DP4=674,790,45,68;MQ=59;ANN=C|intron_variant|MODIFIER|evm.TU.chr1.189|evm.TU.chr1.189|transcript|evm.model.chr1.189|protein_coding|9/12|c.1179+697T>C||||||	GT:PL:DP	1/1:255,42,0:14	1/1:220,27,0:9	0/1:96,0,170:12	0/0:0,42,255:14
chr1	31515675	.	C	T	999.0	.	DP=1858;VDB=0.848773;SGB=191.426;RPB=0.639016;MQB=0.995522;MQSB=0.999993;BQB=1.40609e-06;MQ0F=0.000538213;ICB=0.713771;HOB=0.0145778;AC=5;AN=8;DP4=870,710,55,43;MQ=59;ANN=T|intron_variant|MODIFIER|evm.TU.chr1.189|evm.TU.chr1.189|transcript|evm.model.chr1.189|protein_coding|9/12|c.1179+3295C>T||||||	GT:PL:DP	1/1:254,30,0:10	1/1:255,30,0:10	0/1:163,0,176:15	0/0:0,39,255:13
chr1	31515680	.	G	A	999.0	.	DP=1864;VDB=0.676997;SGB=179.429;RPB=0.979333;MQB=0.995997;MQSB=0.999572;BQB=0.000316389;MQ0F=0.000536481;ICB=0.736618;HOB=0.0142123;AC=5;AN=8;DP4=859,724,59,45;MQ=59;ANN=A|intron_variant|MODIFIER|evm.TU.chr1.189|evm.TU.chr1.189|transcript|evm.model.chr1.189|protein_coding|9/12|c.1179+3300G>A||||||	GT:PL:DP	1/1:221,24,0:8	1/1:255,30,0:10	0/1:163,0,176:15	0/0:0,36,255:12
chr1	31516228	.	T	C	999.0	.	DP=1704;VDB=0.983423;SGB=122.031;RPB=0.459324;MQB=0.983996;MQSB=0.930936;BQB=6.16599e-05;MQ0F=0.00234742;ICB=0.689294;HOB=0.01487;AC=5;AN=8;DP4=786,674,37,38;MQ=59;ANN=C|intron_variant|MODIFIER|evm.TU.chr1.189|evm.TU.chr1.189|transcript|evm.model.chr1.189|protein_coding|9/12|c.1179+3848T>C||||||	GT:PL:DP	1/1:234,27,0:9	1/1:188,18,0:6	0/1:87,0,87:6	0/0:0,12,130:4
chr1	31517481	.	G	T	999.0	.	DP=1471;VDB=0.942203;SGB=95.3509;RPB=0.638451;MQB=0.999948;MQSB=0.99889;BQB=2.09435e-05;MQ0F=0;ICB=0.691807;HOB=0.0153081;AC=5;AN=8;DP4=637,643,30,29;MQ=59;ANN=T|intron_variant|MODIFIER|evm.TU.chr1.189|evm.TU.chr1.189|transcript|evm.model.chr1.189|protein_coding|9/12|c.1180-3622G>T||||||	GT:PL:DP	1/1:208,24,0:8	1/1:182,18,0:6	0/1:87,0,87:6	0/0:0,21,218:7
chr1	34262729	.	G	A	999.0	.	DP=2148;VDB=0.400999;SGB=174.414;RPB=0.517047;MQB=0.0416522;MQSB=0.396203;BQB=0.00553635;MQ0F=0.0614525;ICB=0.998426;HOB=0.00137542;AC=5;AN=8;DP4=986,765,105,80;MQ=54;ANN=A|intergenic_region|MODIFIER|evm.TU.chr1.204-evm.TU.chr1.205|evm.TU.chr1.204-evm.TU.chr1.205|intergenic_region|evm.TU.chr1.204-evm.TU.chr1.205|||n.34262729G>A||||||	GT:PL:DP	1/1:167,15,0:8	1/1:195,24,0:8	0/0:0,27,216:9	0/1:63,0,171:9
chr1	47169943	.	A	C	999.0	.	DP=1867;VDB=0.584037;SGB=208.317;RPB=0.478859;MQB=0.999513;MQSB=0.999998;BQB=0.0132049;MQ0F=0;ICB=0.998935;HOB=0.00116439;AC=5;AN=8;DP4=750,740,117,88;MQ=59;ANN=C|intron_variant|MODIFIER|evm.TU.chr1.267|evm.TU.chr1.267|transcript|evm.model.chr1.267|protein_coding|16/24|c.3379-2632A>C||||||WARNING_TRANSCRIPT_NO_START_CODON	GT:PL:DP	0/1:214,0,81:13	1/1:255,39,0:13	0/0:0,24,221:8	1/1:245,27,0:9
chr1	47170281	.	C	G	999.0	.	DP=1876;VDB=0.0098122;SGB=184.202;RPB=0.981011;MQB=0.999081;MQSB=0.999644;BQB=0.00663803;MQ0F=0;ICB=0.998426;HOB=0.00137542;AC=5;AN=8;DP4=869,661,90,88;MQ=59;ANN=G|intron_variant|MODIFIER|evm.TU.chr1.267|evm.TU.chr1.267|transcript|evm.model.chr1.267|protein_coding|16/24|c.3379-2294C>G||||||WARNING_TRANSCRIPT_NO_START_CODON	GT:PL:DP	0/1:67,0,215:13	1/1:240,27,0:9	0/0:0,42,255:14	1/1:243,27,0:9
chr1	52357440	.	C	T	999.0	.	DP=1506;VDB=0.25958;SGB=113.075;RPB=0.999695;MQB=0.99968;MQSB=0.999945;BQB=0.00893057;MQ0F=0;ICB=0.854967;HOB=0.011773;AC=5;AN=8;DP4=688,546,45,42;MQ=59;ANN=T|intergenic_region|MODIFIER|evm.TU.chr1.299-evm.TU.chr1.300|evm.TU.chr1.299-evm.TU.chr1.300|intergenic_region|evm.TU.chr1.299-evm.TU.chr1.300|||n.52357440C>T||||||	GT:PL:DP	1/1:205,27,0:9	0/1:179,0,131:11	1/1:255,45,0:15	0/0:0,39,255:13
chr1	68405903	.	A	T	999.0	.	DP=1577;VDB=0.970958;SGB=106.675;RPB=0.987319;MQB=0.999924;MQSB=0.999216;BQB=0.03539;MQ0F=0;ICB=0.882392;HOB=0.0105927;AC=5;AN=8;DP4=757,548,50,42;MQ=59;ANN=T|intergenic_region|MODIFIER|evm.TU.chr1.324-evm.TU.chr1.325|evm.TU.chr1.324-evm.TU.chr1.325|intergenic_region|evm.TU.chr1.324-evm.TU.chr1.325|||n.68405903A>T||||||	GT:PL:DP	1/1:221,24,0:8	1/1:129,15,0:5	0/1:19,0,165:6	0/0:0,12,130:4
chr1	68408320	.	G	A	999.0	.	DP=1636;VDB=0.602322;SGB=87.0927;RPB=0.740698;MQB=0.99993;MQSB=0.99921;BQB=7.57705e-05;MQ0F=0;ICB=0.866283;HOB=0.0110815;AC=5;AN=8;DP4=766,588,54,37;MQ=59;ANN=A|intergenic_region|MODIFIER|evm.TU.chr1.324-evm.TU.chr1.325|evm.TU.chr1.324-evm.TU.chr1.325|intergenic_region|evm.TU.chr1.324-evm.TU.chr1.325|||n.68408320G>A||||||	GT:PL:DP	1/1:231,24,0:8	1/1:154,18,0:6	0/1:45,0,159:8	0/0:0,24,203:8
chr1	68409015	.	C	T	999.0	.	DP=1594;VDB=0.744473;SGB=53.7045;RPB=0.0749778;MQB=0.999929;MQSB=0.998597;BQB=0.759199;MQ0F=0;ICB=0.932661;HOB=0.00829157;AC=5;AN=8;DP4=773,575,54,38;MQ=59;ANN=T|intergenic_region|MODIFIER|evm.TU.chr1.324-evm.TU.chr1.325|evm.TU.chr1.324-evm.TU.chr1.325|intergenic_region|evm.TU.chr1.324-evm.TU.chr1.325|||n.68409015C>T||||||	GT:PL:DP	1/1:185,18,0:6	1/1:152,15,0:5	0/1:107,0,96:7	0/0:0,39,255:13
chr1	68415360	.	C	T	999.0	.	DP=1806;VDB=0.694339;SGB=118.448;RPB=0.99363;MQB=8.43761e-08;MQSB=0.000518315;BQB=0.0190421;MQ0F=0.00055371;ICB=0.895341;HOB=0.0100243;AC=5;AN=8;DP4=817,657,70,53;MQ=56;ANN=T|intergenic_region|MODIFIER|evm.TU.chr1.324-evm.TU.chr1.325|evm.TU.chr1.324-evm.TU.chr1.325|intergenic_region|evm.TU.chr1.324-evm.TU.chr1.325|||n.68415360C>T||||||	GT:PL:DP	1/1:255,36,0:12	1/1:233,24,0:8	0/1:125,0,156:10	0/0:0,45,255:15
chr1	86414721	.	G	A	999.0	.	DP=1403;VDB=0.0654414;SGB=124.383;RPB=0.000285522;MQB=0.954994;MQSB=0.141867;BQB=0.922161;MQ0F=0;ICB=0.946361;HOB=0.00761655;AC=5;AN=8;DP4=717,356,58,51;MQ=59;ANN=A|intron_variant|MODIFIER|evm.TU.chr1.359|evm.TU.chr1.359|transcript|evm.model.chr1.359|protein_coding|3/5|c.597-25978C>T||||||	GT:PL:DP	0/1:152,0,77:8	0/0:0,9,83:3	1/1:255,27,0:9	1/1:182,18,0:6
chr1	86656322	.	G	A	999.0	.	DP=2074;VDB=0.700298;SGB=94.0112;RPB=0.622862;MQB=0.428907;MQSB=0.211692;BQB=0.124516;MQ0F=0.0949855;ICB=0.982939;HOB=0.00437635;AC=5;AN=8;DP4=1013,708,104,49;MQ=50;ANN=A|upstream_gene_variant|MODIFIER|evm.TU.chr1.360|evm.TU.chr1.360|transcript|evm.model.chr1.360|protein_coding||c.-1041G>A|||||1041|,A|intergenic_region|MODIFIER|evm.TU.chr1.359-evm.TU.chr1.360|evm.TU.chr1.359-evm.TU.chr1.360|inter…	GT:PL:DP	0/0:0,15,135:5	1/1:214,14,0:13	1/1:242,27,0:9	0/1:89,0,111:10
chr1	88461169	.	C	A	999.0	.	DP=1583;VDB=0.924555;SGB=74.029;RPB=0.690012;MQB=1;MQSB=1;BQB=0.130925;MQ0F=0;ICB=0.963929;HOB=0.00631422;AC=5;AN=8;DP4=702,601,58,43;MQ=60;ANN=A|intergenic_region|MODIFIER|evm.TU.chr1.380-evm.TU.chr1.381|evm.TU.chr1.380-evm.TU.chr1.381|intergenic_region|evm.TU.chr1.380-evm.TU.chr1.381|||n.88461169C>A||||||	GT:PL:DP	0/0:0,42,255:14	0/1:161,0,71:8	1/1:182,18,0:6	1/1:255,30,0:10
chr1	89747502	.	G	A	999.0	.	DP=1974;VDB=0.825968;SGB=227.407;RPB=0.95957;MQB=0.0448432;MQSB=5.10814e-10;BQB=6.40182e-12;MQ0F=0.0379939;ICB=0.999953;HOB=0.000240459;AC=5;AN=8;DP4=747,810,104,140;MQ=46;ANN=A|intergenic_region|MODIFIER|evm.TU.chr1.381-evm.TU.chr1.382|evm.TU.chr1.381-evm.TU.chr1.382|intergenic_region|evm.TU.chr1.381-evm.TU.chr1.382|||n.89747502G>A||||||	GT:PL:DP	1/1:255,31,0:14	0/1:78,0,167:9	1/1:255,30,0:10	0/0:0,39,255:13
chr1	96480718	.	T	G	999.0	.	DP=1127;VDB=0.137796;SGB=68.3812;RPB=0.000247695;MQB=3.45158e-19;MQSB=0.0341521;BQB=0.00591116;MQ0F=0.0381544;ICB=0.965028;HOB=0.00626523;AC=5;AN=8;DP4=507,450,37,57;MQ=40;ANN=G|intergenic_region|MODIFIER|evm.TU.chr1.399-evm.TU.chr1.400|evm.TU.chr1.399-evm.TU.chr1.400|intergenic_region|evm.TU.chr1.399-evm.TU.chr1.400|||n.96480718T>G||||||	GT:PL:DP	0/0:0,9,70:3	0/1:40,6,0:2	1/1:117,21,0:7	1/1:154,33,0:11
chr1	109981367	.	G	T	999.0	.	DP=1363;VDB=0.195353;SGB=138.847;RPB=0.236565;MQB=0.999915;MQSB=0.998201;BQB=0.0288542;MQ0F=0;ICB=0.741366;HOB=0.0148009;AC=5;AN=8;DP4=659,467,52,25;MQ=59;ANN=T|intron_variant|MODIFIER|evm.TU.chr1.491|evm.TU.chr1.491|transcript|evm.model.chr1.491|protein_coding|3/20|c.1401-3235C>A||||||	GT:PL:DP	0/1:155,0,15:6	1/1:255,36,0:12	0/0:0,21,201:7	1/1:218,27,0:9
chr1	110016197	.	T	A	999.0	.	DP=1545;VDB=0.506242;SGB=115.284;RPB=0.383922;MQB=0.99872;MQSB=0.994229;BQB=0.251164;MQ0F=0.000647249;ICB=0.853252;HOB=0.0117012;AC=5;AN=8;DP4=640,580,52,33;MQ=59;ANN=A|intron_variant|MODIFIER|evm.TU.chr1.491|evm.TU.chr1.491|transcript|evm.model.chr1.491|protein_coding|1/20|c.1129-20172A>T||||||	GT:PL:DP	0/0:0,18,188:6	1/1:221,30,0:10	0/1:13,0,180:8	1/1:255,36,0:12
chr1	111999517	.	C	G	999.0	.	DP=1735;VDB=0.904248;SGB=183.536;RPB=0.959176;MQB=0.00178514;MQSB=0.00828191;BQB=0.0998701;MQ0F=0.0103746;ICB=0.996543;HOB=0.00203618;AC=5;AN=8;DP4=806,615,97,73;MQ=45;ANN=G|intron_variant|MODIFIER|evm.TU.chr1.508|evm.TU.chr1.508|transcript|evm.model.chr1.508|protein_coding|2/5|c.460-1773G>C||||||	GT:PL:DP	0/1:125,0,191:13	0/0:0,24,216:8	1/1:250,30,0:10	1/1:255,48,0:16
chr1	112012208	.	T	C	999.0	.	DP=1531;VDB=0.629699;SGB=131.472;RPB=0.999955;MQB=0.999024;MQSB=0.998973;BQB=0.0944461;MQ0F=0;ICB=0.965028;HOB=0.00626523;AC=5;AN=8;DP4=624,610,61,60;MQ=59;ANN=C|intron_variant|MODIFIER|evm.TU.chr1.508|evm.TU.chr1.508|transcript|evm.model.chr1.508|protein_coding|1/5|c.334-5885A>G||||||	GT:PL:DP	0/1:113,0,94:8	0/0:0,42,255:14	1/1:150,15,0:5	1/1:255,42,0:14
chr1	112065500	.	C	T	999.0	.	DP=1845;VDB=0.307779;SGB=163.394;RPB=0.867453;MQB=0.995954;MQSB=0.993734;BQB=0.000863432;MQ0F=0;ICB=0.996541;HOB=0.00212429;AC=5;AN=8;DP4=833,648,105,80;MQ=59;ANN=T|intergenic_region|MODIFIER|evm.TU.chr1.508-evm.TU.chr1.509|evm.TU.chr1.508-evm.TU.chr1.509|intergenic_region|evm.TU.chr1.508-evm.TU.chr1.509|||n.112065500C>T||||||	GT:PL:DP	1/1:255,39,0:13	0/0:0,57,255:19	0/1:116,0,78:7	1/1:255,30,0:10
chr1	112065508	.	G	A	999.0	.	DP=1873;VDB=0.199442;SGB=172.377;RPB=0.827184;MQB=0.997942;MQSB=0.982991;BQB=0.30007;MQ0F=0;ICB=0.999953;HOB=0.000240459;AC=5;AN=8;DP4=846,656,104,75;MQ=59;ANN=A|intergenic_region|MODIFIER|evm.TU.chr1.508-evm.TU.chr1.509|evm.TU.chr1.508-evm.TU.chr1.509|intergenic_region|evm.TU.chr1.508-evm.TU.chr1.509|||n.112065508G>A||||||	GT:PL:DP	1/1:255,39,0:13	0/0:0,51,255:17	0/1:113,0,107:8	1/1:255,33,0:11
chr1	112066243	.	C	T	999.0	.	DP=1636;VDB=0.640747;SGB=177.019;RPB=0.0351609;MQB=0.998796;MQSB=0.99875;BQB=0.0375946;MQ0F=0;ICB=0.998733;HOB=0.00124325;AC=5;AN=8;DP4=672,643,102,73;MQ=59;ANN=T|intergenic_region|MODIFIER|evm.TU.chr1.508-evm.TU.chr1.509|evm.TU.chr1.508-evm.TU.chr1.509|intergenic_region|evm.TU.chr1.508-evm.TU.chr1.509|||n.112066243C>T||||||	GT:PL:DP	1/1:255,33,0:11	0/0:0,39,255:13	0/1:102,0,255:17	1/1:182,18,0:6
chr1	112067082	.	A	G	999.0	.	DP=1745;VDB=0.0306825;SGB=151.893;RPB=0.0967619;MQB=1;MQSB=1;BQB=0.172691;MQ0F=0;ICB=0.996823;HOB=0.00202798;AC=5;AN=8;DP4=759,644,102,67;MQ=60;ANN=G|intergenic_region|MODIFIER|evm.TU.chr1.508-evm.TU.chr1.509|evm.TU.chr1.508-evm.TU.chr1.509|intergenic_region|evm.TU.chr1.508-evm.TU.chr1.509|||n.112067082A>G||||||	GT:PL:DP	1/1:255,39,0:13	0/0:0,36,255:12	0/1:159,0,68:8	1/1:255,57,0:19
chr1	137500953	.	A	G	999.0	.	DP=1525;VDB=0.402187;SGB=108.221;RPB=0.946112;MQB=0.999895;MQSB=0.998695;BQB=0.00147561;MQ0F=0;ICB=0.963383;HOB=0.00633769;AC=5;AN=8;DP4=685,571,66,55;MQ=59;ANN=G|intergenic_region|MODIFIER|evm.TU.chr1.677-evm.TU.chr1.678|evm.TU.chr1.677-evm.TU.chr1.678|intergenic_region|evm.TU.chr1.677-evm.TU.chr1.678|||n.137500953A>G||||||	GT:PL:DP	0/0:0,21,205:7	1/1:197,21,0:7	1/1:237,24,0:9	0/1:30,0,141:7
chr1	137501002	.	G	A	999.0	.	DP=1510;VDB=0.408886;SGB=138.274;RPB=0.467893;MQB=1;MQSB=1;BQB=0.0049474;MQ0F=0;ICB=0.979456;HOB=0.00486973;AC=5;AN=8;DP4=657,585,66,67;MQ=60;ANN=A|intergenic_region|MODIFIER|evm.TU.chr1.677-evm.TU.chr1.678|evm.TU.chr1.677-evm.TU.chr1.678|intergenic_region|evm.TU.chr1.677-evm.TU.chr1.678|||n.137501002G>A||||||	GT:PL:DP	0/0:0,21,195:7	1/1:243,27,0:9	1/1:255,27,0:9	0/1:47,0,183:9
chr1	137504850	.	T	A	999.0	.	DP=1640;VDB=0.645213;SGB=203.138;RPB=0.992074;MQB=0.999875;MQSB=0.99902;BQB=0.0637647;MQ0F=0;ICB=0.978512;HOB=0.0049426;AC=5;AN=8;DP4=677,632,72,88;MQ=59;ANN=A|intergenic_region|MODIFIER|evm.TU.chr1.677-evm.TU.chr1.678|evm.TU.chr1.677-evm.TU.chr1.678|intergenic_region|evm.TU.chr1.677-evm.TU.chr1.678|||n.137504850T>A||||||	GT:PL:DP	0/0:0,21,183:7	1/1:255,45,0:15	1/1:161,15,0:5	0/1:108,0,94:8
chr1	137505018	.	A	C	999.0	.	DP=1766;VDB=0.72016;SGB=165.499;RPB=0.997441;MQB=1;MQSB=1;BQB=0.00520942;MQ0F=0;ICB=0.961752;HOB=0.00640416;AC=5;AN=8;DP4=841,609,76,61;MQ=60;ANN=C|intergenic_region|MODIFIER|evm.TU.chr1.677-evm.TU.chr1.678|evm.TU.chr1.677-evm.TU.chr1.678|intergenic_region|evm.TU.chr1.677-evm.TU.chr1.678|||n.137505018A>C||||||	GT:PL:DP	0/0:0,21,211:7	1/1:255,30,0:10	1/1:235,21,0:7	0/1:91,0,156:10
chr1	137506089	.	C	T	999.0	.	DP=1457;VDB=0.0132872;SGB=154.178;RPB=0.993631;MQB=1;MQSB=1;BQB=0.0543901;MQ0F=0;ICB=0.945171;HOB=0.00764142;AC=5;AN=8;DP4=645,556,71,51;MQ=60;ANN=T|intergenic_region|MODIFIER|evm.TU.chr1.677-evm.TU.chr1.678|evm.TU.chr1.677-evm.TU.chr1.678|intergenic_region|evm.TU.chr1.677-evm.TU.chr1.678|||n.137506089C>T||||||	GT:PL:DP	0/0:0,27,245:9	1/1:231,24,0:8	1/1:244,18,0:6	0/1:133,0,156:10
chr1	141386393	.	C	T	999.0	.	DP=1362;VDB=0.880571;SGB=80.5003;RPB=0.783959;MQB=1;MQSB=1;BQB=0.891797;MQ0F=0;ICB=0.999475;HOB=0.000829221;AC=5;AN=8;DP4=590,485,71,52;MQ=60;ANN=T|intergenic_region|MODIFIER|evm.TU.chr1.702-evm.TU.chr1.703|evm.TU.chr1.702-evm.TU.chr1.703|intergenic_region|evm.TU.chr1.702-evm.TU.chr1.703|||n.141386393C>T||||||	GT:PL:DP	0/1:116,0,22:5	1/1:255,39,0:13	1/1:185,18,0:6	0/0:0,27,227:9
chr1	141386978	.	C	T	999.0	.	DP=1558;VDB=0.0223771;SGB=65.8476;RPB=0.615621;MQB=0.99989;MQSB=0.999047;BQB=0.999863;MQ0F=0;ICB=0.999669;HOB=0.000653542;AC=5;AN=8;DP4=664,598,74,55;MQ=59;ANN=T|intergenic_region|MODIFIER|evm.TU.chr1.702-evm.TU.chr1.703|evm.TU.chr1.702-evm.TU.chr1.703|intergenic_region|evm.TU.chr1.702-evm.TU.chr1.703|||n.141386978C>T||||||	GT:PL:DP	0/1:56,0,114:6	1/1:231,24,0:8	1/1:225,24,0:8	0/0:0,15,161:5
chr1	141387225	.	T	C	999.0	.	DP=1482;VDB=0.871645;SGB=97.4929;RPB=0.991067;MQB=1;MQSB=1;BQB=0.185393;MQ0F=0;ICB=0.993;HOB=0.00286247;AC=5;AN=8;DP4=679,542,75,50;MQ=60;ANN=C|intergenic_region|MODIFIER|evm.TU.chr1.702-evm.TU.chr1.703|evm.TU.chr1.702-evm.TU.chr1.703|intergenic_region|evm.TU.chr1.702-evm.TU.chr1.703|||n.141387225T>C||||||	GT:PL:DP	0/1:126,0,110:9	1/1:255,36,0:12	1/1:255,24,0:8	0/0:0,21,195:7
chr1	141395484	.	G	C	999.0	.	DP=1641;VDB=0.161117;SGB=142.778;RPB=0.836626;MQB=0.999662;MQSB=0.995583;BQB=0.0867016;MQ0F=0;ICB=0.932661;HOB=0.00829157;AC=5;AN=8;DP4=723,661,66,51;MQ=59;ANN=C|intergenic_region|MODIFIER|evm.TU.chr1.702-evm.TU.chr1.703|evm.TU.chr1.702-evm.TU.chr1.703|intergenic_region|evm.TU.chr1.702-evm.TU.chr1.703|||n.141395484G>C||||||	GT:PL:DP	0/1:42,0,177:9	1/1:255,36,0:12	1/1:161,15,0:5	0/0:0,21,218:7
chr1	145509580	.	C	T	999.0	.	DP=1514;VDB=0.626507;SGB=134.254;RPB=0.675565;MQB=0.505098;MQSB=0.990811;BQB=0.00309262;MQ0F=0;ICB=0.950617;HOB=0.00751157;AC=5;AN=8;DP4=694,577,58,59;MQ=59;ANN=T|intergenic_region|MODIFIER|evm.TU.chr1.711-evm.TU.chr1.712|evm.TU.chr1.711-evm.TU.chr1.712|intergenic_region|evm.TU.chr1.711-evm.TU.chr1.712|||n.145509580C>T||||||	GT:PL:DP	1/1:135,15,0:5	0/1:130,12,0:4	0/0:0,12,129:4	1/1:228,21,0:7
chr1	145509582	.	G	T	999.0	.	DP=1506;VDB=0.693693;SGB=129.77;RPB=0.793985;MQB=0.505427;MQSB=0.996346;BQB=0.000708026;MQ0F=0;ICB=0.950617;HOB=0.00751157;AC=5;AN=8;DP4=691,572,58,61;MQ=59;ANN=T|intergenic_region|MODIFIER|evm.TU.chr1.711-evm.TU.chr1.712|evm.TU.chr1.711-evm.TU.chr1.712|intergenic_region|evm.TU.chr1.711-evm.TU.chr1.712|||n.145509582G>T||||||	GT:PL:DP	1/1:161,15,0:5	0/1:130,12,0:4	0/0:0,12,129:4	1/1:237,21,0:7
chr1	148646566	.	A	T	999.0	.	DP=1405;VDB=0.392622;SGB=151.756;RPB=0.687745;MQB=1;MQSB=1;BQB=0.0592029;MQ0F=0;ICB=0.986322;HOB=0.00403926;AC=5;AN=8;DP4=626,498,69,68;MQ=60;ANN=T|intergenic_region|MODIFIER|evm.TU.chr1.716-evm.TU.chr1.717|evm.TU.chr1.716-evm.TU.chr1.717|intergenic_region|evm.TU.chr1.716-evm.TU.chr1.717|||n.148646566A>T||||||	GT:PL:DP	1/1:152,15,0:5	0/1:159,0,106:9	0/0:0,33,255:11	1/1:236,24,0:8
chr1	157618467	.	T	C	999.0	.	DP=1852;VDB=0.0719127;SGB=177.326;RPB=0.903381;MQB=1;MQSB=1;BQB=0.0591749;MQ0F=0;ICB=0.75785;HOB=0.0137834;AC=5;AN=8;DP4=767,793,48,48;MQ=60;ANN=C|intergenic_region|MODIFIER|evm.TU.chr1.760-evm.TU.chr1.761|evm.TU.chr1.760-evm.TU.chr1.761|intergenic_region|evm.TU.chr1.760-evm.TU.chr1.761|||n.157618467T>C||||||	GT:PL:DP	1/1:255,48,0:16	1/1:227,24,0:8	0/0:0,51,255:17	0/1:148,0,213:13
chr1	162702674	.	G	A	999.0	.	DP=1958;VDB=0.502334;SGB=149.097;RPB=0.977872;MQB=0.999942;MQSB=0.999244;BQB=0.030769;MQ0F=0;ICB=0.894173;HOB=0.0100031;AC=5;AN=8;DP4=885,793,57,59;MQ=59;ANN=A|intergenic_region|MODIFIER|evm.TU.chr1.787-evm.TU.chr1.788|evm.TU.chr1.787-evm.TU.chr1.788|intergenic_region|evm.TU.chr1.787-evm.TU.chr1.788|||n.162702674G>A||||||	GT:PL:DP	1/1:255,57,0:19	0/0:0,42,255:14	0/1:107,0,178:10	1/1:149,15,0:5
chr1	163290049	.	C	T	999.0	.	DP=1706;VDB=0.279043;SGB=188.414;RPB=0.998365;MQB=0.715638;MQSB=0.988387;BQB=0.000171157;MQ0F=0;ICB=0.946361;HOB=0.00761655;AC=5;AN=8;DP4=754,640,87,59;MQ=59;ANN=T|intergenic_region|MODIFIER|evm.TU.chr1.791-evm.TU.chr1.792|evm.TU.chr1.791-evm.TU.chr1.792|intergenic_region|evm.TU.chr1.791-evm.TU.chr1.792|||n.163290049C>T||||||	GT:PL:DP	1/1:215,24,0:8	0/0:0,54,255:18	1/1:255,54,0:18	0/1:241,0,211:21
chr1	166721745	.	C	T	999.0	.	DP=1763;VDB=0.135941;SGB=162.725;RPB=0.767246;MQB=0.999001;MQSB=0.998384;BQB=0.0108252;MQ0F=0;ICB=0.796874;HOB=0.0128886;AC=5;AN=8;DP4=883,602,49,49;MQ=59;ANN=T|intergenic_region|MODIFIER|evm.TU.chr1.795-evm.TU.chr1.796|evm.TU.chr1.795-evm.TU.chr1.796|intergenic_region|evm.TU.chr1.795-evm.TU.chr1.796|||n.166721745C>T||||||	GT:PL:DP	1/1:255,54,0:18	0/0:0,39,255:13	1/1:255,51,0:17	0/1:158,0,202:15
chr1	166728768	.	C	T	999.0	.	DP=1779;VDB=0.342915;SGB=146.604;RPB=0.596174;MQB=1;MQSB=1;BQB=0.903243;MQ0F=0;ICB=0.797796;HOB=0.0129611;AC=5;AN=8;DP4=904,633,53,40;MQ=60;ANN=T|intergenic_region|MODIFIER|evm.TU.chr1.795-evm.TU.chr1.796|evm.TU.chr1.795-evm.TU.chr1.796|intergenic_region|evm.TU.chr1.795-evm.TU.chr1.796|||n.166728768C>T||||||	GT:PL:DP	1/1:195,21,0:7	0/0:0,42,255:14	1/1:255,42,0:14	0/1:199,0,121:12
chr1	166737934	.	G	C	999.0	.	DP=2050;VDB=0.0222649;SGB=165.29;RPB=0.81175;MQB=0.83368;MQSB=0.350872;BQB=0.00018801;MQ0F=0.00146341;ICB=0.832799;HOB=0.0120037;AC=5;AN=8;DP4=979,801,53,60;MQ=59;ANN=C|intergenic_region|MODIFIER|evm.TU.chr1.795-evm.TU.chr1.796|evm.TU.chr1.795-evm.TU.chr1.796|intergenic_region|evm.TU.chr1.795-evm.TU.chr1.796|||n.166737934G>C||||||	GT:PL:DP	1/1:255,30,0:10	0/0:0,57,255:19	1/1:255,48,0:16	0/1:218,0,226:22
chr1	166739758	.	C	T	999.0	.	DP=2102;VDB=0.983459;SGB=230.874;RPB=0.729003;MQB=0.293334;MQSB=0.993583;BQB=0.0407645;MQ0F=0.00142721;ICB=0.797333;HOB=0.0129248;AC=5;AN=8;DP4=945,854,68,56;MQ=58;ANN=T|intergenic_region|MODIFIER|evm.TU.chr1.795-evm.TU.chr1.796|evm.TU.chr1.795-evm.TU.chr1.796|intergenic_region|evm.TU.chr1.795-evm.TU.chr1.796|||n.166739758C>T||||||	GT:PL:DP	1/1:255,48,0:16	0/0:0,36,255:12	1/1:255,51,0:17	0/1:102,0,175:11
chr1	167813217	.	T	A	999.0	.	DP=1674;VDB=0.466891;SGB=133.753;RPB=0.995042;MQB=0.999912;MQSB=0.999261;BQB=0.0447675;MQ0F=0;ICB=0.952166;HOB=0.00706948;AC=5;AN=8;DP4=794,585,68,53;MQ=59;ANN=A|upstream_gene_variant|MODIFIER|evm.TU.chr1.802|evm.TU.chr1.802|transcript|evm.model.chr1.802|protein_coding||c.-2331T>A|||||2331|,A|intergenic_region|MODIFIER|evm.TU.chr1.801-evm.TU.chr1.802|evm.TU.chr1.801-evm.TU.chr1.802|intergenic_reg…	GT:PL:DP	0/1:126,0,191:13	0/0:0,15,182:5	1/1:255,36,0:12	1/1:237,30,0:10
chr1	185960131	.	T	C	999.0	.	DP=1676;VDB=0.466957;SGB=81.6357;RPB=0.988366;MQB=1;MQSB=1;BQB=0.238512;MQ0F=0;ICB=0.663154;HOB=0.0150816;AC=5;AN=8;DP4=843,615,33,21;MQ=60;ANN=C|intron_variant|MODIFIER|evm.TU.chr1.935|evm.TU.chr1.935|transcript|evm.model.chr1.935|protein_coding|18/23|c.2787+1933T>C||||||	GT:PL:DP	0/1:108,0,93:8	1/1:221,24,0:8	0/0:0,36,255:12	1/1:255,42,0:14
chr1	185968969	.	C	T	999.0	.	DP=1626;VDB=0.859237;SGB=142.825;RPB=0.852079;MQB=0.999928;MQSB=0.998458;BQB=0.381381;MQ0F=0;ICB=0.833311;HOB=0.0120321;AC=5;AN=8;DP4=807,545,58,36;MQ=59;ANN=T|intron_variant|MODIFIER|evm.TU.chr1.935|evm.TU.chr1.935|transcript|evm.model.chr1.935|protein_coding|21/23|c.3186+250C>T||||||	GT:PL:DP	0/1:131,0,175:11	1/1:255,51,0:17	0/0:0,18,188:6	1/1:255,36,0:12
chr1	185971398	.	C	A	999.0	.	DP=1614;VDB=0.20426;SGB=110.089;RPB=0.986835;MQB=0.999943;MQSB=0.999231;BQB=0.140799;MQ0F=0;ICB=0.780566;HOB=0.0135849;AC=5;AN=8;DP4=790,601,47,30;MQ=59;ANN=A|intron_variant|MODIFIER|evm.TU.chr1.935|evm.TU.chr1.935|transcript|evm.model.chr1.935|protein_coding|22/23|c.3364+326C>A||||||	GT:PL:DP	0/1:163,0,39:7	1/1:234,27,0:9	0/0:0,21,207:7	1/1:255,45,0:15
chr1	185971856	.	T	C	999.0	.	DP=1668;VDB=0.26202;SGB=118.171;RPB=0.541558;MQB=0.999949;MQSB=0.998831;BQB=0.875907;MQ0F=0;ICB=0.780113;HOB=0.0135439;AC=5;AN=8;DP4=792,668,46,31;MQ=59;ANN=C|upstream_gene_variant|MODIFIER|evm.TU.chr1.936|evm.TU.chr1.936|transcript|evm.model.chr1.936|protein_coding||c.-4596T>C|||||4596|,C|intron_variant|MODIFIER|evm.TU.chr1.935|evm.TU.chr1.935|transcript|evm.model.chr1.935|protein_coding|22/23|c…	GT:PL:DP	0/1:103,0,176:12	1/1:255,36,0:12	0/0:0,33,255:11	1/1:182,18,0:6
chr1	185985075	.	C	T	999.0	.	DP=2044;VDB=0;SGB=-106.047;RPB=0.00241295;MQB=0;MQSB=0.00067009;BQB=1.35995e-32;MQ0F=0.0958904;ICB=0.607117;HOB=0.0157193;AC=5;AN=8;DP4=840,797,182,71;MQ=53;ANN=T|stop_gained|HIGH|evm.TU.chr1.936|evm.TU.chr1.936|transcript|evm.model.chr1.936|protein_coding|13/22|c.1543C>T|p.Gln515*|1543/2931|1543/2931|515/976||;LOF=(evm.TU.chr1.936|evm.TU.chr1.936|1|1.00);NMD=(evm.TU.chr1.936|evm.TU.chr1.936|1|1.…	GT:PL:DP	0/1:54,0,54:5	1/1:255,27,0:14	0/0:0,45,255:20	1/1:255,33,0:12
chr1	191286408	.	A	C	480.0	.	DP=1131;VDB=0.573523;SGB=99.958;RPB=0.663737;MQB=2.55595e-19;MQSB=0.0270345;BQB=0.0953646;MQ0F=0.066313;ICB=0.585638;HOB=0.0195202;AC=4;AN=6;DP4=524,425,34,23;MQ=39;ANN=C|intergenic_region|MODIFIER|evm.TU.chr1.989-evm.TU.chr1.990|evm.TU.chr1.989-evm.TU.chr1.990|intergenic_region|evm.TU.chr1.989-evm.TU.chr1.990|||n.191286408A>C||||||	GT:PL:DP	1/1:65,15,0:5	1/1:139,18,0:12	./.:.:.	0/0:0,9,98:3
chr1	193713790	.	A	G	948.0	.	DP=2275;VDB=0.0221853;SGB=-350.152;RPB=1.49815e-16;MQB=0.618318;MQSB=5.68883e-20;BQB=0.0639168;MQ0F=0.358681;ICB=0.9478;HOB=0.00877124;AC=5;AN=8;DP4=1170,644,207,27;MQ=19;ANN=G|intergenic_region|MODIFIER|evm.TU.chr1.1001-evm.TU.chr1.1002|evm.TU.chr1.1001-evm.TU.chr1.1002|intergenic_region|evm.TU.chr1.1001-evm.TU.chr1.1002|||n.193713790A>G||||||	GT:PL:DP	1/1:26,30,0:27	0/1:15,0,155:20	0/0:0,36,192:16	1/1:117,11,0:9
chr1	229251045	.	C	T	999.0	.	DP=2098;VDB=0.0640113;SGB=219.717;RPB=0.00211729;MQB=0.800606;MQSB=8.93677e-14;BQB=0.000382383;MQ0F=0.164919;ICB=0.992689;HOB=0.00291436;AC=5;AN=8;DP4=1170,603,113,77;MQ=37;ANN=T||MODIFIER|||||||||||||ERROR_OUT_OF_CHROMOSOME_RANGE	GT:PL:DP	0/0:0,33,252:11	1/1:255,14,0:22	0/1:22,0,120:5	1/1:255,39,0:17
chr1	233616294	.	A	G	999.0	.	DP=1063;VDB=0.280818;SGB=72.075;RPB=0.74153;MQB=0.809107;MQSB=0.998309;BQB=0.969299;MQ0F=0;ICB=0.742641;HOB=0.0149546;AC=5;AN=8;DP4=531,347,36,16;MQ=58;ANN=G||MODIFIER|||||||||||||ERROR_OUT_OF_CHROMOSOME_RANGE	GT:PL:DP	0/1:65,0,28:3	1/1:255,27,0:9	0/0:0,9,104:3	1/1:218,27,0:9
chr1	233648089	.	G	A	999.0	.	DP=1626;VDB=0.851447;SGB=87.895;RPB=0.349134;MQB=0.99964;MQSB=0.992332;BQB=0.0835576;MQ0F=0;ICB=0.63643;HOB=0.0154965;AC=5;AN=8;DP4=760,622,29,24;MQ=59;ANN=A||MODIFIER|||||||||||||ERROR_OUT_OF_CHROMOSOME_RANGE	GT:PL:DP	0/1:116,0,84:7	1/1:255,33,0:11	0/0:0,30,254:10	1/1:219,27,0:9
chr1	233650629	.	C	T	999.0	.	DP=1631;VDB=0.616199;SGB=158.9;RPB=0.97997;MQB=0.999795;MQSB=0.996893;BQB=0.935983;MQ0F=0.000613121;ICB=0.637627;HOB=0.0157962;AC=5;AN=8;DP4=796,618,43,29;MQ=59;ANN=T||MODIFIER|||||||||||||ERROR_OUT_OF_CHROMOSOME_RANGE	GT:PL:DP	0/1:62,0,62:4	1/1:255,57,0:19	0/0:0,27,218:9	1/1:255,30,0:10
chr1	233650728	.	C	T	999.0	.	DP=1600;VDB=0.459951;SGB=108.742;RPB=0.978159;MQB=0.999803;MQSB=0.996687;BQB=0.973654;MQ0F=0.000625;ICB=0.690214;HOB=0.0150315;AC=5;AN=8;DP4=767,607,34,31;MQ=59;ANN=T||MODIFIER|||||||||||||ERROR_OUT_OF_CHROMOSOME_RANGE	GT:PL:DP	0/1:155,0,19:6	1/1:255,42,0:14	0/0:0,33,255:11	1/1:240,27,0:9
chr1	233651977	.	C	T	999.0	.	DP=1744;VDB=0.208831;SGB=147.744;RPB=0.158629;MQB=1;MQSB=1;BQB=0.934237;MQ0F=0;ICB=0.607117;HOB=0.0157193;AC=5;AN=8;DP4=864,664,36,34;MQ=60;ANN=T||MODIFIER|||||||||||||ERROR_OUT_OF_CHROMOSOME_RANGE	GT:PL:DP	0/1:157,0,78:9	1/1:255,36,0:12	0/0:0,30,198:10	1/1:255,45,0:15
chr1	233652424	.	C	T	999.0	.	DP=1645;VDB=0.376358;SGB=72.6983;RPB=0.946077;MQB=1;MQSB=1;BQB=0.267207;MQ0F=0;ICB=0.35924;HOB=0.0246281;AC=6;AN=8;DP4=751,709,26,23;MQ=60;ANN=T||MODIFIER|||||||||||||ERROR_OUT_OF_CHROMOSOME_RANGE	GT:PL:DP	1/1:179,18,0:6	1/1:195,21,0:7	0/0:0,27,245:9	1/1:195,21,0:7
chr1	233652836	.	T	A	999.0	.	DP=1521;VDB=0.589338;SGB=93.7875;RPB=0.133731;MQB=0.999957;MQSB=0.998402;BQB=0.399315;MQ0F=0;ICB=0.637874;HOB=0.0158574;AC=5;AN=8;DP4=773,531,28,23;MQ=59;ANN=A||MODIFIER|||||||||||||ERROR_OUT_OF_CHROMOSOME_RANGE	GT:PL:DP	0/1:28,0,65:3	1/1:196,18,0:6	0/0:0,27,255:9	1/1:243,24,0:8
chr1	233659689	.	G	A	999.0	.	DP=1607;VDB=0.631629;SGB=135.353;RPB=0.712087;MQB=1;MQSB=1;BQB=0.217087;MQ0F=0;ICB=0.607316;HOB=0.0157804;AC=5;AN=8;DP4=774,616,35,30;MQ=60;ANN=A||MODIFIER|||||||||||||ERROR_OUT_OF_CHROMOSOME_RANGE	GT:PL:DP	0/1:144,0,121:11	1/1:255,39,0:13	0/0:0,21,218:7	1/1:255,33,0:11
chr1	233659693	.	T	C	999.0	.	DP=1617;VDB=0.137935;SGB=122.621;RPB=0.585328;MQB=0.999958;MQSB=0.998714;BQB=0.991567;MQ0F=0;ICB=0.607316;HOB=0.0157804;AC=5;AN=8;DP4=781,621,31,27;MQ=59;ANN=C||MODIFIER|||||||||||||ERROR_OUT_OF_CHROMOSOME_RANGE	GT:PL:DP	0/1:111,0,84:7	1/1:255,36,0:12	0/0:0,18,227:6	1/1:255,33,0:11
chr1	233664108	.	A	G	999.0	.	DP=1761;VDB=0.0825121;SGB=116.054;RPB=0.770159;MQB=1;MQSB=1;BQB=0.989678;MQ0F=0;ICB=0.688695;HOB=0.0147642;AC=5;AN=8;DP4=856,654,40,28;MQ=60;ANN=G||MODIFIER|||||||||||||ERROR_OUT_OF_CHROMOSOME_RANGE	GT:PL:DP	0/1:19,0,154:6	1/1:255,30,0:10	0/0:0,42,255:14	1/1:255,27,0:9
chr1	233668847	.	G	A	999.0	.	DP=1589;VDB=0.84136;SGB=131.212;RPB=0.999616;MQB=0.999813;MQSB=0.996149;BQB=0.942788;MQ0F=0;ICB=0.608132;HOB=0.0160295;AC=5;AN=8;DP4=714,656,31,30;MQ=59;ANN=A||MODIFIER|||||||||||||ERROR_OUT_OF_CHROMOSOME_RANGE	GT:PL:DP	0/1:155,0,177:12	1/1:255,27,0:9	0/0:0,15,200:5	1/1:197,21,0:7
chr1	233669728	.	T	C	999.0	.	DP=1775;VDB=0.193546;SGB=120.284;RPB=0.0609691;MQB=1;MQSB=1;BQB=0.965047;MQ0F=0;ICB=0.664226;HOB=0.0153061;AC=5;AN=8;DP4=810,709,41,25;MQ=60;ANN=C||MODIFIER|||||||||||||ERROR_OUT_OF_CHROMOSOME_RANGE	GT:PL:DP	0/1:164,0,144:12	1/1:179,18,0:6	0/0:0,9,92:3	1/1:255,42,0:14
chr1	233678706	.	T	C	981.0	.	DP=1534;VDB=0.173425;SGB=66.5353;RPB=0.455316;MQB=1;MQSB=1;BQB=0.318622;MQ0F=0;ICB=0.663954;HOB=0.0152494;AC=5;AN=8;DP4=735,583,26,19;MQ=60;ANN=C||MODIFIER|||||||||||||ERROR_OUT_OF_CHROMOSOME_RANGE	GT:PL:DP	0/1:93,0,25:4	1/1:255,30,0:10	0/0:0,9,127:3	1/1:211,24,0:8
chr1	233678839	.	G	A	972.0	.	DP=1491;VDB=0.0553889;SGB=68.8571;RPB=0.557671;MQB=0.871359;MQSB=0.998719;BQB=0.925632;MQ0F=0;ICB=0.60772;HOB=0.015904;AC=5;AN=8;DP4=644,681,20,21;MQ=59;ANN=A||MODIFIER|||||||||||||ERROR_OUT_OF_CHROMOSOME_RANGE	GT:PL:DP	0/1:50,0,98:6	1/1:202,18,0:6	0/0:0,21,201:7	1/1:215,24,0:8
chr1	233680339	.	A	T	999.0	.	DP=1936;VDB=0.999977;SGB=132.557;RPB=0.50405;MQB=0.906618;MQSB=0.663281;BQB=0.00411212;MQ0F=0;ICB=0.663685;HOB=0.015193;AC=5;AN=8;DP4=802,821,34,38;MQ=59;ANN=T||MODIFIER|||||||||||||ERROR_OUT_OF_CHROMOSOME_RANGE	GT:PL:DP	0/1:19,0,165:6	1/1:207,21,0:7	0/0:0,21,195:7	1/1:255,36,0:12
chr1	233682198	.	T	C	999.0	.	DP=1698;VDB=0.0630243;SGB=72.089;RPB=0.819403;MQB=0.999425;MQSB=0.999898;BQB=0.874965;MQ0F=0.00235571;ICB=0.690214;HOB=0.0150315;AC=5;AN=8;DP4=804,670,22,32;MQ=59;ANN=C||MODIFIER|||||||||||||ERROR_OUT_OF_CHROMOSOME_RANGE	GT:PL:DP	0/1:177,0,42:9	1/1:235,24,0:8	0/0:0,18,185:6	1/1:221,24,0:8
chr1	233697929	.	C	T	999.0	.	DP=1762;VDB=0.0559065;SGB=136.766;RPB=0.967924;MQB=0.999821;MQSB=0.999943;BQB=0.0726228;MQ0F=0;ICB=0.689598;HOB=0.0149235;AC=5;AN=8;DP4=875,682,43,33;MQ=59;ANN=T||MODIFIER|||||||||||||ERROR_OUT_OF_CHROMOSOME_RANGE	GT:PL:DP	0/1:188,0,16:7	1/1:255,39,0:13	0/0:0,39,255:13	1/1:255,27,0:9
chr1	233697941	.	G	A	999.0	.	DP=1798;VDB=0.109738;SGB=124.472;RPB=0.993238;MQB=0.999957;MQSB=0.999311;BQB=0.0695988;MQ0F=0;ICB=0.664226;HOB=0.0153061;AC=5;AN=8;DP4=898,680,41,34;MQ=59;ANN=A||MODIFIER|||||||||||||ERROR_OUT_OF_CHROMOSOME_RANGE	GT:PL:DP	0/1:186,0,45:8	1/1:255,42,0:14	0/0:0,33,255:11	1/1:255,27,0:9
chr1	233697942	.	G	A	999.0	.	DP=1791;VDB=0.0572862;SGB=134.305;RPB=0.960218;MQB=0.999956;MQSB=0.999296;BQB=0.053791;MQ0F=0;ICB=0.664226;HOB=0.0153061;AC=5;AN=8;DP4=885,675,40,35;MQ=59;ANN=A||MODIFIER|||||||||||||ERROR_OUT_OF_CHROMOSOME_RANGE	GT:PL:DP	0/1:175,0,45:8	1/1:255,42,0:14	0/0:0,33,255:11	1/1:255,30,0:10
chr1	233698375	.	T	A	999.0	.	DP=1654;VDB=0.443797;SGB=169.558;RPB=0.863575;MQB=0.999446;MQSB=0.999353;BQB=0.00303688;MQ0F=0;ICB=0.714113;HOB=0.0146285;AC=5;AN=8;DP4=755,665,48,40;MQ=59;ANN=A||MODIFIER|||||||||||||ERROR_OUT_OF_CHROMOSOME_RANGE	GT:PL:DP	0/1:84,0,119:7	1/1:255,54,0:18	0/0:0,18,185:6	1/1:240,27,0:9
chr1	233698459	.	A	T	999.0	.	DP=1642;VDB=0.842896;SGB=149.39;RPB=0.539753;MQB=0.999756;MQSB=0.99998;BQB=0.999789;MQ0F=0;ICB=0.714457;HOB=0.0146796;AC=5;AN=8;DP4=749,653,47,38;MQ=59;ANN=T||MODIFIER|||||||||||||ERROR_OUT_OF_CHROMOSOME_RANGE	GT:PL:DP	0/1:128,0,137:9	1/1:255,39,0:13	0/0:0,18,221:6	1/1:255,30,0:10
chr1	233698509	.	C	A	999.0	.	DP=1564;VDB=0.320124;SGB=147.199;RPB=0.911885;MQB=1;MQSB=1;BQB=0.0669629;MQ0F=0;ICB=0.690214;HOB=0.0150315;AC=5;AN=8;DP4=715,625,37,41;MQ=60;ANN=A||MODIFIER|||||||||||||ERROR_OUT_OF_CHROMOSOME_RANGE	GT:PL:DP	0/1:134,0,134:10	1/1:255,39,0:13	0/0:0,27,243:9	1/1:236,27,0:9
chr1	233698532	.	C	T	999.0	.	DP=1606;VDB=0.111479;SGB=124.027;RPB=0.823107;MQB=1;MQSB=1;BQB=0.754759;MQ0F=0;ICB=0.713771;HOB=0.0145778;AC=5;AN=8;DP4=743,633,36,34;MQ=60;ANN=T||MODIFIER|||||||||||||ERROR_OUT_OF_CHROMOSOME_RANGE	GT:PL:DP	0/1:107,0,160:10	1/1:195,24,0:8	0/0:0,27,234:9	1/1:255,27,0:9
chr1	233698536	.	T	C	999.0	.	DP=1605;VDB=0.427356;SGB=134.494;RPB=0.964347;MQB=1;MQSB=1;BQB=0.203018;MQ0F=0;ICB=0.689294;HOB=0.01487;AC=5;AN=8;DP4=734,642,38,36;MQ=60;ANN=C||MODIFIER|||||||||||||ERROR_OUT_OF_CHROMOSOME_RANGE	GT:PL:DP	0/1:107,0,160:10	1/1:232,30,0:10	0/0:0,27,234:9	1/1:255,30,0:10
chr1	233698783	.	C	A	999.0	.	DP=1520;VDB=0.727285;SGB=121.545;RPB=0.886112;MQB=0.999767;MQSB=0.994954;BQB=0.0758451;MQ0F=0;ICB=0.714457;HOB=0.0146796;AC=5;AN=8;DP4=701,598,32,37;MQ=59;ANN=A||MODIFIER|||||||||||||ERROR_OUT_OF_CHROMOSOME_RANGE	GT:PL:DP	0/1:157,0,123:11	1/1:200,21,0:7	0/0:0,30,230:10	1/1:255,36,0:12
chr1	233700790	.	C	G	999.0	.	DP=1720;VDB=0.491051;SGB=144.325;RPB=0.721907;MQB=0.999776;MQSB=0.999927;BQB=6.67016e-05;MQ0F=0.000581395;ICB=0.735877;HOB=0.0141183;AC=5;AN=8;DP4=858,643,47,42;MQ=59;ANN=G||MODIFIER|||||||||||||ERROR_OUT_OF_CHROMOSOME_RANGE	GT:PL:DP	0/1:133,0,134:10	1/1:205,21,0:7	0/0:0,30,244:10	1/1:255,42,0:14
chr1	233702801	.	T	G	999.0	.	DP=1479;VDB=0.257693;SGB=84.9823;RPB=0.842396;MQB=1;MQSB=1;BQB=0.00522671;MQ0F=0;ICB=0.71551;HOB=0.0148347;AC=5;AN=8;DP4=602,667,31,27;MQ=60;ANN=G||MODIFIER|||||||||||||ERROR_OUT_OF_CHROMOSOME_RANGE	GT:PL:DP	0/1:110,0,159:9	1/1:182,18,0:6	0/0:0,9,115:3	1/1:195,21,0:7
chr1	233704627	.	T	G	999.0	.	DP=1481;VDB=0.831047;SGB=84.7524;RPB=0.774191;MQB=1;MQSB=1;BQB=0.0955203;MQ0F=0;ICB=0.688695;HOB=0.0147642;AC=5;AN=8;DP4=598,729,21,34;MQ=60;ANN=G||MODIFIER|||||||||||||ERROR_OUT_OF_CHROMOSOME_RANGE	GT:PL:DP	0/1:114,0,50:6	1/1:165,18,0:6	0/0:0,18,169:6	1/1:255,48,0:16
chr1	233704655	.	T	A	999.0	.	DP=1578;VDB=0.658449;SGB=113.83;RPB=0.239647;MQB=0.999949;MQSB=0.998779;BQB=0.464969;MQ0F=0.00126743;ICB=0.688993;HOB=0.0148169;AC=5;AN=8;DP4=634,742,29,38;MQ=59;ANN=A||MODIFIER|||||||||||||ERROR_OUT_OF_CHROMOSOME_RANGE	GT:PL:DP	0/1:106,0,126:9	1/1:218,27,0:9	0/0:0,18,182:6	1/1:255,42,0:14
chr1	233707225	.	G	A	906.0	.	DP=1468;VDB=0.669734;SGB=71.9644;RPB=0.955497;MQB=0.859344;MQSB=0.950638;BQB=0.998293;MQ0F=0;ICB=0.576421;HOB=0.0161731;AC=5;AN=8;DP4=688,554,27,17;MQ=58;ANN=A||MODIFIER|||||||||||||ERROR_OUT_OF_CHROMOSOME_RANGE	GT:PL:DP	0/1:60,0,116:7	1/1:255,30,0:10	0/0:0,15,149:5	1/1:178,18,0:6
chr1	233723581	.	C	T	999.0	.	DP=1822;VDB=0.674096;SGB=86.3032;RPB=0.38845;MQB=0.999963;MQSB=0.999055;BQB=0.946861;MQ0F=0.000548847;ICB=0.735877;HOB=0.0141183;AC=5;AN=8;DP4=771,800,34,30;MQ=59;ANN=T||MODIFIER|||||||||||||ERROR_OUT_OF_CHROMOSOME_RANGE	GT:PL:DP	0/1:45,0,201:8	1/1:255,30,0:10	0/0:0,12,135:4	1/1:255,33,0:11
chr1	233734643	.	G	A	999.0	.	DP=1981;VDB=0.0882742;SGB=112.16;RPB=0.630593;MQB=0.791419;MQSB=0.300896;BQB=0.627283;MQ0F=0.0484604;ICB=0.688993;HOB=0.0148169;AC=5;AN=8;DP4=877,857,38,30;MQ=50;ANN=A||MODIFIER|||||||||||||ERROR_OUT_OF_CHROMOSOME_RANGE	GT:PL:DP	0/1:108,0,215:16	1/1:255,30,0:10	0/0:0,18,181:6	1/1:255,25,0:15
chr1	233735357	.	T	C	999.0	.	DP=1461;VDB=0.185178;SGB=107.679;RPB=0.946314;MQB=0.999448;MQSB=0.996544;BQB=0.868601;MQ0F=0;ICB=0.691482;HOB=0.015252;AC=5;AN=8;DP4=764,473,37,29;MQ=59;ANN=C||MODIFIER|||||||||||||ERROR_OUT_OF_CHROMOSOME_RANGE	GT:PL:DP	0/1:200,0,83:11	1/1:255,33,0:11	0/0:0,12,129:4	1/1:247,27,0:9
chr1	233735986	.	C	T	999.0	.	DP=1504;VDB=0.00857534;SGB=97.9886;RPB=0.893476;MQB=1;MQSB=1;BQB=0.863574;MQ0F=0;ICB=0.713771;HOB=0.0145778;AC=5;AN=6;DP4=742,563,34,26;MQ=60;ANN=T||MODIFIER|||||||||||||ERROR_OUT_OF_CHROMOSOME_RANGE	GT:PL:DP	0/1:139,0,82:8	1/1:231,24,0:8	./.:.:.	1/1:245,27,0:9
chr1	233735991	.	C	T	999.0	.	DP=1521;VDB=0.021237;SGB=91.873;RPB=0.871917;MQB=0.999951;MQSB=0.998598;BQB=0.952271;MQ0F=0;ICB=0.713771;HOB=0.0145778;AC=5;AN=6;DP4=742,577,35,25;MQ=59;ANN=T||MODIFIER|||||||||||||ERROR_OUT_OF_CHROMOSOME_RANGE	GT:PL:DP	0/1:139,0,82:8	1/1:231,24,0:8	./.:.:.	1/1:245,27,0:9
chr1	233736419	.	A	T	999.0	.	DP=1602;VDB=0.701802;SGB=96.0013;RPB=0.41149;MQB=0.999959;MQSB=0.999129;BQB=0.9761;MQ0F=0;ICB=0.63643;HOB=0.0154965;AC=5;AN=8;DP4=761,644,29,27;MQ=59;ANN=T||MODIFIER|||||||||||||ERROR_OUT_OF_CHROMOSOME_RANGE	GT:PL:DP	0/1:118,0,56:6	1/1:255,39,0:13	0/0:0,36,255:12	1/1:183,21,0:7
chr1	233736820	.	A	C	999.0	.	DP=1522;VDB=0.509236;SGB=114.106;RPB=0.529074;MQB=0.999785;MQSB=0.994183;BQB=0.0505352;MQ0F=0;ICB=0.714457;HOB=0.0146796;AC=5;AN=8;DP4=766,569,43,24;MQ=59;ANN=C||MODIFIER|||||||||||||ERROR_OUT_OF_CHROMOSOME_RANGE	GT:PL:DP	0/1:211,0,97:12	1/1:255,45,0:15	0/0:0,18,179:6	1/1:255,27,0:9
chr1	233737603	.	G	A	999.0	.	DP=1761;VDB=0.103056;SGB=96.9742;RPB=0.457989;MQB=0.999613;MQSB=0.998924;BQB=0.926665;MQ0F=0;ICB=0.736618;HOB=0.0142123;AC=5;AN=8;DP4=783,744,35,35;MQ=59;ANN=A||MODIFIER|||||||||||||ERROR_OUT_OF_CHROMOSOME_RANGE	GT:PL:DP	0/1:28,0,59:3	1/1:255,39,0:13	0/0:0,30,253:10	1/1:182,18,0:6
chr1	233738650	.	C	T	999.0	.	DP=1628;VDB=0.609307;SGB=88.1059;RPB=0.586954;MQB=0.999592;MQSB=0.991172;BQB=0.343827;MQ0F=0;ICB=0.739322;HOB=0.0145505;AC=5;AN=8;DP4=716,707,36,28;MQ=59;ANN=T||MODIFIER|||||||||||||ERROR_OUT_OF_CHROMOSOME_RANGE	GT:PL:DP	0/1:87,0,87:6	1/1:255,30,0:10	0/0:0,27,205:9	1/1:179,18,0:6
chr1	249019103	.	A	G	999.0	.	DP=1744;VDB=0.457222;SGB=107.293;RPB=0.758885;MQB=1;MQSB=1;BQB=0.00397292;MQ0F=0;ICB=0.815298;HOB=0.0124558;AC=5;AN=8;DP4=814,688,43,37;MQ=60;ANN=G||MODIFIER|||||||||||||ERROR_OUT_OF_CHROMOSOME_RANGE	GT:PL:DP	1/1:182,18,0:6	0/1:22,0,142:5	0/0:0,39,255:13	1/1:255,33,0:11
chr1	249037088	.	C	T	999.0	.	DP=1642;VDB=0.0502147;SGB=147.6;RPB=0.252643;MQB=1;MQSB=1;BQB=0.000734562;MQ0F=0;ICB=0.885989;HOB=0.0106788;AC=5;AN=8;DP4=716,646,56,50;MQ=60;ANN=T||MODIFIER|||||||||||||ERROR_OUT_OF_CHROMOSOME_RANGE	GT:PL:DP	1/1:255,39,0:13	0/1:82,0,138:8	0/0:0,12,135:4	1/1:244,30,0:10
chr1	249099406	.	G	T	999.0	.	DP=1856;VDB=0.955187;SGB=128.497;RPB=0.922421;MQB=6.49704e-06;MQSB=0.0430354;BQB=0.0193358;MQ0F=0.012931;ICB=0.778778;HOB=0.0134222;AC=5;AN=8;DP4=844,749,47,36;MQ=53;ANN=T||MODIFIER|||||||||||||ERROR_OUT_OF_CHROMOSOME_RANGE	GT:PL:DP	1/1:212,21,0:7	0/1:153,0,45:8	0/0:0,48,255:16	1/1:255,39,0:13
chr1	254685022	.	T	A	999.0	.	DP=1951;VDB=0.513152;SGB=135.126;RPB=0.978709;MQB=0.999952;MQSB=0.998781;BQB=0.101122;MQ0F=0;ICB=0.737755;HOB=0.0143556;AC=5;AN=8;DP4=939,676,50,38;MQ=59;ANN=A||MODIFIER|||||||||||||ERROR_OUT_OF_CHROMOSOME_RANGE	GT:PL:DP	1/1:255,42,0:14	0/1:84,0,193:12	1/1:255,33,0:11	0/0:0,36,255:12
chr1	254691628	.	G	A	999.0	.	DP=1876;VDB=0.769601;SGB=145.229;RPB=0.96697;MQB=0.985155;MQSB=0.99961;BQB=0.199952;MQ0F=0.00159915;ICB=0.832799;HOB=0.0120037;AC=5;AN=8;DP4=897,706,58,55;MQ=59;ANN=A||MODIFIER|||||||||||||ERROR_OUT_OF_CHROMOSOME_RANGE	GT:PL:DP	1/1:255,33,0:11	0/1:103,0,104:8	1/1:200,21,0:7	0/0:0,33,255:11
chr1	254703072	.	C	A	999.0	.	DP=1966;VDB=0.00468426;SGB=139.531;RPB=0.433783;MQB=0.24512;MQSB=0.979947;BQB=0.139846;MQ0F=0.00356053;ICB=0.866283;HOB=0.0110815;AC=5;AN=8;DP4=938,758,60,48;MQ=57;ANN=A||MODIFIER|||||||||||||ERROR_OUT_OF_CHROMOSOME_RANGE	GT:PL:DP	1/1:233,27,0:9	0/1:189,0,161:15	1/1:231,24,0:8	0/0:0,36,255:12
chr1	254710355	.	G	A	999.0	.	DP=1533;VDB=0.457456;SGB=89.6605;RPB=0.860977;MQB=0.999939;MQSB=0.999013;BQB=0.891291;MQ0F=0;ICB=0.817774;HOB=0.0126184;AC=5;AN=8;DP4=693,634,36,40;MQ=59;ANN=A||MODIFIER|||||||||||||ERROR_OUT_OF_CHROMOSOME_RANGE	GT:PL:DP	1/1:255,33,0:11	0/1:184,0,79:9	1/1:183,18,0:6	0/0:0,42,255:14
chr1	254710473	.	C	T	977.0	.	DP=1663;VDB=0.174052;SGB=56.153;RPB=0.645676;MQB=0.999863;MQSB=0.999961;BQB=0.0082379;MQ0F=0;ICB=0.663954;HOB=0.0152494;AC=5;AN=8;DP4=798,655,28,22;MQ=59;ANN=T||MODIFIER|||||||||||||ERROR_OUT_OF_CHROMOSOME_RANGE	GT:PL:DP	1/1:245,27,0:9	0/1:25,0,93:4	1/1:197,21,0:7	0/0:0,45,255:15
chr1	254710474	.	G	C	999.0	.	DP=1667;VDB=0.210971;SGB=51.2356;RPB=0.789962;MQB=0.999838;MQSB=0.999958;BQB=0.0975999;MQ0F=0;ICB=0.778778;HOB=0.0134222;AC=5;AN=8;DP4=795,643,30,28;MQ=59;ANN=C||MODIFIER|||||||||||||ERROR_OUT_OF_CHROMOSOME_RANGE	GT:PL:DP	1/1:245,27,0:9	0/1:25,0,93:4	1/1:188,21,0:7	0/0:0,45,255:15
chr1	254712005	.	G	C	999.0	.	DP=1468;VDB=0.226404;SGB=121.184;RPB=0.369181;MQB=0.996445;MQSB=0.997925;BQB=0.203276;MQ0F=0.0020436;ICB=0.779664;HOB=0.0135032;AC=5;AN=8;DP4=598,662,40,42;MQ=59;ANN=C||MODIFIER|||||||||||||ERROR_OUT_OF_CHROMOSOME_RANGE	GT:PL:DP	1/1:255,30,0:10	0/1:179,0,104:11	1/1:178,21,0:7	0/0:0,27,255:9
chr1	254712733	.	A	T	999.0	.	DP=1481;VDB=0.806732;SGB=75.8143;RPB=0.711644;MQB=0.999765;MQSB=0.996127;BQB=0.513258;MQ0F=0.000675219;ICB=0.780113;HOB=0.0135439;AC=5;AN=8;DP4=679,586,36,30;MQ=59;ANN=T||MODIFIER|||||||||||||ERROR_OUT_OF_CHROMOSOME_RANGE	GT:PL:DP	1/1:207,21,0:7	0/1:76,0,25:4	1/1:207,18,0:6	0/0:0,27,232:9
chr1	254716961	.	C	T	999.0	.	DP=1625;VDB=0.0902963;SGB=160.646;RPB=0.591713;MQB=1;MQSB=1;BQB=0.476373;MQ0F=0;ICB=0.777908;HOB=0.013342;AC=5;AN=8;DP4=738,643,61,31;MQ=60;ANN=T||MODIFIER|||||||||||||ERROR_OUT_OF_CHROMOSOME_RANGE	GT:PL:DP	1/1:255,39,0:13	0/1:241,0,96:14	1/1:255,45,0:15	0/0:0,21,195:7
chr1	254717515	.	A	G	999.0	.	DP=1604;VDB=0.782593;SGB=107.29;RPB=0.943161;MQB=0.999941;MQSB=0.998815;BQB=0.960969;MQ0F=0;ICB=0.815785;HOB=0.0124881;AC=5;AN=8;DP4=740,642,44,36;MQ=59;ANN=G||MODIFIER|||||||||||||ERROR_OUT_OF_CHROMOSOME_RANGE	GT:PL:DP	1/1:227,21,0:7	0/1:64,0,240:14	1/1:195,21,0:7	0/0:0,24,248:8
chr1	254718332	.	T	C	999.0	.	DP=1731;VDB=0.844489;SGB=120.353;RPB=0.949869;MQB=1;MQSB=1;BQB=0.624487;MQ0F=0;ICB=0.797333;HOB=0.0129248;AC=5;AN=8;DP4=805,648,51,33;MQ=60;ANN=C||MODIFIER|||||||||||||ERROR_OUT_OF_CHROMOSOME_RANGE	GT:PL:DP	1/1:179,18,0:6	0/1:153,0,143:11	1/1:255,33,0:11	0/0:0,30,255:10
chr1	254721003	.	C	T	999.0	.	DP=1623;VDB=0.185023;SGB=28.7107;RPB=0.845234;MQB=1.06666e-05;MQSB=0;BQB=0.123293;MQ0F=0.0123229;ICB=0.79921;HOB=0.0130708;AC=5;AN=8;DP4=773,603,54,39;MQ=48;ANN=T||MODIFIER|||||||||||||ERROR_OUT_OF_CHROMOSOME_RANGE	GT:PL:DP	1/1:210,24,0:8	0/1:76,0,51:5	1/1:173,18,0:6	0/0:0,18,167:6
chr1	254725161	.	C	T	999.0	.	DP=1526;VDB=0.287357;SGB=108.018;RPB=0.997743;MQB=0.998992;MQSB=0.99763;BQB=0.926071;MQ0F=0.000655308;ICB=0.799689;HOB=0.0131077;AC=5;AN=8;DP4=736,554,38,36;MQ=59;ANN=T||MODIFIER|||||||||||||ERROR_OUT_OF_CHROMOSOME_RANGE	GT:PL:DP	1/1:255,30,0:10	0/1:118,0,56:6	1/1:255,27,0:9	0/0:0,24,221:8
chr1	254727279	.	C	T	999.0	.	DP=1413;VDB=0.305198;SGB=105.646;RPB=0.579667;MQB=1;MQSB=1;BQB=0.798342;MQ0F=0;ICB=0.979928;HOB=0.00483201;AC=5;AN=8;DP4=665,484,63,50;MQ=60;ANN=T||MODIFIER|||||||||||||ERROR_OUT_OF_CHROMOSOME_RANGE	GT:PL:DP	1/1:207,21,0:7	0/1:130,12,0:4	1/1:211,24,0:8	0/0:0,33,255:11
chr1	254727432	.	C	G	999.0	.	DP=1527;VDB=0.705345;SGB=111.423;RPB=0.98979;MQB=1;MQSB=1;BQB=0.550902;MQ0F=0;ICB=0.963383;HOB=0.00633769;AC=5;AN=8;DP4=649,606,57,59;MQ=60;ANN=G||MODIFIER|||||||||||||ERROR_OUT_OF_CHROMOSOME_RANGE	GT:PL:DP	1/1:182,18,0:6	0/1:62,0,56:4	1/1:234,24,0:8	0/0:0,21,200:7
chr1	254728328	.	G	A	999.0	.	DP=1913;VDB=0.524247;SGB=117.1;RPB=0.977219;MQB=0.0126885;MQSB=0.936163;BQB=0.382398;MQ0F=0.0125457;ICB=0.815298;HOB=0.0124558;AC=5;AN=8;DP4=974,664,60,35;MQ=58;ANN=A||MODIFIER|||||||||||||ERROR_OUT_OF_CHROMOSOME_RANGE	GT:PL:DP	1/1:255,42,0:14	0/1:53,0,102:5	1/1:255,33,0:11	0/0:0,18,165:6
chr1	254728677	.	G	A	999.0	.	DP=1690;VDB=0.00603939;SGB=133.857;RPB=0.0536239;MQB=1;MQSB=1;BQB=0.132371;MQ0F=0;ICB=0.799689;HOB=0.0131077;AC=5;AN=8;DP4=849,624,39,47;MQ=60;ANN=A||MODIFIER|||||||||||||ERROR_OUT_OF_CHROMOSOME_RANGE	GT:PL:DP	1/1:207,21,0:7	0/1:161,0,94:8	1/1:184,18,0:6	0/0:0,33,255:11
chr1	254729036	.	T	A	999.0	.	DP=1688;VDB=0.980949;SGB=74.6373;RPB=0.659373;MQB=0.99948;MQSB=0.997777;BQB=0.998063;MQ0F=0.000592417;ICB=0.895931;HOB=0.0100346;AC=5;AN=8;DP4=817,610,58,25;MQ=59;ANN=A||MODIFIER|||||||||||||ERROR_OUT_OF_CHROMOSOME_RANGE	GT:PL:DP	1/1:255,33,0:11	0/1:45,0,175:8	1/1:182,21,0:7	0/0:0,24,248:8
chr1	254734409	.	G	C	999.0	.	DP=1767;VDB=0.51692;SGB=127.243;RPB=0.298628;MQB=0.998446;MQSB=0.999558;BQB=0.625361;MQ0F=0;ICB=0.865724;HOB=0.0110617;AC=5;AN=8;DP4=804,699,49,51;MQ=59;ANN=C||MODIFIER|||||||||||||ERROR_OUT_OF_CHROMOSOME_RANGE	GT:PL:DP	1/1:255,27,0:9	0/1:182,0,86:11	1/1:255,36,0:12	0/0:0,27,218:9
chr1	254734410	.	G	A	999.0	.	DP=1765;VDB=0.533119;SGB=125.169;RPB=0.35585;MQB=0.99846;MQSB=0.999588;BQB=0.62881;MQ0F=0;ICB=0.849949;HOB=0.0115566;AC=5;AN=8;DP4=808,695,48,51;MQ=59;ANN=A||MODIFIER|||||||||||||ERROR_OUT_OF_CHROMOSOME_RANGE	GT:PL:DP	1/1:255,27,0:9	0/1:182,0,86:11	1/1:255,36,0:12	0/0:0,27,218:9
chr1	254735295	.	G	T	999.0	.	DP=1581;VDB=0.770773;SGB=96.1472;RPB=0.988214;MQB=1;MQSB=1;BQB=0.993373;MQ0F=0;ICB=0.866846;HOB=0.0111012;AC=5;AN=8;DP4=719,599,50,35;MQ=60;ANN=T||MODIFIER|||||||||||||ERROR_OUT_OF_CHROMOSOME_RANGE	GT:PL:DP	1/1:202,18,0:6	0/1:50,0,125:8	1/1:243,24,0:8	0/0:0,36,255:12
chr1	254735657	.	C	T	999.0	.	DP=1742;VDB=0.0555665;SGB=98.4899;RPB=0.282336;MQB=1;MQSB=1;BQB=0.256691;MQ0F=0;ICB=0.834348;HOB=0.0120889;AC=5;AN=8;DP4=709,802,39,43;MQ=60;ANN=T||MODIFIER|||||||||||||ERROR_OUT_OF_CHROMOSOME_RANGE	GT:PL:DP	1/1:143,18,0:6	0/1:106,0,158:9	1/1:255,27,0:9	0/0:0,27,255:9
chr1	254735881	.	C	T	999.0	.	DP=1616;VDB=0.603206;SGB=107.125;RPB=0.906115;MQB=1;MQSB=1;BQB=0.904763;MQ0F=0;ICB=0.849949;HOB=0.0115566;AC=5;AN=8;DP4=765,642,46,40;MQ=60;ANN=T||MODIFIER|||||||||||||ERROR_OUT_OF_CHROMOSOME_RANGE	GT:PL:DP	1/1:255,33,0:11	0/1:138,0,84:7	1/1:232,27,0:9	0/0:0,33,255:11
chr1	254736492	.	G	A	999.0	.	DP=1853;VDB=0.837152;SGB=156.551;RPB=0.0587326;MQB=0.999953;MQSB=0.999132;BQB=0.946404;MQ0F=0;ICB=0.757051;HOB=0.0136965;AC=5;AN=8;DP4=826,815,40,49;MQ=59;ANN=A||MODIFIER|||||||||||||ERROR_OUT_OF_CHROMOSOME_RANGE	GT:PL:DP	1/1:255,27,0:9	0/1:133,0,48:7	1/1:220,21,0:7	0/0:0,27,243:9
chr1	254736831	.	C	T	999.0	.	DP=1769;VDB=0.852918;SGB=109.272;RPB=0.982121;MQB=0.998571;MQSB=0.998448;BQB=0.994852;MQ0F=0.00113058;ICB=0.865724;HOB=0.0110617;AC=5;AN=8;DP4=815,724,52,44;MQ=59;ANN=T||MODIFIER|||||||||||||ERROR_OUT_OF_CHROMOSOME_RANGE	GT:PL:DP	1/1:204,24,0:8	0/1:10,0,196:9	1/1:206,21,0:7	0/0:0,42,255:14
chr1	254737176	.	C	T	999.0	.	DP=1605;VDB=0.277191;SGB=120.241;RPB=0.942119;MQB=1;MQSB=1;BQB=0.20106;MQ0F=0;ICB=0.833311;HOB=0.0120321;AC=5;AN=8;DP4=707,662,49,41;MQ=60;ANN=T||MODIFIER|||||||||||||ERROR_OUT_OF_CHROMOSOME_RANGE	GT:PL:DP	1/1:255,30,0:10	0/1:35,0,251:13	1/1:255,39,0:13	0/0:0,27,237:9
chr1	254737232	.	T	C	999.0	.	DP=1612;VDB=0.746329;SGB=149.497;RPB=0.569132;MQB=1;MQSB=1;BQB=0.937454;MQ0F=0;ICB=0.834874;HOB=0.0121173;AC=5;AN=8;DP4=720,627,58,42;MQ=60;ANN=C||MODIFIER|||||||||||||ERROR_OUT_OF_CHROMOSOME_RANGE	GT:PL:DP	1/1:255,42,0:14	0/1:98,0,191:10	1/1:255,42,0:14	0/0:0,30,255:10
chr1	254737252	.	A	G	999.0	.	DP=1591;VDB=0.377641;SGB=147.496;RPB=0.721321;MQB=1;MQSB=1;BQB=0.989653;MQ0F=0;ICB=0.798734;HOB=0.0130341;AC=5;AN=8;DP4=749,602,53,40;MQ=60;ANN=G||MODIFIER|||||||||||||ERROR_OUT_OF_CHROMOSOME_RANGE	GT:PL:DP	1/1:255,39,0:13	0/1:101,0,199:9	1/1:255,39,0:13	0/0:0,18,185:6
chr1	254737263	.	T	C	999.0	.	DP=1565;VDB=0.0538919;SGB=131.093;RPB=0.628625;MQB=0.999922;MQSB=0.998681;BQB=0.42236;MQ0F=0;ICB=0.834874;HOB=0.0121173;AC=5;AN=8;DP4=732,586,53,44;MQ=59;ANN=C||MODIFIER|||||||||||||ERROR_OUT_OF_CHROMOSOME_RANGE	GT:PL:DP	1/1:255,45,0:15	0/1:79,0,190:9	1/1:255,36,0:12	0/0:0,18,185:6
chr1	254737268	.	T	A	999.0	.	DP=1541;VDB=0.0406666;SGB=156.619;RPB=0.36781;MQB=0.999919;MQSB=0.998687;BQB=0.0472431;MQ0F=0;ICB=0.817774;HOB=0.0126184;AC=5;AN=8;DP4=722,586,55,44;MQ=59;ANN=A||MODIFIER|||||||||||||ERROR_OUT_OF_CHROMOSOME_RANGE	GT:PL:DP	1/1:255,51,0:17	0/1:79,0,199:9	1/1:255,33,0:11	0/0:0,18,185:6
chr1	254737388	.	G	A	999.0	.	DP=1570;VDB=0.359908;SGB=122.632;RPB=0.477246;MQB=0.999934;MQSB=0.999187;BQB=0.191436;MQ0F=0.000636943;ICB=0.798263;HOB=0.0129975;AC=5;AN=8;DP4=757,594,50,35;MQ=59;ANN=A||MODIFIER|||||||||||||ERROR_OUT_OF_CHROMOSOME_RANGE	GT:PL:DP	1/1:249,30,0:10	0/1:25,0,93:4	1/1:243,27,0:9	0/0:0,21,207:7
chr1	254743675	.	A	G	999.0	.	DP=1643;VDB=0.955736;SGB=143.692;RPB=0.976883;MQB=1;MQSB=1;BQB=0.0272323;MQ0F=0;ICB=0.796874;HOB=0.0128886;AC=5;AN=8;DP4=735,674,44,45;MQ=60;ANN=G||MODIFIER|||||||||||||ERROR_OUT_OF_CHROMOSOME_RANGE	GT:PL:DP	1/1:255,33,0:11	0/1:183,0,161:13	1/1:207,18,0:6	0/0:0,24,231:8
chr1	254754783	.	G	T	999.0	.	DP=1802;VDB=0.798805;SGB=125.245;RPB=0.959712;MQB=0.999947;MQSB=0.998883;BQB=0.968347;MQ0F=0;ICB=0.815298;HOB=0.0124558;AC=5;AN=8;DP4=846,692,45,43;MQ=59;ANN=T||MODIFIER|||||||||||||ERROR_OUT_OF_CHROMOSOME_RANGE	GT:PL:DP	1/1:235,24,0:8	0/1:53,0,90:5	1/1:255,33,0:11	0/0:0,33,255:11
chr1	254758961	.	T	G	999.0	.	DP=1915;VDB=0.549193;SGB=134.911;RPB=0.395437;MQB=0.99982;MQSB=0.999991;BQB=0.00473322;MQ0F=0.000522193;ICB=0.796874;HOB=0.0128886;AC=5;AN=8;DP4=881,790,42,46;MQ=59;ANN=G||MODIFIER|||||||||||||ERROR_OUT_OF_CHROMOSOME_RANGE	GT:PL:DP	1/1:255,36,0:12	0/1:163,0,16:7	1/1:255,33,0:11	0/0:0,15,161:5
chr1	254760424	.	T	G	999.0	.	DP=1791;VDB=0.75218;SGB=135.926;RPB=0.93659;MQB=0.997958;MQSB=0.999985;BQB=0.990078;MQ0F=0;ICB=0.815298;HOB=0.0124558;AC=5;AN=8;DP4=795,742,39,56;MQ=59;ANN=G||MODIFIER|||||||||||||ERROR_OUT_OF_CHROMOSOME_RANGE	GT:PL:DP	1/1:234,27,0:9	0/1:87,0,87:6	1/1:234,24,0:8	0/0:0,27,240:9
chr1	254761101	.	C	T	999.0	.	DP=1841;VDB=0.989698;SGB=138.158;RPB=0.877536;MQB=0.999779;MQSB=0.995228;BQB=0.534871;MQ0F=0;ICB=0.777908;HOB=0.013342;AC=5;AN=8;DP4=903,665,46,50;MQ=59;ANN=T||MODIFIER|||||||||||||ERROR_OUT_OF_CHROMOSOME_RANGE	GT:PL:DP	1/1:229,21,0:7	0/1:237,0,126:13	1/1:215,24,0:8	0/0:0,24,211:8
chr1	254768232	.	C	T	999.0	.	DP=1853;VDB=0.544976;SGB=89.0642;RPB=0.340015;MQB=0.9943;MQSB=0.985132;BQB=0.44926;MQ0F=0;ICB=0.833311;HOB=0.0120321;AC=5;AN=8;DP4=875,714,47,36;MQ=59;ANN=T||MODIFIER|||||||||||||ERROR_OUT_OF_CHROMOSOME_RANGE	GT:PL:DP	1/1:230,27,0:9	0/1:59,0,79:5	1/1:225,24,0:8	0/0:0,33,255:11
chr1	254769727	.	C	T	999.0	.	DP=1682;VDB=0.867592;SGB=151.227;RPB=0.932915;MQB=0.999937;MQSB=0.998496;BQB=0.936018;MQ0F=0;ICB=0.779219;HOB=0.0134626;AC=5;AN=8;DP4=861,575,64,28;MQ=59;ANN=T||MODIFIER|||||||||||||ERROR_OUT_OF_CHROMOSOME_RANGE	GT:PL:DP	1/1:255,42,0:14	0/1:115,0,157:11	1/1:219,24,0:8	0/0:0,27,255:9
chr1	254770111	.	C	T	999.0	.	DP=1696;VDB=0.104924;SGB=138.669;RPB=0.998167;MQB=0.99976;MQSB=0.999985;BQB=0.126805;MQ0F=0;ICB=0.815785;HOB=0.0124881;AC=5;AN=8;DP4=777,679,44,46;MQ=59;ANN=T||MODIFIER|||||||||||||ERROR_OUT_OF_CHROMOSOME_RANGE	GT:PL:DP	1/1:255,45,0:15	0/1:93,0,25:4	1/1:255,42,0:14	0/0:0,27,238:9
chr1	254770626	.	G	T	999.0	.	DP=1619;VDB=0.214328;SGB=56.8429;RPB=0.731476;MQB=0.999798;MQSB=0.99997;BQB=0.0524501;MQ0F=0;ICB=0.797796;HOB=0.0129611;AC=5;AN=8;DP4=745,623,33,33;MQ=59;ANN=T||MODIFIER|||||||||||||ERROR_OUT_OF_CHROMOSOME_RANGE	GT:PL:DP	1/1:207,21,0:7	0/1:115,0,9:4	1/1:255,27,0:9	0/0:0,27,234:9
chr1	254783892	.	C	G	999.0	.	DP=1654;VDB=0.976978;SGB=135.625;RPB=0.785077;MQB=0.999925;MQSB=0.998797;BQB=0.735989;MQ0F=0;ICB=0.88123;HOB=0.0105627;AC=5;AN=8;DP4=637,744,40,62;MQ=59;ANN=G||MODIFIER|||||||||||||ERROR_OUT_OF_CHROMOSOME_RANGE	GT:PL:DP	1/1:225,24,0:8	0/1:96,0,133:7	1/1:227,24,0:8	0/0:0,54,255:18
chr1	254783928	.	A	T	999.0	.	DP=1699;VDB=0.445353;SGB=126.012;RPB=0.819629;MQB=0.989099;MQSB=0.996538;BQB=0.330105;MQ0F=0;ICB=0.909214;HOB=0.0094716;AC=5;AN=8;DP4=756,646,50,58;MQ=59;ANN=T||MODIFIER|||||||||||||ERROR_OUT_OF_CHROMOSOME_RANGE	GT:PL:DP	1/1:228,15,0:10	0/1:98,0,73:6	1/1:234,27,0:9	0/0:0,39,255:13
chr1	254783929	.	A	T	999.0	.	DP=1700;VDB=0.542665;SGB=136.572;RPB=0.603227;MQB=0.990867;MQSB=0.992804;BQB=0.0727713;MQ0F=0;ICB=0.895341;HOB=0.0100243;AC=5;AN=8;DP4=794,640,51,58;MQ=59;ANN=T||MODIFIER|||||||||||||ERROR_OUT_OF_CHROMOSOME_RANGE	GT:PL:DP	1/1:252,30,0:10	0/1:98,0,73:6	1/1:234,27,0:9	0/0:0,42,255:14
chr1	254784315	.	A	G	999.0	.	DP=2161;VDB=0.442014;SGB=260.122;RPB=0.984284;MQB=1;MQSB=1;BQB=0.191325;MQ0F=0;ICB=0.919874;HOB=0.00888735;AC=5;AN=8;DP4=998,806,90,79;MQ=60;ANN=G||MODIFIER|||||||||||||ERROR_OUT_OF_CHROMOSOME_RANGE	GT:PL:DP	1/1:255,45,0:15	0/1:70,0,177:12	1/1:255,36,0:12	0/0:0,63,255:21
chr1	254784442	.	A	C	999.0	.	DP=2107;VDB=0.869709;SGB=212.403;RPB=0.897792;MQB=0.99739;MQSB=0.999987;BQB=0.584324;MQ0F=0.000949217;ICB=0.92106;HOB=0.00888871;AC=5;AN=8;DP4=881,843,78,79;MQ=59;ANN=C||MODIFIER|||||||||||||ERROR_OUT_OF_CHROMOSOME_RANGE	GT:PL:DP	1/1:255,27,0:9	0/1:107,0,110:7	1/1:255,51,0:17	0/0:0,48,255:16
chr1	254784476	.	G	A	999.0	.	DP=2057;VDB=0.293544;SGB=193.613;RPB=0.661357;MQB=0.985148;MQSB=0.973066;BQB=0.279394;MQ0F=0.000486145;ICB=0.932661;HOB=0.00829157;AC=5;AN=8;DP4=842,894,67,83;MQ=59;ANN=A||MODIFIER|||||||||||||ERROR_OUT_OF_CHROMOSOME_RANGE	GT:PL:DP	1/1:240,27,0:9	0/1:101,0,136:9	1/1:255,45,0:15	0/0:0,45,255:15
chr1	254784495	.	C	G	999.0	.	DP=2072;VDB=0.335687;SGB=199.539;RPB=0.992569;MQB=0.875392;MQSB=0.997163;BQB=0.504833;MQ0F=0.000482625;ICB=0.920465;HOB=0.0088882;AC=5;AN=8;DP4=869,899,71,74;MQ=59;ANN=G||MODIFIER|||||||||||||ERROR_OUT_OF_CHROMOSOME_RANGE	GT:PL:DP	1/1:232,27,0:9	0/1:90,0,59:5	1/1:255,45,0:15	0/0:0,42,255:14
chr1	254784781	.	A	C	999.0	.	DP=1786;VDB=0.43545;SGB=150.582;RPB=0.315417;MQB=1;MQSB=1;BQB=0.999737;MQ0F=0;ICB=0.908025;HOB=0.00946069;AC=5;AN=8;DP4=717,781,55,63;MQ=60;ANN=C||MODIFIER|||||||||||||ERROR_OUT_OF_CHROMOSOME_RANGE	GT:PL:DP	1/1:185,18,0:6	0/1:198,0,129:12	1/1:215,24,0:8	0/0:0,39,255:13
chr1	254788056	.	A	G	999.0	.	DP=1764;VDB=6.38647e-06;SGB=130.149;RPB=2.8463e-05;MQB=0.999689;MQSB=0.996507;BQB=0.227923;MQ0F=0;ICB=0.942251;HOB=0.00769468;AC=5;AN=8;DP4=747,710,74,45;MQ=59;ANN=G||MODIFIER|||||||||||||ERROR_OUT_OF_CHROMOSOME_RANGE	GT:PL:DP	1/1:207,21,0:7	0/1:47,0,182:9	1/1:255,39,0:13	0/0:0,30,236:10
chr1	254788317	.	T	C	999.0	.	DP=1949;VDB=0.462584;SGB=216.241;RPB=0.512507;MQB=0.999921;MQSB=0.998958;BQB=0.732373;MQ0F=0;ICB=0.919874;HOB=0.00888735;AC=5;AN=8;DP4=895,728,85,66;MQ=59;ANN=C||MODIFIER|||||||||||||ERROR_OUT_OF_CHROMOSOME_RANGE	GT:PL:DP	1/1:245,27,0:9	0/1:189,0,192:16	1/1:188,24,0:8	0/0:0,24,215:8
chr1	254788769	.	C	G	999.0	.	DP=1971;VDB=0.122555;SGB=165.061;RPB=0.220175;MQB=0.982318;MQSB=0.995578;BQB=0.974074;MQ0F=0;ICB=0.919874;HOB=0.00888735;AC=5;AN=8;DP4=907,731,74,61;MQ=59;ANN=G||MODIFIER|||||||||||||ERROR_OUT_OF_CHROMOSOME_RANGE	GT:PL:DP	1/1:255,39,0:13	0/1:159,0,50:8	1/1:255,42,0:14	0/0:0,21,205:7
chr1	254796822	.	G	C	999.0	.	DP=1729;VDB=0.0592818;SGB=179.744;RPB=0.968015;MQB=0.999939;MQSB=0.999213;BQB=0.916788;MQ0F=0;ICB=0.758255;HOB=0.0138272;AC=5;AN=8;DP4=808,682,57,39;MQ=59;ANN=C||MODIFIER|||||||||||||ERROR_OUT_OF_CHROMOSOME_RANGE	GT:PL:DP	1/1:255,30,0:10	0/1:168,0,50:8	1/1:255,27,0:9	0/0:0,30,237:10
chr1	254798640	.	C	T	999.0	.	DP=1626;VDB=0.591772;SGB=140.386;RPB=0.579259;MQB=0.999935;MQSB=0.999008;BQB=0.183273;MQ0F=0.000615006;ICB=0.736618;HOB=0.0142123;AC=5;AN=8;DP4=694,660,43,42;MQ=59;ANN=T||MODIFIER|||||||||||||ERROR_OUT_OF_CHROMOSOME_RANGE	GT:PL:DP	1/1:255,36,0:12	0/1:187,0,76:10	1/1:237,21,0:7	0/0:0,24,227:8
chr1	254803964	.	G	T	999.0	.	DP=1559;VDB=0.945329;SGB=121.99;RPB=0.840911;MQB=0.999916;MQSB=0.968681;BQB=0.0808728;MQ0F=0;ICB=0.757448;HOB=0.0137398;AC=5;AN=8;DP4=665,635,39,42;MQ=59;ANN=T||MODIFIER|||||||||||||ERROR_OUT_OF_CHROMOSOME_RANGE	GT:PL:DP	1/1:183,21,0:7	0/1:203,0,104:11	1/1:200,21,0:7	0/0:0,21,227:7
chr1	254809221	.	T	C	999.0	.	DP=1891;VDB=0.599704;SGB=121.194;RPB=0.914308;MQB=7.12345e-15;MQSB=9.63169e-17;BQB=0.0604606;MQ0F=0.11211;ICB=0.75785;HOB=0.0137834;AC=5;AN=8;DP4=811,786,44,40;MQ=39;ANN=C||MODIFIER|||||||||||||ERROR_OUT_OF_CHROMOSOME_RANGE	GT:PL:DP	1/1:255,45,0:15	0/1:82,0,137:9	1/1:254,19,0:13	0/0:0,30,212:10
chr1	254810407	.	A	T	999.0	.	DP=1443;VDB=0.511174;SGB=136.826;RPB=0.248268;MQB=1;MQSB=1;BQB=0.147967;MQ0F=0;ICB=0.780113;HOB=0.0135439;AC=5;AN=8;DP4=704,525,46,36;MQ=60;ANN=T||MODIFIER|||||||||||||ERROR_OUT_OF_CHROMOSOME_RANGE	GT:PL:DP	1/1:255,33,0:11	0/1:164,0,50:8	1/1:255,30,0:10	0/0:0,18,185:6
chr1	256072435	.	C	T	999.0	.	DP=1669;VDB=0.599941;SGB=140.175;RPB=0.987022;MQB=0.999179;MQSB=0.998637;BQB=0.160747;MQ0F=0.000599161;ICB=0.961212;HOB=0.00642505;AC=5;AN=8;DP4=676,721,71,56;MQ=59;ANN=T||MODIFIER|||||||||||||ERROR_OUT_OF_CHROMOSOME_RANGE	GT:PL:DP	1/1:234,27,0:9	0/0:0,33,255:11	1/1:159,18,0:6	0/1:10,0,193:9
chr1	257929454	.	T	C	999.0	.	DP=1706;VDB=0.0610917;SGB=155.357;RPB=0.351243;MQB=0.998902;MQSB=0.988601;BQB=0.000446317;MQ0F=0;ICB=0.849414;HOB=0.0115324;AC=5;AN=8;DP4=829,620,62,41;MQ=59;ANN=C||MODIFIER|||||||||||||ERROR_OUT_OF_CHROMOSOME_RANGE	GT:PL:DP	0/0:0,24,220:8	0/1:177,0,111:12	1/1:255,30,0:10	1/1:207,21,0:7
chr1	259907994	.	A	G	999.0	.	DP=1435;VDB=0.176919;SGB=153.746;RPB=0.999448;MQB=1;MQSB=1;BQB=0.572731;MQ0F=0;ICB=0.992601;HOB=0.00304355;AC=5;AN=8;DP4=627,524,74,67;MQ=60;ANN=G||MODIFIER|||||||||||||ERROR_OUT_OF_CHROMOSOME_RANGE	GT:PL:DP	1/1:179,18,0:6	1/1:248,24,0:8	0/1:128,0,159:9	0/0:0,21,197:7
chr1	259983593	.	A	T	999.0	.	DP=1566;VDB=0.00705904;SGB=134.651;RPB=0.724183;MQB=1;MQSB=1;BQB=0.090358;MQ0F=0;ICB=0.966132;HOB=0.00621338;AC=5;AN=8;DP4=727,556,67,64;MQ=60;ANN=T||MODIFIER|||||||||||||ERROR_OUT_OF_CHROMOSOME_RANGE	GT:PL:DP	1/1:255,27,0:9	0/1:73,0,195:11	1/1:152,15,0:5	0/0:0,36,255:12
chr1	264672088	.	C	T	999.0	.	DP=1471;VDB=0.21211;SGB=136.969;RPB=0.794775;MQB=0.999598;MQSB=0.996322;BQB=0.0011579;MQ0F=0;ICB=0.924709;HOB=0.0088843;AC=5;AN=8;DP4=668,548,62,46;MQ=59;ANN=T||MODIFIER|||||||||||||ERROR_OUT_OF_CHROMOSOME_RANGE	GT:PL:DP	1/1:200,21,0:7	0/1:90,0,53:5	0/0:0,27,255:9	1/1:234,27,0:9
chr9	1888471	.	C	G	999.0	.	DP=1848;VDB=0.0130156;SGB=-68.0503;RPB=0.0563266;MQB=2.70931e-05;MQSB=2.74921e-25;BQB=0.00315114;MQ0F=0.161255;ICB=0.983366;HOB=0.00433736;AC=5;AN=8;DP4=929,614,82,84;MQ=30;ANN=G|intergenic_region|MODIFIER|evm.TU.chr9.14-evm.TU.chr9.15|evm.TU.chr9.14-evm.TU.chr9.15|intergenic_region|evm.TU.chr9.14-evm.TU.chr9.15|||n.1888471C>G||||||	GT:PL:DP	0/1:51,3,0:5	0/0:0,12,82:7	1/1:191,18,0:12	1/1:187,16,0:14
chr9	1891014	.	C	T	999.0	.	DP=1623;VDB=0.76388;SGB=178.288;RPB=0.990606;MQB=1;MQSB=1;BQB=0.0107253;MQ0F=0;ICB=0.881809;HOB=0.0105778;AC=5;AN=8;DP4=735,619,53,69;MQ=60;ANN=T|intergenic_region|MODIFIER|evm.TU.chr9.14-evm.TU.chr9.15|evm.TU.chr9.14-evm.TU.chr9.15|intergenic_region|evm.TU.chr9.14-evm.TU.chr9.15|||n.1891014C>T||||||	GT:PL:DP	0/1:87,0,75:6	0/0:0,24,206:8	1/1:199,21,0:7	1/1:255,39,0:13
chr9	1891393	.	T	G	999.0	.	DP=1764;VDB=0.17518;SGB=152.209;RPB=0.340939;MQB=0.735779;MQSB=0.144995;BQB=0.103896;MQ0F=0.00340136;ICB=0.93207;HOB=0.0082963;AC=5;AN=8;DP4=874,602,78,48;MQ=57;ANN=G|intergenic_region|MODIFIER|evm.TU.chr9.14-evm.TU.chr9.15|evm.TU.chr9.14-evm.TU.chr9.15|intergenic_region|evm.TU.chr9.14-evm.TU.chr9.15|||n.1891393T>G||||||	GT:PL:DP	0/1:138,0,84:7	0/0:0,27,241:9	1/1:227,24,0:8	1/1:249,30,0:10
chr9	1891446	.	C	A	999.0	.	DP=1942;VDB=0.330415;SGB=148.345;RPB=0.559363;MQB=0.96612;MQSB=1.35777e-06;BQB=0.00234284;MQ0F=0.0659114;ICB=0.907436;HOB=0.00945483;AC=5;AN=8;DP4=978,672,71,60;MQ=46;ANN=A|intergenic_region|MODIFIER|evm.TU.chr9.14-evm.TU.chr9.15|evm.TU.chr9.14-evm.TU.chr9.15|intergenic_region|evm.TU.chr9.14-evm.TU.chr9.15|||n.1891446C>A||||||	GT:PL:DP	0/1:107,0,113:10	0/0:0,24,196:8	1/1:186,24,0:8	1/1:255,36,0:16
chr9	1892529	.	C	G	999.0	.	DP=1837;VDB=0.0236189;SGB=162.71;RPB=0.082834;MQB=0.985514;MQSB=0.000144516;BQB=0.0726178;MQ0F=0.0016331;ICB=0.942251;HOB=0.00769468;AC=5;AN=8;DP4=833,719,69,64;MQ=58;ANN=G|intergenic_region|MODIFIER|evm.TU.chr9.14-evm.TU.chr9.15|evm.TU.chr9.14-evm.TU.chr9.15|intergenic_region|evm.TU.chr9.14-evm.TU.chr9.15|||n.1892529C>G||||||	GT:PL:DP	0/1:106,0,136:9	0/0:0,24,210:8	1/1:255,33,0:11	1/1:255,54,0:18
chr9	1894017	.	C	T	999.0	.	DP=1771;VDB=0.68503;SGB=157.107;RPB=0.902993;MQB=0.999917;MQSB=0.999321;BQB=0.000313404;MQ0F=0;ICB=0.922261;HOB=0.00888871;AC=5;AN=8;DP4=850,626,80,51;MQ=59;ANN=T|intergenic_region|MODIFIER|evm.TU.chr9.14-evm.TU.chr9.15|evm.TU.chr9.14-evm.TU.chr9.15|intergenic_region|evm.TU.chr9.14-evm.TU.chr9.15|||n.1894017C>T||||||	GT:PL:DP	0/1:78,0,157:9	0/0:0,18,202:6	1/1:255,33,0:11	1/1:239,30,0:10
chr9	1894997	.	G	A	999.0	.	DP=1510;VDB=0.918047;SGB=115.799;RPB=0.991729;MQB=0.50188;MQSB=0;BQB=0.00913052;MQ0F=0.160927;ICB=0.912262;HOB=0.0094938;AC=5;AN=8;DP4=697,574,57,50;MQ=36;ANN=A|intergenic_region|MODIFIER|evm.TU.chr9.14-evm.TU.chr9.15|evm.TU.chr9.14-evm.TU.chr9.15|intergenic_region|evm.TU.chr9.14-evm.TU.chr9.15|||n.1894997G>A||||||	GT:PL:DP	0/1:25,0,59:4	0/0:0,12,72:4	1/1:240,36,0:12	1/1:222,27,0:9
chr9	1950753	.	G	A	999.0	.	DP=2064;VDB=0.491985;SGB=248.555;RPB=0.97099;MQB=1;MQSB=1;BQB=5.12521e-08;MQ0F=0;ICB=0.961752;HOB=0.00640416;AC=5;AN=8;DP4=798,912,79,106;MQ=60;ANN=A|upstream_gene_variant|MODIFIER|evm.TU.chr9.15|evm.TU.chr9.15|transcript|evm.model.chr9.15|protein_coding||c.-3913C>T|||||3913|,A|downstream_gene_variant|MODIFIER|evm.TU.chr9.16|evm.TU.chr9.16|transcript|evm.model.chr9.16|protein_coding||c.*2180C>T||…	GT:PL:DP	1/1:255,57,0:19	0/0:0,36,255:12	1/1:255,48,0:16	0/1:160,0,103:10
chr9	1952392	.	G	A	999.0	.	DP=2059;VDB=0.0777357;SGB=198.664;RPB=0.251438;MQB=0.999231;MQSB=0.993468;BQB=8.41753e-05;MQ0F=0;ICB=0.988303;HOB=0.00365497;AC=5;AN=8;DP4=885,835,105,82;MQ=59;ANN=A|downstream_gene_variant|MODIFIER|evm.TU.chr9.16|evm.TU.chr9.16|transcript|evm.model.chr9.16|protein_coding||c.*541C>T|||||541|,A|intergenic_region|MODIFIER|evm.TU.chr9.15-evm.TU.chr9.16|evm.TU.chr9.15-evm.TU.chr9.16|intergenic_region…	GT:PL:DP	1/1:255,30,0:10	0/0:0,42,255:14	1/1:255,48,0:16	0/1:215,0,108:13
chr9	1954770	.	A	G	999.0	.	DP=1975;VDB=0.451411;SGB=192.461;RPB=0.928225;MQB=0.999906;MQSB=0.998833;BQB=0.00117385;MQ0F=0;ICB=0.97662;HOB=0.00507849;AC=5;AN=8;DP4=896,679,111,61;MQ=59;ANN=G|splice_region_variant&intron_variant|LOW|evm.TU.chr9.16|evm.TU.chr9.16|transcript|evm.model.chr9.16|protein_coding|9/10|c.2128+3T>C||||||	GT:PL:DP	1/1:255,27,0:9	0/0:0,39,255:13	1/1:255,36,0:12	0/1:148,0,180:13
chr9	1954978	.	C	T	999.0	.	DP=1924;VDB=0.207142;SGB=231.319;RPB=0.313865;MQB=0.999616;MQSB=0.99577;BQB=0.000320293;MQ0F=0.000519751;ICB=0.984218;HOB=0.00425679;AC=5;AN=8;DP4=906,687,81,100;MQ=59;ANN=T|intron_variant|MODIFIER|evm.TU.chr9.16|evm.TU.chr9.16|transcript|evm.model.chr9.16|protein_coding|8/10|c.2006-83G>A||||||	GT:PL:DP	1/1:215,24,0:8	0/0:0,54,255:18	1/1:255,51,0:17	0/1:110,0,87:6
chr9	1955961	.	C	T	999.0	.	DP=2234;VDB=0.504994;SGB=284.756;RPB=0.359728;MQB=0.998757;MQSB=0.999825;BQB=2.63243e-06;MQ0F=0;ICB=0.962294;HOB=0.00638265;AC=5;AN=8;DP4=1040,809,106,90;MQ=59;ANN=T|intron_variant|MODIFIER|evm.TU.chr9.16|evm.TU.chr9.16|transcript|evm.model.chr9.16|protein_coding|8/10|c.2006-1066G>A||||||	GT:PL:DP	1/1:255,51,0:17	0/0:0,24,234:8	1/1:255,33,0:11	0/1:255,0,200:19
chr9	1956510	.	C	T	999.0	.	DP=2152;VDB=0.649599;SGB=295.243;RPB=0.95341;MQB=0.999141;MQSB=0.992431;BQB=0.000926029;MQ0F=0.000464684;ICB=0.977093;HOB=0.0050457;AC=5;AN=8;DP4=897,836,122,93;MQ=59;ANN=T|intron_variant|MODIFIER|evm.TU.chr9.16|evm.TU.chr9.16|transcript|evm.model.chr9.16|protein_coding|8/10|c.2006-1615G>A||||||	GT:PL:DP	1/1:255,36,0:12	0/0:0,39,255:13	1/1:255,42,0:14	0/1:176,0,147:13
chr9	1956706	.	G	C	999.0	.	DP=2054;VDB=0.249495;SGB=260.782;RPB=0.981719;MQB=0.999901;MQSB=0.999295;BQB=0.00277789;MQ0F=0;ICB=0.99361;HOB=0.00275556;AC=5;AN=8;DP4=897,783,103,106;MQ=59;ANN=C|intron_variant|MODIFIER|evm.TU.chr9.16|evm.TU.chr9.16|transcript|evm.model.chr9.16|protein_coding|8/10|c.2006-1811C>G||||||	GT:PL:DP	1/1:255,33,0:11	0/0:0,36,255:12	1/1:255,45,0:15	0/1:125,0,231:15
chr9	1958301	.	T	C	999.0	.	DP=2080;VDB=0.932922;SGB=201.886;RPB=0.313651;MQB=1;MQSB=1;BQB=0.0506282;MQ0F=0;ICB=0.988677;HOB=0.00360962;AC=5;AN=8;DP4=974,716,118,65;MQ=60;ANN=C|intron_variant|MODIFIER|evm.TU.chr9.16|evm.TU.chr9.16|transcript|evm.model.chr9.16|protein_coding|8/10|c.2006-3406A>G||||||	GT:PL:DP	1/1:255,30,0:10	0/0:0,42,255:14	1/1:251,30,0:10	0/1:82,0,138:8
chr9	1960687	.	A	G	999.0	.	DP=1932;VDB=0.141973;SGB=210.902;RPB=0.994017;MQB=0.993584;MQSB=0.997509;BQB=0.000131612;MQ0F=0;ICB=0.96937;HOB=0.00576139;AC=5;AN=8;DP4=922,699,104,65;MQ=59;ANN=G|intron_variant|MODIFIER|evm.TU.chr9.16|evm.TU.chr9.16|transcript|evm.model.chr9.16|protein_coding|8/10|c.2005+3234T>C||||||	GT:PL:DP	1/1:244,30,0:10	0/0:0,30,255:10	1/1:221,24,0:8	0/1:207,0,139:18
chr9	1961244	.	T	C	999.0	.	DP=1922;VDB=0.469165;SGB=166.519;RPB=0.783057;MQB=0.999908;MQSB=0.999342;BQB=0.005565;MQ0F=0;ICB=0.988677;HOB=0.00360962;AC=5;AN=8;DP4=888,661,89,73;MQ=59;ANN=C|intron_variant|MODIFIER|evm.TU.chr9.16|evm.TU.chr9.16|transcript|evm.model.chr9.16|protein_coding|8/10|c.2005+2677A>G||||||	GT:PL:DP	1/1:161,15,0:5	0/0:0,39,255:13	1/1:248,24,0:8	0/1:133,0,107:10
chr9	1961652	.	C	G	999.0	.	DP=1899;VDB=0.619401;SGB=145.172;RPB=0.996781;MQB=0.999693;MQSB=0.999989;BQB=3.87759e-05;MQ0F=0;ICB=0.977093;HOB=0.0050457;AC=5;AN=8;DP4=845,761,81,63;MQ=59;ANN=G|intron_variant|MODIFIER|evm.TU.chr9.16|evm.TU.chr9.16|transcript|evm.model.chr9.16|protein_coding|8/10|c.2005+2269G>C||||||	GT:PL:DP	1/1:179,18,0:6	0/0:0,45,255:15	1/1:255,48,0:16	0/1:187,0,210:15
chr9	1962734	.	C	T	999.0	.	DP=2033;VDB=0.396681;SGB=213.453;RPB=0.853032;MQB=0.993805;MQSB=0.999914;BQB=0.000147037;MQ0F=0;ICB=0.977093;HOB=0.0050457;AC=5;AN=8;DP4=972,691,95,80;MQ=59;ANN=T|intron_variant|MODIFIER|evm.TU.chr9.16|evm.TU.chr9.16|transcript|evm.model.chr9.16|protein_coding|8/10|c.2005+1187G>A||||||	GT:PL:DP	1/1:255,36,0:12	0/0:0,33,255:11	1/1:255,27,0:9	0/1:76,0,156:10
chr9	1963686	.	T	C	999.0	.	DP=2016;VDB=0.466277;SGB=246.568;RPB=0.779309;MQB=0.999905;MQSB=0.999223;BQB=0.48022;MQ0F=0;ICB=0.970392;HOB=0.00570718;AC=5;AN=8;DP4=792,843,94,94;MQ=59;ANN=C|intron_variant|MODIFIER|evm.TU.chr9.16|evm.TU.chr9.16|transcript|evm.model.chr9.16|protein_coding|8/10|c.2005+235A>G||||||	GT:PL:DP	1/1:238,27,0:9	0/0:0,15,160:5	1/1:255,48,0:16	0/1:154,0,76:7
chr9	1964231	.	C	G	999.0	.	DP=2192;VDB=0.116784;SGB=215.319;RPB=0.673304;MQB=0.97931;MQSB=0.999834;BQB=0.00122405;MQ0F=0.000456204;ICB=0.999899;HOB=0.000355556;AC=5;AN=8;DP4=1007,808,121,82;MQ=59;ANN=G|intron_variant|MODIFIER|evm.TU.chr9.16|evm.TU.chr9.16|transcript|evm.model.chr9.16|protein_coding|7/10|c.1909-214G>C||||||	GT:PL:DP	1/1:255,36,0:12	0/0:0,51,255:17	1/1:255,42,0:14	0/1:173,0,170:15
chr9	1964448	.	A	G	999.0	.	DP=2268;VDB=0.974098;SGB=227.113;RPB=0.015128;MQB=0.998606;MQSB=0.986473;BQB=0.657548;MQ0F=0;ICB=0.989417;HOB=0.00351605;AC=5;AN=8;DP4=962,824,96,111;MQ=59;ANN=G|intron_variant|MODIFIER|evm.TU.chr9.16|evm.TU.chr9.16|transcript|evm.model.chr9.16|protein_coding|7/10|c.1909-431T>C||||||	GT:PL:DP	1/1:253,30,0:10	0/0:0,69,255:23	1/1:255,30,0:10	0/1:135,0,119:8
chr9	1964450	.	T	G	999.0	.	DP=2266;VDB=0.97019;SGB=248.958;RPB=0.129174;MQB=0.998635;MQSB=0.987163;BQB=0.0363104;MQ0F=0;ICB=0.989417;HOB=0.00351605;AC=5;AN=8;DP4=953,857,98,110;MQ=59;ANN=G|intron_variant|MODIFIER|evm.TU.chr9.16|evm.TU.chr9.16|transcript|evm.model.chr9.16|protein_coding|7/10|c.1909-433A>C||||||	GT:PL:DP	1/1:253,30,0:10	0/0:0,66,255:22	1/1:255,30,0:10	0/1:133,0,130:9
chr9	1964508	.	A	G	999.0	.	DP=2287;VDB=0.00587084;SGB=235.123;RPB=0.628444;MQB=0.997459;MQSB=0.996668;BQB=0.0964098;MQ0F=0;ICB=0.989048;HOB=0.00356332;AC=5;AN=8;DP4=964,888,109,110;MQ=59;ANN=G|intron_variant|MODIFIER|evm.TU.chr9.16|evm.TU.chr9.16|transcript|evm.model.chr9.16|protein_coding|7/10|c.1909-491T>C||||||	GT:PL:DP	1/1:255,54,0:18	0/0:0,51,255:17	1/1:255,30,0:10	0/1:186,0,97:12
chr9	1964511	.	C	T	999.0	.	DP=2293;VDB=0.000462802;SGB=258.672;RPB=0.972418;MQB=0.997206;MQSB=0.996563;BQB=1.73955e-05;MQ0F=0;ICB=0.989048;HOB=0.00356332;AC=5;AN=8;DP4=1011,898,104,109;MQ=59;ANN=T|intron_variant|MODIFIER|evm.TU.chr9.16|evm.TU.chr9.16|transcript|evm.model.chr9.16|protein_coding|7/10|c.1909-494G>A||||||	GT:PL:DP	1/1:255,51,0:17	0/0:0,54,255:18	1/1:255,30,0:10	0/1:173,0,99:11
chr9	1964553	.	C	A	999.0	.	DP=2333;VDB=0.784013;SGB=306.371;RPB=0.502104;MQB=0.996768;MQSB=0.99929;BQB=2.08988e-07;MQ0F=0;ICB=0.989048;HOB=0.00356332;AC=5;AN=8;DP4=954,962,125,110;MQ=59;ANN=A|intron_variant|MODIFIER|evm.TU.chr9.16|evm.TU.chr9.16|transcript|evm.model.chr9.16|protein_coding|7/10|c.1909-536G>T||||||	GT:PL:DP	1/1:255,51,0:17	0/0:0,39,255:13	1/1:227,24,0:8	0/1:233,0,160:17
chr9	1964627	.	G	A	999.0	.	DP=2185;VDB=0.550019;SGB=252.941;RPB=0.913873;MQB=0.994727;MQSB=0.999998;BQB=3.74988e-09;MQ0F=0;ICB=0.977566;HOB=0.00501214;AC=5;AN=8;DP4=900,886,119,82;MQ=59;ANN=A|intron_variant|MODIFIER|evm.TU.chr9.16|evm.TU.chr9.16|transcript|evm.model.chr9.16|protein_coding|7/10|c.1909-610C>T||||||	GT:PL:DP	1/1:255,36,0:12	0/0:0,27,255:9	1/1:255,42,0:14	0/1:174,0,199:16
chr9	1964628	.	C	T	999.0	.	DP=2184;VDB=0.731866;SGB=239.261;RPB=0.981044;MQB=0.994666;MQSB=0.999998;BQB=1.11103e-08;MQ0F=0;ICB=0.989048;HOB=0.00356332;AC=5;AN=8;DP4=902,874,111,88;MQ=59;ANN=T|intron_variant|MODIFIER|evm.TU.chr9.16|evm.TU.chr9.16|transcript|evm.model.chr9.16|protein_coding|7/10|c.1909-611G>A||||||	GT:PL:DP	1/1:255,33,0:11	0/0:0,27,255:9	1/1:255,42,0:14	0/1:168,0,200:16
chr9	6617571	.	A	C	999.0	.	DP=1499;VDB=0.779636;SGB=186.015;RPB=0.967013;MQB=0.999681;MQSB=2.2987e-27;BQB=0.00012208;MQ0F=0.0813876;ICB=0.94341;HOB=0.00767484;AC=5;AN=8;DP4=688,502,85,74;MQ=45;ANN=C|intergenic_region|MODIFIER|evm.TU.chr9.141-evm.TU.chr9.142|evm.TU.chr9.141-evm.TU.chr9.142|intergenic_region|evm.TU.chr9.141-evm.TU.chr9.142|||n.6617571A>C||||||	GT:PL:DP	0/0:0,33,255:11	0/1:105,0,118:8	1/1:210,20,0:10	1/1:255,36,0:12
chr9	8295357	.	C	T	999.0	.	DP=1492;VDB=0.904613;SGB=154.156;RPB=0.699768;MQB=1;MQSB=1;BQB=0.0052059;MQ0F=0;ICB=0.779664;HOB=0.0135032;AC=5;AN=8;DP4=694,549,51,40;MQ=60;ANN=T|intergenic_region|MODIFIER|evm.TU.chr9.160-evm.TU.chr9.161|evm.TU.chr9.160-evm.TU.chr9.161|intergenic_region|evm.TU.chr9.160-evm.TU.chr9.161|||n.8295357C>T||||||	GT:PL:DP	0/1:81,0,138:8	0/0:0,36,255:12	1/1:255,33,0:11	1/1:255,42,0:14
chr9	8295557	.	C	T	999.0	.	DP=1560;VDB=0.229851;SGB=164.112;RPB=0.915953;MQB=0.999694;MQSB=0.999978;BQB=0.0104048;MQ0F=0;ICB=0.781023;HOB=0.013626;AC=5;AN=8;DP4=693,611,55,38;MQ=59;ANN=T|intergenic_region|MODIFIER|evm.TU.chr9.160-evm.TU.chr9.161|evm.TU.chr9.160-evm.TU.chr9.161|intergenic_region|evm.TU.chr9.160-evm.TU.chr9.161|||n.8295557C>T||||||	GT:PL:DP	0/1:110,0,128:9	0/0:0,21,211:7	1/1:255,39,0:13	1/1:255,33,0:11
chr9	8295627	.	G	A	999.0	.	DP=1495;VDB=0.435945;SGB=147.608;RPB=0.553361;MQB=0.999921;MQSB=0.998798;BQB=0.00749407;MQ0F=0;ICB=0.781485;HOB=0.0136674;AC=5;AN=8;DP4=634,604,48,38;MQ=59;ANN=A|intergenic_region|MODIFIER|evm.TU.chr9.160-evm.TU.chr9.161|evm.TU.chr9.160-evm.TU.chr9.161|intergenic_region|evm.TU.chr9.160-evm.TU.chr9.161|||n.8295627G>A||||||	GT:PL:DP	0/1:79,0,113:6	0/0:0,15,160:5	1/1:255,27,0:9	1/1:244,30,0:10
chr9	8295868	.	C	G	999.0	.	DP=1487;VDB=0.252921;SGB=119.337;RPB=0.853291;MQB=0.982102;MQSB=0.998437;BQB=0.00221854;MQ0F=0;ICB=0.740537;HOB=0.0146998;AC=5;AN=8;DP4=702,517,44,34;MQ=59;ANN=G|intergenic_region|MODIFIER|evm.TU.chr9.160-evm.TU.chr9.161|evm.TU.chr9.160-evm.TU.chr9.161|intergenic_region|evm.TU.chr9.160-evm.TU.chr9.161|||n.8295868C>G||||||	GT:PL:DP	0/1:50,0,205:8	0/0:0,27,255:9	1/1:255,30,0:10	1/1:218,21,0:7
chr9	8296403	.	G	A	999.0	.	DP=1640;VDB=0.179986;SGB=172.536;RPB=0.832146;MQB=1;MQSB=1;BQB=0.0735847;MQ0F=0;ICB=0.799689;HOB=0.0131077;AC=5;AN=8;DP4=764,630,56,47;MQ=60;ANN=A|intergenic_region|MODIFIER|evm.TU.chr9.160-evm.TU.chr9.161|evm.TU.chr9.160-evm.TU.chr9.161|intergenic_region|evm.TU.chr9.160-evm.TU.chr9.161|||n.8296403G>A||||||	GT:PL:DP	0/1:116,0,22:5	0/0:0,30,255:10	1/1:194,21,0:7	1/1:205,21,0:7
chr9	8296406	.	T	G	999.0	.	DP=1650;VDB=0.34827;SGB=174.878;RPB=0.969142;MQB=1;MQSB=1;BQB=0.020966;MQ0F=0;ICB=0.817774;HOB=0.0126184;AC=5;AN=8;DP4=760,634,54,50;MQ=60;ANN=G|intergenic_region|MODIFIER|evm.TU.chr9.160-evm.TU.chr9.161|evm.TU.chr9.160-evm.TU.chr9.161|intergenic_region|evm.TU.chr9.160-evm.TU.chr9.161|||n.8296406T>G||||||	GT:PL:DP	0/1:116,0,22:5	0/0:0,30,255:10	1/1:194,21,0:7	1/1:207,21,0:7
chr9	8296502	.	G	A	999.0	.	DP=1628;VDB=0.52859;SGB=176.268;RPB=0.994597;MQB=1;MQSB=1;BQB=6.7753e-05;MQ0F=0;ICB=0.799689;HOB=0.0131077;AC=5;AN=8;DP4=690,707,45,56;MQ=60;ANN=A|intergenic_region|MODIFIER|evm.TU.chr9.160-evm.TU.chr9.161|evm.TU.chr9.160-evm.TU.chr9.161|intergenic_region|evm.TU.chr9.160-evm.TU.chr9.161|||n.8296502G>A||||||	GT:PL:DP	0/1:77,0,87:6	0/0:0,36,255:12	1/1:255,33,0:11	1/1:182,18,0:6
chr9	8372481	.	C	T	999.0	.	DP=1509;VDB=0.514015;SGB=124.877;RPB=0.997796;MQB=1;MQSB=1;BQB=0.101758;MQ0F=0;ICB=0.853819;HOB=0.0117252;AC=5;AN=8;DP4=763,507,46,46;MQ=60;ANN=T|intron_variant|MODIFIER|evm.TU.chr9.161|evm.TU.chr9.161|transcript|evm.model.chr9.161|protein_coding|1/22|c.487-9117C>T||||||	GT:PL:DP	0/1:103,0,155:10	0/0:0,36,255:12	1/1:225,24,0:8	1/1:179,18,0:6
chr9	8372482	.	C	T	999.0	.	DP=1518;VDB=0.332404;SGB=128.981;RPB=0.829688;MQB=1;MQSB=1;BQB=0.192389;MQ0F=0;ICB=0.853819;HOB=0.0117252;AC=5;AN=8;DP4=756,514,46,47;MQ=60;ANN=T|intron_variant|MODIFIER|evm.TU.chr9.161|evm.TU.chr9.161|transcript|evm.model.chr9.161|protein_coding|1/22|c.487-9116C>T||||||	GT:PL:DP	0/1:103,0,146:10	0/0:0,36,255:12	1/1:225,24,0:8	1/1:179,18,0:6
chr9	8373263	.	T	C	999.0	.	DP=1565;VDB=0.904367;SGB=130.423;RPB=0.839087;MQB=1;MQSB=1;BQB=0.00692271;MQ0F=0;ICB=0.868563;HOB=0.0111598;AC=5;AN=8;DP4=708,598,63,34;MQ=60;ANN=C|intron_variant|MODIFIER|evm.TU.chr9.161|evm.TU.chr9.161|transcript|evm.model.chr9.161|protein_coding|1/22|c.487-8335T>C||||||	GT:PL:DP	0/1:78,0,184:9	0/0:0,21,217:7	1/1:255,30,0:10	1/1:255,36,0:12
chr9	8373814	.	G	C	999.0	.	DP=1602;VDB=0.0305812;SGB=163.812;RPB=0.395202;MQB=1;MQSB=1;BQB=0.0346114;MQ0F=0;ICB=0.835938;HOB=0.0121743;AC=5;AN=8;DP4=665,698,47,56;MQ=60;ANN=C|intron_variant|MODIFIER|evm.TU.chr9.161|evm.TU.chr9.161|transcript|evm.model.chr9.161|protein_coding|1/22|c.487-7784G>C||||||	GT:PL:DP	0/1:131,0,154:11	0/0:0,18,207:6	1/1:255,27,0:9	1/1:255,36,0:12
chr9	8373895	.	C	T	999.0	.	DP=1622;VDB=0.171912;SGB=128.699;RPB=0.782068;MQB=1;MQSB=1;BQB=2.11973e-05;MQ0F=0;ICB=0.833311;HOB=0.0120321;AC=5;AN=8;DP4=692,699,41,49;MQ=60;ANN=T|intron_variant|MODIFIER|evm.TU.chr9.161|evm.TU.chr9.161|transcript|evm.model.chr9.161|protein_coding|1/22|c.487-7703C>T||||||	GT:PL:DP	0/1:110,0,137:9	0/0:0,21,207:7	1/1:176,18,0:6	1/1:236,30,0:11
chr9	8373970	.	C	T	999.0	.	DP=1663;VDB=0.19973;SGB=162.36;RPB=0.974827;MQB=1;MQSB=1;BQB=0.0123062;MQ0F=0;ICB=0.849949;HOB=0.0115566;AC=5;AN=8;DP4=821,601,70,39;MQ=60;ANN=T|intron_variant|MODIFIER|evm.TU.chr9.161|evm.TU.chr9.161|transcript|evm.model.chr9.161|protein_coding|1/22|c.487-7628C>T||||||	GT:PL:DP	0/1:183,0,13:8	0/0:0,33,255:11	1/1:255,33,0:11	1/1:255,30,0:10
chr9	13981320	.	A	T	999.0	.	DP=1394;VDB=0.2333;SGB=51.9419;RPB=0.565374;MQB=0.998008;MQSB=0.943107;BQB=0.643036;MQ0F=0.00071736;ICB=0.995156;HOB=0.00254253;AC=4;AN=6;DP4=381,272,65,19;MQ=59;ANN=T|upstream_gene_variant|MODIFIER|evm.TU.chr9.323|evm.TU.chr9.323|transcript|evm.model.chr9.323|protein_coding||c.-3166T>A|||||3166|,T|upstream_gene_variant|MODIFIER|evm.TU.chr9.324|evm.TU.chr9.324|transcript|evm.model.chr9.324|protei…	GT:PL:DP	1/1:113,12,0:4	0/0:0,15,174:5	1/1:130,12,0:4	./.:.:.
chr9	22293371	.	C	A	999.0	.	DP=990;VDB=1.35075e-27;SGB=-126.935;RPB=2.26909e-11;MQB=0.00147306;MQSB=4.41203e-26;BQB=0.00136913;MQ0F=0.185859;ICB=0.176618;HOB=0.0589099;AC=5;AN=6;DP4=455,324,43,81;MQ=34;ANN=A|intergenic_region|MODIFIER|evm.TU.chr9.495-evm.TU.chr9.496|evm.TU.chr9.495-evm.TU.chr9.496|intergenic_region|evm.TU.chr9.495-evm.TU.chr9.496|||n.22293371C>A||||||	GT:PL:DP	1/1:107,9,0:8	1/1:47,9,0:3	./.:.:.	0/1:30,2,0:4
chr9	33421552	.	G	A	999.0	.	DP=1473;VDB=0.353806;SGB=118.368;RPB=0.565974;MQB=0.996858;MQSB=0.998898;BQB=0.0543787;MQ0F=0;ICB=0.989417;HOB=0.00351605;AC=5;AN=8;DP4=585,574,53,72;MQ=59;ANN=A|intergenic_region|MODIFIER|evm.TU.chr9.529-evm.TU.chr9.530|evm.TU.chr9.529-evm.TU.chr9.530|intergenic_region|evm.TU.chr9.529-evm.TU.chr9.530|||n.33421552G>A||||||	GT:PL:DP	0/1:79,0,53:5	0/0:0,27,255:9	1/1:152,15,0:5	1/1:226,24,0:8
chr9	33427563	.	G	A	999.0	.	DP=1660;VDB=0.35476;SGB=167.249;RPB=0.77181;MQB=0.221657;MQSB=0.999375;BQB=0.0593347;MQ0F=0.00180723;ICB=0.996823;HOB=0.00202798;AC=5;AN=8;DP4=737,607,107,70;MQ=58;ANN=A|intergenic_region|MODIFIER|evm.TU.chr9.529-evm.TU.chr9.530|evm.TU.chr9.529-evm.TU.chr9.530|intergenic_region|evm.TU.chr9.529-evm.TU.chr9.530|||n.33427563G>A||||||	GT:PL:DP	0/1:150,0,140:12	0/0:0,33,255:11	1/1:221,24,0:8	1/1:207,21,0:7
chr9	33432517	.	G	A	999.0	.	DP=1403;VDB=0.177483;SGB=154.153;RPB=0.96878;MQB=1;MQSB=1;BQB=0.0562482;MQ0F=0;ICB=0.998016;HOB=0.00158462;AC=5;AN=8;DP4=544,575,74,77;MQ=60;ANN=A|intergenic_region|MODIFIER|evm.TU.chr9.529-evm.TU.chr9.530|evm.TU.chr9.529-evm.TU.chr9.530|intergenic_region|evm.TU.chr9.529-evm.TU.chr9.530|||n.33432517G>A||||||	GT:PL:DP	0/1:62,0,56:4	0/0:0,24,227:8	1/1:192,27,0:9	1/1:245,24,0:8
chr9	33443159	.	G	A	999.0	.	DP=1502;VDB=0.424436;SGB=27.303;RPB=0.0137548;MQB=1.85145e-16;MQSB=0.179748;BQB=0.00228521;MQ0F=0.00665779;ICB=0.922261;HOB=0.00888871;AC=5;AN=8;DP4=571,684,37,51;MQ=53;ANN=A|intergenic_region|MODIFIER|evm.TU.chr9.529-evm.TU.chr9.530|evm.TU.chr9.529-evm.TU.chr9.530|intergenic_region|evm.TU.chr9.529-evm.TU.chr9.530|||n.33443159G>A||||||	GT:PL:DP	0/1:82,0,77:6	0/0:0,18,203:6	1/1:144,21,0:7	1/1:138,21,0:7
chr9	33443161	.	G	A	999.0	.	DP=1498;VDB=0.205015;SGB=31.894;RPB=0.0162987;MQB=3.32035e-18;MQSB=0.17233;BQB=0.00538351;MQ0F=0.00600801;ICB=0.955003;HOB=0.00698787;AC=5;AN=8;DP4=570,681,38,53;MQ=53;ANN=A|intergenic_region|MODIFIER|evm.TU.chr9.529-evm.TU.chr9.530|evm.TU.chr9.529-evm.TU.chr9.530|intergenic_region|evm.TU.chr9.529-evm.TU.chr9.530|||n.33443161G>A||||||	GT:PL:DP	0/1:107,0,50:6	0/0:0,18,200:6	1/1:144,21,0:7	1/1:138,21,0:7
chr9	33443167	.	T	C	999.0	.	DP=1455;VDB=0.0267067;SGB=13.9483;RPB=0.0390199;MQB=4.97773e-18;MQSB=0.00754425;BQB=0.603005;MQ0F=0.00412371;ICB=0.95443;HOB=0.00700534;AC=5;AN=8;DP4=511,668,36,53;MQ=54;ANN=C|intergenic_region|MODIFIER|evm.TU.chr9.529-evm.TU.chr9.530|evm.TU.chr9.529-evm.TU.chr9.530|intergenic_region|evm.TU.chr9.529-evm.TU.chr9.530|||n.33443167T>C||||||	GT:PL:DP	0/1:85,0,53:5	0/0:0,15,179:5	1/1:144,21,0:7	1/1:138,21,0:7
chr9	33443169	.	T	G	999.0	.	DP=1458;VDB=0.0202745;SGB=21.392;RPB=0.0220785;MQB=5.20957e-18;MQSB=0.0880602;BQB=0.18512;MQ0F=0.0048011;ICB=0.944581;HOB=0.00765306;AC=5;AN=8;DP4=538,673,35,54;MQ=54;ANN=G|intergenic_region|MODIFIER|evm.TU.chr9.529-evm.TU.chr9.530|evm.TU.chr9.529-evm.TU.chr9.530|intergenic_region|evm.TU.chr9.529-evm.TU.chr9.530|||n.33443169T>G||||||	GT:PL:DP	0/1:82,0,77:6	0/0:0,15,179:5	1/1:144,21,0:7	1/1:138,21,0:7
chr9	33443183	.	T	A	999.0	.	DP=1399;VDB=0.00660275;SGB=3.99488;RPB=0.3099;MQB=5.99562e-17;MQSB=0.340734;BQB=0.0208445;MQ0F=0.00357398;ICB=0.95443;HOB=0.00700534;AC=5;AN=8;DP4=497,635,38,49;MQ=54;ANN=A|intergenic_region|MODIFIER|evm.TU.chr9.529-evm.TU.chr9.530|evm.TU.chr9.529-evm.TU.chr9.530|intergenic_region|evm.TU.chr9.529-evm.TU.chr9.530|||n.33443183T>A||||||	GT:PL:DP	0/1:59,0,79:5	0/0:0,15,172:5	1/1:133,21,0:7	1/1:105,18,0:6
chr9	39801040	.	T	C	999.0	.	DP=887;VDB=0.652813;SGB=66.9421;RPB=0.997822;MQB=0.990542;MQSB=0.842223;BQB=0.00220669;MQ0F=0;ICB=0.895083;HOB=0.0108492;AC=5;AN=8;DP4=436,306,35,31;MQ=58;ANN=C|intergenic_region|MODIFIER|evm.TU.chr9.601-evm.TU.chr9.602|evm.TU.chr9.601-evm.TU.chr9.602|intergenic_region|evm.TU.chr9.601-evm.TU.chr9.602|||n.39801040T>C||||||	GT:PL:DP	0/0:0,12,130:4	1/1:179,18,0:6	1/1:158,18,0:6	0/1:90,0,59:5
chr9	45616291	.	C	T	999.0	.	DP=1590;VDB=0.801927;SGB=113.099;RPB=0.238321;MQB=1;MQSB=1;BQB=0.0967371;MQ0F=0;ICB=0.998426;HOB=0.00137542;AC=5;AN=8;DP4=688,624,62,78;MQ=60;ANN=T|intergenic_region|MODIFIER|evm.TU.chr9.722-evm.TU.chr9.723|evm.TU.chr9.722-evm.TU.chr9.723|intergenic_region|evm.TU.chr9.722-evm.TU.chr9.723|||n.45616291C>T||||||	GT:PL:DP	0/0:0,18,185:6	1/1:248,24,0:8	0/1:150,0,16:7	1/1:207,21,0:7
chr9	56435411	.	C	T	999.0	.	DP=1527;VDB=0.970659;SGB=120.484;RPB=0.979452;MQB=0.999937;MQSB=0.998558;BQB=0.0319931;MQ0F=0;ICB=0.758664;HOB=0.0138712;AC=5;AN=8;DP4=761,559,41,37;MQ=59;ANN=T|intergenic_region|MODIFIER|evm.TU.chr9.846-evm.TU.chr9.847|evm.TU.chr9.846-evm.TU.chr9.847|intergenic_region|evm.TU.chr9.846-evm.TU.chr9.847|||n.56435411C>T||||||	GT:PL:DP	1/1:169,18,0:6	0/1:137,0,128:9	1/1:255,33,0:11	0/0:0,27,243:9
chr9	70251197	.	G	A	999.0	.	DP=1530;VDB=0.284954;SGB=103.155;RPB=0.982624;MQB=0.999795;MQSB=0.99495;BQB=0.00331957;MQ0F=0;ICB=0.689294;HOB=0.01487;AC=5;AN=8;DP4=719,606,30,33;MQ=59;ANN=A|intron_variant|MODIFIER|evm.TU.chr9.948|evm.TU.chr9.948|transcript|evm.model.chr9.948|protein_coding|19/23|c.1911+10914C>T||||||WARNING_TRANSCRIPT_MULTIPLE_STOP_CODONS	GT:PL:DP	0/1:163,0,16:7	1/1:203,21,0:7	1/1:175,18,0:6	0/0:0,15,160:5
chr9	70252915	.	T	G	999.0	.	DP=1726;VDB=0.960078;SGB=172.921;RPB=0.201229;MQB=1;MQSB=1;BQB=0.00153852;MQ0F=0;ICB=0.712766;HOB=0.0144275;AC=5;AN=8;DP4=805,701,39,48;MQ=60;ANN=G|intron_variant|MODIFIER|evm.TU.chr9.948|evm.TU.chr9.948|transcript|evm.model.chr9.948|protein_coding|19/23|c.1911+9196A>C||||||WARNING_TRANSCRIPT_MULTIPLE_STOP_CODONS	GT:PL:DP	0/1:185,0,205:17	1/1:253,30,0:10	1/1:253,30,0:10	0/0:0,24,221:8
chr9	70253716	.	T	C	999.0	.	DP=1528;VDB=0.100196;SGB=132.248;RPB=0.458936;MQB=1;MQSB=1;BQB=0.000529502;MQ0F=0;ICB=0.690527;HOB=0.015086;AC=5;AN=8;DP4=693,604,36,33;MQ=60;ANN=C|intron_variant|MODIFIER|evm.TU.chr9.948|evm.TU.chr9.948|transcript|evm.model.chr9.948|protein_coding|19/23|c.1911+8395A>G||||||WARNING_TRANSCRIPT_MULTIPLE_STOP_CODONS	GT:PL:DP	0/1:93,0,107:8	1/1:255,27,0:9	1/1:240,27,0:9	0/0:0,36,255:12
chr9	83575277	.	T	C	999.0	.	DP=1519;VDB=0.335985;SGB=116.887;RPB=0.741906;MQB=0.999406;MQSB=0.99339;BQB=0.27403;MQ0F=0;ICB=0.988001;HOB=0.00403951;AC=5;AN=8;DP4=735,493,114,56;MQ=59;ANN=C|intergenic_region|MODIFIER|evm.TU.chr9.986-evm.TU.chr9.987|evm.TU.chr9.986-evm.TU.chr9.987|intergenic_region|evm.TU.chr9.986-evm.TU.chr9.987|||n.83575277T>C||||||	GT:PL:DP	0/0:0,24,221:8	0/1:138,0,22:5	1/1:129,15,0:5	1/1:158,18,0:6
chr9	83575783	.	C	T	999.0	.	DP=1619;VDB=0.97824;SGB=172.636;RPB=0.393351;MQB=0.999399;MQSB=1;BQB=0.000778033;MQ0F=0;ICB=0.986139;HOB=0.00439291;AC=5;AN=8;DP4=648,630,92,96;MQ=59;ANN=T|intergenic_region|MODIFIER|evm.TU.chr9.986-evm.TU.chr9.987|evm.TU.chr9.986-evm.TU.chr9.987|intergenic_region|evm.TU.chr9.986-evm.TU.chr9.987|||n.83575783C>T||||||	GT:PL:DP	0/0:0,21,200:7	0/1:219,0,97:12	1/1:255,42,0:14	1/1:171,18,0:6
chr9	99668723	.	T	G	999.0	.	DP=1911;VDB=0.337085;SGB=197.723;RPB=0.89947;MQB=1;MQSB=1;BQB=0.0866083;MQ0F=0;ICB=0.833311;HOB=0.0120321;AC=5;AN=8;DP4=846,706,66,56;MQ=60;ANN=G|intergenic_region|MODIFIER|evm.TU.chr9.1043-evm.TU.chr9.1044|evm.TU.chr9.1043-evm.TU.chr9.1044|intergenic_region|evm.TU.chr9.1043-evm.TU.chr9.1044|||n.99668723T>G||||||	GT:PL:DP	0/1:131,0,152:11	0/0:0,33,255:11	1/1:255,36,0:12	1/1:255,30,0:10
chr9	99668804	.	C	T	999.0	.	DP=1897;VDB=0.19438;SGB=198.265;RPB=0.951941;MQB=1;MQSB=1;BQB=0.0215038;MQ0F=0;ICB=0.833311;HOB=0.0120321;AC=5;AN=8;DP4=916,698,63,55;MQ=60;ANN=T|intergenic_region|MODIFIER|evm.TU.chr9.1043-evm.TU.chr9.1044|evm.TU.chr9.1043-evm.TU.chr9.1044|intergenic_region|evm.TU.chr9.1043-evm.TU.chr9.1044|||n.99668804C>T||||||	GT:PL:DP	0/1:113,0,107:8	0/0:0,51,255:17	1/1:255,39,0:13	1/1:255,33,0:11
chr9	99671074	.	A	T	999.0	.	DP=1468;VDB=0.203397;SGB=137.844;RPB=0.999791;MQB=0.999288;MQSB=0.99773;BQB=0.210073;MQ0F=0;ICB=0.797796;HOB=0.0129611;AC=5;AN=8;DP4=704,523,39,46;MQ=59;ANN=T|intergenic_region|MODIFIER|evm.TU.chr9.1043-evm.TU.chr9.1044|evm.TU.chr9.1043-evm.TU.chr9.1044|intergenic_region|evm.TU.chr9.1043-evm.TU.chr9.1044|||n.99671074A>T||||||	GT:PL:DP	0/1:111,0,85:7	0/0:0,27,230:9	1/1:234,24,0:8	1/1:227,24,0:8
chr10	4706312	.	A	G	999.0	.	DP=1436;VDB=0.612645;SGB=73.7739;RPB=0.99999;MQB=0.893681;MQSB=0.997632;BQB=0.0252912;MQ0F=0;ICB=0.695595;HOB=0.0159514;AC=5;AN=6;DP4=476,412,26,22;MQ=59;ANN=G|intergenic_region|MODIFIER|evm.TU.chr10.66-evm.TU.chr10.67|evm.TU.chr10.66-evm.TU.chr10.67|intergenic_region|evm.TU.chr10.66-evm.TU.chr10.67|||n.4706312A>G||||||	GT:PL:DP	0/1:80,6,0:2	1/1:255,27,0:9	1/1:185,18,0:6	./.:.:.
chr10	14241750	.	T	C	999.0	.	DP=1943;VDB=1.97084e-08;SGB=91.0499;RPB=3.51779e-20;MQB=1.55125e-08;MQSB=0.162887;BQB=0.00250811;MQ0F=0.167782;ICB=0.765324;HOB=0.0206313;AC=5;AN=8;DP4=754,759,117,133;MQ=40;ANN=C|intergenic_region|MODIFIER|evm.TU.chr10.163-evm.TU.chr10.164|evm.TU.chr10.163-evm.TU.chr10.164|intergenic_region|evm.TU.chr10.163-evm.TU.chr10.164|||n.14241750T>C||||||	GT:PL:DP	0/1:150,0,81:14	0/0:0,36,233:12	1/1:239,16,0:14	1/1:255,21,0:16
chr10	19542064	.	G	A	999.0	.	DP=1596;VDB=0.225864;SGB=87.7465;RPB=0.730352;MQB=1;MQSB=1;BQB=0.998468;MQ0F=0;ICB=0.910421;HOB=0.00948139;AC=5;AN=8;DP4=681,677,56,37;MQ=60;ANN=A|intron_variant|MODIFIER|evm.TU.chr10.182|evm.TU.chr10.182|transcript|evm.model.chr10.182|protein_coding|8/15|c.2383+95C>T||||||	GT:PL:DP	1/1:188,24,0:8	0/1:56,0,141:6	1/1:195,21,0:7	0/0:0,24,215:8
chr10	19544105	.	G	T	999.0	.	DP=1681;VDB=0.275153;SGB=106.634;RPB=0.539821;MQB=1;MQSB=1;BQB=0.0182511;MQ0F=0;ICB=0.759493;HOB=0.0139599;AC=5;AN=8;DP4=786,673,32,38;MQ=60;ANN=T|intron_variant|MODIFIER|evm.TU.chr10.182|evm.TU.chr10.182|transcript|evm.model.chr10.182|protein_coding|5/15|c.2157+962C>A||||||	GT:PL:DP	1/1:255,36,0:12	0/1:160,15,0:5	1/1:243,24,0:8	0/0:0,21,205:7
chr10	19544269	.	G	A	999.0	.	DP=1634;VDB=0.335321;SGB=109.397;RPB=0.369032;MQB=0.999506;MQSB=0.998437;BQB=0.465845;MQ0F=0;ICB=0.779664;HOB=0.0135032;AC=5;AN=8;DP4=758,654,47,30;MQ=59;ANN=A|intron_variant|MODIFIER|evm.TU.chr10.182|evm.TU.chr10.182|transcript|evm.model.chr10.182|protein_coding|5/15|c.2157+798C>T||||||	GT:PL:DP	1/1:255,36,0:12	0/1:128,0,105:9	1/1:236,21,0:7	0/0:0,39,255:13
chr10	19544919	.	G	A	999.0	.	DP=1584;VDB=0.135141;SGB=69.7137;RPB=0.312716;MQB=1;MQSB=1;BQB=0.347517;MQ0F=0;ICB=0.895341;HOB=0.0100243;AC=5;AN=8;DP4=778,593,47,38;MQ=60;ANN=A|intron_variant|MODIFIER|evm.TU.chr10.182|evm.TU.chr10.182|transcript|evm.model.chr10.182|protein_coding|5/15|c.2157+148C>T||||||	GT:PL:DP	1/1:255,36,0:12	0/1:59,0,88:5	1/1:180,21,0:7	0/0:0,39,255:13
chr10	19545150	.	A	C	999.0	.	DP=1591;VDB=0.228068;SGB=106.638;RPB=0.228057;MQB=0.999947;MQSB=0.998952;BQB=0.612471;MQ0F=0;ICB=0.759493;HOB=0.0139599;AC=5;AN=8;DP4=683,685,34,36;MQ=59;ANN=C|missense_variant|MODERATE|evm.TU.chr10.182|evm.TU.chr10.182|transcript|evm.model.chr10.182|protein_coding|5/16|c.2074T>G|p.Lys692Glu|2074/3183|2074/3183|692/1060||WARNING_REF_DOES_NOT_MATCH_GENOME	GT:PL:DP	1/1:255,36,0:12	0/1:31,0,54:2	1/1:212,21,0:7	0/0:0,39,255:13
chr10	19545347	.	C	T	999.0	.	DP=1591;VDB=0.937902;SGB=121.946;RPB=0.805573;MQB=0.999942;MQSB=0.999217;BQB=0.893609;MQ0F=0;ICB=0.761635;HOB=0.0141859;AC=5;AN=8;DP4=774,580,44,31;MQ=59;ANN=T|intron_variant|MODIFIER|evm.TU.chr10.182|evm.TU.chr10.182|transcript|evm.model.chr10.182|protein_coding|4/15|c.2069-192G>A||||||	GT:PL:DP	1/1:255,33,0:11	0/1:170,0,168:12	1/1:249,30,0:10	0/0:0,27,255:9
chr10	19546401	.	T	G	999.0	.	DP=1449;VDB=0.358123;SGB=107.856;RPB=0.992588;MQB=0.998899;MQSB=0.980094;BQB=0.960823;MQ0F=0;ICB=0.690527;HOB=0.015086;AC=5;AN=8;DP4=572,594,34,32;MQ=59;ANN=G|intron_variant|MODIFIER|evm.TU.chr10.182|evm.TU.chr10.182|transcript|evm.model.chr10.182|protein_coding|4/15|c.2068+977A>C||||||	GT:PL:DP	1/1:255,36,0:12	0/1:190,0,82:8	1/1:254,30,0:10	0/0:0,24,225:8
chr10	19546901	.	G	T	999.0	.	DP=1669;VDB=0.98625;SGB=88.8043;RPB=0.589146;MQB=0.997052;MQSB=0.999839;BQB=0.536165;MQ0F=0.00239664;ICB=0.780113;HOB=0.0135439;AC=5;AN=8;DP4=764,689,35,33;MQ=59;ANN=T|intron_variant|MODIFIER|evm.TU.chr10.182|evm.TU.chr10.182|transcript|evm.model.chr10.182|protein_coding|4/15|c.2068+477C>A||||||	GT:PL:DP	1/1:255,42,0:14	0/1:128,0,126:9	1/1:236,27,0:9	0/0:0,27,255:9
chr10	19546915	.	G	C	999.0	.	DP=1634;VDB=0.770632;SGB=87.6014;RPB=0.2185;MQB=0.981194;MQSB=0.999027;BQB=0.833516;MQ0F=0.000611995;ICB=0.800174;HOB=0.0131447;AC=5;AN=8;DP4=722,699,37,38;MQ=59;ANN=C|intron_variant|MODIFIER|evm.TU.chr10.182|evm.TU.chr10.182|transcript|evm.model.chr10.182|protein_coding|4/15|c.2068+463C>G||||||	GT:PL:DP	1/1:255,36,0:12	0/1:101,0,149:9	1/1:255,30,0:10	0/0:0,27,243:9
chr10	19547302	.	A	G	999.0	.	DP=1653;VDB=0.00667022;SGB=113.821;RPB=0.93977;MQB=0.999794;MQSB=0.997162;BQB=0.875635;MQ0F=0;ICB=0.758255;HOB=0.0138272;AC=5;AN=8;DP4=830,592,45,28;MQ=59;ANN=G|intron_variant|MODIFIER|evm.TU.chr10.182|evm.TU.chr10.182|transcript|evm.model.chr10.182|protein_coding|4/15|c.2068+76T>C||||||	GT:PL:DP	1/1:185,18,0:6	0/1:176,0,118:12	1/1:245,27,0:9	0/0:0,27,255:9
chr10	19548604	.	C	A	999.0	.	DP=1562;VDB=0.0553592;SGB=87.4415;RPB=0.980304;MQB=0.999916;MQSB=0.999042;BQB=0.876448;MQ0F=0;ICB=0.922261;HOB=0.00888871;AC=5;AN=8;DP4=677,604,56,43;MQ=59;ANN=A|intron_variant|MODIFIER|evm.TU.chr10.182|evm.TU.chr10.182|transcript|evm.model.chr10.182|protein_coding|2/15|c.1647-76G>T||||||	GT:PL:DP	1/1:242,24,0:8	0/1:173,0,46:9	1/1:255,33,0:11	0/0:0,30,255:10
chr10	19553687	.	G	A	999.0	.	DP=1597;VDB=0.21298;SGB=130.04;RPB=0.0872551;MQB=0.999764;MQSB=0.999965;BQB=0.66905;MQ0F=0;ICB=0.75785;HOB=0.0137834;AC=5;AN=8;DP4=754,616,36,42;MQ=59;ANN=A|synonymous_variant|LOW|evm.TU.chr10.182|evm.TU.chr10.182|transcript|evm.model.chr10.182|protein_coding|2/16|c.1556C>T|p.Phe519Phe|1556/3183|1556/3183|519/1060||WARNING_REF_DOES_NOT_MATCH_GENOME	GT:PL:DP	1/1:255,45,0:15	0/1:156,0,134:10	1/1:185,18,0:6	0/0:0,36,255:12
chr10	23886538	.	C	T	717.0	.	DP=1851;VDB=0.0983062;SGB=118.952;RPB=0.403848;MQB=0.999588;MQSB=1;BQB=0;MQ0F=0.000540249;ICB=0.844841;HOB=0.0138787;AC=7;AN=8;DP4=727,726,76,85;MQ=59;ANN=T|intergenic_region|MODIFIER|evm.TU.chr10.206-evm.TU.chr10.207|evm.TU.chr10.206-evm.TU.chr10.207|intergenic_region|evm.TU.chr10.206-evm.TU.chr10.207|||n.23886538C>T||||||	GT:PL:DP	1/1:117,24,0:8	1/1:78,24,0:8	0/1:33,0,106:9	1/1:78,24,0:8
chr10	28939801	.	G	A	999.0	.	DP=1818;VDB=0.736077;SGB=18.1069;RPB=0.332191;MQB=4.92355e-34;MQSB=0.554973;BQB=0.00227677;MQ0F=0.0286029;ICB=0.977093;HOB=0.0050457;AC=5;AN=8;DP4=792,734,68,64;MQ=49;ANN=A|intergenic_region|MODIFIER|evm.TU.chr10.247-evm.TU.chr10.248|evm.TU.chr10.247-evm.TU.chr10.248|intergenic_region|evm.TU.chr10.247-evm.TU.chr10.248|||n.28939801G>A||||||	GT:PL:DP	1/1:199,24,0:8	1/1:120,18,0:6	0/1:126,0,125:9	0/0:0,18,161:6
chr10	28986069	.	A	G	999.0	.	DP=1736;VDB=0.756235;SGB=168.07;RPB=0.999338;MQB=0.749774;MQSB=0.99985;BQB=2.12678e-06;MQ0F=0;ICB=0.777908;HOB=0.013342;AC=5;AN=8;DP4=825,670,58,40;MQ=59;ANN=G|intergenic_region|MODIFIER|evm.TU.chr10.247-evm.TU.chr10.248|evm.TU.chr10.247-evm.TU.chr10.248|intergenic_region|evm.TU.chr10.247-evm.TU.chr10.248|||n.28986069A>G||||||	GT:PL:DP	1/1:215,24,0:8	1/1:255,45,0:15	0/1:182,0,97:12	0/0:0,18,182:6
chr10	28987672	.	C	G	999.0	.	DP=1831;VDB=0.550491;SGB=154.639;RPB=0.339335;MQB=2.71114e-13;MQSB=0.705932;BQB=0.354286;MQ0F=0.0076461;ICB=0.816771;HOB=0.0125531;AC=5;AN=8;DP4=866,636,49,50;MQ=57;ANN=G|intergenic_region|MODIFIER|evm.TU.chr10.247-evm.TU.chr10.248|evm.TU.chr10.247-evm.TU.chr10.248|intergenic_region|evm.TU.chr10.247-evm.TU.chr10.248|||n.28987672C>G||||||	GT:PL:DP	1/1:216,24,0:8	1/1:255,30,0:10	0/1:177,0,95:10	0/0:0,27,243:9
chr10	33651921	.	T	G	999.0	.	DP=1476;VDB=0.342203;SGB=123.02;RPB=0.443026;MQB=0.998609;MQSB=0.973028;BQB=0.120261;MQ0F=0.000677507;ICB=0.637142;HOB=0.015675;AC=5;AN=8;DP4=632,639,26,37;MQ=59;ANN=G|intergenic_region|MODIFIER|evm.TU.chr10.269-evm.TU.chr10.270|evm.TU.chr10.269-evm.TU.chr10.270|intergenic_region|evm.TU.chr10.269-evm.TU.chr10.270|||n.33651921T>G||||||	GT:PL:DP	0/0:0,24,227:8	1/1:201,21,0:7	1/1:154,21,0:7	0/1:53,0,79:5
chr10	35740785	.	T	A	999.0	.	DP=1283;VDB=1.75231e-06;SGB=-75.4159;RPB=2.68969e-09;MQB=2.40072e-40;MQSB=0.591026;BQB=0.0262452;MQ0F=0.00779423;ICB=0.998766;HOB=0.00129673;AC=4;AN=6;DP4=589,489,1,88;MQ=47;ANN=A|intergenic_region|MODIFIER|evm.TU.chr10.269-evm.TU.chr10.270|evm.TU.chr10.269-evm.TU.chr10.270|intergenic_region|evm.TU.chr10.269-evm.TU.chr10.270|||n.35740785T>A||||||	GT:PL:DP	1/1:88,15,0:5	0/0:0,27,244:9	1/1:92,12,0:4	./.:.:.
chr10	38378841	.	T	C	999.0	.	DP=1911;VDB=0.162163;SGB=187.318;RPB=0.571835;MQB=1;MQSB=1;BQB=0.774561;MQ0F=0;ICB=0.675042;HOB=0.0188244;AC=7;AN=8;DP4=944,661,68,60;MQ=60;ANN=C|intergenic_region|MODIFIER|evm.TU.chr10.290-evm.TU.chr10.291|evm.TU.chr10.290-evm.TU.chr10.291|intergenic_region|evm.TU.chr10.290-evm.TU.chr10.291|||n.38378841T>C||||||	GT:PL:DP	1/1:255,42,0:14	1/1:182,18,0:6	1/1:255,57,0:19	0/1:168,0,81:8
chr10	38386077	.	G	T	999.0	.	DP=1801;VDB=0.246238;SGB=128.439;RPB=0.998763;MQB=0.988007;MQSB=0.995918;BQB=0.0174807;MQ0F=0;ICB=0.500392;HOB=0.0221526;AC=6;AN=8;DP4=799,753,41,42;MQ=59;ANN=T|intergenic_region|MODIFIER|evm.TU.chr10.290-evm.TU.chr10.291|evm.TU.chr10.290-evm.TU.chr10.291|intergenic_region|evm.TU.chr10.290-evm.TU.chr10.291|||n.38386077G>T||||||	GT:PL:DP	1/1:255,30,0:10	1/1:234,27,0:9	1/1:255,33,0:11	0/0:0,18,221:6
chr10	38387476	.	T	A	999.0	.	DP=1680;VDB=0.61074;SGB=168.863;RPB=0.503975;MQB=0.999938;MQSB=0.998685;BQB=0.271682;MQ0F=0;ICB=0.500769;HOB=0.0222316;AC=6;AN=8;DP4=846,617,54,41;MQ=59;ANN=A|intergenic_region|MODIFIER|evm.TU.chr10.290-evm.TU.chr10.291|evm.TU.chr10.290-evm.TU.chr10.291|intergenic_region|evm.TU.chr10.290-evm.TU.chr10.291|||n.38387476T>A||||||	GT:PL:DP	1/1:255,30,0:10	1/1:195,21,0:7	1/1:218,27,0:9	0/0:0,27,243:9
chr10	38391848	.	G	A	999.0	.	DP=1560;VDB=0.400946;SGB=116.513;RPB=0.193113;MQB=0.999911;MQSB=0.999021;BQB=0.999318;MQ0F=0;ICB=0.921658;HOB=0.00888889;AC=5;AN=8;DP4=618,671,48,59;MQ=59;ANN=A|intergenic_region|MODIFIER|evm.TU.chr10.290-evm.TU.chr10.291|evm.TU.chr10.290-evm.TU.chr10.291|intergenic_region|evm.TU.chr10.290-evm.TU.chr10.291|||n.38391848G>A||||||	GT:PL:DP	1/1:255,42,0:14	0/1:133,0,74:7	1/1:255,39,0:13	0/0:0,30,255:10
chr10	38404943	.	G	A	999.0	.	DP=1856;VDB=0.121036;SGB=194.079;RPB=0.991441;MQB=0.999735;MQSB=0.999967;BQB=0.966577;MQ0F=0;ICB=0.833827;HOB=0.0120605;AC=5;AN=8;DP4=848,716,72,44;MQ=59;ANN=A|intergenic_region|MODIFIER|evm.TU.chr10.290-evm.TU.chr10.291|evm.TU.chr10.290-evm.TU.chr10.291|intergenic_region|evm.TU.chr10.290-evm.TU.chr10.291|||n.38404943G>A||||||	GT:PL:DP	1/1:255,45,0:15	1/1:255,36,0:12	0/1:211,0,209:15	0/0:0,42,255:14
chr10	43714798	.	T	C	999.0	.	DP=1997;VDB=0.335058;SGB=180.272;RPB=0.848496;MQB=0.480178;MQSB=8.67606e-05;BQB=0.011639;MQ0F=0.0686029;ICB=0.96937;HOB=0.00576139;AC=5;AN=8;DP4=936,706,93,74;MQ=47;ANN=C|intron_variant|MODIFIER|evm.TU.chr10.300|evm.TU.chr10.300|transcript|evm.model.chr10.300|protein_coding|21/37|c.2192-847T>C||||||	GT:PL:DP	1/1:255,36,0:16	0/1:70,0,173:10	1/1:223,21,0:7	0/0:0,30,253:10
chr10	43714812	.	C	T	999.0	.	DP=2021;VDB=0.383256;SGB=73.8947;RPB=0.19173;MQB=9.41693e-08;MQSB=0.000107991;BQB=0.00098457;MQ0F=0.065809;ICB=0.96937;HOB=0.00576139;AC=5;AN=8;DP4=917,757,110,77;MQ=46;ANN=T|intron_variant|MODIFIER|evm.TU.chr10.300|evm.TU.chr10.300|transcript|evm.model.chr10.300|protein_coding|21/37|c.2192-833C>T||||||	GT:PL:DP	1/1:255,33,0:15	0/1:70,0,173:10	1/1:223,24,0:8	0/0:0,27,240:9
chr10	43714829	.	T	C	999.0	.	DP=2077;VDB=0.0360655;SGB=-11.4221;RPB=0.00644554;MQB=6.74814e-23;MQSB=0.000228232;BQB=0.523018;MQ0F=0.0635532;ICB=0.977566;HOB=0.00501214;AC=5;AN=8;DP4=846,759,141,71;MQ=45;ANN=C|intron_variant|MODIFIER|evm.TU.chr10.300|evm.TU.chr10.300|transcript|evm.model.chr10.300|protein_coding|21/37|c.2192-816T>C||||||	GT:PL:DP	1/1:255,33,0:15	0/1:67,0,190:11	1/1:244,24,0:8	0/0:0,27,227:9
chr10	43714831	.	C	G	999.0	.	DP=2091;VDB=0.00331261;SGB=138.875;RPB=0.388092;MQB=3.19513e-07;MQSB=0.00199393;BQB=0.374684;MQ0F=0.0636059;ICB=0.961752;HOB=0.00640416;AC=5;AN=8;DP4=929,775,95,68;MQ=45;ANN=G|intron_variant|MODIFIER|evm.TU.chr10.300|evm.TU.chr10.300|transcript|evm.model.chr10.300|protein_coding|21/37|c.2192-814C>G||||||	GT:PL:DP	1/1:255,27,0:16	0/1:67,0,190:11	1/1:244,24,0:8	0/0:0,27,219:9
chr10	43818492	.	G	A	999.0	.	DP=1489;VDB=0.526139;SGB=131.28;RPB=0.20595;MQB=0.999693;MQSB=0.999994;BQB=0.694732;MQ0F=0;ICB=0.837021;HOB=0.0122314;AC=5;AN=8;DP4=619,648,32,56;MQ=59;ANN=A|intron_variant|MODIFIER|evm.TU.chr10.301|evm.TU.chr10.301|transcript|evm.model.chr10.301|protein_coding|2/3|c.419-693C>T||||||	GT:PL:DP	0/1:146,0,78:9	0/0:0,24,215:8	1/1:163,18,0:6	1/1:255,36,0:12
chr10	43819048	.	C	G	999.0	.	DP=1711;VDB=0.476298;SGB=120.554;RPB=0.87666;MQB=0.999724;MQSB=0.997338;BQB=0.82678;MQ0F=0.000584454;ICB=0.91103;HOB=0.00948584;AC=5;AN=8;DP4=857,588,60,43;MQ=59;ANN=G|intron_variant|MODIFIER|evm.TU.chr10.301|evm.TU.chr10.301|transcript|evm.model.chr10.301|protein_coding|2/3|c.419-1249G>C||||||	GT:PL:DP	0/1:133,0,48:7	0/0:0,15,152:5	1/1:227,18,0:6	1/1:243,24,0:8
chr10	43819364	.	A	G	999.0	.	DP=1712;VDB=0.116771;SGB=145.551;RPB=0.564143;MQB=0.999927;MQSB=0.998767;BQB=0.561567;MQ0F=0;ICB=0.851579;HOB=0.0116291;AC=5;AN=8;DP4=781,632,62,43;MQ=59;ANN=G|intron_variant|MODIFIER|evm.TU.chr10.301|evm.TU.chr10.301|transcript|evm.model.chr10.301|protein_coding|2/3|c.419-1565T>C||||||	GT:PL:DP	0/1:48,0,130:7	0/0:0,18,191:6	1/1:255,27,0:9	1/1:255,39,0:13
chr10	43819459	.	A	G	999.0	.	DP=1640;VDB=0.468816;SGB=137.898;RPB=0.282185;MQB=0.999252;MQSB=0.998867;BQB=0.158862;MQ0F=0;ICB=0.922261;HOB=0.00888871;AC=5;AN=8;DP4=701,665,52,60;MQ=59;ANN=G|intron_variant|MODIFIER|evm.TU.chr10.301|evm.TU.chr10.301|transcript|evm.model.chr10.301|protein_coding|2/3|c.419-1660T>C||||||	GT:PL:DP	0/1:87,0,77:6	0/0:0,24,223:8	1/1:225,24,0:8	1/1:255,36,0:12
chr10	43819463	.	G	A	999.0	.	DP=1655;VDB=0.386436;SGB=140.076;RPB=0.888014;MQB=0.999917;MQSB=0.999061;BQB=0.900843;MQ0F=0;ICB=0.922261;HOB=0.00888871;AC=5;AN=8;DP4=716,655,53,60;MQ=59;ANN=A|intron_variant|MODIFIER|evm.TU.chr10.301|evm.TU.chr10.301|transcript|evm.model.chr10.301|protein_coding|2/3|c.419-1664C>T||||||	GT:PL:DP	0/1:84,0,96:7	0/0:0,27,245:9	1/1:225,24,0:8	1/1:255,39,0:13
chr10	43821254	.	G	T	999.0	.	DP=1611;VDB=0.965235;SGB=95.9302;RPB=0.658322;MQB=1;MQSB=1;BQB=0.03045;MQ0F=0;ICB=0.782421;HOB=0.0137506;AC=5;AN=8;DP4=699,651,35,38;MQ=60;ANN=T|intron_variant|MODIFIER|evm.TU.chr10.301|evm.TU.chr10.301|transcript|evm.model.chr10.301|protein_coding|2/3|c.419-3455C>A||||||	GT:PL:DP	0/1:77,0,87:6	0/0:0,21,255:7	1/1:255,36,0:12	1/1:255,27,0:9
chr10	43828198	.	C	G	999.0	.	DP=1767;VDB=0.14066;SGB=136.007;RPB=0.966216;MQB=0.999927;MQSB=0.998687;BQB=0.718825;MQ0F=0;ICB=0.920465;HOB=0.0088882;AC=5;AN=8;DP4=848,612,62,49;MQ=59;ANN=G|intron_variant|MODIFIER|evm.TU.chr10.301|evm.TU.chr10.301|transcript|evm.model.chr10.301|protein_coding|2/3|c.418+233G>C||||||	GT:PL:DP	1/1:199,24,0:8	0/0:0,33,255:11	1/1:255,39,0:13	0/1:146,0,164:14
chr10	43905305	.	C	T	999.0	.	DP=2021;VDB=0.695242;SGB=22.8957;RPB=0.196245;MQB=4.25499e-11;MQSB=4.40332e-08;BQB=0.070777;MQ0F=0.0856012;ICB=0.894755;HOB=0.0100138;AC=5;AN=8;DP4=970,709,114,49;MQ=38;ANN=T|intergenic_region|MODIFIER|evm.TU.chr10.304-evm.TU.chr10.305|evm.TU.chr10.304-evm.TU.chr10.305|intergenic_region|evm.TU.chr10.304-evm.TU.chr10.305|||n.43905305C>T||||||	GT:PL:DP	0/1:164,0,104:11	0/0:0,20,214:10	1/1:232,24,0:8	1/1:148,15,0:5
chr10	44106223	.	C	T	999.0	.	DP=1705;VDB=0.202905;SGB=60.526;RPB=0.501777;MQB=0.149682;MQSB=0.864173;BQB=0.272549;MQ0F=0.00175953;ICB=0.688993;HOB=0.0148169;AC=5;AN=8;DP4=781,693,28,25;MQ=59;ANN=T|intron_variant|MODIFIER|evm.TU.chr10.307|evm.TU.chr10.307|transcript|evm.model.chr10.307|protein_coding|8/13|c.1026-1015C>T||||||	GT:PL:DP	0/1:152,0,82:8	0/0:0,36,255:12	1/1:185,18,0:6	1/1:185,18,0:6
chr10	44137805	.	A	C	500.0	.	DP=2776;VDB=0.286389;SGB=18.8455;RPB=0.990532;MQB=1.77154e-08;MQSB=0;BQB=0.430958;MQ0F=0.488833;ICB=0.575751;HOB=0.0159184;AC=5;AN=8;DP4=636,1939,24,18;MQ=28;ANN=C|intron_variant|MODIFIER|evm.TU.chr10.308|evm.TU.chr10.308|transcript|evm.model.chr10.308|protein_coding|2/2|c.789-187T>G||||||	GT:PL:DP	0/1:127,0,134:23	0/0:0,81,156:27	1/1:70,24,0:20	1/1:120,33,0:32
chr10	47797364	.	C	T	999.0	.	DP=1500;VDB=0.74432;SGB=175.636;RPB=0.252378;MQB=1;MQSB=1;BQB=0.000148471;MQ0F=0;ICB=0.869731;HOB=0.0111983;AC=5;AN=8;DP4=684,558,56,59;MQ=60;ANN=T|intergenic_region|MODIFIER|evm.TU.chr10.357-evm.TU.chr10.358|evm.TU.chr10.357-evm.TU.chr10.358|intergenic_region|evm.TU.chr10.357-evm.TU.chr10.358|||n.47797364C>T||||||	GT:PL:DP	1/1:255,39,0:13	1/1:255,30,0:10	0/1:211,0,133:15	0/0:0,12,129:4
chr10	47800985	.	G	A	999.0	.	DP=1636;VDB=0.661881;SGB=141.943;RPB=0.996253;MQB=0.997586;MQSB=0.97455;BQB=0.000407784;MQ0F=0;ICB=0.816771;HOB=0.0125531;AC=5;AN=8;DP4=808,580,59,33;MQ=59;ANN=A|intergenic_region|MODIFIER|evm.TU.chr10.357-evm.TU.chr10.358|evm.TU.chr10.357-evm.TU.chr10.358|intergenic_region|evm.TU.chr10.357-evm.TU.chr10.358|||n.47800985G>A||||||	GT:PL:DP	1/1:195,21,0:7	1/1:255,27,0:9	0/1:147,0,150:13	0/0:0,21,207:7
chr10	59589507	.	A	G	999.0	.	DP=1769;VDB=0.226553;SGB=181.158;RPB=0.803578;MQB=1;MQSB=1;BQB=0.948106;MQ0F=0;ICB=0.998733;HOB=0.00124325;AC=5;AN=8;DP4=803,634,100,79;MQ=60;ANN=G|intron_variant|MODIFIER|evm.TU.chr10.405|evm.TU.chr10.405|transcript|evm.model.chr10.405|protein_coding|22/79|c.3168+338T>C||||||	GT:PL:DP	0/1:118,0,56:6	1/1:245,27,0:9	1/1:177,21,0:7	0/0:0,24,200:8
chr10	70219741	.	C	A	999.0	.	DP=1342;VDB=0.000303706;SGB=-72.9838;RPB=3.37056e-11;MQB=1.17209e-11;MQSB=0.0185809;BQB=0.314368;MQ0F=0.108048;ICB=0.970904;HOB=0.00567901;AC=4;AN=8;DP4=136,87,543,512;MQ=29;ANN=A|intron_variant|MODIFIER|evm.TU.chr10.478|evm.TU.chr10.478|transcript|evm.model.chr10.478|protein_coding|10/26|c.1194-4777C>A||||||	GT:PL:DP	1/1:70,9,0:3	0/0:0,16,167:9	1/1:138,24,0:8	0/0:0,27,201:9
chr10	70219743	.	T	C	999.0	.	DP=1327;VDB=0.00039046;SGB=-67.5714;RPB=6.56458e-11;MQB=6.16815e-21;MQSB=0.104736;BQB=0.706176;MQ0F=0.109269;ICB=0.933255;HOB=0.00828642;AC=4;AN=8;DP4=134,73,552,529;MQ=29;ANN=C|intron_variant|MODIFIER|evm.TU.chr10.478|evm.TU.chr10.478|transcript|evm.model.chr10.478|protein_coding|10/26|c.1194-4775T>C||||||	GT:PL:DP	1/1:70,9,0:3	0/0:0,16,167:9	1/1:166,27,0:9	0/0:0,27,201:9
chr10	70219744	.	G	A	999.0	.	DP=1337;VDB=0.000417957;SGB=-74.3326;RPB=1.39154e-08;MQB=6.92478e-16;MQSB=0.0754555;BQB=0.277434;MQ0F=0.108452;ICB=0.978039;HOB=0.00497778;AC=4;AN=8;DP4=145,88,541,507;MQ=29;ANN=A|intron_variant|MODIFIER|evm.TU.chr10.478|evm.TU.chr10.478|transcript|evm.model.chr10.478|protein_coding|10/26|c.1194-4774G>A||||||	GT:PL:DP	1/1:70,9,0:3	0/0:0,16,167:9	1/1:166,27,0:9	0/0:0,27,201:9
chr10	77025234	.	G	A	999.0	.	DP=1693;VDB=0.540283;SGB=196.547;RPB=0.959756;MQB=0.9997;MQSB=0.999989;BQB=0.102882;MQ0F=0.000590667;ICB=0.778778;HOB=0.0134222;AC=5;AN=8;DP4=672,750,52,57;MQ=59;ANN=A|intergenic_region|MODIFIER|evm.TU.chr10.558-evm.TU.chr10.559|evm.TU.chr10.558-evm.TU.chr10.559|intergenic_region|evm.TU.chr10.558-evm.TU.chr10.559|||n.77025234G>A||||||	GT:PL:DP	1/1:255,30,0:10	0/1:138,0,82:8	0/0:0,6,74:2	1/1:255,33,0:11
chr10	83311096	.	T	C	999.0	.	DP=1490;VDB=0.316387;SGB=141.04;RPB=0.953914;MQB=0.983413;MQSB=0.996419;BQB=0.193883;MQ0F=0;ICB=0.691807;HOB=0.0153081;AC=5;AN=8;DP4=706,560,38,37;MQ=59;ANN=C|intergenic_region|MODIFIER|evm.TU.chr10.586-evm.TU.chr10.587|evm.TU.chr10.586-evm.TU.chr10.587|intergenic_region|evm.TU.chr10.586-evm.TU.chr10.587|||n.83311096T>C||||||	GT:PL:DP	0/1:114,0,50:6	0/0:0,24,225:8	1/1:179,18,0:6	1/1:217,24,0:8
chr10	83311869	.	C	T	999.0	.	DP=1514;VDB=0.954347;SGB=79.2496;RPB=0.880791;MQB=0.999947;MQSB=0.998598;BQB=0.353007;MQ0F=0;ICB=0.760338;HOB=0.0140496;AC=5;AN=8;DP4=739,576,38,26;MQ=59;ANN=T|intergenic_region|MODIFIER|evm.TU.chr10.586-evm.TU.chr10.587|evm.TU.chr10.586-evm.TU.chr10.587|intergenic_region|evm.TU.chr10.586-evm.TU.chr10.587|||n.83311869C>T||||||	GT:PL:DP	0/1:48,0,154:7	0/0:0,30,204:10	1/1:205,24,0:8	1/1:166,18,0:6
chr10	83312176	.	G	A	999.0	.	DP=1479;VDB=0.630893;SGB=123.013;RPB=0.834677;MQB=0.999932;MQSB=0.998728;BQB=0.000165061;MQ0F=0;ICB=0.761635;HOB=0.0141859;AC=5;AN=8;DP4=677,591,40,37;MQ=59;ANN=A|intergenic_region|MODIFIER|evm.TU.chr10.586-evm.TU.chr10.587|evm.TU.chr10.586-evm.TU.chr10.587|intergenic_region|evm.TU.chr10.586-evm.TU.chr10.587|||n.83312176G>A||||||	GT:PL:DP	0/1:179,0,127:11	0/0:0,18,205:6	1/1:185,18,0:6	1/1:255,33,0:11
chr10	83331470	.	T	A	999.0	.	DP=1427;VDB=0.000789598;SGB=137.635;RPB=0.346058;MQB=0.999881;MQSB=0.998987;BQB=0.559616;MQ0F=0;ICB=0.8307;HOB=0.0146347;AC=6;AN=8;DP4=628,545,62,59;MQ=59;ANN=A|intergenic_region|MODIFIER|evm.TU.chr10.586-evm.TU.chr10.587|evm.TU.chr10.586-evm.TU.chr10.587|intergenic_region|evm.TU.chr10.586-evm.TU.chr10.587|||n.83331470T>A||||||	GT:PL:DP	1/1:183,15,0:5	0/0:0,21,207:7	1/1:232,24,0:8	1/1:245,27,0:9
chr10	83340342	.	C	T	999.0	.	DP=1796;VDB=0.776405;SGB=119.937;RPB=0.947632;MQB=0.0207008;MQSB=0.52998;BQB=0.898991;MQ0F=0.000556793;ICB=0.607316;HOB=0.0157804;AC=5;AN=8;DP4=853,706,41,24;MQ=57;ANN=T|intergenic_region|MODIFIER|evm.TU.chr10.586-evm.TU.chr10.587|evm.TU.chr10.586-evm.TU.chr10.587|intergenic_region|evm.TU.chr10.586-evm.TU.chr10.587|||n.83340342C>T||||||	GT:PL:DP	1/1:227,24,0:8	0/0:0,30,255:10	0/1:133,0,132:9	1/1:216,30,0:10
chr10	83385093	.	T	C	999.0	.	DP=1302;VDB=0.965194;SGB=142.787;RPB=0.993834;MQB=0.999854;MQSB=0.99886;BQB=0.36137;MQ0F=0;ICB=0.814666;HOB=0.0154029;AC=6;AN=8;DP4=554,496,65,55;MQ=59;ANN=C|intergenic_region|MODIFIER|evm.TU.chr10.586-evm.TU.chr10.587|evm.TU.chr10.586-evm.TU.chr10.587|intergenic_region|evm.TU.chr10.586-evm.TU.chr10.587|||n.83385093T>C||||||	GT:PL:DP	1/1:143,18,0:6	0/0:0,24,219:8	1/1:188,24,0:8	1/1:170,21,0:7
chr10	87873450	.	G	A	955.0	.	DP=1610;VDB=0.301153;SGB=92.7258;RPB=0.879389;MQB=0.999967;MQSB=0.998838;BQB=0.00361956;MQ0F=0;ICB=0.505836;HOB=0.016447;AC=5;AN=8;DP4=734,661,25,19;MQ=59;ANN=A|intergenic_region|MODIFIER|evm.TU.chr10.618-evm.TU.chr10.619|evm.TU.chr10.618-evm.TU.chr10.619|intergenic_region|evm.TU.chr10.618-evm.TU.chr10.619|||n.87873450G>A||||||	GT:PL:DP	0/1:97,0,176:12	1/1:197,21,0:7	1/1:255,33,0:11	0/0:0,45,255:15
chr10	87933699	.	T	C	999.0	.	DP=1556;VDB=0.87842;SGB=130.703;RPB=0.99968;MQB=0.999937;MQSB=0.99897;BQB=0.174025;MQ0F=0;ICB=0.778341;HOB=0.013382;AC=5;AN=8;DP4=679,666,41,40;MQ=59;ANN=C|intergenic_region|MODIFIER|evm.TU.chr10.618-evm.TU.chr10.619|evm.TU.chr10.618-evm.TU.chr10.619|intergenic_region|evm.TU.chr10.618-evm.TU.chr10.619|||n.87933699T>C||||||	GT:PL:DP	0/1:81,0,139:8	1/1:255,36,0:12	1/1:205,27,0:9	0/0:0,9,91:3
chr10	87934682	.	G	C	999.0	.	DP=1728;VDB=0.126364;SGB=180.858;RPB=0.61753;MQB=0.99993;MQSB=0.998944;BQB=0.0792441;MQ0F=0;ICB=0.815298;HOB=0.0124558;AC=5;AN=8;DP4=768,691,53,53;MQ=59;ANN=C|intergenic_region|MODIFIER|evm.TU.chr10.618-evm.TU.chr10.619|evm.TU.chr10.618-evm.TU.chr10.619|intergenic_region|evm.TU.chr10.618-evm.TU.chr10.619|||n.87934682G>C||||||	GT:PL:DP	0/1:64,0,255:14	1/1:245,27,0:9	1/1:255,30,0:10	0/0:0,33,255:11
chr10	87941293	.	G	A	999.0	.	DP=1514;VDB=0.0225378;SGB=134.615;RPB=0.53966;MQB=0.999924;MQSB=0.999255;BQB=0.153474;MQ0F=0.000660502;ICB=0.800174;HOB=0.0131447;AC=5;AN=8;DP4=755,512,54,33;MQ=59;ANN=A|intergenic_region|MODIFIER|evm.TU.chr10.618-evm.TU.chr10.619|evm.TU.chr10.618-evm.TU.chr10.619|intergenic_region|evm.TU.chr10.618-evm.TU.chr10.619|||n.87941293G>A||||||	GT:PL:DP	0/1:58,0,228:12	1/1:236,27,0:9	1/1:171,18,0:6	0/0:0,30,255:10
chr10	87972970	.	G	A	999.0	.	DP=1947;VDB=0.116456;SGB=150.714;RPB=0.913942;MQB=0.997801;MQSB=0.999946;BQB=0.182406;MQ0F=0.000513611;ICB=0.895341;HOB=0.0100243;AC=5;AN=8;DP4=863,780,55,63;MQ=59;ANN=A|intergenic_region|MODIFIER|evm.TU.chr10.618-evm.TU.chr10.619|evm.TU.chr10.618-evm.TU.chr10.619|intergenic_region|evm.TU.chr10.618-evm.TU.chr10.619|||n.87972970G>A||||||	GT:PL:DP	1/1:255,39,0:13	0/1:19,0,135:6	1/1:228,21,0:7	0/0:0,48,255:16
chr11	12660849	.	C	T	999.0	.	DP=1907;VDB=4.09534e-16;SGB=99.351;RPB=4.61573e-07;MQB=3.82008e-07;MQSB=0.000339749;BQB=1.19704e-06;MQ0F=0.0335606;ICB=0.93207;HOB=0.0082963;AC=5;AN=8;DP4=857,771,44,65;MQ=49;ANN=T|intergenic_region|MODIFIER|evm.TU.chr11.30-evm.TU.chr11.31|evm.TU.chr11.30-evm.TU.chr11.31|intergenic_region|evm.TU.chr11.30-evm.TU.chr11.31|||n.12660849C>T||||||	GT:PL:DP	1/1:192,30,0:10	0/1:61,0,87:6	0/0:0,36,255:12	1/1:223,27,0:9
chr11	12660855	.	T	C	999.0	.	DP=1920;VDB=1.7233e-05;SGB=96.7564;RPB=2.16444e-05;MQB=8.5471e-12;MQSB=2.61018e-05;BQB=0.0190748;MQ0F=0.0354167;ICB=0.942829;HOB=0.00768499;AC=5;AN=8;DP4=842,761,63,64;MQ=48;ANN=C|intergenic_region|MODIFIER|evm.TU.chr11.30-evm.TU.chr11.31|evm.TU.chr11.30-evm.TU.chr11.31|intergenic_region|evm.TU.chr11.30-evm.TU.chr11.31|||n.12660855T>C||||||	GT:PL:DP	1/1:225,33,0:11	0/1:59,0,116:7	0/0:0,31,255:14	1/1:223,27,0:9
chr11	29808409	.	T	C	999.0	.	DP=1678;VDB=0.699966;SGB=200.711;RPB=0.525925;MQB=0.916782;MQSB=0;BQB=0.0314302;MQ0F=0;ICB=0.851031;HOB=0.0116049;AC=5;AN=8;DP4=747,634,64,60;MQ=49;ANN=C|intergenic_region|MODIFIER|evm.TU.chr11.92-evm.TU.chr11.93|evm.TU.chr11.92-evm.TU.chr11.93|intergenic_region|evm.TU.chr11.92-evm.TU.chr11.93|||n.29808409T>C||||||	GT:PL:DP	0/0:0,12,129:4	1/1:246,27,0:9	0/1:174,0,13:8	1/1:246,27,0:9
chr11	29808553	.	G	C	999.0	.	DP=1661;VDB=0.590167;SGB=177.237;RPB=0.988349;MQB=0.0326999;MQSB=1.72044e-06;BQB=0.036027;MQ0F=0;ICB=0.852132;HOB=0.0116532;AC=5;AN=8;DP4=775,624,67,44;MQ=48;ANN=C|intergenic_region|MODIFIER|evm.TU.chr11.92-evm.TU.chr11.93|evm.TU.chr11.92-evm.TU.chr11.93|intergenic_region|evm.TU.chr11.92-evm.TU.chr11.93|||n.29808553G>C||||||	GT:PL:DP	0/0:0,36,255:12	1/1:185,18,0:6	0/1:144,0,123:10	1/1:255,36,0:12
chr11	39817784	.	A	G	999.0	.	DP=1595;VDB=0;SGB=37.8098;RPB=3.66472e-06;MQB=0.833087;MQSB=0.551951;BQB=3.31799e-05;MQ0F=0.000626959;ICB=0.967722;HOB=0.00677422;AC=5;AN=8;DP4=694,493,73,57;MQ=59;ANN=G|intron_variant|MODIFIER|evm.TU.chr11.144|evm.TU.chr11.144|transcript|evm.model.chr11.144|protein_coding|3/41|c.393+3045A>G||||||WARNING_TRANSCRIPT_NO_START_CODON	GT:PL:DP	1/1:255,36,0:12	0/1:11,0,135:6	1/1:160,15,0:5	0/0:0,33,255:11
chr11	40495093	.	T	C	999.0	.	DP=1607;VDB=0.774831;SGB=129.308;RPB=0.779267;MQB=0.999657;MQSB=0.999926;BQB=0.966608;MQ0F=0;ICB=0.934454;HOB=0.00827485;AC=5;AN=8;DP4=764,581,61,51;MQ=59;ANN=C|intron_variant|MODIFIER|evm.TU.chr11.152|evm.TU.chr11.152|transcript|evm.model.chr11.152|protein_coding|6/16|c.844+2659A>G||||||	GT:PL:DP	1/1:255,27,0:9	0/0:0,21,207:7	0/1:156,0,133:10	1/1:231,30,0:10
chr11	40644113	.	C	T	999.0	.	DP=1673;VDB=0.538663;SGB=198.322;RPB=0.38812;MQB=1;MQSB=1;BQB=0.796008;MQ0F=0;ICB=0.963929;HOB=0.00631422;AC=5;AN=8;DP4=789,567,101,49;MQ=60;ANN=T|intergenic_region|MODIFIER|evm.TU.chr11.153-evm.TU.chr11.154|evm.TU.chr11.153-evm.TU.chr11.154|intergenic_region|evm.TU.chr11.153-evm.TU.chr11.154|||n.40644113C>T||||||	GT:PL:DP	1/1:255,54,0:18	0/0:0,15,149:5	0/1:152,0,131:11	1/1:255,36,0:12
chr11	40659427	.	C	T	999.0	.	DP=1850;VDB=0.620634;SGB=142.929;RPB=0.433967;MQB=0.287513;MQSB=0.45967;BQB=0.0815156;MQ0F=0.0151351;ICB=0.944581;HOB=0.00765306;AC=5;AN=8;DP4=781,759,65,61;MQ=58;ANN=T|intergenic_region|MODIFIER|evm.TU.chr11.153-evm.TU.chr11.154|evm.TU.chr11.153-evm.TU.chr11.154|intergenic_region|evm.TU.chr11.153-evm.TU.chr11.154|||n.40659427C>T||||||	GT:PL:DP	1/1:255,42,0:14	0/0:0,33,255:11	0/1:190,0,151:12	1/1:245,27,0:9
chr11	40670722	.	G	A	999.0	.	DP=1459;VDB=0.961923;SGB=142.575;RPB=0.414556;MQB=0.990634;MQSB=0.999911;BQB=0.817759;MQ0F=0;ICB=0.935668;HOB=0.0082615;AC=5;AN=8;DP4=669,499,61,56;MQ=59;ANN=A|intergenic_region|MODIFIER|evm.TU.chr11.153-evm.TU.chr11.154|evm.TU.chr11.153-evm.TU.chr11.154|intergenic_region|evm.TU.chr11.153-evm.TU.chr11.154|||n.40670722G>A||||||	GT:PL:DP	1/1:255,33,0:11	0/0:0,15,182:5	0/1:77,0,87:6	1/1:255,30,0:10
chr11	40824097	.	C	T	999.0	.	DP=2059;VDB=0.392567;SGB=126.006;RPB=0.786461;MQB=0.828233;MQSB=0.150272;BQB=0.187038;MQ0F=0.0412822;ICB=0.952166;HOB=0.00706948;AC=5;AN=8;DP4=960,802,76,54;MQ=51;ANN=T|intron_variant|MODIFIER|evm.TU.chr11.154|evm.TU.chr11.154|transcript|evm.model.chr11.154|protein_coding|1/1|c.618+12722G>A||||||	GT:PL:DP	1/1:183,24,0:8	0/0:0,45,255:15	0/1:100,0,179:11	1/1:255,36,0:12
chr11	50143121	.	A	G	999.0	.	DP=1723;VDB=0.49096;SGB=173.272;RPB=0.998186;MQB=0.999931;MQSB=0.999023;BQB=0.00168563;MQ0F=0;ICB=0.798263;HOB=0.0129975;AC=5;AN=8;DP4=712,735,59,44;MQ=59;ANN=G|intergenic_region|MODIFIER|evm.TU.chr11.197-evm.TU.chr11.198|evm.TU.chr11.197-evm.TU.chr11.198|intergenic_region|evm.TU.chr11.197-evm.TU.chr11.198|||n.50143121A>G||||||	GT:PL:DP	1/1:248,33,0:11	0/1:87,0,107:8	0/0:0,30,255:10	1/1:255,45,0:15
chr11	71347715	.	G	T	999.0	.	DP=1717;VDB=0.797097;SGB=177.375;RPB=0.943229;MQB=0.999334;MQSB=0.998805;BQB=0.00136632;MQ0F=0;ICB=0.816275;HOB=0.0125206;AC=5;AN=8;DP4=746,680,48,60;MQ=59;ANN=T|downstream_gene_variant|MODIFIER|evm.TU.chr11.282|evm.TU.chr11.282|transcript|evm.model.chr11.282|protein_coding||c.*1280C>A|||||1280|,T|intergenic_region|MODIFIER|evm.TU.chr11.281-evm.TU.chr11.282|evm.TU.chr11.281-evm.TU.chr11.282|inter…	GT:PL:DP	1/1:255,27,0:9	1/1:255,39,0:13	0/1:110,0,128:9	0/0:0,51,255:17
chr11	83372376	.	A	G	999.0	.	DP=1503;VDB=0.0682807;SGB=82.4387;RPB=0.693226;MQB=1;MQSB=1;BQB=0.176269;MQ0F=0;ICB=0.900814;HOB=0.0101085;AC=5;AN=8;DP4=679,575,49,33;MQ=60;ANN=G|intergenic_region|MODIFIER|evm.TU.chr11.336-evm.TU.chr11.337|evm.TU.chr11.336-evm.TU.chr11.337|intergenic_region|evm.TU.chr11.336-evm.TU.chr11.337|||n.83372376A>G||||||	GT:PL:DP	1/1:255,27,0:9	1/1:244,30,0:10	0/0:0,27,255:9	0/1:89,0,122:10
chr11	92748404	.	T	A	999.0	.	DP=1659;VDB=0.712373;SGB=151.342;RPB=0.959443;MQB=0.993176;MQSB=0.999588;BQB=0.550221;MQ0F=0;ICB=0.944581;HOB=0.00765306;AC=5;AN=8;DP4=763,604,77,54;MQ=59;ANN=A|intergenic_region|MODIFIER|evm.TU.chr11.384-evm.TU.chr11.385|evm.TU.chr11.384-evm.TU.chr11.385|intergenic_region|evm.TU.chr11.384-evm.TU.chr11.385|||n.92748404T>A||||||	GT:PL:DP	1/1:172,15,0:5	0/1:73,0,140:6	0/0:0,24,227:8	1/1:255,36,0:12
chr19	34750	.	A	G	999.0	.	DP=1756;VDB=0.510715;SGB=125.681;RPB=0.550361;MQB=0.993025;MQSB=0.999926;BQB=0.00198213;MQ0F=0;ICB=0.998776;HOB=0.00125303;AC=5;AN=8;DP4=828,610,78,76;MQ=59;ANN=G|intergenic_region|MODIFIER|CHR_START-evm.TU.chr19.1|CHR_START-evm.TU.chr19.1|intergenic_region|CHR_START-evm.TU.chr19.1|||n.34750A>G||||||	GT:PL:DP	1/1:255,33,0:11	1/1:255,45,0:15	0/1:76,0,178:10	0/0:0,27,241:9
chr19	431720	.	T	C	999.0	.	DP=1920;VDB=0.726536;SGB=135.564;RPB=0.749251;MQB=0.99994;MQSB=0.999191;BQB=0.999512;MQ0F=0;ICB=0.895341;HOB=0.0100243;AC=5;AN=8;DP4=776,847,64,49;MQ=59;ANN=C|intergenic_region|MODIFIER|evm.TU.chr19.4-evm.TU.chr19.5|evm.TU.chr19.4-evm.TU.chr19.5|intergenic_region|evm.TU.chr19.4-evm.TU.chr19.5|||n.431720T>C||||||	GT:PL:DP	1/1:227,21,0:7	1/1:255,27,0:9	0/1:177,0,121:12	0/0:0,33,255:11
chr19	435473	.	G	A	999.0	.	DP=1850;VDB=0.995472;SGB=129.68;RPB=0.755211;MQB=0.999739;MQSB=0.999998;BQB=0.0688227;MQ0F=0;ICB=0.919874;HOB=0.00888735;AC=5;AN=8;DP4=807,761,53,62;MQ=59;ANN=A|intergenic_region|MODIFIER|evm.TU.chr19.4-evm.TU.chr19.5|evm.TU.chr19.4-evm.TU.chr19.5|intergenic_region|evm.TU.chr19.4-evm.TU.chr19.5|||n.435473G>A||||||	GT:PL:DP	1/1:255,36,0:12	1/1:248,24,0:8	0/1:123,0,233:14	0/0:0,15,161:5
chr19	29722193	.	C	G	999.0	.	DP=1880;VDB=0.757143;SGB=129.63;RPB=0.982581;MQB=0.952484;MQSB=0.999931;BQB=0.014073;MQ0F=0;ICB=0.920465;HOB=0.0088882;AC=5;AN=8;DP4=923,694,65,50;MQ=59;ANN=G|intergenic_region|MODIFIER|evm.TU.chr19.206-evm.TU.chr19.207|evm.TU.chr19.206-evm.TU.chr19.207|intergenic_region|evm.TU.chr19.206-evm.TU.chr19.207|||n.29722193C>G||||||	GT:PL:DP	1/1:227,21,0:7	1/1:188,24,0:8	0/0:0,24,227:8	0/1:196,0,42:9
chr19	36891717	.	C	T	999.0	.	DP=1973;VDB=0.710948;SGB=148.879;RPB=0.602228;MQB=1.24176e-21;MQSB=1.18512e-09;BQB=1.47264e-07;MQ0F=0.03852;ICB=0.988303;HOB=0.00365497;AC=5;AN=8;DP4=904,721,100,73;MQ=48;ANN=T|intergenic_region|MODIFIER|evm.TU.chr19.275-evm.TU.chr19.276|evm.TU.chr19.275-evm.TU.chr19.276|intergenic_region|evm.TU.chr19.275-evm.TU.chr19.276|||n.36891717C>T||||||	GT:PL:DP	0/0:0,36,255:12	1/1:250,28,0:13	1/1:255,36,0:12	0/1:112,0,170:12
chr19	45828710	.	G	T	999.0	.	DP=1943;VDB=0.185121;SGB=189.115;RPB=0.533484;MQB=0.999946;MQSB=0.998736;BQB=0.244808;MQ0F=0;ICB=0.797796;HOB=0.0129611;AC=5;AN=8;DP4=1008,674,69,39;MQ=59;ANN=T|intron_variant|MODIFIER|evm.TU.chr19.324|evm.TU.chr19.324|transcript|evm.model.chr19.324|protein_coding|4/10|c.375-31147C>A||||||	GT:PL:DP	1/1:195,21,0:7	1/1:255,42,0:14	0/1:107,0,182:12	0/0:0,39,255:13
chr19	45831934	.	G	T	999.0	.	DP=2091;VDB=0.0286882;SGB=171.611;RPB=0.868868;MQB=0.999507;MQSB=0.993461;BQB=0.290042;MQ0F=0.00047824;ICB=0.86517;HOB=0.0110419;AC=5;AN=8;DP4=874,920,53,73;MQ=59;ANN=T|intron_variant|MODIFIER|evm.TU.chr19.324|evm.TU.chr19.324|transcript|evm.model.chr19.324|protein_coding|4/10|c.375-34371C>A||||||	GT:PL:DP	1/1:225,24,0:8	1/1:255,36,0:12	0/1:156,0,213:15	0/0:0,33,255:11
chr19	45832292	.	C	T	999.0	.	DP=1507;VDB=0.474569;SGB=109.373;RPB=0.861878;MQB=0.998952;MQSB=0.958695;BQB=0.0430973;MQ0F=0;ICB=0.817774;HOB=0.0126184;AC=5;AN=8;DP4=383,954,23,60;MQ=59;ANN=T|intron_variant|MODIFIER|evm.TU.chr19.324|evm.TU.chr19.324|transcript|evm.model.chr19.324|protein_coding|4/10|c.375-34729G>A||||||	GT:PL:DP	1/1:230,30,0:10	1/1:197,21,0:7	0/1:53,0,133:7	0/0:0,39,255:13
chr19	45836583	.	C	A	999.0	.	DP=1985;VDB=0.238631;SGB=203.367;RPB=0.854229;MQB=0.999936;MQSB=0.999232;BQB=0.116567;MQ0F=0.000503778;ICB=0.849414;HOB=0.0115324;AC=5;AN=8;DP4=868,826,75,56;MQ=59;ANN=A|intron_variant|MODIFIER|evm.TU.chr19.324|evm.TU.chr19.324|transcript|evm.model.chr19.324|protein_coding|4/10|c.375-39020G>T||||||	GT:PL:DP	1/1:240,27,0:9	1/1:255,30,0:10	0/1:175,0,249:20	0/0:0,33,255:11
chr19	45956249	.	C	T	999.0	.	DP=1524;VDB=0.48757;SGB=114.569;RPB=0.829152;MQB=0.999875;MQSB=0.998789;BQB=0.181501;MQ0F=0;ICB=0.994204;HOB=0.00264433;AC=5;AN=8;DP4=640,572,63,73;MQ=59;ANN=T|intron_variant|MODIFIER|evm.TU.chr19.324|evm.TU.chr19.324|transcript|evm.model.chr19.324|protein_coding|2/10|c.242-5021G>A||||||	GT:PL:DP	1/1:245,27,0:9	1/1:255,30,0:10	0/1:28,0,59:3	0/0:0,18,182:6
chr13	4759741	.	C	G	999.0	.	DP=1644;VDB=0.651556;SGB=152.605;RPB=0.736962;MQB=1;MQSB=1;BQB=0.000989305;MQ0F=0;ICB=0.995256;HOB=0.00252617;AC=5;AN=8;DP4=628,686,104,70;MQ=60;ANN=G|intergenic_region|MODIFIER|evm.TU.chr13.5-evm.TU.chr13.6|evm.TU.chr13.5-evm.TU.chr13.6|intergenic_region|evm.TU.chr13.5-evm.TU.chr13.6|||n.4759741C>G||||||	GT:PL:DP	1/1:243,27,0:9	0/0:0,24,215:8	0/1:134,0,156:10	1/1:246,45,0:15
chr13	4823877	.	T	C	999.0	.	DP=1686;VDB=0.128383;SGB=75.4455;RPB=0.989395;MQB=9.45322e-29;MQSB=0.017784;BQB=0.917695;MQ0F=0.00771056;ICB=0.974975;HOB=0.0059358;AC=5;AN=8;DP4=660,676,73,79;MQ=52;ANN=C|intergenic_region|MODIFIER|evm.TU.chr13.5-evm.TU.chr13.6|evm.TU.chr13.5-evm.TU.chr13.6|intergenic_region|evm.TU.chr13.5-evm.TU.chr13.6|||n.4823877T>C||||||	GT:PL:DP	1/1:255,30,0:10	0/0:0,21,207:7	0/1:110,0,107:8	1/1:197,21,0:7
chr13	4825228	.	C	G	999.0	.	DP=1938;VDB=0.622498;SGB=103.981;RPB=0.632194;MQB=0.998416;MQSB=0.995659;BQB=0.065759;MQ0F=0;ICB=0.977605;HOB=0.00554978;AC=5;AN=8;DP4=839,732,93,89;MQ=59;ANN=G|intergenic_region|MODIFIER|evm.TU.chr13.5-evm.TU.chr13.6|evm.TU.chr13.5-evm.TU.chr13.6|intergenic_region|evm.TU.chr13.5-evm.TU.chr13.6|||n.4825228C>G||||||	GT:PL:DP	1/1:178,21,0:7	0/0:0,33,255:11	0/1:175,0,128:12	1/1:255,27,0:9
chr13	4825263	.	C	T	999.0	.	DP=1868;VDB=0.857759;SGB=113.774;RPB=0.861388;MQB=0.999083;MQSB=0.998749;BQB=0.258743;MQ0F=0;ICB=0.989681;HOB=0.00370306;AC=5;AN=8;DP4=809,706,88,86;MQ=59;ANN=T|intergenic_region|MODIFIER|evm.TU.chr13.5-evm.TU.chr13.6|evm.TU.chr13.5-evm.TU.chr13.6|intergenic_region|evm.TU.chr13.5-evm.TU.chr13.6|||n.4825263C>T||||||	GT:PL:DP	1/1:227,30,0:10	0/0:0,36,255:12	0/1:147,0,105:9	1/1:255,30,0:10
chr13	4826599	.	T	C	999.0	.	DP=1623;VDB=0.223228;SGB=94.9143;RPB=0.57719;MQB=0.999882;MQSB=0.999021;BQB=0.372285;MQ0F=0;ICB=0.987402;HOB=0.00415537;AC=5;AN=8;DP4=677,653,77,79;MQ=59;ANN=C|intergenic_region|MODIFIER|evm.TU.chr13.5-evm.TU.chr13.6|evm.TU.chr13.5-evm.TU.chr13.6|intergenic_region|evm.TU.chr13.5-evm.TU.chr13.6|||n.4826599T>C||||||	GT:PL:DP	1/1:161,15,0:5	0/0:0,24,221:8	0/1:131,0,152:11	1/1:225,24,0:8
chr13	4827124	.	A	C	999.0	.	DP=1565;VDB=0.0360468;SGB=115.441;RPB=0.87087;MQB=1;MQSB=1;BQB=0.153655;MQ0F=0;ICB=0.990798;HOB=0.00356258;AC=5;AN=8;DP4=700,535,78,83;MQ=60;ANN=C|intergenic_region|MODIFIER|evm.TU.chr13.5-evm.TU.chr13.6|evm.TU.chr13.5-evm.TU.chr13.6|intergenic_region|evm.TU.chr13.5-evm.TU.chr13.6|||n.4827124A>C||||||	GT:PL:DP	1/1:240,27,0:9	0/0:0,24,215:8	0/1:161,0,50:8	1/1:227,24,0:8
chr13	4827349	.	T	C	999.0	.	DP=1669;VDB=0.163498;SGB=159.691;RPB=0.526226;MQB=0.999868;MQSB=0.999191;BQB=0.0610166;MQ0F=0;ICB=0.995602;HOB=0.00242313;AC=5;AN=8;DP4=727,596,101,73;MQ=59;ANN=C|intergenic_region|MODIFIER|evm.TU.chr13.5-evm.TU.chr13.6|evm.TU.chr13.5-evm.TU.chr13.6|intergenic_region|evm.TU.chr13.5-evm.TU.chr13.6|||n.4827349T>C||||||	GT:PL:DP	1/1:182,15,0:5	0/0:0,39,255:13	0/1:87,0,100:6	1/1:255,39,0:13
chr13	4827508	.	G	A	999.0	.	DP=1693;VDB=0.470396;SGB=162.547;RPB=0.792023;MQB=0.999873;MQSB=0.999222;BQB=0.430531;MQ0F=0;ICB=0.996823;HOB=0.00202798;AC=5;AN=8;DP4=760,595,93,83;MQ=59;ANN=A|intergenic_region|MODIFIER|evm.TU.chr13.5-evm.TU.chr13.6|evm.TU.chr13.5-evm.TU.chr13.6|intergenic_region|evm.TU.chr13.5-evm.TU.chr13.6|||n.4827508G>A||||||	GT:PL:DP	1/1:255,27,0:9	0/0:0,48,255:16	0/1:104,0,170:11	1/1:255,33,0:11
chr13	6467052	.	T	G	999.0	.	DP=2001;VDB=0.579398;SGB=238.151;RPB=0.992152;MQB=7.90228e-31;MQSB=0.933148;BQB=0.00631803;MQ0F=0.0204898;ICB=0.997091;HOB=0.00193329;AC=5;AN=8;DP4=812,754,127,96;MQ=52;ANN=G|intergenic_region|MODIFIER|evm.TU.chr13.6-evm.TU.chr13.7|evm.TU.chr13.6-evm.TU.chr13.7|intergenic_region|evm.TU.chr13.6-evm.TU.chr13.7|||n.6467052T>G||||||	GT:PL:DP	1/1:227,27,0:9	1/1:255,30,0:10	0/0:0,30,255:10	0/1:74,0,180:10
chr13	9006808	.	A	G	999.0	.	DP=1907;VDB=0.725461;SGB=191.571;RPB=0.86198;MQB=0.999708;MQSB=0.996234;BQB=0.0184839;MQ0F=0;ICB=0.908025;HOB=0.00946069;AC=5;AN=8;DP4=835,774,79,58;MQ=59;ANN=G|intergenic_region|MODIFIER|evm.TU.chr13.6-evm.TU.chr13.7|evm.TU.chr13.6-evm.TU.chr13.7|intergenic_region|evm.TU.chr13.6-evm.TU.chr13.7|||n.9006808A>G||||||	GT:PL:DP	1/1:255,39,0:13	1/1:255,33,0:11	0/0:0,48,255:16	0/1:222,0,128:16
chr13	9006913	.	A	G	999.0	.	DP=1835;VDB=0.613217;SGB=148.096;RPB=0.980081;MQB=0.999373;MQSB=0.999655;BQB=0.260086;MQ0F=0;ICB=0.894173;HOB=0.0100031;AC=5;AN=8;DP4=880,674,64,57;MQ=59;ANN=G|intergenic_region|MODIFIER|evm.TU.chr13.6-evm.TU.chr13.7|evm.TU.chr13.6-evm.TU.chr13.7|intergenic_region|evm.TU.chr13.6-evm.TU.chr13.7|||n.9006913A>G||||||	GT:PL:DP	1/1:234,27,0:9	1/1:255,51,0:17	0/0:0,27,245:9	0/1:243,0,159:19
chr13	9006937	.	G	A	999.0	.	DP=1801;VDB=0.731461;SGB=160.178;RPB=0.301108;MQB=1;MQSB=1;BQB=0.055424;MQ0F=0;ICB=0.908025;HOB=0.00946069;AC=5;AN=8;DP4=774,686,67,57;MQ=60;ANN=A|intergenic_region|MODIFIER|evm.TU.chr13.6-evm.TU.chr13.7|evm.TU.chr13.6-evm.TU.chr13.7|intergenic_region|evm.TU.chr13.6-evm.TU.chr13.7|||n.9006937G>A||||||	GT:PL:DP	1/1:243,24,0:8	1/1:255,42,0:14	0/0:0,21,194:7	0/1:255,0,161:18
chr13	9013200	.	A	G	999.0	.	DP=1628;VDB=0.998798;SGB=134.494;RPB=0.246929;MQB=0.999921;MQSB=0.999252;BQB=3.58612e-05;MQ0F=0;ICB=0.867986;HOB=0.0111404;AC=5;AN=8;DP4=794,587,60,48;MQ=59;ANN=G|intergenic_region|MODIFIER|evm.TU.chr13.6-evm.TU.chr13.7|evm.TU.chr13.6-evm.TU.chr13.7|intergenic_region|evm.TU.chr13.6-evm.TU.chr13.7|||n.9013200A>G||||||	GT:PL:DP	1/1:255,27,0:9	1/1:219,24,0:8	0/0:0,54,255:18	0/1:79,0,157:9
chr13	9038072	.	C	T	999.0	.	DP=2064;VDB=0.939687;SGB=179.836;RPB=0.829541;MQB=0.999941;MQSB=0.999169;BQB=1.33334e-05;MQ0F=0.000484496;ICB=0.895341;HOB=0.0100243;AC=5;AN=8;DP4=898,863,70,60;MQ=59;ANN=T|intergenic_region|MODIFIER|evm.TU.chr13.6-evm.TU.chr13.7|evm.TU.chr13.6-evm.TU.chr13.7|intergenic_region|evm.TU.chr13.6-evm.TU.chr13.7|||n.9038072C>T||||||	GT:PL:DP	1/1:255,42,0:14	1/1:255,39,0:13	0/0:0,36,255:12	0/1:152,0,71:8
chr13	9038752	.	C	T	999.0	.	DP=1784;VDB=0.0968316;SGB=192.321;RPB=0.837753;MQB=0.999923;MQSB=0.999227;BQB=0.0332749;MQ0F=0.000560538;ICB=0.880656;HOB=0.0105475;AC=5;AN=8;DP4=819,689,68,59;MQ=59;ANN=T|intergenic_region|MODIFIER|evm.TU.chr13.6-evm.TU.chr13.7|evm.TU.chr13.6-evm.TU.chr13.7|intergenic_region|evm.TU.chr13.6-evm.TU.chr13.7|||n.9038752C>T||||||	GT:PL:DP	1/1:255,30,0:10	1/1:255,33,0:11	0/0:0,21,195:7	0/1:120,0,103:10
chr13	9041360	.	C	A	999.0	.	DP=1653;VDB=0.920102;SGB=154.483;RPB=0.794331;MQB=0.279089;MQSB=0.00766083;BQB=1.33009e-05;MQ0F=0.0102843;ICB=0.815785;HOB=0.0124881;AC=5;AN=8;DP4=812,600,61,38;MQ=53;ANN=A|intergenic_region|MODIFIER|evm.TU.chr13.6-evm.TU.chr13.7|evm.TU.chr13.6-evm.TU.chr13.7|intergenic_region|evm.TU.chr13.6-evm.TU.chr13.7|||n.9041360C>A||||||	GT:PL:DP	1/1:183,21,0:7	1/1:202,24,0:8	0/0:0,12,136:4	0/1:101,0,193:12
chr13	9041601	.	T	C	999.0	.	DP=1722;VDB=0.613369;SGB=145.988;RPB=0.462641;MQB=1.71325e-12;MQSB=0.0239549;BQB=0.0276725;MQ0F=0.00929152;ICB=0.866283;HOB=0.0110815;AC=5;AN=8;DP4=815,642,56,56;MQ=47;ANN=C|intergenic_region|MODIFIER|evm.TU.chr13.6-evm.TU.chr13.7|evm.TU.chr13.6-evm.TU.chr13.7|intergenic_region|evm.TU.chr13.6-evm.TU.chr13.7|||n.9041601T>C||||||	GT:PL:DP	1/1:210,27,0:9	1/1:171,21,0:7	0/0:0,24,227:8	0/1:153,0,59:9
chr13	9041607	.	C	T	999.0	.	DP=1745;VDB=0.433311;SGB=154.449;RPB=0.907451;MQB=1.54861e-10;MQSB=0.428311;BQB=0.00386906;MQ0F=0.0103152;ICB=0.816275;HOB=0.0125206;AC=5;AN=8;DP4=830,666,52,47;MQ=47;ANN=T|intergenic_region|MODIFIER|evm.TU.chr13.6-evm.TU.chr13.7|evm.TU.chr13.6-evm.TU.chr13.7|intergenic_region|evm.TU.chr13.6-evm.TU.chr13.7|||n.9041607C>T||||||	GT:PL:DP	1/1:189,24,0:8	1/1:201,24,0:8	0/0:0,21,210:7	0/1:153,0,59:9
chr13	9045249	.	T	C	999.0	.	DP=1930;VDB=0.519074;SGB=108.089;RPB=0.979038;MQB=0.999809;MQSB=0.996275;BQB=0.644371;MQ0F=0;ICB=0.832799;HOB=0.0120037;AC=5;AN=8;DP4=840,788,47,42;MQ=59;ANN=C|intergenic_region|MODIFIER|evm.TU.chr13.6-evm.TU.chr13.7|evm.TU.chr13.6-evm.TU.chr13.7|intergenic_region|evm.TU.chr13.6-evm.TU.chr13.7|||n.9045249T>C||||||	GT:PL:DP	1/1:188,18,0:6	1/1:228,21,0:7	0/0:0,18,185:6	0/1:172,0,179:14
chr13	9045381	.	C	T	999.0	.	DP=1776;VDB=0.840513;SGB=97.166;RPB=0.999464;MQB=0.999784;MQSB=1;BQB=0.342902;MQ0F=0;ICB=0.833311;HOB=0.0120321;AC=5;AN=8;DP4=752,758,46,41;MQ=59;ANN=T|intergenic_region|MODIFIER|evm.TU.chr13.6-evm.TU.chr13.7|evm.TU.chr13.6-evm.TU.chr13.7|intergenic_region|evm.TU.chr13.6-evm.TU.chr13.7|||n.9045381C>T||||||	GT:PL:DP	1/1:169,18,0:6	1/1:250,24,0:8	0/0:0,21,207:7	0/1:152,0,174:13
chr13	9051093	.	T	C	999.0	.	DP=1692;VDB=0.261915;SGB=173.165;RPB=0.311984;MQB=1;MQSB=1;BQB=0.201464;MQ0F=0;ICB=0.833827;HOB=0.0120605;AC=5;AN=8;DP4=768,659,68,42;MQ=60;ANN=C|intergenic_region|MODIFIER|evm.TU.chr13.6-evm.TU.chr13.7|evm.TU.chr13.6-evm.TU.chr13.7|intergenic_region|evm.TU.chr13.6-evm.TU.chr13.7|||n.9051093T>C||||||	GT:PL:DP	1/1:255,36,0:12	1/1:185,18,0:6	0/0:0,33,255:11	0/1:192,0,104:11
chr13	9053668	.	G	A	999.0	.	DP=1616;VDB=0.673324;SGB=111.231;RPB=0.223623;MQB=0.999934;MQSB=0.998581;BQB=0.086919;MQ0F=0;ICB=0.854391;HOB=0.0117491;AC=5;AN=8;DP4=812,577,51,39;MQ=59;ANN=A|intergenic_region|MODIFIER|evm.TU.chr13.6-evm.TU.chr13.7|evm.TU.chr13.6-evm.TU.chr13.7|intergenic_region|evm.TU.chr13.6-evm.TU.chr13.7|||n.9053668G>A||||||	GT:PL:DP	1/1:188,24,0:8	1/1:179,18,0:6	0/0:0,15,160:5	0/1:19,0,144:6
chr13	9055441	.	G	A	999.0	.	DP=1758;VDB=0.11149;SGB=158.548;RPB=0.592765;MQB=0.999938;MQSB=0.999158;BQB=0.157457;MQ0F=0;ICB=0.815298;HOB=0.0124558;AC=5;AN=8;DP4=792,705,49,49;MQ=59;ANN=A|intergenic_region|MODIFIER|evm.TU.chr13.6-evm.TU.chr13.7|evm.TU.chr13.6-evm.TU.chr13.7|intergenic_region|evm.TU.chr13.6-evm.TU.chr13.7|||n.9055441G>A||||||	GT:PL:DP	1/1:227,21,0:7	1/1:255,24,0:8	0/0:0,30,250:10	0/1:130,0,177:10
chr13	11839342	.	T	C	999.0	.	DP=1689;VDB=0.396545;SGB=230.149;RPB=0.31642;MQB=0.998873;MQSB=0.997747;BQB=1.27604e-05;MQ0F=0.000592066;ICB=0.999899;HOB=0.000355556;AC=5;AN=8;DP4=738,597,105,91;MQ=59;ANN=C|intron_variant|MODIFIER|evm.TU.chr13.22|evm.TU.chr13.22|transcript|evm.model.chr13.22|protein_coding|20/44|c.2332-10851A>G||||||	GT:PL:DP	0/1:13,0,206:8	1/1:255,42,0:14	1/1:245,27,0:9	0/0:0,21,227:7
chr13	11839570	.	C	T	999.0	.	DP=1679;VDB=0.946668;SGB=174.298;RPB=0.687911;MQB=0.999875;MQSB=0.998915;BQB=3.38503e-05;MQ0F=0;ICB=0.998733;HOB=0.00124325;AC=5;AN=8;DP4=718,636,84,89;MQ=59;ANN=T|intron_variant|MODIFIER|evm.TU.chr13.22|evm.TU.chr13.22|transcript|evm.model.chr13.22|protein_coding|20/44|c.2331+10955G>A||||||	GT:PL:DP	0/1:56,0,141:6	1/1:219,36,0:12	1/1:255,36,0:12	0/0:0,39,255:13
chr13	11840015	.	C	T	999.0	.	DP=1645;VDB=0.106712;SGB=188.501;RPB=0.989192;MQB=0.999864;MQSB=0.999247;BQB=3.54491e-08;MQ0F=0;ICB=0.999872;HOB=0.000401363;AC=5;AN=8;DP4=747,584,113,70;MQ=59;ANN=T|intron_variant|MODIFIER|evm.TU.chr13.22|evm.TU.chr13.22|transcript|evm.model.chr13.22|protein_coding|20/44|c.2331+10510G>A||||||	GT:PL:DP	0/1:197,0,10:9	1/1:255,39,0:13	1/1:255,36,0:12	0/0:0,30,255:10
chr13	13389680	.	A	G	999.0	.	DP=1898;VDB=0.160757;SGB=93.5638;RPB=0.420909;MQB=6.77807e-38;MQSB=0.18642;BQB=0.0808301;MQ0F=0.0584826;ICB=0.982939;HOB=0.00437635;AC=5;AN=8;DP4=816,700,79,76;MQ=43;ANN=G|intron_variant|MODIFIER|evm.TU.chr13.29|evm.TU.chr13.29|transcript|evm.model.chr13.29|protein_coding|4/12|c.562+1765T>C||||||	GT:PL:DP	0/1:91,0,85:8	1/1:195,21,0:7	1/1:178,15,0:8	0/0:0,36,255:12
chr13	13543581	.	T	C	999.0	.	DP=1566;VDB=0.316723;SGB=87.7838;RPB=0.993627;MQB=1;MQSB=1;BQB=0.565251;MQ0F=0;ICB=0.866846;HOB=0.0111012;AC=5;AN=8;DP4=682,646,43,38;MQ=60;ANN=C|intergenic_region|MODIFIER|evm.TU.chr13.30-evm.TU.chr13.31|evm.TU.chr13.30-evm.TU.chr13.31|intergenic_region|evm.TU.chr13.30-evm.TU.chr13.31|||n.13543581T>C||||||	GT:PL:DP	1/1:185,18,0:6	1/1:165,18,0:6	0/0:0,39,255:13	0/1:161,0,45:8
chr13	13545106	.	G	T	999.0	.	DP=1854;VDB=0.788698;SGB=165.531;RPB=0.42368;MQB=0.998336;MQSB=0.705728;BQB=0.47507;MQ0F=0.00107875;ICB=0.849949;HOB=0.0115566;AC=5;AN=8;DP4=878,698,52,57;MQ=59;ANN=T|intergenic_region|MODIFIER|evm.TU.chr13.30-evm.TU.chr13.31|evm.TU.chr13.30-evm.TU.chr13.31|intergenic_region|evm.TU.chr13.30-evm.TU.chr13.31|||n.13545106G>T||||||	GT:PL:DP	1/1:255,36,0:12	1/1:255,36,0:12	0/0:0,12,131:4	0/1:142,0,53:7
chr13	13545808	.	A	T	999.0	.	DP=1277;VDB=0.726025;SGB=106.986;RPB=0.977545;MQB=1;MQSB=1;BQB=0.999399;MQ0F=0;ICB=0.841548;HOB=0.01246;AC=5;AN=8;DP4=550,499,38,39;MQ=60;ANN=T|intergenic_region|MODIFIER|evm.TU.chr13.30-evm.TU.chr13.31|evm.TU.chr13.30-evm.TU.chr13.31|intergenic_region|evm.TU.chr13.30-evm.TU.chr13.31|||n.13545808A>T||||||	GT:PL:DP	1/1:205,21,0:7	1/1:212,30,0:10	0/0:0,33,255:11	0/1:210,0,63:11
chr13	13545814	.	G	A	999.0	.	DP=1261;VDB=0.627239;SGB=97.5307;RPB=0.998982;MQB=1;MQSB=1;BQB=0.677665;MQ0F=0;ICB=0.859146;HOB=0.0119382;AC=5;AN=8;DP4=546,497,41,37;MQ=60;ANN=A|intergenic_region|MODIFIER|evm.TU.chr13.30-evm.TU.chr13.31|evm.TU.chr13.30-evm.TU.chr13.31|intergenic_region|evm.TU.chr13.30-evm.TU.chr13.31|||n.13545814G>A||||||	GT:PL:DP	1/1:205,21,0:7	1/1:212,30,0:10	0/0:0,36,255:12	0/1:219,0,75:12
chr13	13551896	.	C	T	999.0	.	DP=1570;VDB=0.0553622;SGB=121.671;RPB=0.979332;MQB=0.999551;MQSB=0.999961;BQB=0.996259;MQ0F=0;ICB=0.985064;HOB=0.00417262;AC=5;AN=8;DP4=688,579,78,55;MQ=59;ANN=T|intergenic_region|MODIFIER|evm.TU.chr13.30-evm.TU.chr13.31|evm.TU.chr13.30-evm.TU.chr13.31|intergenic_region|evm.TU.chr13.30-evm.TU.chr13.31|||n.13551896C>T||||||	GT:PL:DP	1/1:255,30,0:10	1/1:255,33,0:11	0/0:0,42,255:14	0/1:110,0,74:7
chr13	13551933	.	C	A	999.0	.	DP=1579;VDB=0.528275;SGB=125.949;RPB=0.850699;MQB=0.991089;MQSB=0.999985;BQB=0.687847;MQ0F=0.000633312;ICB=0.869144;HOB=0.0111791;AC=5;AN=8;DP4=662,623,49,46;MQ=59;ANN=A|intergenic_region|MODIFIER|evm.TU.chr13.30-evm.TU.chr13.31|evm.TU.chr13.30-evm.TU.chr13.31|intergenic_region|evm.TU.chr13.30-evm.TU.chr13.31|||n.13551933C>A||||||	GT:PL:DP	1/1:255,36,0:12	1/1:246,21,0:7	0/0:0,45,255:15	0/1:133,0,83:7
chr13	13553312	.	A	G	999.0	.	DP=1685;VDB=0.295322;SGB=125.837;RPB=0.309765;MQB=0.995973;MQSB=0.997268;BQB=0.878941;MQ0F=0;ICB=0.86517;HOB=0.0110419;AC=5;AN=8;DP4=902,485,66,29;MQ=59;ANN=G|intergenic_region|MODIFIER|evm.TU.chr13.30-evm.TU.chr13.31|evm.TU.chr13.30-evm.TU.chr13.31|intergenic_region|evm.TU.chr13.30-evm.TU.chr13.31|||n.13553312A>G||||||	GT:PL:DP	1/1:244,30,0:10	1/1:231,24,0:8	0/0:0,36,255:12	0/1:192,0,155:12
chr13	13562403	.	T	A	999.0	.	DP=1574;VDB=0.583023;SGB=113.977;RPB=0.844499;MQB=0.999733;MQSB=0.999993;BQB=0.0434765;MQ0F=0;ICB=0.817774;HOB=0.0126184;AC=5;AN=8;DP4=705,650,45,42;MQ=59;ANN=A|intergenic_region|MODIFIER|evm.TU.chr13.30-evm.TU.chr13.31|evm.TU.chr13.30-evm.TU.chr13.31|intergenic_region|evm.TU.chr13.30-evm.TU.chr13.31|||n.13562403T>A||||||	GT:PL:DP	1/1:240,27,0:9	1/1:255,42,0:14	0/0:0,18,143:6	0/1:134,0,177:12
chr13	13565019	.	G	A	999.0	.	DP=1448;VDB=0.040181;SGB=95.7038;RPB=0.993935;MQB=0.999925;MQSB=0.999172;BQB=0.924821;MQ0F=0;ICB=0.870322;HOB=0.0112174;AC=5;AN=8;DP4=706,529,56,25;MQ=59;ANN=A|intergenic_region|MODIFIER|evm.TU.chr13.30-evm.TU.chr13.31|evm.TU.chr13.30-evm.TU.chr13.31|intergenic_region|evm.TU.chr13.30-evm.TU.chr13.31|||n.13565019G>A||||||	GT:PL:DP	1/1:255,27,0:9	1/1:178,18,0:6	0/0:0,39,255:13	0/1:91,0,128:9
chr13	13572804	.	G	A	999.0	.	DP=1310;VDB=0.767625;SGB=124.82;RPB=0.614985;MQB=0.999891;MQSB=0.998487;BQB=0.408954;MQ0F=0;ICB=0.873974;HOB=0.0113293;AC=5;AN=8;DP4=593,489,44,48;MQ=59;ANN=A|intergenic_region|MODIFIER|evm.TU.chr13.30-evm.TU.chr13.31|evm.TU.chr13.30-evm.TU.chr13.31|intergenic_region|evm.TU.chr13.30-evm.TU.chr13.31|||n.13572804G>A||||||	GT:PL:DP	1/1:207,21,0:7	1/1:245,27,0:9	0/0:0,21,195:7	0/1:164,0,166:13
chr13	13579635	.	T	C	999.0	.	DP=1545;VDB=0.902999;SGB=139.174;RPB=0.977293;MQB=0.999912;MQSB=0.998751;BQB=0.293865;MQ0F=0;ICB=0.897728;HOB=0.0100641;AC=5;AN=8;DP4=693,596,57,49;MQ=59;ANN=C|intergenic_region|MODIFIER|evm.TU.chr13.30-evm.TU.chr13.31|evm.TU.chr13.30-evm.TU.chr13.31|intergenic_region|evm.TU.chr13.30-evm.TU.chr13.31|||n.13579635T>C||||||	GT:PL:DP	1/1:219,21,0:7	1/1:255,39,0:13	0/0:0,21,205:7	0/1:101,0,190:12
chr13	13579649	.	C	G	999.0	.	DP=1548;VDB=0.849229;SGB=125.072;RPB=0.793302;MQB=0.999916;MQSB=0.998715;BQB=0.530505;MQ0F=0;ICB=0.896525;HOB=0.0100446;AC=5;AN=8;DP4=703,591,57,44;MQ=59;ANN=G|intergenic_region|MODIFIER|evm.TU.chr13.30-evm.TU.chr13.31|evm.TU.chr13.30-evm.TU.chr13.31|intergenic_region|evm.TU.chr13.30-evm.TU.chr13.31|||n.13579649C>G||||||	GT:PL:DP	1/1:197,21,0:7	1/1:255,33,0:11	0/0:0,18,185:6	0/1:104,0,200:11
chr13	13579827	.	A	T	999.0	.	DP=1561;VDB=0.182993;SGB=139.963;RPB=0.0895598;MQB=1;MQSB=1;BQB=0.0172637;MQ0F=0;ICB=0.853819;HOB=0.0117252;AC=5;AN=8;DP4=745,576,59,45;MQ=60;ANN=T|intergenic_region|MODIFIER|evm.TU.chr13.30-evm.TU.chr13.31|evm.TU.chr13.30-evm.TU.chr13.31|intergenic_region|evm.TU.chr13.30-evm.TU.chr13.31|||n.13579827A>T||||||	GT:PL:DP	1/1:238,30,0:10	1/1:255,33,0:11	0/0:0,18,182:6	0/1:82,0,126:8
chr13	13579828	.	A	T	999.0	.	DP=1559;VDB=0.204432;SGB=148.387;RPB=0.105189;MQB=1;MQSB=1;BQB=0.124607;MQ0F=0;ICB=0.853252;HOB=0.0117012;AC=5;AN=8;DP4=738,566,56,44;MQ=60;ANN=T|intergenic_region|MODIFIER|evm.TU.chr13.30-evm.TU.chr13.31|evm.TU.chr13.30-evm.TU.chr13.31|intergenic_region|evm.TU.chr13.30-evm.TU.chr13.31|||n.13579828A>T||||||	GT:PL:DP	1/1:238,30,0:10	1/1:255,33,0:11	0/0:0,18,182:6	0/1:56,0,113:6
chr13	13580779	.	G	A	999.0	.	DP=1457;VDB=0.340886;SGB=116.02;RPB=0.965172;MQB=0.999914;MQSB=0.998355;BQB=0.824101;MQ0F=0;ICB=0.868563;HOB=0.0111598;AC=5;AN=8;DP4=706,486,42,46;MQ=59;ANN=A|intergenic_region|MODIFIER|evm.TU.chr13.30-evm.TU.chr13.31|evm.TU.chr13.30-evm.TU.chr13.31|intergenic_region|evm.TU.chr13.30-evm.TU.chr13.31|||n.13580779G>A||||||	GT:PL:DP	1/1:255,24,0:8	1/1:169,18,0:6	0/0:0,21,218:7	0/1:53,0,133:7
chr13	13581373	.	G	A	999.0	.	DP=1576;VDB=0.256228;SGB=145.649;RPB=0.409044;MQB=0.801728;MQSB=0.795816;BQB=0.895227;MQ0F=0.000634518;ICB=0.907436;HOB=0.00945483;AC=5;AN=8;DP4=792,546,73,43;MQ=59;ANN=A|intergenic_region|MODIFIER|evm.TU.chr13.30-evm.TU.chr13.31|evm.TU.chr13.30-evm.TU.chr13.31|intergenic_region|evm.TU.chr13.30-evm.TU.chr13.31|||n.13581373G>A||||||	GT:PL:DP	1/1:255,27,0:9	1/1:150,15,0:5	0/0:0,42,255:14	0/1:210,0,70:12
chr13	13581596	.	C	T	999.0	.	DP=1848;VDB=0.194667;SGB=92.9927;RPB=0.995839;MQB=0;MQSB=0.00892704;BQB=0.0967661;MQ0F=0.00324675;ICB=0.982827;HOB=0.00485551;AC=5;AN=8;DP4=736,762,85,87;MQ=48;ANN=T|intergenic_region|MODIFIER|evm.TU.chr13.30-evm.TU.chr13.31|evm.TU.chr13.30-evm.TU.chr13.31|intergenic_region|evm.TU.chr13.30-evm.TU.chr13.31|||n.13581596C>T||||||	GT:PL:DP	1/1:227,24,0:8	1/1:187,18,0:6	0/0:0,42,255:14	0/1:90,0,59:5
chr13	13582111	.	C	G	999.0	.	DP=2001;VDB=0.409762;SGB=133.54;RPB=0.989299;MQB=1.75325e-07;MQSB=0.540468;BQB=0.627857;MQ0F=0.017991;ICB=0.880086;HOB=0.0105321;AC=5;AN=8;DP4=937,768,55,57;MQ=52;ANN=G|intergenic_region|MODIFIER|evm.TU.chr13.30-evm.TU.chr13.31|evm.TU.chr13.30-evm.TU.chr13.31|intergenic_region|evm.TU.chr13.30-evm.TU.chr13.31|||n.13582111C>G||||||	GT:PL:DP	1/1:212,21,0:7	1/1:245,27,0:9	0/0:0,18,165:6	0/1:140,0,212:16
chr13	13584059	.	C	T	999.0	.	DP=1550;VDB=0.465946;SGB=128.525;RPB=0.862126;MQB=1;MQSB=1;BQB=0.979875;MQ0F=0;ICB=0.895931;HOB=0.0100346;AC=5;AN=8;DP4=647,623,50,55;MQ=60;ANN=T|intergenic_region|MODIFIER|evm.TU.chr13.30-evm.TU.chr13.31|evm.TU.chr13.30-evm.TU.chr13.31|intergenic_region|evm.TU.chr13.30-evm.TU.chr13.31|||n.13584059C>T||||||	GT:PL:DP	1/1:205,21,0:7	1/1:129,15,0:5	0/0:0,27,255:9	0/1:105,0,137:9
chr13	13584270	.	C	A	999.0	.	DP=1582;VDB=0.95293;SGB=108.163;RPB=0.994319;MQB=0.998635;MQSB=0.998072;BQB=0.0492939;MQ0F=0;ICB=0.908025;HOB=0.00946069;AC=5;AN=8;DP4=746,536,64,37;MQ=59;ANN=A|intergenic_region|MODIFIER|evm.TU.chr13.30-evm.TU.chr13.31|evm.TU.chr13.30-evm.TU.chr13.31|intergenic_region|evm.TU.chr13.30-evm.TU.chr13.31|||n.13584270C>A||||||	GT:PL:DP	1/1:255,36,0:12	1/1:165,18,0:6	0/0:0,27,243:9	0/1:182,0,47:9
chr13	13584295	.	G	A	999.0	.	DP=1607;VDB=0.926121;SGB=100.666;RPB=0.935781;MQB=0.998812;MQSB=0.997474;BQB=0.432227;MQ0F=0;ICB=0.894173;HOB=0.0100031;AC=5;AN=8;DP4=737,601,61,34;MQ=59;ANN=A|intergenic_region|MODIFIER|evm.TU.chr13.30-evm.TU.chr13.31|evm.TU.chr13.30-evm.TU.chr13.31|intergenic_region|evm.TU.chr13.30-evm.TU.chr13.31|||n.13584295G>A||||||	GT:PL:DP	1/1:255,42,0:14	1/1:179,18,0:6	0/0:0,36,255:12	0/1:196,0,47:9
chr13	13585658	.	T	G	999.0	.	DP=1837;VDB=0.0618475;SGB=103.52;RPB=0.0331252;MQB=1.88009e-36;MQSB=0.319452;BQB=0.124881;MQ0F=0.00762112;ICB=0.880086;HOB=0.0105321;AC=5;AN=8;DP4=844,732,54,44;MQ=52;ANN=G|intergenic_region|MODIFIER|evm.TU.chr13.30-evm.TU.chr13.31|evm.TU.chr13.30-evm.TU.chr13.31|intergenic_region|evm.TU.chr13.30-evm.TU.chr13.31|||n.13585658T>G||||||	GT:PL:DP	1/1:139,18,0:6	1/1:183,21,0:7	0/0:0,15,161:5	0/1:96,0,50:8
chr13	13586206	.	A	G	999.0	.	DP=1246;VDB=0.069833;SGB=113.655;RPB=0.110567;MQB=0.999885;MQSB=0.998894;BQB=0.0560724;MQ0F=0;ICB=0.900187;HOB=0.0101002;AC=5;AN=8;DP4=565,472,50,40;MQ=59;ANN=G|intergenic_region|MODIFIER|evm.TU.chr13.30-evm.TU.chr13.31|evm.TU.chr13.30-evm.TU.chr13.31|intergenic_region|evm.TU.chr13.30-evm.TU.chr13.31|||n.13586206A>G||||||	GT:PL:DP	1/1:160,15,0:5	1/1:205,21,0:7	0/0:0,9,105:3	0/1:157,0,123:11
chr13	14406858	.	G	A	999.0	.	DP=2329;VDB=0.0670106;SGB=125.812;RPB=0.97777;MQB=0.0282591;MQSB=0.151502;BQB=4.21284e-05;MQ0F=0.0996136;ICB=0.931482;HOB=0.00830063;AC=5;AN=8;DP4=1085,863,73,55;MQ=36;ANN=A|intergenic_region|MODIFIER|evm.TU.chr13.34-evm.TU.chr13.35|evm.TU.chr13.34-evm.TU.chr13.35|intergenic_region|evm.TU.chr13.34-evm.TU.chr13.35|||n.14406858G>A||||||	GT:PL:DP	1/1:249,30,0:10	1/1:255,19,0:14	0/1:89,0,211:13	0/0:0,45,255:15
chr13	14439783	.	G	A	999.0	.	DP=1600;VDB=0.588705;SGB=153.162;RPB=0.31464;MQB=1;MQSB=1;BQB=0.000757142;MQ0F=0;ICB=0.851031;HOB=0.0116049;AC=5;AN=8;DP4=707,629,43,59;MQ=60;ANN=A|intergenic_region|MODIFIER|evm.TU.chr13.35-evm.TU.chr13.36|evm.TU.chr13.35-evm.TU.chr13.36|intergenic_region|evm.TU.chr13.35-evm.TU.chr13.36|||n.14439783G>A||||||	GT:PL:DP	1/1:255,39,0:13	1/1:241,24,0:8	0/1:126,0,128:9	0/0:0,24,231:8
chr13	15253848	.	G	A	999.0	.	DP=1671;VDB=0.308287;SGB=130.989;RPB=0.997968;MQB=0.999936;MQSB=0.999209;BQB=0.00402666;MQ0F=0;ICB=0.833827;HOB=0.0120605;AC=5;AN=8;DP4=795,623,45,46;MQ=59;ANN=A|intron_variant|MODIFIER|evm.TU.chr13.43|evm.TU.chr13.43|transcript|evm.model.chr13.43|protein_coding|4/7|c.305-14275G>A||||||WARNING_TRANSCRIPT_INCOMPLETE	GT:PL:DP	0/0:0,33,255:11	1/1:207,18,0:6	0/1:203,0,76:10	1/1:255,36,0:12
chr13	15735660	.	C	A	999.0	.	DP=1479;VDB=0.0350989;SGB=94.0552;RPB=0.677815;MQB=1;MQSB=1;BQB=0.0945264;MQ0F=0;ICB=0.736993;HOB=0.0142598;AC=5;AN=8;DP4=762,491,45,22;MQ=60;ANN=A|intergenic_region|MODIFIER|evm.TU.chr13.49-evm.TU.chr13.50|evm.TU.chr13.49-evm.TU.chr13.50|intergenic_region|evm.TU.chr13.49-evm.TU.chr13.50|||n.15735660C>A||||||	GT:PL:DP	1/1:179,18,0:6	1/1:185,24,0:8	0/0:0,30,255:10	0/1:82,0,129:8
chr13	15741603	.	C	T	999.0	.	DP=1685;VDB=0.151949;SGB=104.628;RPB=0.154322;MQB=0.983017;MQSB=0.999983;BQB=0.00178621;MQ0F=0;ICB=0.798263;HOB=0.0129975;AC=5;AN=8;DP4=777,681,39,36;MQ=59;ANN=T|intergenic_region|MODIFIER|evm.TU.chr13.49-evm.TU.chr13.50|evm.TU.chr13.49-evm.TU.chr13.50|intergenic_region|evm.TU.chr13.49-evm.TU.chr13.50|||n.15741603C>T||||||	GT:PL:DP	1/1:255,27,0:9	1/1:195,21,0:7	0/0:0,18,185:6	0/1:48,0,142:7
chr13	15771218	.	C	T	999.0	.	DP=1779;VDB=0.194391;SGB=193.773;RPB=0.172103;MQB=0.999932;MQSB=0.998615;BQB=4.11836e-05;MQ0F=0;ICB=0.797333;HOB=0.0129248;AC=5;AN=8;DP4=615,907,36,77;MQ=59;ANN=T|intron_variant|MODIFIER|evm.TU.chr13.50|evm.TU.chr13.50|transcript|evm.model.chr13.50|protein_coding|1/1|c.129+2851G>A||||||	GT:PL:DP	1/1:255,36,0:12	1/1:255,36,0:12	0/0:0,36,255:12	0/1:169,0,63:11
chr13	15773044	.	G	C	999.0	.	DP=1916;VDB=0.266289;SGB=155.024;RPB=0.88698;MQB=0.993034;MQSB=0.958371;BQB=0.0204247;MQ0F=0;ICB=0.777479;HOB=0.0133022;AC=5;AN=8;DP4=904,762,55,40;MQ=59;ANN=C|intron_variant|MODIFIER|evm.TU.chr13.50|evm.TU.chr13.50|transcript|evm.model.chr13.50|protein_coding|1/1|c.129+1025C>G||||||	GT:PL:DP	1/1:243,27,0:9	1/1:204,30,0:10	0/0:0,21,205:7	0/1:48,0,90:5
chr13	15774342	.	C	T	999.0	.	DP=1743;VDB=0.0651144;SGB=177.078;RPB=0.433704;MQB=0.000663248;MQSB=0.950043;BQB=0.0015611;MQ0F=0.00172117;ICB=0.797333;HOB=0.0129248;AC=5;AN=8;DP4=753,759,51,52;MQ=58;ANN=T|upstream_gene_variant|MODIFIER|evm.TU.chr13.50|evm.TU.chr13.50|transcript|evm.model.chr13.50|protein_coding||c.-145G>A|||||145|,T|intergenic_region|MODIFIER|evm.TU.chr13.50-evm.TU.chr13.51|evm.TU.chr13.50-evm.TU.chr13.51|inte…	GT:PL:DP	1/1:255,36,0:12	1/1:217,21,0:7	0/0:0,30,255:10	0/1:127,0,210:15
chr13	15776677	.	G	C	999.0	.	DP=1928;VDB=0.824511;SGB=138.697;RPB=0.756938;MQB=0.999555;MQSB=0.998778;BQB=0.0789787;MQ0F=0;ICB=0.815298;HOB=0.0124558;AC=5;AN=8;DP4=875,767,48,46;MQ=59;ANN=C|upstream_gene_variant|MODIFIER|evm.TU.chr13.50|evm.TU.chr13.50|transcript|evm.model.chr13.50|protein_coding||c.-2480C>G|||||2480|,C|intergenic_region|MODIFIER|evm.TU.chr13.50-evm.TU.chr13.51|evm.TU.chr13.50-evm.TU.chr13.51|intergenic_regi…	GT:PL:DP	1/1:201,21,0:7	1/1:240,27,0:9	0/0:0,21,207:7	0/1:110,0,255:16
chr13	15779482	.	C	A	999.0	.	DP=1924;VDB=0.599929;SGB=152.367;RPB=0.889994;MQB=1;MQSB=1;BQB=0.290653;MQ0F=0;ICB=0.777479;HOB=0.0133022;AC=5;AN=8;DP4=893,780,47,51;MQ=60;ANN=A|intergenic_region|MODIFIER|evm.TU.chr13.50-evm.TU.chr13.51|evm.TU.chr13.50-evm.TU.chr13.51|intergenic_region|evm.TU.chr13.50-evm.TU.chr13.51|||n.15779482C>A||||||	GT:PL:DP	1/1:255,33,0:11	1/1:185,18,0:6	0/0:0,51,255:17	0/1:240,0,134:17
chr13	15782991	.	G	A	999.0	.	DP=1879;VDB=0.911481;SGB=186.761;RPB=0.928045;MQB=0.896391;MQSB=0.0587246;BQB=0.417734;MQ0F=0.0010644;ICB=0.797796;HOB=0.0129611;AC=5;AN=8;DP4=937,675,75,35;MQ=58;ANN=A|intergenic_region|MODIFIER|evm.TU.chr13.50-evm.TU.chr13.51|evm.TU.chr13.50-evm.TU.chr13.51|intergenic_region|evm.TU.chr13.50-evm.TU.chr13.51|||n.15782991G>A||||||	GT:PL:DP	1/1:182,18,0:6	1/1:177,21,0:7	0/0:0,27,255:9	0/1:207,0,198:16
chr13	15783900	.	A	G	999.0	.	DP=1565;VDB=0.827745;SGB=167.927;RPB=0.891357;MQB=0.988306;MQSB=0.999997;BQB=0.00487007;MQ0F=0;ICB=0.815785;HOB=0.0124881;AC=5;AN=8;DP4=679,653,57,44;MQ=59;ANN=G|intergenic_region|MODIFIER|evm.TU.chr13.50-evm.TU.chr13.51|evm.TU.chr13.50-evm.TU.chr13.51|intergenic_region|evm.TU.chr13.50-evm.TU.chr13.51|||n.15783900A>G||||||	GT:PL:DP	1/1:255,39,0:13	1/1:179,18,0:6	0/0:0,21,183:7	0/1:189,0,169:15
chr13	15784837	.	G	C	999.0	.	DP=2179;VDB=0.549931;SGB=205.988;RPB=0.718606;MQB=0.99982;MQSB=0.999997;BQB=0.00572447;MQ0F=0.000458926;ICB=0.778341;HOB=0.013382;AC=5;AN=8;DP4=979,897,45,67;MQ=59;ANN=C|intergenic_region|MODIFIER|evm.TU.chr13.50-evm.TU.chr13.51|evm.TU.chr13.50-evm.TU.chr13.51|intergenic_region|evm.TU.chr13.50-evm.TU.chr13.51|||n.15784837G>C||||||	GT:PL:DP	1/1:255,42,0:14	1/1:255,36,0:12	0/0:0,33,255:11	0/1:151,0,175:12
chr13	15785115	.	C	T	999.0	.	DP=1924;VDB=0.479155;SGB=191.641;RPB=0.997536;MQB=0.999942;MQSB=0.999368;BQB=0.000489189;MQ0F=0;ICB=0.796874;HOB=0.0128886;AC=5;AN=8;DP4=944,706,67,45;MQ=59;ANN=T|intergenic_region|MODIFIER|evm.TU.chr13.50-evm.TU.chr13.51|evm.TU.chr13.50-evm.TU.chr13.51|intergenic_region|evm.TU.chr13.50-evm.TU.chr13.51|||n.15785115C>T||||||	GT:PL:DP	1/1:255,39,0:13	1/1:255,42,0:14	0/0:0,39,255:13	0/1:167,0,79:9
chr13	15792438	.	G	A	999.0	.	DP=1651;VDB=0.311272;SGB=137.821;RPB=0.371118;MQB=0.999937;MQSB=0.999354;BQB=0.0708085;MQ0F=0;ICB=0.777908;HOB=0.013342;AC=5;AN=8;DP4=840,530,54,30;MQ=59;ANN=A|intergenic_region|MODIFIER|evm.TU.chr13.50-evm.TU.chr13.51|evm.TU.chr13.50-evm.TU.chr13.51|intergenic_region|evm.TU.chr13.50-evm.TU.chr13.51|||n.15792438G>A||||||	GT:PL:DP	1/1:207,21,0:7	1/1:240,27,0:9	0/0:0,18,207:6	0/1:85,0,107:7
chr13	27114251	.	A	C	999.0	.	DP=1882;VDB=0.000685711;SGB=156.043;RPB=0.899781;MQB=0.999739;MQSB=0.999969;BQB=0.0507311;MQ0F=0;ICB=0.895341;HOB=0.0100243;AC=5;AN=8;DP4=861,715,63,53;MQ=59;ANN=C|intergenic_region|MODIFIER|evm.TU.chr13.125-evm.TU.chr13.126|evm.TU.chr13.125-evm.TU.chr13.126|intergenic_region|evm.TU.chr13.125-evm.TU.chr13.126|||n.27114251A>C||||||	GT:PL:DP	0/1:120,0,204:15	1/1:172,15,0:5	1/1:255,33,0:11	0/0:0,30,255:10
chr13	27286613	.	C	A	999.0	.	DP=1681;VDB=0.195433;SGB=161.118;RPB=0.97972;MQB=0.999618;MQSB=0.999998;BQB=0.00837709;MQ0F=0;ICB=0.962294;HOB=0.00638265;AC=5;AN=8;DP4=711,699,80,59;MQ=59;ANN=A|intergenic_region|MODIFIER|evm.TU.chr13.126-evm.TU.chr13.127|evm.TU.chr13.126-evm.TU.chr13.127|intergenic_region|evm.TU.chr13.126-evm.TU.chr13.127|||n.27286613C>A||||||	GT:PL:DP	0/1:170,0,76:10	1/1:249,30,0:10	1/1:185,18,0:6	0/0:0,36,255:12
chr13	27286943	.	A	G	999.0	.	DP=1414;VDB=0.902972;SGB=95.6627;RPB=0.841612;MQB=1.84821e-06;MQSB=6.06773e-06;BQB=0.308024;MQ0F=0.000707214;ICB=0.961752;HOB=0.00640416;AC=4;AN=6;DP4=517,640,58,49;MQ=58;ANN=G|intergenic_region|MODIFIER|evm.TU.chr13.126-evm.TU.chr13.127|evm.TU.chr13.126-evm.TU.chr13.127|intergenic_region|evm.TU.chr13.126-evm.TU.chr13.127|||n.27286943A>G||||||	GT:PL:DP	1/1:248,24,0:8	1/1:160,15,0:5	./.:.:.	0/0:0,39,255:13
chr13	27288193	.	G	A	999.0	.	DP=1649;VDB=0.590972;SGB=114.845;RPB=0.90931;MQB=0.00860066;MQSB=0.803684;BQB=0.0751911;MQ0F=0;ICB=0.96937;HOB=0.00576139;AC=5;AN=8;DP4=809,584,63,57;MQ=56;ANN=A|intergenic_region|MODIFIER|evm.TU.chr13.126-evm.TU.chr13.127|evm.TU.chr13.126-evm.TU.chr13.127|intergenic_region|evm.TU.chr13.126-evm.TU.chr13.127|||n.27288193G>A||||||	GT:PL:DP	0/1:102,0,250:16	1/1:165,18,0:6	1/1:143,18,0:6	0/0:0,45,255:15
chr13	27288392	.	G	A	999.0	.	DP=1890;VDB=0.131479;SGB=205.426;RPB=0.78643;MQB=0.999762;MQSB=0.982741;BQB=0.0187919;MQ0F=0;ICB=0.97662;HOB=0.00507849;AC=5;AN=8;DP4=870,693,105,61;MQ=59;ANN=A|intergenic_region|MODIFIER|evm.TU.chr13.126-evm.TU.chr13.127|evm.TU.chr13.126-evm.TU.chr13.127|intergenic_region|evm.TU.chr13.126-evm.TU.chr13.127|||n.27288392G>A||||||	GT:PL:DP	0/1:70,0,214:12	1/1:245,27,0:9	1/1:255,36,0:12	0/0:0,48,255:16
chr13	27288587	.	G	A	999.0	.	DP=1848;VDB=0.860117;SGB=198.166;RPB=0.491969;MQB=0.483705;MQSB=0.972241;BQB=0.0518455;MQ0F=0;ICB=0.96937;HOB=0.00576139;AC=5;AN=8;DP4=770,755,73,86;MQ=59;ANN=A|intergenic_region|MODIFIER|evm.TU.chr13.126-evm.TU.chr13.127|evm.TU.chr13.126-evm.TU.chr13.127|intergenic_region|evm.TU.chr13.126-evm.TU.chr13.127|||n.27288587G>A||||||	GT:PL:DP	0/1:141,0,240:17	1/1:208,24,0:8	1/1:240,27,0:9	0/0:0,30,255:10
chr13	27298453	.	C	T	999.0	.	DP=1569;VDB=0.934068;SGB=101.412;RPB=0.158211;MQB=1;MQSB=1;BQB=0.0190147;MQ0F=0;ICB=0.935668;HOB=0.0082615;AC=5;AN=8;DP4=619,719,36,66;MQ=60;ANN=T|intergenic_region|MODIFIER|evm.TU.chr13.126-evm.TU.chr13.127|evm.TU.chr13.126-evm.TU.chr13.127|intergenic_region|evm.TU.chr13.126-evm.TU.chr13.127|||n.27298453C>T||||||	GT:PL:DP	0/1:133,0,126:9	1/1:255,30,0:10	1/1:169,21,0:7	0/0:0,33,255:11
chr13	27309675	.	T	C	999.0	.	DP=1915;VDB=0.120437;SGB=207.154;RPB=0.766022;MQB=0.999623;MQSB=0.999995;BQB=0.51903;MQ0F=0.000522193;ICB=0.969881;HOB=0.00573464;AC=5;AN=8;DP4=799,750,91,76;MQ=59;ANN=C|intergenic_region|MODIFIER|evm.TU.chr13.126-evm.TU.chr13.127|evm.TU.chr13.126-evm.TU.chr13.127|intergenic_region|evm.TU.chr13.126-evm.TU.chr13.127|||n.27309675T>C||||||	GT:PL:DP	0/1:94,0,152:8	1/1:255,27,0:9	1/1:215,24,0:8	0/0:0,27,234:9
chr13	27310265	.	G	T	999.0	.	DP=1727;VDB=0.270453;SGB=122.789;RPB=0.635255;MQB=0.987755;MQSB=0.998867;BQB=0.122752;MQ0F=0;ICB=0.942829;HOB=0.00768499;AC=5;AN=8;DP4=797,675,67,46;MQ=59;ANN=T|intergenic_region|MODIFIER|evm.TU.chr13.126-evm.TU.chr13.127|evm.TU.chr13.126-evm.TU.chr13.127|intergenic_region|evm.TU.chr13.126-evm.TU.chr13.127|||n.27310265G>T||||||	GT:PL:DP	0/1:99,0,190:13	1/1:189,21,0:7	1/1:207,21,0:7	0/0:0,27,255:9
chr13	27310268	.	C	T	999.0	.	DP=1713;VDB=0.336716;SGB=119.964;RPB=0.897459;MQB=1;MQSB=1;BQB=0.0015541;MQ0F=0;ICB=0.942829;HOB=0.00768499;AC=5;AN=8;DP4=787,673,71,45;MQ=60;ANN=T|intergenic_region|MODIFIER|evm.TU.chr13.126-evm.TU.chr13.127|evm.TU.chr13.126-evm.TU.chr13.127|intergenic_region|evm.TU.chr13.126-evm.TU.chr13.127|||n.27310268C>T||||||	GT:PL:DP	0/1:70,0,192:12	1/1:216,27,0:9	1/1:207,21,0:7	0/0:0,27,255:9
chr13	27314533	.	T	C	999.0	.	DP=1814;VDB=0.713222;SGB=176.019;RPB=0.363498;MQB=0.999634;MQSB=0.996355;BQB=0.0278054;MQ0F=0;ICB=0.961752;HOB=0.00640416;AC=5;AN=8;DP4=736,740,80,66;MQ=59;ANN=C|intergenic_region|MODIFIER|evm.TU.chr13.126-evm.TU.chr13.127|evm.TU.chr13.126-evm.TU.chr13.127|intergenic_region|evm.TU.chr13.126-evm.TU.chr13.127|||n.27314533T>C||||||	GT:PL:DP	0/1:187,0,90:11	1/1:255,45,0:15	1/1:185,18,0:6	0/0:0,30,237:10
chr13	27321399	.	G	A	999.0	.	DP=1690;VDB=0.175389;SGB=155.546;RPB=0.793016;MQB=0.999612;MQSB=0.999996;BQB=0.0565377;MQ0F=0;ICB=0.952728;HOB=0.00705428;AC=5;AN=8;DP4=666,718,71,65;MQ=59;ANN=A|intergenic_region|MODIFIER|evm.TU.chr13.126-evm.TU.chr13.127|evm.TU.chr13.126-evm.TU.chr13.127|intergenic_region|evm.TU.chr13.126-evm.TU.chr13.127|||n.27321399G>A||||||	GT:PL:DP	0/1:70,0,216:12	1/1:207,18,0:6	1/1:255,33,0:11	0/0:0,30,255:10
chr13	27322085	.	T	C	999.0	.	DP=1777;VDB=0.0813018;SGB=172.335;RPB=0.556197;MQB=0.924477;MQSB=0.560847;BQB=0.0248841;MQ0F=0.00450197;ICB=0.961752;HOB=0.00640416;AC=5;AN=8;DP4=740,748,75,77;MQ=59;ANN=C|intergenic_region|MODIFIER|evm.TU.chr13.126-evm.TU.chr13.127|evm.TU.chr13.126-evm.TU.chr13.127|intergenic_region|evm.TU.chr13.126-evm.TU.chr13.127|||n.27322085T>C||||||	GT:PL:DP	0/1:134,0,110:10	1/1:245,27,0:9	1/1:255,27,0:9	0/0:0,48,255:16
chr13	27325761	.	T	G	999.0	.	DP=1713;VDB=0.254348;SGB=145.465;RPB=0.989061;MQB=0.999628;MQSB=0.999906;BQB=0.120909;MQ0F=0.000583771;ICB=0.977093;HOB=0.0050457;AC=5;AN=8;DP4=809,601,83,52;MQ=59;ANN=G|intergenic_region|MODIFIER|evm.TU.chr13.126-evm.TU.chr13.127|evm.TU.chr13.126-evm.TU.chr13.127|intergenic_region|evm.TU.chr13.126-evm.TU.chr13.127|||n.27325761T>G||||||	GT:PL:DP	0/1:154,0,131:11	1/1:208,24,0:8	1/1:248,24,0:8	0/0:0,33,255:11
chr13	27332284	.	G	C	999.0	.	DP=2016;VDB=0.00437762;SGB=170.8;RPB=0.402934;MQB=0.991311;MQSB=0.999357;BQB=0.258511;MQ0F=0;ICB=0.969881;HOB=0.00573464;AC=5;AN=8;DP4=939,728,84,73;MQ=59;ANN=C|intergenic_region|MODIFIER|evm.TU.chr13.126-evm.TU.chr13.127|evm.TU.chr13.126-evm.TU.chr13.127|intergenic_region|evm.TU.chr13.126-evm.TU.chr13.127|||n.27332284G>C||||||	GT:PL:DP	0/1:205,0,166:14	1/1:255,42,0:14	1/1:255,42,0:14	0/0:0,45,255:15
chr13	27350735	.	G	A	999.0	.	DP=1536;VDB=0.973312;SGB=92.8922;RPB=0.947508;MQB=0.999916;MQSB=0.998609;BQB=0.0514873;MQ0F=0;ICB=0.945171;HOB=0.00764142;AC=5;AN=8;DP4=731,569,62,40;MQ=59;ANN=A|intergenic_region|MODIFIER|evm.TU.chr13.126-evm.TU.chr13.127|evm.TU.chr13.126-evm.TU.chr13.127|intergenic_region|evm.TU.chr13.126-evm.TU.chr13.127|||n.27350735G>A||||||	GT:PL:DP	0/1:151,0,50:8	1/1:227,33,0:11	1/1:203,18,0:6	0/0:0,15,149:5
chr13	27357210	.	C	T	999.0	.	DP=1518;VDB=0.132479;SGB=105.67;RPB=0.985645;MQB=0.261887;MQSB=9.21987e-05;BQB=0.0154072;MQ0F=0.00527009;ICB=0.933255;HOB=0.00828642;AC=5;AN=8;DP4=721,571,67,39;MQ=56;ANN=T|intergenic_region|MODIFIER|evm.TU.chr13.126-evm.TU.chr13.127|evm.TU.chr13.126-evm.TU.chr13.127|intergenic_region|evm.TU.chr13.126-evm.TU.chr13.127|||n.27357210C>T||||||	GT:PL:DP	0/1:50,0,113:6	1/1:255,27,0:9	1/1:255,39,0:13	0/0:0,24,215:8
chr13	43068173	.	T	C	999.0	.	DP=2369;VDB=0.0761408;SGB=16.4444;RPB=0.156381;MQB=0.535996;MQSB=0.000118267;BQB=0.843288;MQ0F=0.122837;ICB=0.97662;HOB=0.00507849;AC=5;AN=8;DP4=1133,805,96,68;MQ=35;ANN=C|intergenic_region|MODIFIER|evm.TU.chr13.220-evm.TU.chr13.221|evm.TU.chr13.220-evm.TU.chr13.221|intergenic_region|evm.TU.chr13.220-evm.TU.chr13.221|||n.43068173T>C||||||	GT:PL:DP	1/1:255,30,0:17	0/0:0,45,255:15	0/1:16,0,236:14	1/1:216,22,0:11
chr13	52223819	.	C	T	999.0	.	DP=1454;VDB=0.881818;SGB=55.9502;RPB=0.855474;MQB=0.857109;MQSB=4.53229e-26;BQB=0.710453;MQ0F=0.065337;ICB=0.78753;HOB=0.0200617;AC=5;AN=8;DP4=975,105,154,16;MQ=36;ANN=T|intron_variant|MODIFIER|evm.TU.chr13.241|evm.TU.chr13.241|transcript|evm.model.chr13.241|protein_coding|11/37|c.1071-6807C>T||||||	GT:PL:DP	1/1:117,15,0:5	1/1:157,12,0:7	0/1:33,0,50:5	0/0:0,12,105:4
chr13	66923457	.	T	C	999.0	.	DP=1624;VDB=0.31596;SGB=204.049;RPB=0.997519;MQB=1;MQSB=1;BQB=0.156605;MQ0F=0;ICB=0.962294;HOB=0.00638265;AC=5;AN=8;DP4=707,591,87,66;MQ=60;ANN=C|intergenic_region|MODIFIER|evm.TU.chr13.259-evm.TU.chr13.260|evm.TU.chr13.259-evm.TU.chr13.260|intergenic_region|evm.TU.chr13.259-evm.TU.chr13.260|||n.66923457T>C||||||	GT:PL:DP	0/1:111,0,198:12	1/1:207,21,0:7	0/0:0,15,161:5	1/1:255,42,0:14
chr15	4951722	.	A	C	999.0	.	DP=1521;VDB=0.438244;SGB=86.9025;RPB=0.312475;MQB=0.993086;MQSB=0.887283;BQB=0.727934;MQ0F=0.000657462;ICB=0.668319;HOB=0.0161451;AC=5;AN=8;DP4=577,398,25,25;MQ=59;ANN=C|intergenic_region|MODIFIER|evm.TU.chr15.18-evm.TU.chr15.19|evm.TU.chr15.18-evm.TU.chr15.19|intergenic_region|evm.TU.chr15.18-evm.TU.chr15.19|||n.4951722A>C||||||	GT:PL:DP	0/1:93,0,25:4	1/1:217,21,0:7	1/1:219,21,0:7	0/0:0,6,43:2
chr15	10238125	.	A	C	999.0	.	DP=992;VDB=0.19871;SGB=80.558;RPB=0.391403;MQB=1;MQSB=1;BQB=0.0385791;MQ0F=0;ICB=0.966895;HOB=0.0064913;AC=5;AN=8;DP4=586,207,60,28;MQ=60;ANN=C|intergenic_region|MODIFIER|evm.TU.chr15.36-evm.TU.chr15.37|evm.TU.chr15.36-evm.TU.chr15.37|intergenic_region|evm.TU.chr15.36-evm.TU.chr15.37|||n.10238125A>C||||||	GT:PL:DP	1/1:207,18,0:6	1/1:162,15,0:5	0/1:74,0,47:5	0/0:0,18,165:6
chr15	13903039	.	C	T	999.0	.	DP=1762;VDB=0.411543;SGB=142.634;RPB=0.913017;MQB=0.99968;MQSB=0.99999;BQB=0.0227366;MQ0F=0;ICB=0.942829;HOB=0.00768499;AC=5;AN=8;DP4=777,698,66,60;MQ=59;ANN=T|intergenic_region|MODIFIER|evm.TU.chr15.50-evm.TU.chr15.51|evm.TU.chr15.50-evm.TU.chr15.51|intergenic_region|evm.TU.chr15.50-evm.TU.chr15.51|||n.13903039C>T||||||	GT:PL:DP	0/1:73,0,240:11	1/1:255,27,0:9	1/1:227,21,0:7	0/0:0,24,227:8
chr15	14361432	.	T	C	999.0	.	DP=2050;VDB=0.157556;SGB=112.145;RPB=0.184378;MQB=0.458862;MQSB=1.44486e-09;BQB=0.339182;MQ0F=0.057561;ICB=0.977566;HOB=0.00501214;AC=5;AN=8;DP4=946,739,80,71;MQ=41;ANN=C|intergenic_region|MODIFIER|evm.TU.chr15.50-evm.TU.chr15.51|evm.TU.chr15.50-evm.TU.chr15.51|intergenic_region|evm.TU.chr15.50-evm.TU.chr15.51|||n.14361432T>C||||||	GT:PL:DP	1/1:184,15,0:8	0/0:0,12,105:4	1/1:255,33,0:15	0/1:84,0,102:7
chr15	24265204	.	A	G	999.0	.	DP=1869;VDB=0.701521;SGB=157.057;RPB=0.99876;MQB=0.99974;MQSB=0.996139;BQB=0.565661;MQ0F=0.000535045;ICB=0.86517;HOB=0.0110419;AC=5;AN=8;DP4=815,750,58,56;MQ=59;ANN=G|intergenic_region|MODIFIER|evm.TU.chr15.111-evm.TU.chr15.112|evm.TU.chr15.111-evm.TU.chr15.112|intergenic_region|evm.TU.chr15.111-evm.TU.chr15.112|||n.24265204A>G||||||	GT:PL:DP	0/0:0,33,255:11	0/1:39,0,218:10	1/1:255,36,0:12	1/1:255,30,0:10
chr15	24272260	.	C	T	999.0	.	DP=2167;VDB=0.543132;SGB=263.869;RPB=0.862827;MQB=0.999382;MQSB=0.998674;BQB=0.000620768;MQ0F=0;ICB=0.674321;HOB=0.018775;AC=7;AN=8;DP4=1004,813,92,73;MQ=59;ANN=T|intergenic_region|MODIFIER|evm.TU.chr15.111-evm.TU.chr15.112|evm.TU.chr15.111-evm.TU.chr15.112|intergenic_region|evm.TU.chr15.111-evm.TU.chr15.112|||n.24272260C>T||||||	GT:PL:DP	1/1:255,54,0:18	0/1:201,0,189:16	1/1:255,51,0:17	1/1:252,33,0:11
chr15	24274944	.	G	T	999.0	.	DP=1963;VDB=0.817485;SGB=176.887;RPB=0.928313;MQB=0.99993;MQSB=0.998851;BQB=0.104487;MQ0F=0;ICB=0.71992;HOB=0.0176988;AC=7;AN=8;DP4=934,707,91,45;MQ=59;ANN=T|intergenic_region|MODIFIER|evm.TU.chr15.111-evm.TU.chr15.112|evm.TU.chr15.111-evm.TU.chr15.112|intergenic_region|evm.TU.chr15.111-evm.TU.chr15.112|||n.24274944G>T||||||	GT:PL:DP	1/1:204,30,0:10	0/1:73,0,165:11	1/1:255,45,0:15	1/1:243,42,0:14
chr15	24983646	.	C	A	999.0	.	DP=1911;VDB=0.12325;SGB=165.175;RPB=0.0265167;MQB=1;MQSB=1;BQB=6.18766e-06;MQ0F=0;ICB=0.982939;HOB=0.00437635;AC=5;AN=8;DP4=867,737,81,72;MQ=60;ANN=A|intergenic_region|MODIFIER|evm.TU.chr15.117-evm.TU.chr15.118|evm.TU.chr15.117-evm.TU.chr15.118|intergenic_region|evm.TU.chr15.117-evm.TU.chr15.118|||n.24983646C>A||||||	GT:PL:DP	0/1:111,0,195:14	0/0:0,21,201:7	1/1:255,42,0:14	1/1:255,36,0:12
chr15	52961591	.	A	G	999.0	.	DP=2100;VDB=0.033815;SGB=238.984;RPB=0.444696;MQB=0.00263251;MQSB=0.0839731;BQB=7.99526e-05;MQ0F=0.0138095;ICB=0.675771;HOB=0.0188738;AC=6;AN=8;DP4=1025,726,67,85;MQ=53;ANN=G|upstream_gene_variant|MODIFIER|evm.TU.chr15.392|evm.TU.chr15.392|transcript|evm.model.chr15.392|protein_coding||c.-1796T>C|||||1796|,G|intergenic_region|MODIFIER|evm.TU.chr15.392-evm.TU.chr15.393|evm.TU.chr15.392-evm.TU.chr1…	GT:PL:DP	0/0:0,45,255:15	1/1:204,21,0:7	1/1:250,23,0:11	1/1:255,42,0:14
chr15	52964327	.	G	A	999.0	.	DP=1535;VDB=0.749603;SGB=71.342;RPB=0.847191;MQB=0.999925;MQSB=0.9992;BQB=0.1883;MQ0F=0;ICB=0.932661;HOB=0.00829157;AC=5;AN=8;DP4=751,556,50,42;MQ=59;ANN=A|upstream_gene_variant|MODIFIER|evm.TU.chr15.392|evm.TU.chr15.392|transcript|evm.model.chr15.392|protein_coding||c.-4532C>T|||||4532|,A|intergenic_region|MODIFIER|evm.TU.chr15.392-evm.TU.chr15.393|evm.TU.chr15.392-evm.TU.chr15.393|intergenic_re…	GT:PL:DP	0/0:0,33,240:11	0/1:53,0,113:5	1/1:203,21,0:7	1/1:218,21,0:7
chr15	52967198	.	C	T	999.0	.	DP=1986;VDB=0.403668;SGB=210.677;RPB=0.649586;MQB=0.998861;MQSB=0.000594142;BQB=0.0764301;MQ0F=0.0433031;ICB=0.907436;HOB=0.00945483;AC=5;AN=8;DP4=964,697,90,55;MQ=47;ANN=T|intergenic_region|MODIFIER|evm.TU.chr15.392-evm.TU.chr15.393|evm.TU.chr15.392-evm.TU.chr15.393|intergenic_region|evm.TU.chr15.392-evm.TU.chr15.393|||n.52967198C>T||||||	GT:PL:DP	0/0:0,30,255:10	0/1:198,0,47:9	1/1:255,33,0:11	1/1:224,25,0:12
chr15	57245093	.	G	C	999.0	.	DP=1658;VDB=0.855393;SGB=104.138;RPB=0.596773;MQB=1;MQSB=1;BQB=0.990018;MQ0F=0;ICB=0.758664;HOB=0.0138712;AC=5;AN=8;DP4=813,648,30,39;MQ=60;ANN=C|intergenic_region|MODIFIER|evm.TU.chr15.444-evm.TU.chr15.445|evm.TU.chr15.444-evm.TU.chr15.445|intergenic_region|evm.TU.chr15.444-evm.TU.chr15.445|||n.57245093G>C||||||	GT:PL:DP	1/1:238,27,0:9	0/0:0,18,191:6	1/1:255,33,0:11	0/1:90,0,53:5
chr15	57252277	.	C	G	999.0	.	DP=1631;VDB=0.639991;SGB=120.124;RPB=0.993424;MQB=1;MQSB=1;BQB=0.735172;MQ0F=0;ICB=0.691161;HOB=0.0151963;AC=5;AN=8;DP4=778,618,37,29;MQ=60;ANN=G|intergenic_region|MODIFIER|evm.TU.chr15.444-evm.TU.chr15.445|evm.TU.chr15.444-evm.TU.chr15.445|intergenic_region|evm.TU.chr15.444-evm.TU.chr15.445|||n.57252277C>G||||||	GT:PL:DP	1/1:255,39,0:13	0/0:0,51,255:17	1/1:255,30,0:10	0/1:173,0,150:12
chr15	57313012	.	A	C	999.0	.	DP=1848;VDB=0.662659;SGB=124.229;RPB=0.958338;MQB=0.999958;MQSB=0.999169;BQB=0.0567774;MQ0F=0;ICB=0.688695;HOB=0.0147642;AC=5;AN=8;DP4=830,762,36,39;MQ=59;ANN=C|intron_variant|MODIFIER|evm.TU.chr15.445|evm.TU.chr15.445|transcript|evm.model.chr15.445|protein_coding|1/6|c.418+1033A>C||||||	GT:PL:DP	1/1:237,30,0:10	0/0:0,36,255:12	1/1:228,21,0:7	0/1:95,0,227:13
chr14	1122619	.	A	T	999.0	.	DP=2071;VDB=0.726988;SGB=229.398;RPB=0.191876;MQB=1;MQSB=1;BQB=0.110566;MQ0F=0;ICB=0.952166;HOB=0.00706948;AC=5;AN=8;DP4=889,828,93,85;MQ=60;ANN=T|intergenic_region|MODIFIER|evm.TU.chr14.69-evm.TU.chr14.70|evm.TU.chr14.69-evm.TU.chr14.70|intergenic_region|evm.TU.chr14.69-evm.TU.chr14.70|||n.1122619A>T||||||	GT:PL:DP	0/0:0,36,255:12	1/1:255,42,0:14	1/1:243,27,0:9	0/1:110,0,221:16
chr14	1123860	.	G	T	999.0	.	DP=2142;VDB=0.392664;SGB=244.883;RPB=0.997452;MQB=0.999922;MQSB=0.999494;BQB=0.0588574;MQ0F=0;ICB=0.942251;HOB=0.00769468;AC=5;AN=8;DP4=1062,685,104,71;MQ=59;ANN=T|upstream_gene_variant|MODIFIER|evm.TU.chr14.70|evm.TU.chr14.70|transcript|evm.model.chr14.70|protein_coding||c.-4262G>T|||||4262|,T|intergenic_region|MODIFIER|evm.TU.chr14.69-evm.TU.chr14.70|evm.TU.chr14.69-evm.TU.chr14.70|intergenic_r…	GT:PL:DP	0/0:0,57,255:19	1/1:255,48,0:16	1/1:255,45,0:15	0/1:210,0,144:16
chr14	1124195	.	G	A	999.0	.	DP=2135;VDB=0.205669;SGB=174.439;RPB=0.916767;MQB=0.999936;MQSB=0.999093;BQB=0.0735506;MQ0F=0;ICB=0.942251;HOB=0.00769468;AC=5;AN=8;DP4=969,834,90,61;MQ=59;ANN=A|upstream_gene_variant|MODIFIER|evm.TU.chr14.70|evm.TU.chr14.70|transcript|evm.model.chr14.70|protein_coding||c.-3927G>A|||||3927|,A|intergenic_region|MODIFIER|evm.TU.chr14.69-evm.TU.chr14.70|evm.TU.chr14.69-evm.TU.chr14.70|intergenic_reg…	GT:PL:DP	0/0:0,36,255:12	1/1:255,33,0:11	1/1:182,18,0:6	0/1:255,0,175:21
chr14	1126501	.	G	T	999.0	.	DP=2173;VDB=0.248386;SGB=277.409;RPB=0.592849;MQB=1;MQSB=1;BQB=0.00599412;MQ0F=0.000460193;ICB=0.943994;HOB=0.0076642;AC=5;AN=8;DP4=982,833,104,81;MQ=60;ANN=T|upstream_gene_variant|MODIFIER|evm.TU.chr14.70|evm.TU.chr14.70|transcript|evm.model.chr14.70|protein_coding||c.-1621G>T|||||1621|,T|intergenic_region|MODIFIER|evm.TU.chr14.69-evm.TU.chr14.70|evm.TU.chr14.69-evm.TU.chr14.70|intergenic_region…	GT:PL:DP	0/0:0,39,255:13	1/1:240,24,0:8	1/1:255,39,0:13	0/1:202,0,239:18
chr14	1127069	.	G	T	999.0	.	DP=2044;VDB=0.00448121;SGB=186.88;RPB=0.55755;MQB=1;MQSB=1;BQB=0.0298557;MQ0F=0;ICB=0.94696;HOB=0.00760331;AC=5;AN=8;DP4=865,838,80,72;MQ=60;ANN=T|upstream_gene_variant|MODIFIER|evm.TU.chr14.70|evm.TU.chr14.70|transcript|evm.model.chr14.70|protein_coding||c.-1053G>T|||||1053|,T|intergenic_region|MODIFIER|evm.TU.chr14.69-evm.TU.chr14.70|evm.TU.chr14.69-evm.TU.chr14.70|intergenic_region|evm.TU.chr1…	GT:PL:DP	0/0:0,30,255:10	1/1:255,45,0:15	1/1:255,33,0:11	0/1:196,0,216:19
chr14	1127071	.	C	T	999.0	.	DP=2038;VDB=0.00330183;SGB=220.148;RPB=0.835503;MQB=1;MQSB=1;BQB=0.0248939;MQ0F=0;ICB=0.935668;HOB=0.0082615;AC=5;AN=8;DP4=889,843,86,70;MQ=60;ANN=T|upstream_gene_variant|MODIFIER|evm.TU.chr14.70|evm.TU.chr14.70|transcript|evm.model.chr14.70|protein_coding||c.-1051C>T|||||1051|,T|intergenic_region|MODIFIER|evm.TU.chr14.69-evm.TU.chr14.70|evm.TU.chr14.69-evm.TU.chr14.70|intergenic_region|evm.TU.ch…	GT:PL:DP	0/0:0,30,255:10	1/1:255,45,0:15	1/1:255,33,0:11	0/1:194,0,227:20
chr14	10758405	.	G	T	463.0	.	DP=1425;VDB=0.655832;SGB=-4.46486;RPB=0.784895;MQB=4.81751e-40;MQSB=0.954535;BQB=0.00748535;MQ0F=0.0498246;ICB=0.850488;HOB=0.0115808;AC=5;AN=8;DP4=654,575,68,30;MQ=38;ANN=T|intergenic_region|MODIFIER|evm.TU.chr14.130-evm.TU.chr14.131|evm.TU.chr14.130-evm.TU.chr14.131|intergenic_region|evm.TU.chr14.130-evm.TU.chr14.131|||n.10758405G>T||||||	GT:PL:DP	0/0:0,1,32:2	0/1:17,0,130:12	1/1:49,21,0:7	1/1:45,15,0:5
chr14	39382203	.	C	T	999.0	.	DP=1559;VDB=0.919383;SGB=163.202;RPB=0.984059;MQB=0.991299;MQSB=0.999189;BQB=0.000356019;MQ0F=0.000641437;ICB=0.994204;HOB=0.00264433;AC=5;AN=8;DP4=709,555,93,60;MQ=59;ANN=T|intergenic_region|MODIFIER|evm.TU.chr14.291-evm.TU.chr14.292|evm.TU.chr14.291-evm.TU.chr14.292|intergenic_region|evm.TU.chr14.291-evm.TU.chr14.292|||n.39382203C>T||||||	GT:PL:DP	0/0:0,27,243:9	1/1:255,30,0:10	0/1:154,0,129:11	1/1:255,36,0:12
chr14	39431797	.	T	G	999.0	.	DP=1577;VDB=0.728687;SGB=178.76;RPB=0.752925;MQB=0.999874;MQSB=0.999264;BQB=0.000838565;MQ0F=0;ICB=0.986737;HOB=0.00399283;AC=5;AN=8;DP4=748,529,92,61;MQ=59;ANN=G|intergenic_region|MODIFIER|evm.TU.chr14.291-evm.TU.chr14.292|evm.TU.chr14.291-evm.TU.chr14.292|intergenic_region|evm.TU.chr14.291-evm.TU.chr14.292|||n.39431797T>G||||||	GT:PL:DP	0/0:0,18,185:6	1/1:205,21,0:7	0/1:145,0,156:10	1/1:225,24,0:8
chr14	59399480	.	T	C	999.0	.	DP=1775;VDB=0.790226;SGB=89.7981;RPB=0.916211;MQB=1;MQSB=1;BQB=0.192471;MQ0F=0;ICB=0.606919;HOB=0.0156587;AC=5;AN=8;DP4=896,659,32,18;MQ=60;ANN=C|intergenic_region|MODIFIER|evm.TU.chr14.352-evm.TU.chr14.353|evm.TU.chr14.352-evm.TU.chr14.353|intergenic_region|evm.TU.chr14.352-evm.TU.chr14.353|||n.59399480T>C||||||	GT:PL:DP	1/1:207,21,0:7	0/0:0,42,255:14	0/1:145,0,150:11	1/1:157,18,0:6
chr14	60174507	.	C	T	999.0	.	DP=1690;VDB=0.321371;SGB=159.129;RPB=0.733903;MQB=1;MQSB=1;BQB=0.000186622;MQ0F=0;ICB=0.970392;HOB=0.00570718;AC=5;AN=8;DP4=722,666,76,62;MQ=60;ANN=T|intergenic_region|MODIFIER|evm.TU.chr14.356-evm.TU.chr14.357|evm.TU.chr14.356-evm.TU.chr14.357|intergenic_region|evm.TU.chr14.356-evm.TU.chr14.357|||n.60174507C>T||||||	GT:PL:DP	1/1:216,24,0:8	0/0:0,33,255:11	1/1:179,18,0:6	0/1:38,0,231:12
chr14	60185569	.	G	A	999.0	.	DP=1454;VDB=0.708362;SGB=173.258;RPB=0.986753;MQB=0.999462;MQSB=0.99609;BQB=0.0011388;MQ0F=0;ICB=0.972445;HOB=0.00559005;AC=5;AN=8;DP4=629,552,80,60;MQ=59;ANN=A|intergenic_region|MODIFIER|evm.TU.chr14.356-evm.TU.chr14.357|evm.TU.chr14.356-evm.TU.chr14.357|intergenic_region|evm.TU.chr14.356-evm.TU.chr14.357|||n.60185569G>A||||||	GT:PL:DP	1/1:243,27,0:9	0/0:0,24,227:8	1/1:200,21,0:7	0/1:53,0,154:7
[truncated: 1,111 more rows]
