# Supplementary material for: A Novel Insight into the Identification of Potential SNP Markers for the Genomic Characterization of Buffalo Breeds in Pakistan
Source: Animals (Basel). 2023 Aug 7;13(15):2543. doi: 10.3390/ani13152543 (PMC10416883; doi:10.3390/ani13152543)
Supplement: Supplementary file 1 [file animals-13-02543-s001.zip › S4_Azakheli_specific_annotated_markers.vcf]

##fileformat=VCFv4.2
##SnpEffVersion="4.3t (build 2017-11-24 10:18), by Pablo Cingolani"
##SnpEffCmd="SnpEff GWHAAKA000000001 az_specific.vcf "
##INFO=<ID=ANN,Number=.,Type=String,Description="Functional annotations: 'Allele | Annotation | Annotation_Impact | Gene_Name | Gene_ID | Feature_Type | Feature_ID | Transcript_BioType | Rank | HGVS.c | HGVS.p | cDNA.pos / cDNA.length | CDS.pos / CDS.length | AA.pos / AA.length | Distance | ERRORS / WARNINGS / INFO' ">
##INFO=<ID=LOF,Number=.,Type=String,Description="Predicted loss of function effects for this variant. Format: 'Gene_Name | Gene_ID | Number_of_transcripts_in_gene | Percent_of_transcripts_affected'">
##INFO=<ID=NMD,Number=.,Type=String,Description="Predicted nonsense mediated decay effects for this variant. Format: 'Gene_Name | Gene_ID | Number_of_transcripts_in_gene | Percent_of_transcripts_affected'">
##FILTER=<ID=PASS,Description="All filters passed">	0	.	.	.	.	.	.	.
##contig=<ID=chr1,length=269091005>	0	.	.	.	.	.	.	.
##contig=<ID=chr9,length=106316390>	0	.	.	.	.	.	.	.
##contig=<ID=chr10,length=103962844>	0	.	.	.	.	.	.	.
##contig=<ID=chr11,length=99706322>	0	.	.	.	.	.	.	.
##contig=<ID=chr19,length=61220728>	0	.	.	.	.	.	.	.
##contig=<ID=chr13,length=82281663>	0	.	.	.	.	.	.	.
##contig=<ID=chr15,length=79701688>	0	.	.	.	.	.	.	.
##contig=<ID=chr14,length=81273418>	0	.	.	.	.	.	.	.
##contig=<ID=chr16,length=72627247>	0	.	.	.	.	.	.	.
##contig=<ID=chr17,length=70861752>	0	.	.	.	.	.	.	.
##contig=<ID=chr18,length=68693571>	0	.	.	.	.	.	.	.
##contig=<ID=chr2,length=201297902>	0	.	.	.	.	.	.	.
##contig=<ID=chr20,length=61114690>	0	.	.	.	.	.	.	.
##contig=<ID=chr21,length=60677867>	0	.	.	.	.	.	.	.
##contig=<ID=chr12,length=84771376>	0	.	.	.	.	.	.	.
##contig=<ID=chr22,length=51137972>	0	.	.	.	.	.	.	.
##contig=<ID=chr23,length=42336660>	0	.	.	.	.	.	.	.
##contig=<ID=chr3,length=186516009>	0	.	.	.	.	.	.	.
##contig=<ID=chr4,length=172189080>	0	.	.	.	.	.	.	.
##contig=<ID=chrX,length=136214062>	0	.	.	.	.	.	.	.
##contig=<ID=chr5,length=124909624>	0	.	.	.	.	.	.	.
##contig=<ID=chr6,length=118624062>	0	.	.	.	.	.	.	.
##contig=<ID=chr7,length=117253548>	0	.	.	.	.	.	.	.
##contig=<ID=chr8,length=114586648>	0	.	.	.	.	.	.	.
##contig=<ID=ctg861_pilon_pilon_obj,length=71723>	0	.	.	.	.	.	.	.
##contig=<ID=ctg1658_pilon_pilon_obj,length=13271>	0	.	.	.	.	.	.	.
##contig=<ID=ctg831_pilon_pilon_obj,length=57437>	0	.	.	.	.	.	.	.
##contig=<ID=ctg1851_pilon_pilon_obj,length=10086>	0	.	.	.	.	.	.	.
##contig=<ID=ctg1076_pilon_pilon_obj,length=35982>	0	.	.	.	.	.	.	.
##contig=<ID=ctg1134_pilon_pilon_obj,length=17584>	0	.	.	.	.	.	.	.
##contig=<ID=ctg1626_pilon_pilon_obj,length=9360>	0	.	.	.	.	.	.	.
##contig=<ID=ctg1343_pilon_pilon_obj,length=57732>	0	.	.	.	.	.	.	.
##contig=<ID=ctg1446_pilon_pilon_obj,length=33790>	0	.	.	.	.	.	.	.
##contig=<ID=ctg1838_pilon_pilon_obj,length=12416>	0	.	.	.	.	.	.	.
##contig=<ID=ctg1837_pilon_pilon_obj,length=17390>	0	.	.	.	.	.	.	.
##contig=<ID=ctg503_pilon_pilon_obj,length=322888>	0	.	.	.	.	.	.	.
##contig=<ID=ctg1914_pilon_pilon_obj,length=31547>	0	.	.	.	.	.	.	.
##contig=<ID=ctg1303_pilon_pilon_obj,length=13952>	0	.	.	.	.	.	.	.
##contig=<ID=ctg1872_pilon_pilon_obj,length=12048>	0	.	.	.	.	.	.	.
##contig=<ID=ctg646_pilon_pilon_obj,length=148687>	0	.	.	.	.	.	.	.
##contig=<ID=ctg664_pilon_pilon_obj,length=46257>	0	.	.	.	.	.	.	.
##contig=<ID=ctg687_pilon_pilon_obj,length=102676>	0	.	.	.	.	.	.	.
##contig=<ID=ctg1390_pilon_pilon_obj,length=21741>	0	.	.	.	.	.	.	.
##contig=<ID=ctg1939_pilon_pilon_obj,length=15414>	0	.	.	.	.	.	.	.
##contig=<ID=ctg1981_pilon_pilon_obj,length=25709>	0	.	.	.	.	.	.	.
##contig=<ID=ctg769_pilon_pilon_obj,length=29945>	0	.	.	.	.	.	.	.
##contig=<ID=ctg1895_pilon_pilon_obj,length=18743>	0	.	.	.	.	.	.	.
##contig=<ID=ctg1782_pilon_pilon_obj,length=11128>	0	.	.	.	.	.	.	.
##contig=<ID=ctg1742_pilon_pilon_obj,length=9588>	0	.	.	.	.	.	.	.
##contig=<ID=ctg704_pilon_pilon_obj,length=40266>	0	.	.	.	.	.	.	.
##contig=<ID=ctg1490_pilon_pilon_obj,length=25896>	0	.	.	.	.	.	.	.
##contig=<ID=ctg1077_pilon_pilon_obj,length=16057>	0	.	.	.	.	.	.	.
##contig=<ID=ctg620_pilon_pilon_obj,length=70572>	0	.	.	.	.	.	.	.
##contig=<ID=Super-Scaffold_1454,length=628925>	0	.	.	.	.	.	.	.
##contig=<ID=ctg761_pilon_pilon_obj,length=81089>	0	.	.	.	.	.	.	.
##contig=<ID=ctg1623_pilon_pilon_obj,length=10221>	0	.	.	.	.	.	.	.
##contig=<ID=ctg1598_pilon_pilon_obj,length=14564>	0	.	.	.	.	.	.	.
##contig=<ID=ctg530_pilon_pilon_obj,length=313194>	0	.	.	.	.	.	.	.
##contig=<ID=ctg847_pilon_pilon_obj,length=25417>	0	.	.	.	.	.	.	.
##contig=<ID=ctg593_pilon_pilon_obj,length=125840>	0	.	.	.	.	.	.	.
##contig=<ID=ctg719_pilon_pilon_obj,length=41702>	0	.	.	.	.	.	.	.
##contig=<ID=ctg1814_pilon_pilon_obj,length=10756>	0	.	.	.	.	.	.	.
##contig=<ID=ctg683_pilon_pilon_obj,length=56668>	0	.	.	.	.	.	.	.
##contig=<ID=ctg1898_pilon_pilon_obj,length=19072>	0	.	.	.	.	.	.	.
##contig=<ID=ctg1586_pilon_pilon_obj,length=11736>	0	.	.	.	.	.	.	.
##contig=<ID=ctg1933_pilon_pilon_obj,length=11012>	0	.	.	.	.	.	.	.
##contig=<ID=ctg922_pilon_pilon_obj,length=21255>	0	.	.	.	.	.	.	.
##contig=<ID=ctg1688_pilon_pilon_obj,length=14453>	0	.	.	.	.	.	.	.
##contig=<ID=ctg1214_pilon_pilon_obj,length=12253>	0	.	.	.	.	.	.	.
##contig=<ID=ctg1426_pilon_pilon_obj,length=11770>	0	.	.	.	.	.	.	.
##contig=<ID=ctg984_pilon_pilon_obj,length=24332>	0	.	.	.	.	.	.	.
##contig=<ID=ctg1615_pilon_pilon_obj,length=27090>	0	.	.	.	.	.	.	.
##contig=<ID=ctg822_pilon_pilon_obj,length=24722>	0	.	.	.	.	.	.	.
##contig=<ID=ctg1017_pilon_pilon_obj,length=19023>	0	.	.	.	.	.	.	.
##contig=<ID=ctg1284_pilon_pilon_obj,length=73993>	0	.	.	.	.	.	.	.
##contig=<ID=ctg1793_pilon_pilon_obj,length=10636>	0	.	.	.	.	.	.	.
##contig=<ID=ctg838_pilon_pilon_obj,length=31838>	0	.	.	.	.	.	.	.
##contig=<ID=ctg1023_pilon_pilon_obj,length=36009>	0	.	.	.	.	.	.	.
##contig=<ID=ctg909_pilon_pilon_obj,length=21577>	0	.	.	.	.	.	.	.
##contig=<ID=ctg1173_pilon_pilon_obj,length=24948>	0	.	.	.	.	.	.	.
##contig=<ID=ctg1927_pilon_pilon_obj,length=12459>	0	.	.	.	.	.	.	.
##contig=<ID=ctg1289_pilon_pilon_obj,length=12799>	0	.	.	.	.	.	.	.
##contig=<ID=ctg633_pilon_pilon_obj,length=63683>	0	.	.	.	.	.	.	.
##contig=<ID=ctg1859_pilon_pilon_obj,length=10532>	0	.	.	.	.	.	.	.
##contig=<ID=ctg1856_pilon_pilon_obj,length=10394>	0	.	.	.	.	.	.	.
##contig=<ID=ctg1788_pilon_pilon_obj,length=14604>	0	.	.	.	.	.	.	.
##contig=<ID=ctg825_pilon_pilon_obj,length=25170>	0	.	.	.	.	.	.	.
##contig=<ID=ctg1507_pilon_pilon_obj,length=36124>	0	.	.	.	.	.	.	.
##contig=<ID=ctg785_pilon_pilon_obj,length=28400>	0	.	.	.	.	.	.	.
##contig=<ID=ctg1527_pilon_pilon_obj,length=28512>	0	.	.	.	.	.	.	.
##contig=<ID=ctg1375_pilon_pilon_obj,length=33276>	0	.	.	.	.	.	.	.
##contig=<ID=ctg1382_pilon_pilon_obj,length=11728>	0	.	.	.	.	.	.	.
##contig=<ID=ctg1885_pilon_pilon_obj,length=11120>	0	.	.	.	.	.	.	.
##contig=<ID=ctg1029_pilon_pilon_obj,length=15838>	0	.	.	.	.	.	.	.
##contig=<ID=ctg1638_pilon_pilon_obj,length=16292>	0	.	.	.	.	.	.	.
##contig=<ID=ctg1535_pilon_pilon_obj,length=23757>	0	.	.	.	.	.	.	.
##contig=<ID=ctg1370_pilon_pilon_obj,length=15359>	0	.	.	.	.	.	.	.
##contig=<ID=ctg1597_pilon_pilon_obj,length=30760>	0	.	.	.	.	.	.	.
##contig=<ID=ctg837_pilon_pilon_obj,length=25526>	0	.	.	.	.	.	.	.
##contig=<ID=ctg735_pilon_pilon_obj,length=45102>	0	.	.	.	.	.	.	.
##contig=<ID=ctg1993_pilon_pilon_obj,length=13022>	0	.	.	.	.	.	.	.
##contig=<ID=ctg637_pilon_pilon_obj,length=63423>	0	.	.	.	.	.	.	.
##contig=<ID=ctg696_pilon_pilon_obj,length=41232>	0	.	.	.	.	.	.	.
##contig=<ID=ctg609_pilon_pilon_obj,length=125108>	0	.	.	.	.	.	.	.
##contig=<ID=ctg1231_pilon_pilon_obj,length=37952>	0	.	.	.	.	.	.	.
##contig=<ID=ctg923_pilon_pilon_obj,length=19952>	0	.	.	.	.	.	.	.
##contig=<ID=ctg1103_pilon_pilon_obj,length=14327>	0	.	.	.	.	.	.	.
##contig=<ID=ctg1604_pilon_pilon_obj,length=20229>	0	.	.	.	.	.	.	.
##contig=<ID=ctg1608_pilon_pilon_obj,length=18282>	0	.	.	.	.	.	.	.
##contig=<ID=ctg827_pilon_pilon_obj,length=26654>	0	.	.	.	.	.	.	.
##contig=<ID=ctg996_pilon_pilon_obj,length=18398>	0	.	.	.	.	.	.	.
##contig=<ID=ctg1614_pilon_pilon_obj,length=24072>	0	.	.	.	.	.	.	.
##contig=<ID=ctg1779_pilon_pilon_obj,length=21884>	0	.	.	.	.	.	.	.
##contig=<ID=ctg1594_pilon_pilon_obj,length=20296>	0	.	.	.	.	.	.	.
##contig=<ID=ctg1949_pilon_pilon_obj,length=9176>	0	.	.	.	.	.	.	.
##contig=<ID=ctg1980_pilon_pilon_obj,length=26353>	0	.	.	.	.	.	.	.
##contig=<ID=ctg381_pilon_pilon_subseq_1770104:1860036_obj,length=89933>	0	.	.	.	.	.	.	.
##contig=<ID=ctg895_pilon_pilon_obj,length=22658>	0	.	.	.	.	.	.	.
##contig=<ID=ctg1066_pilon_pilon_obj,length=16115>	0	.	.	.	.	.	.	.
##contig=<ID=Super-Scaffold_3422,length=495481>	0	.	.	.	.	.	.	.
##contig=<ID=ctg1159_pilon_pilon_obj,length=63077>	0	.	.	.	.	.	.	.
##contig=<ID=ctg1524_pilon_pilon_obj,length=14007>	0	.	.	.	.	.	.	.
##contig=<ID=ctg902_pilon_pilon_obj,length=54552>	0	.	.	.	.	.	.	.
##contig=<ID=ctg1230_pilon_pilon_obj,length=12030>	0	.	.	.	.	.	.	.
##contig=<ID=ctg1221_pilon_pilon_obj,length=13282>	0	.	.	.	.	.	.	.
##contig=<ID=ctg1662_pilon_pilon_obj,length=23603>	0	.	.	.	.	.	.	.
##contig=<ID=ctg1420_pilon_pilon_obj,length=15483>	0	.	.	.	.	.	.	.
##contig=<ID=ctg966_pilon_pilon_obj,length=25169>	0	.	.	.	.	.	.	.
##contig=<ID=ctg1769_pilon_pilon_obj,length=37378>	0	.	.	.	.	.	.	.
##contig=<ID=ctg1821_pilon_pilon_obj,length=13595>	0	.	.	.	.	.	.	.
##contig=<ID=ctg994_pilon_pilon_obj,length=16960>	0	.	.	.	.	.	.	.
##contig=<ID=ctg1831_pilon_pilon_obj,length=10922>	0	.	.	.	.	.	.	.
##contig=<ID=ctg845_pilon_pilon_obj,length=39664>	0	.	.	.	.	.	.	.
##contig=<ID=ctg1844_pilon_pilon_obj,length=21060>	0	.	.	.	.	.	.	.
##contig=<ID=ctg988_pilon_pilon_obj,length=33103>	0	.	.	.	.	.	.	.
##contig=<ID=ctg1550_pilon_pilon_obj,length=15880>	0	.	.	.	.	.	.	.
##contig=<ID=ctg1353_pilon_pilon_obj,length=10401>	0	.	.	.	.	.	.	.
##contig=<ID=ctg1985_pilon_pilon_obj,length=13958>	0	.	.	.	.	.	.	.
##contig=<ID=ctg1184_pilon_pilon_obj,length=13262>	0	.	.	.	.	.	.	.
##contig=<ID=ctg1549_pilon_pilon_obj,length=17399>	0	.	.	.	.	.	.	.
##contig=<ID=ctg1048_pilon_pilon_obj,length=34253>	0	.	.	.	.	.	.	.
##contig=<ID=ctg1706_pilon_pilon_obj,length=18514>	0	.	.	.	.	.	.	.
##contig=<ID=ctg846_pilon_pilon_obj,length=32027>	0	.	.	.	.	.	.	.
##contig=<ID=ctg1105_pilon_pilon_obj,length=16028>	0	.	.	.	.	.	.	.
##contig=<ID=ctg1618_pilon_pilon_obj,length=17862>	0	.	.	.	.	.	.	.
##contig=<ID=ctg575_pilon_pilon_obj,length=91979>	0	.	.	.	.	.	.	.
##contig=<ID=ctg824_pilon_pilon_obj,length=24740>	0	.	.	.	.	.	.	.
##contig=<ID=ctg1459_pilon_pilon_obj,length=9964>	0	.	.	.	.	.	.	.
##contig=<ID=ctg638_pilon_pilon_obj,length=55431>	0	.	.	.	.	.	.	.
##contig=<ID=ctg961_pilon_pilon_obj,length=31422>	0	.	.	.	.	.	.	.
##contig=<ID=ctg1520_pilon_pilon_obj,length=16585>	0	.	.	.	.	.	.	.
##contig=<ID=ctg1395_pilon_pilon_obj,length=9975>	0	.	.	.	.	.	.	.
##contig=<ID=ctg1039_pilon_pilon_obj,length=16407>	0	.	.	.	.	.	.	.
##contig=<ID=ctg1562_pilon_pilon_obj,length=21390>	0	.	.	.	.	.	.	.
##contig=<ID=ctg698_pilon_pilon_obj,length=40948>	0	.	.	.	.	.	.	.
##contig=<ID=ctg1694_pilon_pilon_obj,length=19589>	0	.	.	.	.	.	.	.
##contig=<ID=ctg1692_pilon_pilon_obj,length=13040>	0	.	.	.	.	.	.	.
##contig=<ID=ctg554_pilon_pilon_subseq_1:42550_obj,length=42550>	0	.	.	.	.	.	.	.
##contig=<ID=ctg1162_pilon_pilon_obj,length=13882>	0	.	.	.	.	.	.	.
##contig=<ID=ctg598_pilon_pilon_obj,length=110125>	0	.	.	.	.	.	.	.
##contig=<ID=ctg1635_pilon_pilon_obj,length=9974>	0	.	.	.	.	.	.	.
##contig=<ID=ctg1012_pilon_pilon_obj,length=21340>	0	.	.	.	.	.	.	.
##contig=<ID=ctg1584_pilon_pilon_obj,length=21138>	0	.	.	.	.	.	.	.
##contig=<ID=ctg1096_pilon_pilon_obj,length=15813>	0	.	.	.	.	.	.	.
##contig=<ID=ctg807_pilon_pilon_obj,length=61128>	0	.	.	.	.	.	.	.
##contig=<ID=ctg1919_pilon_pilon_obj,length=13154>	0	.	.	.	.	.	.	.
##contig=<ID=ctg1127_pilon_pilon_obj,length=14682>	0	.	.	.	.	.	.	.
##contig=<ID=ctg1228_pilon_pilon_obj,length=11874>	0	.	.	.	.	.	.	.
##contig=<ID=ctg1557_pilon_pilon_obj,length=17226>	0	.	.	.	.	.	.	.
##contig=<ID=ctg1901_pilon_pilon_obj,length=19288>	0	.	.	.	.	.	.	.
##contig=<ID=ctg619_pilon_pilon_obj,length=83297>	0	.	.	.	.	.	.	.
##contig=<ID=ctg1075_pilon_pilon_obj,length=16062>	0	.	.	.	.	.	.	.
##contig=<ID=ctg789_pilon_pilon_obj,length=61453>	0	.	.	.	.	.	.	.
##contig=<ID=ctg1789_pilon_pilon_obj,length=13093>	0	.	.	.	.	.	.	.
##contig=<ID=ctg1960_pilon_pilon_obj,length=11694>	0	.	.	.	.	.	.	.
##contig=<ID=ctg816_pilon_pilon_obj,length=46230>	0	.	.	.	.	.	.	.
##contig=<ID=ctg1124_pilon_pilon_obj,length=32843>	0	.	.	.	.	.	.	.
##contig=<ID=ctg1887_pilon_pilon_obj,length=13782>	0	.	.	.	.	.	.	.
##contig=<ID=Super-Scaffold_1502,length=307731>	0	.	.	.	.	.	.	.
##contig=<ID=ctg1383_pilon_pilon_obj,length=22183>	0	.	.	.	.	.	.	.
##contig=<ID=ctg796_pilon_pilon_obj,length=30414>	0	.	.	.	.	.	.	.
##contig=<ID=ctg1913_pilon_pilon_obj,length=7621>	0	.	.	.	.	.	.	.
##contig=<ID=ctg585_pilon_pilon_obj,length=83115>	0	.	.	.	.	.	.	.
##contig=<ID=ctg1191_pilon_pilon_obj,length=33798>	0	.	.	.	.	.	.	.
##contig=<ID=Super-Scaffold_155,length=3528278>	0	.	.	.	.	.	.	.
##contig=<ID=ctg641_pilon_pilon_obj,length=52926>	0	.	.	.	.	.	.	.
##contig=<ID=ctg1722_pilon_pilon_obj,length=15338>	0	.	.	.	.	.	.	.
##contig=<ID=ctg1013_pilon_pilon_obj,length=49984>	0	.	.	.	.	.	.	.
##contig=<ID=ctg1803_pilon_pilon_obj,length=35440>	0	.	.	.	.	.	.	.
##contig=<ID=ctg1836_pilon_pilon_obj,length=10675>	0	.	.	.	.	.	.	.
##contig=<ID=ctg1445_pilon_pilon_obj,length=10064>	0	.	.	.	.	.	.	.
##contig=<ID=ctg1282_pilon_pilon_obj,length=11960>	0	.	.	.	.	.	.	.
##contig=<ID=ctg1917_pilon_pilon_obj,length=32825>	0	.	.	.	.	.	.	.
##contig=<ID=ctg1736_pilon_pilon_obj,length=18878>	0	.	.	.	.	.	.	.
##contig=<ID=ctg1864_pilon_pilon_obj,length=18901>	0	.	.	.	.	.	.	.
##contig=<ID=ctg1260_pilon_pilon_obj,length=11467>	0	.	.	.	.	.	.	.
##contig=<ID=ctg1541_pilon_pilon_obj,length=18078>	0	.	.	.	.	.	.	.
##contig=<ID=ctg1120_pilon_pilon_obj,length=16581>	0	.	.	.	.	.	.	.
##contig=<ID=ctg474_pilon_pilon_subseq_1:121581_obj,length=121581>	0	.	.	.	.	.	.	.
##contig=<ID=ctg567_pilon_pilon_obj,length=126122>	0	.	.	.	.	.	.	.
##contig=<ID=ctg1311_pilon_pilon_obj,length=18750>	0	.	.	.	.	.	.	.
##contig=<ID=ctg1348_pilon_pilon_obj,length=10780>	0	.	.	.	.	.	.	.
##contig=<ID=ctg517_pilon_pilon_obj,length=251507>	0	.	.	.	.	.	.	.
##contig=<ID=ctg1025_pilon_pilon_obj,length=54927>	0	.	.	.	.	.	.	.
##contig=<ID=ctg1244_pilon_pilon_obj,length=12112>	0	.	.	.	.	.	.	.
##contig=<ID=ctg1387_pilon_pilon_obj,length=44379>	0	.	.	.	.	.	.	.
##contig=<ID=ctg1697_pilon_pilon_obj,length=13206>	0	.	.	.	.	.	.	.
##contig=<ID=ctg1881_pilon_pilon_obj,length=12189>	0	.	.	.	.	.	.	.
##contig=<ID=Super-Scaffold_1330,length=458424>	0	.	.	.	.	.	.	.
##contig=<ID=ctg1187_pilon_pilon_obj,length=25385>	0	.	.	.	.	.	.	.
##contig=<ID=ctg1857_pilon_pilon_obj,length=14315>	0	.	.	.	.	.	.	.
##contig=<ID=ctg1620_pilon_pilon_obj,length=14375>	0	.	.	.	.	.	.	.
##contig=<ID=Super-Scaffold_1490,length=286519>	0	.	.	.	.	.	.	.
##contig=<ID=ctg1617_pilon_pilon_obj,length=14013>	0	.	.	.	.	.	.	.
##contig=<ID=ctg600_pilon_pilon_obj,length=134702>	0	.	.	.	.	.	.	.
##contig=<ID=ctg1892_pilon_pilon_obj,length=12411>	0	.	.	.	.	.	.	.
##contig=<ID=ctg1678_pilon_pilon_obj,length=10344>	0	.	.	.	.	.	.	.
##contig=<ID=ctg1057_pilon_pilon_obj,length=24483>	0	.	.	.	.	.	.	.
##contig=<ID=ctg1858_pilon_pilon_obj,length=21205>	0	.	.	.	.	.	.	.
##contig=<ID=ctg52_pilon_pilon_subseq_1:74091_obj,length=74091>	0	.	.	.	.	.	.	.
##contig=<ID=ctg569_pilon_pilon_obj,length=225141>	0	.	.	.	.	.	.	.
##contig=<ID=ctg494_pilon_pilon_subseq_629740:681633_obj,length=51894>	0	.	.	.	.	.	.	.
##contig=<ID=ctg662_pilon_pilon_obj,length=55389>	0	.	.	.	.	.	.	.
##contig=<ID=ctg1314_pilon_pilon_obj,length=30669>	0	.	.	.	.	.	.	.
##contig=<ID=ctg1567_pilon_pilon_obj,length=32398>	0	.	.	.	.	.	.	.
##contig=<ID=ctg1974_pilon_pilon_obj,length=11230>	0	.	.	.	.	.	.	.
##contig=<ID=ctg1049_pilon_pilon_obj,length=30482>	0	.	.	.	.	.	.	.
##contig=<ID=ctg636_pilon_pilon_obj,length=80017>	0	.	.	.	.	.	.	.
##contig=<ID=ctg1430_pilon_pilon_obj,length=13049>	0	.	.	.	.	.	.	.
##contig=<ID=ctg1743_pilon_pilon_obj,length=14526>	0	.	.	.	.	.	.	.
##contig=<ID=ctg1224_pilon_pilon_obj,length=13037>	0	.	.	.	.	.	.	.
##contig=<ID=ctg623_pilon_pilon_obj,length=88413>	0	.	.	.	.	.	.	.
##contig=<ID=ctg1276_pilon_pilon_obj,length=28986>	0	.	.	.	.	.	.	.
##contig=<ID=ctg1571_pilon_pilon_obj,length=22865>	0	.	.	.	.	.	.	.
##contig=<ID=ctg962_pilon_pilon_obj,length=19220>	0	.	.	.	.	.	.	.
##contig=<ID=ctg883_pilon_pilon_obj,length=24000>	0	.	.	.	.	.	.	.
##contig=<ID=ctg1043_pilon_pilon_obj,length=22190>	0	.	.	.	.	.	.	.
##contig=<ID=ctg964_pilon_pilon_obj,length=20521>	0	.	.	.	.	.	.	.
##contig=<ID=ctg1368_pilon_pilon_obj,length=11868>	0	.	.	.	.	.	.	.
##contig=<ID=ctg1315_pilon_pilon_obj,length=29177>	0	.	.	.	.	.	.	.
##contig=<ID=ctg1873_pilon_pilon_obj,length=10147>	0	.	.	.	.	.	.	.
##contig=<ID=ctg1499_pilon_pilon_obj,length=36801>	0	.	.	.	.	.	.	.
##contig=<ID=ctg1657_pilon_pilon_obj,length=43494>	0	.	.	.	.	.	.	.
##contig=<ID=ctg886_pilon_pilon_obj,length=22249>	0	.	.	.	.	.	.	.
##contig=<ID=ctg617_pilon_pilon_obj,length=62363>	0	.	.	.	.	.	.	.
##contig=<ID=ctg561_pilon_pilon_obj,length=194944>	0	.	.	.	.	.	.	.
##contig=<ID=ctg1232_pilon_pilon_obj,length=20663>	0	.	.	.	.	.	.	.
##contig=<ID=ctg1948_pilon_pilon_obj,length=34488>	0	.	.	.	.	.	.	.
##contig=<ID=ctg1731_pilon_pilon_obj,length=11305>	0	.	.	.	.	.	.	.
##contig=<ID=ctg1489_pilon_pilon_obj,length=21064>	0	.	.	.	.	.	.	.
##contig=<ID=ctg607_pilon_pilon_obj,length=111384>	0	.	.	.	.	.	.	.
##contig=<ID=ctg1131_pilon_pilon_obj,length=45645>	0	.	.	.	.	.	.	.
##contig=<ID=ctg1546_pilon_pilon_obj,length=34659>	0	.	.	.	.	.	.	.
##contig=<ID=ctg1367_pilon_pilon_obj,length=24507>	0	.	.	.	.	.	.	.
##contig=<ID=ctg1070_pilon_pilon_obj,length=33526>	0	.	.	.	.	.	.	.
##contig=<ID=ctg1834_pilon_pilon_obj,length=20870>	0	.	.	.	.	.	.	.
##contig=<ID=ctg1175_pilon_pilon_obj,length=12611>	0	.	.	.	.	.	.	.
##contig=<ID=ctg1827_pilon_pilon_obj,length=15922>	0	.	.	.	.	.	.	.
##contig=<ID=ctg695_pilon_pilon_obj,length=42107>	0	.	.	.	.	.	.	.
##contig=<ID=ctg1984_pilon_pilon_obj,length=11723>	0	.	.	.	.	.	.	.
##contig=<ID=ctg670_pilon_pilon_obj,length=45683>	0	.	.	.	.	.	.	.
##contig=<ID=ctg1125_pilon_pilon_obj,length=38295>	0	.	.	.	.	.	.	.
##contig=<ID=ctg1452_pilon_pilon_obj,length=23370>	0	.	.	.	.	.	.	.
##contig=<ID=ctg1442_pilon_pilon_obj,length=17279>	0	.	.	.	.	.	.	.
##contig=<ID=ctg1595_pilon_pilon_obj,length=16922>	0	.	.	.	.	.	.	.
##contig=<ID=ctg1152_pilon_pilon_obj,length=14742>	0	.	.	.	.	.	.	.
##contig=<ID=ctg3_pilon_pilon_subseq_18882716:19074649_obj,length=191934>	0	.	.	.	.	.	.	.
##contig=<ID=ctg579_pilon_pilon_obj,length=172689>	0	.	.	.	.	.	.	.
##contig=<ID=ctg916_pilon_pilon_obj,length=21977>	0	.	.	.	.	.	.	.
##contig=<ID=ctg1989_pilon_pilon_obj,length=14914>	0	.	.	.	.	.	.	.
##contig=<ID=ctg1484_pilon_pilon_obj,length=19585>	0	.	.	.	.	.	.	.
##contig=<ID=ctg553_pilon_pilon_obj,length=295613>	0	.	.	.	.	.	.	.
##contig=<ID=ctg1045_pilon_pilon_obj,length=16138>	0	.	.	.	.	.	.	.
##contig=<ID=ctg1476_pilon_pilon_obj,length=9040>	0	.	.	.	.	.	.	.
##contig=<ID=ctg1024_pilon_pilon_obj,length=25829>	0	.	.	.	.	.	.	.
##contig=<ID=ctg1163_pilon_pilon_obj,length=14759>	0	.	.	.	.	.	.	.
##contig=<ID=ctg18_pilon_pilon_subseq_10542664:10582795_obj,length=40132>	0	.	.	.	.	.	.	.
##contig=<ID=ctg1695_pilon_pilon_obj,length=9238>	0	.	.	.	.	.	.	.
##contig=<ID=ctg751_pilon_pilon_obj,length=33444>	0	.	.	.	.	.	.	.
##contig=<ID=ctg1805_pilon_pilon_obj,length=16897>	0	.	.	.	.	.	.	.
##contig=<ID=ctg1373_pilon_pilon_obj,length=19562>	0	.	.	.	.	.	.	.
##contig=<ID=ctg1670_pilon_pilon_obj,length=29545>	0	.	.	.	.	.	.	.
##contig=<ID=ctg1653_pilon_pilon_obj,length=23002>	0	.	.	.	.	.	.	.
##contig=<ID=ctg1569_pilon_pilon_obj,length=15772>	0	.	.	.	.	.	.	.
##contig=<ID=ctg1028_pilon_pilon_obj,length=20442>	0	.	.	.	.	.	.	.
##contig=<ID=ctg635_pilon_pilon_obj,length=124189>	0	.	.	.	.	.	.	.
##contig=<ID=ctg905_pilon_pilon_obj,length=22774>	0	.	.	.	.	.	.	.
##contig=<ID=ctg1372_pilon_pilon_obj,length=10597>	0	.	.	.	.	.	.	.
##contig=<ID=ctg1925_pilon_pilon_obj,length=18724>	0	.	.	.	.	.	.	.
##contig=<ID=ctg1148_pilon_pilon_obj,length=15131>	0	.	.	.	.	.	.	.
##contig=<ID=ctg1264_pilon_pilon_obj,length=12364>	0	.	.	.	.	.	.	.
##contig=<ID=ctg1211_pilon_pilon_obj,length=12228>	0	.	.	.	.	.	.	.
##contig=<ID=ctg1503_pilon_pilon_obj,length=26475>	0	.	.	.	.	.	.	.
##contig=<ID=ctg965_pilon_pilon_obj,length=24844>	0	.	.	.	.	.	.	.
##contig=<ID=ctg1950_pilon_pilon_obj,length=16746>	0	.	.	.	.	.	.	.
##contig=<ID=ctg1624_pilon_pilon_obj,length=10149>	0	.	.	.	.	.	.	.
##contig=<ID=ctg1918_pilon_pilon_obj,length=23354>	0	.	.	.	.	.	.	.
##contig=<ID=ctg627_pilon_pilon_obj,length=74213>	0	.	.	.	.	.	.	.
##contig=<ID=ctg772_pilon_pilon_obj,length=30570>	0	.	.	.	.	.	.	.
##contig=<ID=ctg1220_pilon_pilon_obj,length=12161>	0	.	.	.	.	.	.	.
##contig=<ID=ctg603_pilon_pilon_obj,length=72378>	0	.	.	.	.	.	.	.
##contig=<ID=ctg1878_pilon_pilon_obj,length=15668>	0	.	.	.	.	.	.	.
##contig=<ID=ctg693_pilon_pilon_obj,length=50556>	0	.	.	.	.	.	.	.
##contig=<ID=ctg1721_pilon_pilon_obj,length=13759>	0	.	.	.	.	.	.	.
##contig=<ID=ctg1355_pilon_pilon_obj,length=12299>	0	.	.	.	.	.	.	.
##contig=<ID=ctg1961_pilon_pilon_obj,length=12792>	0	.	.	.	.	.	.	.
##contig=<ID=ctg1287_pilon_pilon_obj,length=19059>	0	.	.	.	.	.	.	.
##contig=<ID=ctg901_pilon_pilon_obj,length=53974>	0	.	.	.	.	.	.	.
##contig=<ID=ctg1182_pilon_pilon_obj,length=13706>	0	.	.	.	.	.	.	.
##contig=<ID=ctg1092_pilon_pilon_obj,length=14255>	0	.	.	.	.	.	.	.
##contig=<ID=ctg1185_pilon_pilon_obj,length=22594>	0	.	.	.	.	.	.	.
##contig=<ID=ctg1083_pilon_pilon_obj,length=15115>	0	.	.	.	.	.	.	.
##contig=<ID=ctg1654_pilon_pilon_obj,length=14452>	0	.	.	.	.	.	.	.
##contig=<ID=ctg1007_pilon_pilon_obj,length=36921>	0	.	.	.	.	.	.	.
##contig=<ID=ctg1506_pilon_pilon_obj,length=30145>	0	.	.	.	.	.	.	.
##contig=<ID=ctg1591_pilon_pilon_obj,length=23631>	0	.	.	.	.	.	.	.
##contig=<ID=ctg1757_pilon_pilon_obj,length=29811>	0	.	.	.	.	.	.	.
##contig=<ID=ctg1760_pilon_pilon_obj,length=27444>	0	.	.	.	.	.	.	.
##contig=<ID=ctg326_pilon_pilon_subseq_1633899:1752040_obj,length=118142>	0	.	.	.	.	.	.	.
##contig=<ID=ctg557_pilon_pilon_obj,length=171251>	0	.	.	.	.	.	.	.
##contig=<ID=ctg1253_pilon_pilon_obj,length=15615>	0	.	.	.	.	.	.	.
##contig=<ID=ctg1740_pilon_pilon_obj,length=26175>	0	.	.	.	.	.	.	.
##contig=<ID=ctg1358_pilon_pilon_obj,length=11268>	0	.	.	.	.	.	.	.
##contig=<ID=ctg1069_pilon_pilon_obj,length=15768>	0	.	.	.	.	.	.	.
##contig=<ID=ctg1676_pilon_pilon_obj,length=24112>	0	.	.	.	.	.	.	.
##contig=<ID=ctg1822_pilon_pilon_obj,length=12690>	0	.	.	.	.	.	.	.
##contig=<ID=ctg1380_pilon_pilon_obj,length=13083>	0	.	.	.	.	.	.	.
##contig=<ID=ctg1516_pilon_pilon_obj,length=17931>	0	.	.	.	.	.	.	.
##contig=<ID=ctg1042_pilon_pilon_obj,length=17883>	0	.	.	.	.	.	.	.
##contig=<ID=ctg1953_pilon_pilon_obj,length=14389>	0	.	.	.	.	.	.	.
##contig=<ID=ctg799_pilon_pilon_obj,length=27556>	0	.	.	.	.	.	.	.
##contig=<ID=ctg1566_pilon_pilon_obj,length=13574>	0	.	.	.	.	.	.	.
##contig=<ID=ctg1616_pilon_pilon_obj,length=15263>	0	.	.	.	.	.	.	.
##contig=<ID=ctg592_pilon_pilon_obj,length=255995>	0	.	.	.	.	.	.	.
##contig=<ID=ctg1932_pilon_pilon_obj,length=17293>	0	.	.	.	.	.	.	.
##contig=<ID=ctg1994_pilon_pilon_obj,length=16681>	0	.	.	.	.	.	.	.
##contig=<ID=ctg834_pilon_pilon_obj,length=64081>	0	.	.	.	.	.	.	.
##contig=<ID=ctg1990_pilon_pilon_obj,length=26974>	0	.	.	.	.	.	.	.
##contig=<ID=ctg1553_pilon_pilon_obj,length=18602>	0	.	.	.	.	.	.	.
##contig=<ID=ctg812_pilon_pilon_obj,length=28115>	0	.	.	.	.	.	.	.
##contig=<ID=ctg981_pilon_pilon_obj,length=17414>	0	.	.	.	.	.	.	.
##contig=<ID=ctg1683_pilon_pilon_obj,length=26485>	0	.	.	.	.	.	.	.
##contig=<ID=ctg1409_pilon_pilon_obj,length=22552>	0	.	.	.	.	.	.	.
##contig=<ID=ctg1967_pilon_pilon_obj,length=10974>	0	.	.	.	.	.	.	.
##contig=<ID=ctg1113_pilon_pilon_obj,length=23559>	0	.	.	.	.	.	.	.
##contig=<ID=ctg1855_pilon_pilon_obj,length=14339>	0	.	.	.	.	.	.	.
##contig=<ID=ctg911_pilon_pilon_obj,length=21753>	0	.	.	.	.	.	.	.
##contig=<ID=ctg1935_pilon_pilon_obj,length=26147>	0	.	.	.	.	.	.	.
##contig=<ID=ctg1416_pilon_pilon_obj,length=21376>	0	.	.	.	.	.	.	.
##contig=<ID=ctg1570_pilon_pilon_obj,length=9456>	0	.	.	.	.	.	.	.
##contig=<ID=ctg1239_pilon_pilon_obj,length=12833>	0	.	.	.	.	.	.	.
##contig=<ID=ctg1161_pilon_pilon_obj,length=36740>	0	.	.	.	.	.	.	.
##contig=<ID=ctg1100_pilon_pilon_obj,length=14775>	0	.	.	.	.	.	.	.
##contig=<ID=ctg1391_pilon_pilon_obj,length=11517>	0	.	.	.	.	.	.	.
##contig=<ID=ctg912_pilon_pilon_obj,length=20807>	0	.	.	.	.	.	.	.
##contig=<ID=ctg563_pilon_pilon_obj,length=125235>	0	.	.	.	.	.	.	.
##contig=<ID=ctg1612_pilon_pilon_obj,length=13546>	0	.	.	.	.	.	.	.
##contig=<ID=ctg913_pilon_pilon_obj,length=19769>	0	.	.	.	.	.	.	.
##contig=<ID=ctg1114_pilon_pilon_obj,length=47052>	0	.	.	.	.	.	.	.
##contig=<ID=ctg1142_pilon_pilon_obj,length=13444>	0	.	.	.	.	.	.	.
##contig=<ID=ctg653_pilon_pilon_obj,length=51448>	0	.	.	.	.	.	.	.
##contig=<ID=ctg1975_pilon_pilon_obj,length=14996>	0	.	.	.	.	.	.	.
##contig=<ID=ctg738_pilon_pilon_obj,length=77064>	0	.	.	.	.	.	.	.
##contig=<ID=ctg1573_pilon_pilon_obj,length=17085>	0	.	.	.	.	.	.	.
##contig=<ID=ctg1770_pilon_pilon_obj,length=14077>	0	.	.	.	.	.	.	.
##contig=<ID=ctg1435_pilon_pilon_obj,length=9868>	0	.	.	.	.	.	.	.
##contig=<ID=ctg1790_pilon_pilon_obj,length=12373>	0	.	.	.	.	.	.	.
##contig=<ID=ctg1455_pilon_pilon_obj,length=9493>	0	.	.	.	.	.	.	.
##contig=<ID=ctg586_pilon_pilon_obj,length=88581>	0	.	.	.	.	.	.	.
##contig=<ID=ctg1852_pilon_pilon_obj,length=25333>	0	.	.	.	.	.	.	.
##contig=<ID=ctg649_pilon_pilon_obj,length=55614>	0	.	.	.	.	.	.	.
##contig=<ID=ctg699_pilon_pilon_obj,length=118027>	0	.	.	.	.	.	.	.
##contig=<ID=ctg1523_pilon_pilon_obj,length=27110>	0	.	.	.	.	.	.	.
##contig=<ID=ctg1842_pilon_pilon_obj,length=13126>	0	.	.	.	.	.	.	.
##contig=<ID=ctg725_pilon_pilon_obj,length=148176>	0	.	.	.	.	.	.	.
##contig=<ID=ctg1900_pilon_pilon_obj,length=13281>	0	.	.	.	.	.	.	.
##contig=<ID=ctg1250_pilon_pilon_obj,length=37422>	0	.	.	.	.	.	.	.
##contig=<ID=ctg1460_pilon_pilon_obj,length=30830>	0	.	.	.	.	.	.	.
##contig=<ID=ctg836_pilon_pilon_obj,length=26842>	0	.	.	.	.	.	.	.
##contig=<ID=ctg1366_pilon_pilon_obj,length=26206>	0	.	.	.	.	.	.	.
##contig=<ID=ctg1138_pilon_pilon_obj,length=34102>	0	.	.	.	.	.	.	.
##contig=<ID=Super-Scaffold_1398,length=722496>	0	.	.	.	.	.	.	.
##contig=<ID=ctg1129_pilon_pilon_obj,length=44140>	0	.	.	.	.	.	.	.
##contig=<ID=Super-Scaffold_3333,length=447522>	0	.	.	.	.	.	.	.
##contig=<ID=ctg1180_pilon_pilon_obj,length=14061>	0	.	.	.	.	.	.	.
##contig=<ID=ctg858_pilon_pilon_obj,length=53281>	0	.	.	.	.	.	.	.
##contig=<ID=ctg872_pilon_pilon_obj,length=23372>	0	.	.	.	.	.	.	.
##contig=<ID=ctg1195_pilon_pilon_obj,length=19916>	0	.	.	.	.	.	.	.
##contig=<ID=ctg749_pilon_pilon_obj,length=33030>	0	.	.	.	.	.	.	.
##contig=<ID=ctg1080_pilon_pilon_obj,length=16170>	0	.	.	.	.	.	.	.
##contig=<ID=ctg1907_pilon_pilon_obj,length=31230>	0	.	.	.	.	.	.	.
##contig=<ID=ctg640_pilon_pilon_obj,length=49570>	0	.	.	.	.	.	.	.
##contig=<ID=ctg625_pilon_pilon_obj,length=68740>	0	.	.	.	.	.	.	.
##contig=<ID=ctg644_pilon_pilon_obj,length=52428>	0	.	.	.	.	.	.	.
##contig=<ID=ctg1205_pilon_pilon_obj,length=23303>	0	.	.	.	.	.	.	.
##contig=<ID=ctg1004_pilon_pilon_obj,length=28707>	0	.	.	.	.	.	.	.
##contig=<ID=ctg1709_pilon_pilon_obj,length=11966>	0	.	.	.	.	.	.	.
##contig=<ID=ctg1089_pilon_pilon_obj,length=15048>	0	.	.	.	.	.	.	.
##contig=<ID=ctg1473_pilon_pilon_obj,length=57173>	0	.	.	.	.	.	.	.
##contig=<ID=ctg767_pilon_pilon_obj,length=32984>	0	.	.	.	.	.	.	.
##contig=<ID=ctg791_pilon_pilon_obj,length=29301>	0	.	.	.	.	.	.	.
##contig=<ID=ctg907_pilon_pilon_obj,length=22189>	0	.	.	.	.	.	.	.
##contig=<ID=ctg817_pilon_pilon_obj,length=44991>	0	.	.	.	.	.	.	.
##contig=<ID=ctg1137_pilon_pilon_obj,length=15030>	0	.	.	.	.	.	.	.
##contig=<ID=ctg1781_pilon_pilon_obj,length=16502>	0	.	.	.	.	.	.	.
##contig=<ID=ctg792_pilon_pilon_obj,length=29488>	0	.	.	.	.	.	.	.
##contig=<ID=ctg1470_pilon_pilon_obj,length=16236>	0	.	.	.	.	.	.	.
##contig=<ID=ctg998_pilon_pilon_obj,length=18002>	0	.	.	.	.	.	.	.
##contig=<ID=ctg1365_pilon_pilon_obj,length=13569>	0	.	.	.	.	.	.	.
##contig=<ID=ctg1441_pilon_pilon_obj,length=10196>	0	.	.	.	.	.	.	.
##contig=<ID=ctg1582_pilon_pilon_obj,length=40316>	0	.	.	.	.	.	.	.
##contig=<ID=ctg1480_pilon_pilon_obj,length=42433>	0	.	.	.	.	.	.	.
##contig=<ID=ctg1482_pilon_pilon_obj,length=24136>	0	.	.	.	.	.	.	.
##contig=<ID=ctg927_pilon_pilon_obj,length=53021>	0	.	.	.	.	.	.	.
##contig=<ID=ctg1587_pilon_pilon_obj,length=38272>	0	.	.	.	.	.	.	.
##contig=<ID=ctg24_pilon_pilon_subseq_1:17814_obj,length=17814>	0	.	.	.	.	.	.	.
##contig=<ID=ctg1619_pilon_pilon_obj,length=27981>	0	.	.	.	.	.	.	.
##contig=<ID=ctg1674_pilon_pilon_obj,length=10226>	0	.	.	.	.	.	.	.
##contig=<ID=Super-Scaffold_1465,length=722096>	0	.	.	.	.	.	.	.
##contig=<ID=ctg963_pilon_pilon_obj,length=31610>	0	.	.	.	.	.	.	.
##contig=<ID=ctg776_pilon_pilon_obj,length=32035>	0	.	.	.	.	.	.	.
##contig=<ID=ctg1226_pilon_pilon_obj,length=14235>	0	.	.	.	.	.	.	.
##contig=<ID=ctg1431_pilon_pilon_obj,length=13823>	0	.	.	.	.	.	.	.
##contig=<ID=ctg944_pilon_pilon_obj,length=18397>	0	.	.	.	.	.	.	.
##contig=<ID=ctg1117_pilon_pilon_obj,length=46543>	0	.	.	.	.	.	.	.
##contig=<ID=ctg1047_pilon_pilon_obj,length=28903>	0	.	.	.	.	.	.	.
##contig=<ID=ctg781_pilon_pilon_obj,length=46356>	0	.	.	.	.	.	.	.
##contig=<ID=ctg1502_pilon_pilon_obj,length=21285>	0	.	.	.	.	.	.	.
##contig=<ID=ctg546_pilon_pilon_obj,length=169065>	0	.	.	.	.	.	.	.
##contig=<ID=ctg1251_pilon_pilon_obj,length=11579>	0	.	.	.	.	.	.	.
##contig=<ID=ctg1970_pilon_pilon_obj,length=12483>	0	.	.	.	.	.	.	.
##contig=<ID=ctg1246_pilon_pilon_obj,length=12656>	0	.	.	.	.	.	.	.
##contig=<ID=ctg1166_pilon_pilon_obj,length=21823>	0	.	.	.	.	.	.	.
##contig=<ID=ctg1094_pilon_pilon_obj,length=19178>	0	.	.	.	.	.	.	.
##contig=<ID=ctg918_pilon_pilon_obj,length=20361>	0	.	.	.	.	.	.	.
##contig=<ID=ctg668_pilon_pilon_obj,length=53700>	0	.	.	.	.	.	.	.
##contig=<ID=ctg787_pilon_pilon_obj,length=31364>	0	.	.	.	.	.	.	.
##contig=<ID=ctg1475_pilon_pilon_obj,length=25799>	0	.	.	.	.	.	.	.
##contig=<ID=ctg1273_pilon_pilon_obj,length=27121>	0	.	.	.	.	.	.	.
##contig=<ID=ctg920_pilon_pilon_obj,length=75305>	0	.	.	.	.	.	.	.
##contig=<ID=ctg1495_pilon_pilon_obj,length=18009>	0	.	.	.	.	.	.	.
##contig=<ID=ctg1509_pilon_pilon_obj,length=22058>	0	.	.	.	.	.	.	.
##contig=<ID=ctg1725_pilon_pilon_obj,length=22114>	0	.	.	.	.	.	.	.
##contig=<ID=ctg1800_pilon_pilon_obj,length=10619>	0	.	.	.	.	.	.	.
##contig=<ID=ctg1853_pilon_pilon_obj,length=18220>	0	.	.	.	.	.	.	.
##contig=<ID=ctg1006_pilon_pilon_obj,length=25619>	0	.	.	.	.	.	.	.
##contig=<ID=ctg1040_pilon_pilon_obj,length=18195>	0	.	.	.	.	.	.	.
##contig=<ID=ctg1747_pilon_pilon_obj,length=18225>	0	.	.	.	.	.	.	.
##contig=<ID=ctg887_pilon_pilon_obj,length=25662>	0	.	.	.	.	.	.	.
##contig=<ID=ctg714_pilon_pilon_obj,length=39278>	0	.	.	.	.	.	.	.
##contig=<ID=ctg1263_pilon_pilon_obj,length=11368>	0	.	.	.	.	.	.	.
##contig=<ID=ctg1444_pilon_pilon_obj,length=10546>	0	.	.	.	.	.	.	.
##contig=<ID=ctg1865_pilon_pilon_obj,length=10272>	0	.	.	.	.	.	.	.
##contig=<ID=ctg1052_pilon_pilon_obj,length=16321>	0	.	.	.	.	.	.	.
##contig=<ID=ctg718_pilon_pilon_obj,length=37096>	0	.	.	.	.	.	.	.
##contig=<ID=ctg1440_pilon_pilon_obj,length=9563>	0	.	.	.	.	.	.	.
##contig=<ID=ctg1717_pilon_pilon_obj,length=14822>	0	.	.	.	.	.	.	.
##contig=<ID=ctg1629_pilon_pilon_obj,length=30206>	0	.	.	.	.	.	.	.
##contig=<ID=Super-Scaffold_1484,length=347249>	0	.	.	.	.	.	.	.
##contig=<ID=ctg1968_pilon_pilon_obj,length=14876>	0	.	.	.	.	.	.	.
##contig=<ID=ctg798_pilon_pilon_obj,length=27387>	0	.	.	.	.	.	.	.
##contig=<ID=ctg720_pilon_pilon_obj,length=35721>	0	.	.	.	.	.	.	.
##contig=<ID=ctg928_pilon_pilon_obj,length=57265>	0	.	.	.	.	.	.	.
##contig=<ID=ctg874_pilon_pilon_obj,length=46818>	0	.	.	.	.	.	.	.
##contig=<ID=ctg1472_pilon_pilon_obj,length=8703>	0	.	.	.	.	.	.	.
##contig=<ID=ctg1628_pilon_pilon_obj,length=22359>	0	.	.	.	.	.	.	.
##contig=<ID=ctg1621_pilon_pilon_obj,length=19419>	0	.	.	.	.	.	.	.
##contig=<ID=ctg818_pilon_pilon_obj,length=33955>	0	.	.	.	.	.	.	.
##contig=<ID=ctg1957_pilon_pilon_obj,length=10249>	0	.	.	.	.	.	.	.
##contig=<ID=ctg1207_pilon_pilon_obj,length=37126>	0	.	.	.	.	.	.	.
##contig=<ID=ctg1848_pilon_pilon_obj,length=13643>	0	.	.	.	.	.	.	.
##contig=<ID=ctg1879_pilon_pilon_obj,length=16346>	0	.	.	.	.	.	.	.
##contig=<ID=ctg1972_pilon_pilon_obj,length=11747>	0	.	.	.	.	.	.	.
##contig=<ID=ctg722_pilon_pilon_obj,length=132161>	0	.	.	.	.	.	.	.
##contig=<ID=ctg701_pilon_pilon_obj,length=48560>	0	.	.	.	.	.	.	.
##contig=<ID=ctg1248_pilon_pilon_obj,length=12584>	0	.	.	.	.	.	.	.
##contig=<ID=ctg1044_pilon_pilon_obj,length=17707>	0	.	.	.	.	.	.	.
##contig=<ID=ctg706_pilon_pilon_obj,length=39629>	0	.	.	.	.	.	.	.
##contig=<ID=ctg1707_pilon_pilon_obj,length=15923>	0	.	.	.	.	.	.	.
##contig=<ID=ctg849_pilon_pilon_obj,length=23951>	0	.	.	.	.	.	.	.
##contig=<ID=ctg982_pilon_pilon_obj,length=19079>	0	.	.	.	.	.	.	.
##contig=<ID=ctg682_pilon_pilon_obj,length=108203>	0	.	.	.	.	.	.	.
##contig=<ID=ctg1144_pilon_pilon_obj,length=17085>	0	.	.	.	.	.	.	.
##contig=<ID=ctg1150_pilon_pilon_obj,length=19252>	0	.	.	.	.	.	.	.
##contig=<ID=ctg707_pilon_pilon_obj,length=37926>	0	.	.	.	.	.	.	.
##contig=<ID=ctg1397_pilon_pilon_obj,length=10344>	0	.	.	.	.	.	.	.
##contig=<ID=ctg570_pilon_pilon_obj,length=124794>	0	.	.	.	.	.	.	.
##contig=<ID=ctg1267_pilon_pilon_obj,length=16013>	0	.	.	.	.	.	.	.
##contig=<ID=ctg1756_pilon_pilon_obj,length=28969>	0	.	.	.	.	.	.	.
##contig=<ID=ctg1483_pilon_pilon_obj,length=22397>	0	.	.	.	.	.	.	.
##contig=<ID=ctg828_pilon_pilon_obj,length=24642>	0	.	.	.	.	.	.	.
##contig=<ID=ctg1346_pilon_pilon_obj,length=11260>	0	.	.	.	.	.	.	.
##contig=<ID=ctg711_pilon_pilon_obj,length=88674>	0	.	.	.	.	.	.	.
##contig=<ID=ctg1772_pilon_pilon_obj,length=16128>	0	.	.	.	.	.	.	.
##contig=<ID=ctg1034_pilon_pilon_obj,length=17358>	0	.	.	.	.	.	.	.
##contig=<ID=ctg1334_pilon_pilon_obj,length=10799>	0	.	.	.	.	.	.	.
##contig=<ID=Super-Scaffold_1422,length=376267>	0	.	.	.	.	.	.	.
##contig=<ID=ctg1934_pilon_pilon_obj,length=11452>	0	.	.	.	.	.	.	.
##contig=<ID=ctg1651_pilon_pilon_obj,length=43159>	0	.	.	.	.	.	.	.
##contig=<ID=ctg1022_pilon_pilon_obj,length=17097>	0	.	.	.	.	.	.	.
##contig=<ID=Super-Scaffold_1399,length=526372>	0	.	.	.	.	.	.	.
##contig=<ID=ctg1197_pilon_pilon_obj,length=12662>	0	.	.	.	.	.	.	.
##contig=<ID=ctg590_pilon_pilon_obj,length=77800>	0	.	.	.	.	.	.	.
##contig=<ID=ctg702_pilon_pilon_obj,length=45968>	0	.	.	.	.	.	.	.
##contig=<ID=ctg1561_pilon_pilon_obj,length=22577>	0	.	.	.	.	.	.	.
##contig=<ID=ctg991_pilon_pilon_obj,length=50316>	0	.	.	.	.	.	.	.
##contig=<ID=ctg1321_pilon_pilon_obj,length=11685>	0	.	.	.	.	.	.	.
##contig=<ID=ctg572_pilon_pilon_obj,length=176738>	0	.	.	.	.	.	.	.
##contig=<ID=ctg1965_pilon_pilon_obj,length=24549>	0	.	.	.	.	.	.	.
##contig=<ID=ctg950_pilon_pilon_obj,length=35118>	0	.	.	.	.	.	.	.
##contig=<ID=ctg1602_pilon_pilon_obj,length=21998>	0	.	.	.	.	.	.	.
##contig=<ID=ctg731_pilon_pilon_obj,length=42587>	0	.	.	.	.	.	.	.
##contig=<ID=ctg1845_pilon_pilon_obj,length=10689>	0	.	.	.	.	.	.	.
##contig=<ID=ctg435_pilon_pilon_subseq_1:62488_obj,length=62488>	0	.	.	.	.	.	.	.
##contig=<ID=ctg1419_pilon_pilon_obj,length=16439>	0	.	.	.	.	.	.	.
##contig=<ID=ctg752_pilon_pilon_obj,length=32379>	0	.	.	.	.	.	.	.
##contig=<ID=ctg1847_pilon_pilon_obj,length=19235>	0	.	.	.	.	.	.	.
##contig=<ID=ctg1633_pilon_pilon_obj,length=24728>	0	.	.	.	.	.	.	.
##contig=<ID=ctg1243_pilon_pilon_obj,length=27874>	0	.	.	.	.	.	.	.
##contig=<ID=ctg924_pilon_pilon_obj,length=36154>	0	.	.	.	.	.	.	.
##contig=<ID=ctg1890_pilon_pilon_obj,length=11368>	0	.	.	.	.	.	.	.
##contig=<ID=ctg1693_pilon_pilon_obj,length=12836>	0	.	.	.	.	.	.	.
##contig=<ID=ctg1171_pilon_pilon_obj,length=50639>	0	.	.	.	.	.	.	.
##contig=<ID=ctg1381_pilon_pilon_obj,length=10936>	0	.	.	.	.	.	.	.
##contig=<ID=ctg1544_pilon_pilon_obj,length=16370>	0	.	.	.	.	.	.	.
##contig=<ID=ctg897_pilon_pilon_obj,length=24700>	0	.	.	.	.	.	.	.
##contig=<ID=Super-Scaffold_1497,length=599296>	0	.	.	.	.	.	.	.
##contig=<ID=Super-Scaffold_1360,length=641749>	0	.	.	.	.	.	.	.
##contig=<ID=ctg1806_pilon_pilon_obj,length=20450>	0	.	.	.	.	.	.	.
##contig=<ID=ctg1035_pilon_pilon_obj,length=17406>	0	.	.	.	.	.	.	.
##contig=<ID=ctg1078_pilon_pilon_obj,length=17827>	0	.	.	.	.	.	.	.
##contig=<ID=ctg829_pilon_pilon_obj,length=24681>	0	.	.	.	.	.	.	.
##contig=<ID=ctg1719_pilon_pilon_obj,length=34833>	0	.	.	.	.	.	.	.
##contig=<ID=ctg744_pilon_pilon_obj,length=32246>	0	.	.	.	.	.	.	.
##contig=<ID=ctg1991_pilon_pilon_obj,length=14588>	0	.	.	.	.	.	.	.
##contig=<ID=ctg730_pilon_pilon_obj,length=35126>	0	.	.	.	.	.	.	.
##contig=<ID=ctg1143_pilon_pilon_obj,length=28793>	0	.	.	.	.	.	.	.
##contig=<ID=ctg1313_pilon_pilon_obj,length=11663>	0	.	.	.	.	.	.	.
##contig=<ID=ctg1081_pilon_pilon_obj,length=32914>	0	.	.	.	.	.	.	.
##contig=<ID=ctg631_pilon_pilon_obj,length=69098>	0	.	.	.	.	.	.	.
##contig=<ID=ctg795_pilon_pilon_obj,length=38848>	0	.	.	.	.	.	.	.
##contig=<ID=ctg1749_pilon_pilon_obj,length=14273>	0	.	.	.	.	.	.	.
##contig=<ID=ctg1378_pilon_pilon_obj,length=13960>	0	.	.	.	.	.	.	.
##contig=<ID=ctg597_pilon_pilon_obj,length=73013>	0	.	.	.	.	.	.	.
##contig=<ID=ctg995_pilon_pilon_obj,length=21351>	0	.	.	.	.	.	.	.
##contig=<ID=ctg919_pilon_pilon_obj,length=21593>	0	.	.	.	.	.	.	.
##contig=<ID=ctg1601_pilon_pilon_obj,length=22140>	0	.	.	.	.	.	.	.
##contig=<ID=ctg690_pilon_pilon_obj,length=227049>	0	.	.	.	.	.	.	.
##contig=<ID=ctg1575_pilon_pilon_obj,length=15648>	0	.	.	.	.	.	.	.
##contig=<ID=ctg743_pilon_pilon_obj,length=33788>	0	.	.	.	.	.	.	.
##contig=<ID=ctg1333_pilon_pilon_obj,length=21989>	0	.	.	.	.	.	.	.
##contig=<ID=ctg1983_pilon_pilon_obj,length=12128>	0	.	.	.	.	.	.	.
##contig=<ID=ctg804_pilon_pilon_obj,length=51298>	0	.	.	.	.	.	.	.
##contig=<ID=ctg1545_pilon_pilon_obj,length=32716>	0	.	.	.	.	.	.	.
##contig=<ID=ctg1379_pilon_pilon_obj,length=10793>	0	.	.	.	.	.	.	.
##contig=<ID=ctg632_pilon_pilon_obj,length=57964>	0	.	.	.	.	.	.	.
##contig=<ID=ctg1345_pilon_pilon_obj,length=47751>	0	.	.	.	.	.	.	.
##contig=<ID=ctg1088_pilon_pilon_obj,length=23756>	0	.	.	.	.	.	.	.
##contig=<ID=ctg859_pilon_pilon_obj,length=22978>	0	.	.	.	.	.	.	.
##contig=<ID=ctg1149_pilon_pilon_obj,length=13787>	0	.	.	.	.	.	.	.
##contig=<ID=ctg1141_pilon_pilon_obj,length=14632>	0	.	.	.	.	.	.	.
##contig=<ID=ctg1461_pilon_pilon_obj,length=9913>	0	.	.	.	.	.	.	.
##contig=<ID=ctg970_pilon_pilon_obj,length=40182>	0	.	.	.	.	.	.	.
##contig=<ID=ctg1979_pilon_pilon_obj,length=18342>	0	.	.	.	.	.	.	.
##contig=<ID=ctg770_pilon_pilon_obj,length=47282>	0	.	.	.	.	.	.	.
##contig=<ID=ctg884_pilon_pilon_obj,length=24354>	0	.	.	.	.	.	.	.
##contig=<ID=ctg977_pilon_pilon_obj,length=41179>	0	.	.	.	.	.	.	.
##contig=<ID=ctg614_pilon_pilon_obj,length=154616>	0	.	.	.	.	.	.	.
##contig=<ID=ctg1369_pilon_pilon_obj,length=54947>	0	.	.	.	.	.	.	.
##contig=<ID=ctg1636_pilon_pilon_obj,length=15972>	0	.	.	.	.	.	.	.
##contig=<ID=ctg801_pilon_pilon_obj,length=28912>	0	.	.	.	.	.	.	.
##contig=<ID=ctg1518_pilon_pilon_obj,length=29979>	0	.	.	.	.	.	.	.
##contig=<ID=ctg1422_pilon_pilon_obj,length=22373>	0	.	.	.	.	.	.	.
##contig=<ID=ctg976_pilon_pilon_obj,length=57198>	0	.	.	.	.	.	.	.
##contig=<ID=ctg957_pilon_pilon_obj,length=18941>	0	.	.	.	.	.	.	.
##contig=<ID=ctg1936_pilon_pilon_obj,length=10728>	0	.	.	.	.	.	.	.
##contig=<ID=ctg734_pilon_pilon_obj,length=47178>	0	.	.	.	.	.	.	.
##contig=<ID=ctg645_pilon_pilon_obj,length=70275>	0	.	.	.	.	.	.	.
##contig=<ID=ctg1956_pilon_pilon_obj,length=16142>	0	.	.	.	.	.	.	.
##contig=<ID=ctg1132_pilon_pilon_obj,length=13534>	0	.	.	.	.	.	.	.
##contig=<ID=ctg899_pilon_pilon_obj,length=21612>	0	.	.	.	.	.	.	.
##contig=<ID=ctg1681_pilon_pilon_obj,length=13098>	0	.	.	.	.	.	.	.
##contig=<ID=ctg1336_pilon_pilon_obj,length=11032>	0	.	.	.	.	.	.	.
##contig=<ID=ctg779_pilon_pilon_obj,length=30261>	0	.	.	.	.	.	.	.
##contig=<ID=ctg1946_pilon_pilon_obj,length=14317>	0	.	.	.	.	.	.	.
##contig=<ID=ctg1209_pilon_pilon_obj,length=22601>	0	.	.	.	.	.	.	.
##contig=<ID=ctg1213_pilon_pilon_obj,length=14519>	0	.	.	.	.	.	.	.
##contig=<ID=ctg1153_pilon_pilon_obj,length=13900>	0	.	.	.	.	.	.	.
##contig=<ID=ctg169_pilon_pilon_subseq_1934276:1968455_obj,length=34180>	0	.	.	.	.	.	.	.
##contig=<ID=ctg1867_pilon_pilon_obj,length=9750>	0	.	.	.	.	.	.	.
##contig=<ID=ctg1145_pilon_pilon_obj,length=14183>	0	.	.	.	.	.	.	.
##contig=<ID=ctg1156_pilon_pilon_obj,length=31063>	0	.	.	.	.	.	.	.
##contig=<ID=ctg873_pilon_pilon_obj,length=73250>	0	.	.	.	.	.	.	.
##contig=<ID=ctg1521_pilon_pilon_obj,length=28862>	0	.	.	.	.	.	.	.
##contig=<ID=ctg681_pilon_pilon_obj,length=45304>	0	.	.	.	.	.	.	.
##contig=<ID=ctg1164_pilon_pilon_obj,length=28913>	0	.	.	.	.	.	.	.
##contig=<ID=ctg969_pilon_pilon_obj,length=18984>	0	.	.	.	.	.	.	.
##contig=<ID=ctg1771_pilon_pilon_obj,length=23203>	0	.	.	.	.	.	.	.
##contig=<ID=ctg1685_pilon_pilon_obj,length=10600>	0	.	.	.	.	.	.	.
##contig=<ID=ctg1945_pilon_pilon_obj,length=12989>	0	.	.	.	.	.	.	.
##contig=<ID=ctg979_pilon_pilon_obj,length=17898>	0	.	.	.	.	.	.	.
##contig=<ID=ctg1082_pilon_pilon_obj,length=29831>	0	.	.	.	.	.	.	.
##contig=<ID=ctg1411_pilon_pilon_obj,length=10125>	0	.	.	.	.	.	.	.
##contig=<ID=ctg51_pilon_pilon_subseq_15988228:16059677_obj,length=71450>	0	.	.	.	.	.	.	.
##contig=<ID=ctg1849_pilon_pilon_obj,length=14887>	0	.	.	.	.	.	.	.
##contig=<ID=ctg1488_pilon_pilon_obj,length=16294>	0	.	.	.	.	.	.	.
##contig=<ID=ctg1118_pilon_pilon_obj,length=14669>	0	.	.	.	.	.	.	.
##contig=<ID=ctg1699_pilon_pilon_obj,length=12344>	0	.	.	.	.	.	.	.
##contig=<ID=ctg1547_pilon_pilon_obj,length=38663>	0	.	.	.	.	.	.	.
##contig=<ID=ctg1786_pilon_pilon_obj,length=13517>	0	.	.	.	.	.	.	.
##contig=<ID=ctg703_pilon_pilon_obj,length=87757>	0	.	.	.	.	.	.	.
##contig=<ID=ctg1735_pilon_pilon_obj,length=12269>	0	.	.	.	.	.	.	.
##contig=<ID=ctg1539_pilon_pilon_obj,length=40803>	0	.	.	.	.	.	.	.
##contig=<ID=ctg747_pilon_pilon_obj,length=68185>	0	.	.	.	.	.	.	.
##contig=<ID=ctg1415_pilon_pilon_obj,length=9871>	0	.	.	.	.	.	.	.
##contig=<ID=ctg1768_pilon_pilon_obj,length=13772>	0	.	.	.	.	.	.	.
##contig=<ID=ctg1804_pilon_pilon_obj,length=16527>	0	.	.	.	.	.	.	.
##contig=<ID=ctg784_pilon_pilon_obj,length=29636>	0	.	.	.	.	.	.	.
##contig=<ID=ctg1135_pilon_pilon_obj,length=14542>	0	.	.	.	.	.	.	.
##contig=<ID=ctg1921_pilon_pilon_obj,length=11251>	0	.	.	.	.	.	.	.
##contig=<ID=ctg1903_pilon_pilon_obj,length=13329>	0	.	.	.	.	.	.	.
##contig=<ID=ctg1319_pilon_pilon_obj,length=11002>	0	.	.	.	.	.	.	.
##contig=<ID=ctg1759_pilon_pilon_obj,length=15196>	0	.	.	.	.	.	.	.
##contig=<ID=ctg1646_pilon_pilon_obj,length=30145>	0	.	.	.	.	.	.	.
##contig=<ID=ctg1882_pilon_pilon_obj,length=12593>	0	.	.	.	.	.	.	.
##contig=<ID=ctg1005_pilon_pilon_obj,length=17581>	0	.	.	.	.	.	.	.
##contig=<ID=ctg654_pilon_pilon_obj,length=72552>	0	.	.	.	.	.	.	.
##contig=<ID=ctg854_pilon_pilon_obj,length=24243>	0	.	.	.	.	.	.	.
##contig=<ID=ctg1252_pilon_pilon_obj,length=34235>	0	.	.	.	.	.	.	.
##contig=<ID=ctg1155_pilon_pilon_obj,length=20253>	0	.	.	.	.	.	.	.
##contig=<ID=ctg1916_pilon_pilon_obj,length=13560>	0	.	.	.	.	.	.	.
##contig=<ID=ctg657_pilon_pilon_obj,length=68801>	0	.	.	.	.	.	.	.
##contig=<ID=ctg1229_pilon_pilon_obj,length=14425>	0	.	.	.	.	.	.	.
##contig=<ID=ctg1027_pilon_pilon_obj,length=16708>	0	.	.	.	.	.	.	.
##contig=<ID=ctg1826_pilon_pilon_obj,length=11121>	0	.	.	.	.	.	.	.
##contig=<ID=ctg1530_pilon_pilon_obj,length=39276>	0	.	.	.	.	.	.	.
##contig=<ID=ctg531_pilon_pilon_obj,length=302157>	0	.	.	.	.	.	.	.
##contig=<ID=ctg968_pilon_pilon_obj,length=29050>	0	.	.	.	.	.	.	.
##contig=<ID=ctg709_pilon_pilon_obj,length=67866>	0	.	.	.	.	.	.	.
##contig=<ID=ctg1565_pilon_pilon_obj,length=23443>	0	.	.	.	.	.	.	.
##contig=<ID=ctg745_pilon_pilon_obj,length=35225>	0	.	.	.	.	.	.	.
##contig=<ID=ctg1086_pilon_pilon_obj,length=15178>	0	.	.	.	.	.	.	.
##contig=<ID=ctg862_pilon_pilon_obj,length=62144>	0	.	.	.	.	.	.	.
##contig=<ID=ctg1593_pilon_pilon_obj,length=49489>	0	.	.	.	.	.	.	.
##contig=<ID=ctg975_pilon_pilon_obj,length=33774>	0	.	.	.	.	.	.	.
##contig=<ID=ctg1104_pilon_pilon_obj,length=14339>	0	.	.	.	.	.	.	.
##contig=<ID=ctg1875_pilon_pilon_obj,length=13783>	0	.	.	.	.	.	.	.
##contig=<ID=ctg1816_pilon_pilon_obj,length=11876>	0	.	.	.	.	.	.	.
##contig=<ID=ctg1687_pilon_pilon_obj,length=9868>	0	.	.	.	.	.	.	.
##contig=<ID=ctg866_pilon_pilon_obj,length=26100>	0	.	.	.	.	.	.	.
##contig=<ID=ctg343_pilon_pilon_subseq_159705:168849_obj,length=9145>	0	.	.	.	.	.	.	.
##contig=<ID=ctg1293_pilon_pilon_obj,length=11518>	0	.	.	.	.	.	.	.
##contig=<ID=ctg1335_pilon_pilon_obj,length=11282>	0	.	.	.	.	.	.	.
##contig=<ID=ctg1891_pilon_pilon_obj,length=12471>	0	.	.	.	.	.	.	.
##contig=<ID=ctg1765_pilon_pilon_obj,length=17258>	0	.	.	.	.	.	.	.
##contig=<ID=ctg1863_pilon_pilon_obj,length=11539>	0	.	.	.	.	.	.	.
##contig=<ID=ctg1938_pilon_pilon_obj,length=10562>	0	.	.	.	.	.	.	.
##contig=<ID=ctg677_pilon_pilon_obj,length=47079>	0	.	.	.	.	.	.	.
##contig=<ID=ctg1576_pilon_pilon_obj,length=12167>	0	.	.	.	.	.	.	.
##contig=<ID=ctg1302_pilon_pilon_obj,length=69482>	0	.	.	.	.	.	.	.
##contig=<ID=ctg666_pilon_pilon_obj,length=53773>	0	.	.	.	.	.	.	.
##contig=<ID=ctg1085_pilon_pilon_obj,length=15692>	0	.	.	.	.	.	.	.
##contig=<ID=ctg1978_pilon_pilon_obj,length=10146>	0	.	.	.	.	.	.	.
##contig=<ID=ctg1877_pilon_pilon_obj,length=13637>	0	.	.	.	.	.	.	.
##contig=<ID=ctg844_pilon_pilon_obj,length=49680>	0	.	.	.	.	.	.	.
##contig=<ID=ctg1514_pilon_pilon_obj,length=14664>	0	.	.	.	.	.	.	.
##contig=<ID=ctg819_pilon_pilon_obj,length=23499>	0	.	.	.	.	.	.	.
##contig=<ID=ctg1777_pilon_pilon_obj,length=18934>	0	.	.	.	.	.	.	.
##contig=<ID=ctg1528_pilon_pilon_obj,length=16578>	0	.	.	.	.	.	.	.
##contig=<ID=ctg1627_pilon_pilon_obj,length=18348>	0	.	.	.	.	.	.	.
##contig=<ID=ctg1002_pilon_pilon_obj,length=17463>	0	.	.	.	.	.	.	.
##contig=<ID=ctg1286_pilon_pilon_obj,length=11663>	0	.	.	.	.	.	.	.
##contig=<ID=ctg1225_pilon_pilon_obj,length=32731>	0	.	.	.	.	.	.	.
##contig=<ID=ctg1439_pilon_pilon_obj,length=9778>	0	.	.	.	.	.	.	.
##contig=<ID=ctg1943_pilon_pilon_obj,length=36999>	0	.	.	.	.	.	.	.
##contig=<ID=ctg1897_pilon_pilon_obj,length=33476>	0	.	.	.	.	.	.	.
##contig=<ID=ctg1517_pilon_pilon_obj,length=18357>	0	.	.	.	.	.	.	.
##contig=<ID=ctg1146_pilon_pilon_obj,length=13351>	0	.	.	.	.	.	.	.
##contig=<ID=ctg1563_pilon_pilon_obj,length=11836>	0	.	.	.	.	.	.	.
##contig=<ID=Super-Scaffold_1493,length=281653>	0	.	.	.	.	.	.	.
##contig=<ID=ctg1265_pilon_pilon_obj,length=31653>	0	.	.	.	.	.	.	.
##contig=<ID=ctg1465_pilon_pilon_obj,length=9753>	0	.	.	.	.	.	.	.
##contig=<ID=ctg1889_pilon_pilon_obj,length=17568>	0	.	.	.	.	.	.	.
##contig=<ID=ctg717_pilon_pilon_obj,length=42411>	0	.	.	.	.	.	.	.
##contig=<ID=ctg1015_pilon_pilon_obj,length=17228>	0	.	.	.	.	.	.	.
##contig=<ID=ctg797_pilon_pilon_obj,length=29263>	0	.	.	.	.	.	.	.
##contig=<ID=ctg1183_pilon_pilon_obj,length=21359>	0	.	.	.	.	.	.	.
##contig=<ID=ctg1492_pilon_pilon_obj,length=13548>	0	.	.	.	.	.	.	.
##contig=<ID=ctg1037_pilon_pilon_obj,length=28932>	0	.	.	.	.	.	.	.
##contig=<ID=ctg1710_pilon_pilon_obj,length=15210>	0	.	.	.	.	.	.	.
##contig=<ID=ctg1271_pilon_pilon_obj,length=10824>	0	.	.	.	.	.	.	.
##contig=<ID=ctg786_pilon_pilon_obj,length=49876>	0	.	.	.	.	.	.	.
##contig=<ID=ctg1659_pilon_pilon_obj,length=32566>	0	.	.	.	.	.	.	.
##contig=<ID=ctg1808_pilon_pilon_obj,length=15547>	0	.	.	.	.	.	.	.
##contig=<ID=ctg1160_pilon_pilon_obj,length=15705>	0	.	.	.	.	.	.	.
##contig=<ID=ctg800_pilon_pilon_obj,length=28391>	0	.	.	.	.	.	.	.
##contig=<ID=ctg1555_pilon_pilon_obj,length=21975>	0	.	.	.	.	.	.	.
##contig=<ID=ctg1179_pilon_pilon_obj,length=33696>	0	.	.	.	.	.	.	.
##contig=<ID=ctg710_pilon_pilon_obj,length=74935>	0	.	.	.	.	.	.	.
##contig=<ID=ctg815_pilon_pilon_obj,length=110777>	0	.	.	.	.	.	.	.
##contig=<ID=ctg1136_pilon_pilon_obj,length=17995>	0	.	.	.	.	.	.	.
##contig=<ID=ctg1406_pilon_pilon_obj,length=19556>	0	.	.	.	.	.	.	.
##contig=<ID=ctg209_pilon_pilon_subseq_3469458:3522246_obj,length=52789>	0	.	.	.	.	.	.	.
##contig=<ID=ctg1835_pilon_pilon_obj,length=14810>	0	.	.	.	.	.	.	.
##contig=<ID=ctg726_pilon_pilon_obj,length=35228>	0	.	.	.	.	.	.	.
##contig=<ID=ctg629_pilon_pilon_obj,length=64394>	0	.	.	.	.	.	.	.
##contig=<ID=ctg616_pilon_pilon_obj,length=111728>	0	.	.	.	.	.	.	.
##contig=<ID=ctg576_pilon_pilon_obj,length=163630>	0	.	.	.	.	.	.	.
##contig=<ID=ctg1295_pilon_pilon_obj,length=27033>	0	.	.	.	.	.	.	.
##contig=<ID=ctg893_pilon_pilon_obj,length=34275>	0	.	.	.	.	.	.	.
##contig=<ID=ctg1996_pilon_pilon_obj,length=21331>	0	.	.	.	.	.	.	.
##contig=<ID=ctg596_pilon_pilon_obj,length=211610>	0	.	.	.	.	.	.	.
##contig=<ID=ctg1354_pilon_pilon_obj,length=11461>	0	.	.	.	.	.	.	.
##contig=<ID=ctg1711_pilon_pilon_obj,length=14001>	0	.	.	.	.	.	.	.
##contig=<ID=ctg1668_pilon_pilon_obj,length=16276>	0	.	.	.	.	.	.	.
##contig=<ID=ctg1682_pilon_pilon_obj,length=20175>	0	.	.	.	.	.	.	.
##contig=<ID=ctg1741_pilon_pilon_obj,length=25349>	0	.	.	.	.	.	.	.
##contig=<ID=ctg742_pilon_pilon_obj,length=51609>	0	.	.	.	.	.	.	.
##contig=<ID=ctg1116_pilon_pilon_obj,length=21695>	0	.	.	.	.	.	.	.
##contig=<ID=ctg1728_pilon_pilon_obj,length=11890>	0	.	.	.	.	.	.	.
##contig=<ID=ctg971_pilon_pilon_obj,length=18564>	0	.	.	.	.	.	.	.
##contig=<ID=ctg1107_pilon_pilon_obj,length=16360>	0	.	.	.	.	.	.	.
##contig=<ID=ctg1157_pilon_pilon_obj,length=13476>	0	.	.	.	.	.	.	.
##contig=<ID=ctg972_pilon_pilon_obj,length=32672>	0	.	.	.	.	.	.	.
##contig=<ID=ctg1202_pilon_pilon_obj,length=13119>	0	.	.	.	.	.	.	.
##contig=<ID=ctg746_pilon_pilon_obj,length=34040>	0	.	.	.	.	.	.	.
##contig=<ID=ctg820_pilon_pilon_obj,length=26768>	0	.	.	.	.	.	.	.
##contig=<ID=ctg1942_pilon_pilon_obj,length=28681>	0	.	.	.	.	.	.	.
##contig=<ID=ctg1478_pilon_pilon_obj,length=12367>	0	.	.	.	.	.	.	.
##contig=<ID=ctg949_pilon_pilon_obj,length=20031>	0	.	.	.	.	.	.	.
##contig=<ID=ctg1589_pilon_pilon_obj,length=12241>	0	.	.	.	.	.	.	.
##contig=<ID=ctg1189_pilon_pilon_obj,length=13448>	0	.	.	.	.	.	.	.
##contig=<ID=ctg577_pilon_pilon_obj,length=98289>	0	.	.	.	.	.	.	.
##contig=<ID=ctg843_pilon_pilon_obj,length=67842>	0	.	.	.	.	.	.	.
##contig=<ID=ctg1655_pilon_pilon_obj,length=12028>	0	.	.	.	.	.	.	.
##contig=<ID=ctg582_pilon_pilon_obj,length=84586>	0	.	.	.	.	.	.	.
##contig=<ID=ctg1700_pilon_pilon_obj,length=16011>	0	.	.	.	.	.	.	.
##contig=<ID=ctg648_pilon_pilon_obj,length=52483>	0	.	.	.	.	.	.	.
##contig=<ID=ctg1746_pilon_pilon_obj,length=25519>	0	.	.	.	.	.	.	.
##contig=<ID=ctg1648_pilon_pilon_obj,length=11743>	0	.	.	.	.	.	.	.
##contig=<ID=ctg876_pilon_pilon_obj,length=23691>	0	.	.	.	.	.	.	.
##contig=<ID=ctg1689_pilon_pilon_obj,length=30474>	0	.	.	.	.	.	.	.
##contig=<ID=ctg1115_pilon_pilon_obj,length=23628>	0	.	.	.	.	.	.	.
##contig=<ID=ctg948_pilon_pilon_obj,length=19571>	0	.	.	.	.	.	.	.
##contig=<ID=ctg101_pilon_pilon_subseq_9641876:9708853_obj,length=66978>	0	.	.	.	.	.	.	.
##contig=<ID=ctg1432_pilon_pilon_obj,length=35612>	0	.	.	.	.	.	.	.
##contig=<ID=ctg1072_pilon_pilon_obj,length=15617>	0	.	.	.	.	.	.	.
##contig=<ID=ctg1799_pilon_pilon_obj,length=10316>	0	.	.	.	.	.	.	.
##contig=<ID=ctg1551_pilon_pilon_obj,length=30766>	0	.	.	.	.	.	.	.
##contig=<ID=ctg1186_pilon_pilon_obj,length=15396>	0	.	.	.	.	.	.	.
##contig=<ID=ctg1500_pilon_pilon_obj,length=33971>	0	.	.	.	.	.	.	.
##contig=<ID=ctg697_pilon_pilon_obj,length=49208>	0	.	.	.	.	.	.	.
##contig=<ID=ctg753_pilon_pilon_obj,length=31650>	0	.	.	.	.	.	.	.
##contig=<ID=ctg860_pilon_pilon_obj,length=31238>	0	.	.	.	.	.	.	.
##contig=<ID=ctg1206_pilon_pilon_obj,length=35149>	0	.	.	.	.	.	.	.
##contig=<ID=ctg708_pilon_pilon_obj,length=37442>	0	.	.	.	.	.	.	.
##contig=<ID=ctg780_pilon_pilon_obj,length=30975>	0	.	.	.	.	.	.	.
##contig=<ID=ctg1279_pilon_pilon_obj,length=11753>	0	.	.	.	.	.	.	.
##contig=<ID=ctg1139_pilon_pilon_obj,length=14100>	0	.	.	.	.	.	.	.
##contig=<ID=ctg571_pilon_pilon_obj,length=143341>	0	.	.	.	.	.	.	.
##contig=<ID=ctg1686_pilon_pilon_obj,length=41899>	0	.	.	.	.	.	.	.
##contig=<ID=ctg1558_pilon_pilon_obj,length=15146>	0	.	.	.	.	.	.	.
##contig=<ID=ctg1987_pilon_pilon_obj,length=13501>	0	.	.	.	.	.	.	.
##contig=<ID=ctg1443_pilon_pilon_obj,length=17548>	0	.	.	.	.	.	.	.
##contig=<ID=ctg589_pilon_pilon_obj,length=80669>	0	.	.	.	.	.	.	.
##contig=<ID=ctg1073_pilon_pilon_obj,length=16426>	0	.	.	.	.	.	.	.
##contig=<ID=ctg989_pilon_pilon_obj,length=32375>	0	.	.	.	.	.	.	.
##contig=<ID=ctg997_pilon_pilon_obj,length=47595>	0	.	.	.	.	.	.	.
##contig=<ID=ctg1351_pilon_pilon_obj,length=16225>	0	.	.	.	.	.	.	.
##contig=<ID=ctg1823_pilon_pilon_obj,length=14734>	0	.	.	.	.	.	.	.
##contig=<ID=ctg610_pilon_pilon_obj,length=145198>	0	.	.	.	.	.	.	.
##contig=<ID=ctg890_pilon_pilon_obj,length=62616>	0	.	.	.	.	.	.	.
##contig=<ID=ctg764_pilon_pilon_obj,length=31313>	0	.	.	.	.	.	.	.
##contig=<ID=ctg676_pilon_pilon_obj,length=71022>	0	.	.	.	.	.	.	.
##contig=<ID=ctg1218_pilon_pilon_obj,length=20262>	0	.	.	.	.	.	.	.
##contig=<ID=ctg1128_pilon_pilon_obj,length=16395>	0	.	.	.	.	.	.	.
##contig=<ID=ctg1519_pilon_pilon_obj,length=11732>	0	.	.	.	.	.	.	.
##contig=<ID=ctg1583_pilon_pilon_obj,length=12744>	0	.	.	.	.	.	.	.
##contig=<ID=ctg1869_pilon_pilon_obj,length=12192>	0	.	.	.	.	.	.	.
##contig=<ID=ctg1300_pilon_pilon_obj,length=10603>	0	.	.	.	.	.	.	.
##contig=<ID=ctg1342_pilon_pilon_obj,length=11042>	0	.	.	.	.	.	.	.
##contig=<ID=ctg385_pilon_pilon_subseq_1:57347_obj,length=57347>	0	.	.	.	.	.	.	.
##contig=<ID=ctg1065_pilon_pilon_obj,length=20641>	0	.	.	.	.	.	.	.
##contig=<ID=ctg498_pilon_pilon_subseq_1:128491_obj,length=128491>	0	.	.	.	.	.	.	.
##contig=<ID=ctg768_pilon_pilon_obj,length=91569>	0	.	.	.	.	.	.	.
##contig=<ID=ctg1691_pilon_pilon_obj,length=12515>	0	.	.	.	.	.	.	.
##contig=<ID=ctg1281_pilon_pilon_obj,length=22799>	0	.	.	.	.	.	.	.
##contig=<ID=ctg1951_pilon_pilon_obj,length=10898>	0	.	.	.	.	.	.	.
##contig=<ID=ctg1640_pilon_pilon_obj,length=19805>	0	.	.	.	.	.	.	.
##contig=<ID=ctg777_pilon_pilon_obj,length=41429>	0	.	.	.	.	.	.	.
##contig=<ID=ctg1421_pilon_pilon_obj,length=9620>	0	.	.	.	.	.	.	.
##contig=<ID=ctg1193_pilon_pilon_obj,length=13369>	0	.	.	.	.	.	.	.
##contig=<ID=ctg548_pilon_pilon_obj,length=183332>	0	.	.	.	.	.	.	.
##contig=<ID=ctg471_pilon_pilon_subseq_1:98861_obj,length=98861>	0	.	.	.	.	.	.	.
##contig=<ID=ctg1046_pilon_pilon_obj,length=17395>	0	.	.	.	.	.	.	.
##contig=<ID=ctg915_pilon_pilon_obj,length=21122>	0	.	.	.	.	.	.	.
##contig=<ID=ctg1051_pilon_pilon_obj,length=27262>	0	.	.	.	.	.	.	.
##contig=<ID=ctg253_pilon_pilon_subseq_1:92028_obj,length=92028>	0	.	.	.	.	.	.	.
##contig=<ID=ctg1167_pilon_pilon_obj,length=14360>	0	.	.	.	.	.	.	.
##contig=<ID=ctg1376_pilon_pilon_obj,length=32978>	0	.	.	.	.	.	.	.
##contig=<ID=ctg1031_pilon_pilon_obj,length=26027>	0	.	.	.	.	.	.	.
##contig=<ID=ctg853_pilon_pilon_obj,length=55707>	0	.	.	.	.	.	.	.
##contig=<ID=ctg1773_pilon_pilon_obj,length=11075>	0	.	.	.	.	.	.	.
##contig=<ID=ctg1261_pilon_pilon_obj,length=12442>	0	.	.	.	.	.	.	.
##contig=<ID=ctg728_pilon_pilon_obj,length=35068>	0	.	.	.	.	.	.	.
##contig=<ID=ctg602_pilon_pilon_obj,length=84772>	0	.	.	.	.	.	.	.
##contig=<ID=ctg700_pilon_pilon_obj,length=38782>	0	.	.	.	.	.	.	.
##contig=<ID=ctg1862_pilon_pilon_obj,length=13334>	0	.	.	.	.	.	.	.
##contig=<ID=ctg1733_pilon_pilon_obj,length=11824>	0	.	.	.	.	.	.	.
##contig=<ID=ctg1787_pilon_pilon_obj,length=14015>	0	.	.	.	.	.	.	.
##contig=<ID=ctg1796_pilon_pilon_obj,length=11251>	0	.	.	.	.	.	.	.
##contig=<ID=ctg492_pilon_pilon_obj,length=326528>	0	.	.	.	.	.	.	.
##contig=<ID=ctg615_pilon_pilon_obj,length=70288>	0	.	.	.	.	.	.	.
##contig=<ID=ctg880_pilon_pilon_obj,length=50148>	0	.	.	.	.	.	.	.
##contig=<ID=ctg1568_pilon_pilon_obj,length=17530>	0	.	.	.	.	.	.	.
##contig=<ID=ctg1886_pilon_pilon_obj,length=11424>	0	.	.	.	.	.	.	.
##contig=<ID=ctg1630_pilon_pilon_obj,length=14659>	0	.	.	.	.	.	.	.
##contig=<ID=ctg1511_pilon_pilon_obj,length=12532>	0	.	.	.	.	.	.	.
##contig=<ID=Super-Scaffold_1431,length=498283>	0	.	.	.	.	.	.	.
##contig=<ID=ctg737_pilon_pilon_obj,length=34725>	0	.	.	.	.	.	.	.
##contig=<ID=ctg1310_pilon_pilon_obj,length=14023>	0	.	.	.	.	.	.	.
##contig=<ID=ctg555_pilon_pilon_subseq_164067:310670_obj,length=146604>	0	.	.	.	.	.	.	.
##contig=<ID=ctg1908_pilon_pilon_obj,length=17838>	0	.	.	.	.	.	.	.
##contig=<ID=ctg686_pilon_pilon_obj,length=103131>	0	.	.	.	.	.	.	.
##contig=<ID=ctg1462_pilon_pilon_obj,length=8931>	0	.	.	.	.	.	.	.
##contig=<ID=ctg813_pilon_pilon_obj,length=30691>	0	.	.	.	.	.	.	.
##contig=<ID=ctg715_pilon_pilon_obj,length=103709>	0	.	.	.	.	.	.	.
##contig=<ID=ctg584_pilon_pilon_obj,length=163923>	0	.	.	.	.	.	.	.
##contig=<ID=ctg935_pilon_pilon_obj,length=19977>	0	.	.	.	.	.	.	.
##contig=<ID=ctg1854_pilon_pilon_obj,length=10865>	0	.	.	.	.	.	.	.
##contig=<ID=ctg870_pilon_pilon_obj,length=22886>	0	.	.	.	.	.	.	.
##contig=<ID=ctg1861_pilon_pilon_obj,length=18126>	0	.	.	.	.	.	.	.
##contig=<ID=ctg925_pilon_pilon_obj,length=20491>	0	.	.	.	.	.	.	.
##contig=<ID=ctg943_pilon_pilon_obj,length=29944>	0	.	.	.	.	.	.	.
##contig=<ID=ctg1059_pilon_pilon_obj,length=24304>	0	.	.	.	.	.	.	.
##contig=<ID=ctg547_pilon_pilon_obj,length=372445>	0	.	.	.	.	.	.	.
##contig=<ID=ctg2002_pilon_pilon_obj,length=9432>	0	.	.	.	.	.	.	.
##contig=<ID=ctg1896_pilon_pilon_obj,length=13521>	0	.	.	.	.	.	.	.
##contig=<ID=ctg1237_pilon_pilon_obj,length=21326>	0	.	.	.	.	.	.	.
##contig=<ID=ctg1199_pilon_pilon_obj,length=13103>	0	.	.	.	.	.	.	.
##contig=<ID=ctg1364_pilon_pilon_obj,length=41303>	0	.	.	.	.	.	.	.
##contig=<ID=ctg875_pilon_pilon_obj,length=82777>	0	.	.	.	.	.	.	.
##contig=<ID=ctg1227_pilon_pilon_obj,length=12349>	0	.	.	.	.	.	.	.
##contig=<ID=ctg848_pilon_pilon_obj,length=24161>	0	.	.	.	.	.	.	.
##contig=<ID=ctg1386_pilon_pilon_obj,length=10630>	0	.	.	.	.	.	.	.
##contig=<ID=ctg810_pilon_pilon_obj,length=32441>	0	.	.	.	.	.	.	.
##contig=<ID=ctg1008_pilon_pilon_obj,length=18457>	0	.	.	.	.	.	.	.
##contig=<ID=ctg1258_pilon_pilon_obj,length=12239>	0	.	.	.	.	.	.	.
##contig=<ID=ctg1464_pilon_pilon_obj,length=12219>	0	.	.	.	.	.	.	.
##contig=<ID=ctg1399_pilon_pilon_obj,length=10775>	0	.	.	.	.	.	.	.
##contig=<ID=ctg1982_pilon_pilon_obj,length=15922>	0	.	.	.	.	.	.	.
##contig=<ID=ctg1538_pilon_pilon_obj,length=12431>	0	.	.	.	.	.	.	.
##contig=<ID=ctg1054_pilon_pilon_obj,length=16290>	0	.	.	.	.	.	.	.
##contig=<ID=ctg1911_pilon_pilon_obj,length=20153>	0	.	.	.	.	.	.	.
##contig=<ID=ctg946_pilon_pilon_obj,length=43658>	0	.	.	.	.	.	.	.
##contig=<ID=ctg1815_pilon_pilon_obj,length=15214>	0	.	.	.	.	.	.	.
##contig=<ID=ctg914_pilon_pilon_obj,length=37709>	0	.	.	.	.	.	.	.
##contig=<ID=ctg1995_pilon_pilon_obj,length=21196>	0	.	.	.	.	.	.	.
##contig=<ID=ctg1505_pilon_pilon_obj,length=10603>	0	.	.	.	.	.	.	.
##contig=<ID=ctg1493_pilon_pilon_obj,length=12270>	0	.	.	.	.	.	.	.
##contig=<ID=ctg1884_pilon_pilon_obj,length=15659>	0	.	.	.	.	.	.	.
##contig=<ID=ctg939_pilon_pilon_obj,length=25487>	0	.	.	.	.	.	.	.
##contig=<ID=ctg1165_pilon_pilon_obj,length=24758>	0	.	.	.	.	.	.	.
##contig=<ID=ctg833_pilon_pilon_obj,length=55681>	0	.	.	.	.	.	.	.
##contig=<ID=Super-Scaffold_1426,length=351385>	0	.	.	.	.	.	.	.
##contig=<ID=ctg1540_pilon_pilon_obj,length=16934>	0	.	.	.	.	.	.	.
##contig=<ID=ctg1026_pilon_pilon_obj,length=16171>	0	.	.	.	.	.	.	.
##contig=<ID=ctg1529_pilon_pilon_obj,length=18369>	0	.	.	.	.	.	.	.
##contig=<ID=ctg842_pilon_pilon_obj,length=88211>	0	.	.	.	.	.	.	.
##contig=<ID=ctg1450_pilon_pilon_obj,length=9539>	0	.	.	.	.	.	.	.
##contig=<ID=ctg1556_pilon_pilon_obj,length=19555>	0	.	.	.	.	.	.	.
##contig=<ID=ctg1255_pilon_pilon_obj,length=27835>	0	.	.	.	.	.	.	.
##contig=<ID=ctg1401_pilon_pilon_obj,length=31503>	0	.	.	.	.	.	.	.
##contig=<ID=ctg733_pilon_pilon_obj,length=35353>	0	.	.	.	.	.	.	.
##contig=<ID=ctg1448_pilon_pilon_obj,length=13520>	0	.	.	.	.	.	.	.
##contig=<ID=ctg1762_pilon_pilon_obj,length=14166>	0	.	.	.	.	.	.	.
##contig=<ID=ctg1429_pilon_pilon_obj,length=10314>	0	.	.	.	.	.	.	.
##contig=<ID=ctg1977_pilon_pilon_obj,length=13988>	0	.	.	.	.	.	.	.
##contig=<ID=ctg1454_pilon_pilon_obj,length=9167>	0	.	.	.	.	.	.	.
##contig=<ID=ctg580_pilon_pilon_obj,length=116345>	0	.	.	.	.	.	.	.
##contig=<ID=ctg867_pilon_pilon_obj,length=30762>	0	.	.	.	.	.	.	.
##contig=<ID=ctg983_pilon_pilon_obj,length=91365>	0	.	.	.	.	.	.	.
##contig=<ID=ctg1016_pilon_pilon_obj,length=18519>	0	.	.	.	.	.	.	.
##contig=<ID=ctg673_pilon_pilon_obj,length=97949>	0	.	.	.	.	.	.	.
##contig=<ID=ctg1203_pilon_pilon_obj,length=13039>	0	.	.	.	.	.	.	.
##contig=<ID=ctg1079_pilon_pilon_obj,length=16280>	0	.	.	.	.	.	.	.
##contig=<ID=ctg1543_pilon_pilon_obj,length=25091>	0	.	.	.	.	.	.	.
##contig=<ID=ctg794_pilon_pilon_obj,length=29340>	0	.	.	.	.	.	.	.
##contig=<ID=ctg1181_pilon_pilon_obj,length=13175>	0	.	.	.	.	.	.	.
##contig=<ID=ctg1964_pilon_pilon_obj,length=11102>	0	.	.	.	.	.	.	.
##contig=<ID=ctg674_pilon_pilon_obj,length=45668>	0	.	.	.	.	.	.	.
##contig=<ID=ctg1102_pilon_pilon_obj,length=14831>	0	.	.	.	.	.	.	.
##contig=<ID=ctg1487_pilon_pilon_obj,length=21654>	0	.	.	.	.	.	.	.
##contig=<ID=ctg1058_pilon_pilon_obj,length=46586>	0	.	.	.	.	.	.	.
##contig=<ID=ctg1795_pilon_pilon_obj,length=18496>	0	.	.	.	.	.	.	.
##contig=<ID=ctg1508_pilon_pilon_obj,length=17556>	0	.	.	.	.	.	.	.
##contig=<ID=ctg1766_pilon_pilon_obj,length=21784>	0	.	.	.	.	.	.	.
##contig=<ID=ctg1976_pilon_pilon_obj,length=10080>	0	.	.	.	.	.	.	.
##contig=<ID=ctg684_pilon_pilon_obj,length=61566>	0	.	.	.	.	.	.	.
##contig=<ID=ctg680_pilon_pilon_obj,length=46507>	0	.	.	.	.	.	.	.
##contig=<ID=ctg642_pilon_pilon_obj,length=63105>	0	.	.	.	.	.	.	.
##contig=<ID=ctg954_pilon_pilon_obj,length=21616>	0	.	.	.	.	.	.	.
##contig=<ID=ctg1585_pilon_pilon_obj,length=25220>	0	.	.	.	.	.	.	.
##contig=<ID=ctg856_pilon_pilon_obj,length=23487>	0	.	.	.	.	.	.	.
##contig=<ID=ctg712_pilon_pilon_obj,length=50142>	0	.	.	.	.	.	.	.
##contig=<ID=ctg959_pilon_pilon_obj,length=48543>	0	.	.	.	.	.	.	.
##contig=<ID=ctg1715_pilon_pilon_obj,length=15667>	0	.	.	.	.	.	.	.
##contig=<ID=ctg1496_pilon_pilon_obj,length=19794>	0	.	.	.	.	.	.	.
##contig=<ID=ctg1525_pilon_pilon_obj,length=8589>	0	.	.	.	.	.	.	.
##contig=<ID=ctg1208_pilon_pilon_obj,length=18251>	0	.	.	.	.	.	.	.
##contig=<ID=ctg1542_pilon_pilon_obj,length=10567>	0	.	.	.	.	.	.	.
##contig=<ID=ctg1774_pilon_pilon_obj,length=19404>	0	.	.	.	.	.	.	.
##contig=<ID=ctg1817_pilon_pilon_obj,length=10541>	0	.	.	.	.	.	.	.
##contig=<ID=ctg1241_pilon_pilon_obj,length=41315>	0	.	.	.	.	.	.	.
##contig=<ID=ctg774_pilon_pilon_obj,length=65936>	0	.	.	.	.	.	.	.
##contig=<ID=ctg1407_pilon_pilon_obj,length=15941>	0	.	.	.	.	.	.	.
##contig=<ID=ctg1944_pilon_pilon_obj,length=10173>	0	.	.	.	.	.	.	.
##contig=<ID=ctg1306_pilon_pilon_obj,length=11400>	0	.	.	.	.	.	.	.
##contig=<ID=ctg986_pilon_pilon_obj,length=38503>	0	.	.	.	.	.	.	.
##contig=<ID=ctg892_pilon_pilon_obj,length=69529>	0	.	.	.	.	.	.	.
##contig=<ID=ctg1192_pilon_pilon_obj,length=13721>	0	.	.	.	.	.	.	.
##contig=<ID=ctg1068_pilon_pilon_obj,length=17792>	0	.	.	.	.	.	.	.
##contig=<ID=ctg1168_pilon_pilon_obj,length=40345>	0	.	.	.	.	.	.	.
##contig=<ID=ctg852_pilon_pilon_obj,length=26297>	0	.	.	.	.	.	.	.
##contig=<ID=ctg1663_pilon_pilon_obj,length=12666>	0	.	.	.	.	.	.	.
##contig=<ID=ctg1108_pilon_pilon_obj,length=25190>	0	.	.	.	.	.	.	.
##contig=<ID=ctg1337_pilon_pilon_obj,length=33655>	0	.	.	.	.	.	.	.
##contig=<ID=ctg1377_pilon_pilon_obj,length=10649>	0	.	.	.	.	.	.	.
##contig=<ID=ctg1361_pilon_pilon_obj,length=11113>	0	.	.	.	.	.	.	.
##contig=<ID=ctg1922_pilon_pilon_obj,length=10038>	0	.	.	.	.	.	.	.
##contig=<ID=ctg1605_pilon_pilon_obj,length=16563>	0	.	.	.	.	.	.	.
##contig=<ID=ctg672_pilon_pilon_obj,length=94496>	0	.	.	.	.	.	.	.
##contig=<ID=ctg808_pilon_pilon_obj,length=28279>	0	.	.	.	.	.	.	.
##contig=<ID=ctg908_pilon_pilon_obj,length=21224>	0	.	.	.	.	.	.	.
##contig=<ID=ctg1671_pilon_pilon_obj,length=10956>	0	.	.	.	.	.	.	.
##contig=<ID=ctg138_pilon_pilon_subseq_2331303:2374204_obj,length=42902>	0	.	.	.	.	.	.	.
##contig=<ID=ctg1033_pilon_pilon_obj,length=19373>	0	.	.	.	.	.	.	.
##contig=<ID=ctg624_pilon_pilon_obj,length=161221>	0	.	.	.	.	.	.	.
##contig=<ID=ctg692_pilon_pilon_obj,length=41725>	0	.	.	.	.	.	.	.
##contig=<ID=ctg343_pilon_pilon_subseq_1:159704_obj,length=159704>	0	.	.	.	.	.	.	.
##contig=<ID=ctg628_pilon_pilon_obj,length=60204>	0	.	.	.	.	.	.	.
##contig=<ID=ctg1331_pilon_pilon_obj,length=13242>	0	.	.	.	.	.	.	.
##contig=<ID=ctg1388_pilon_pilon_obj,length=15878>	0	.	.	.	.	.	.	.
##contig=<ID=ctg661_pilon_pilon_obj,length=79637>	0	.	.	.	.	.	.	.
##contig=<ID=ctg1599_pilon_pilon_obj,length=18744>	0	.	.	.	.	.	.	.
##contig=<ID=ctg879_pilon_pilon_obj,length=23172>	0	.	.	.	.	.	.	.
##contig=<ID=ctg1158_pilon_pilon_obj,length=27961>	0	.	.	.	.	.	.	.
##contig=<ID=ctg1414_pilon_pilon_obj,length=10327>	0	.	.	.	.	.	.	.
##contig=<ID=ctg1003_pilon_pilon_obj,length=43143>	0	.	.	.	.	.	.	.
##contig=<ID=ctg1234_pilon_pilon_obj,length=23686>	0	.	.	.	.	.	.	.
##contig=<ID=ctg1091_pilon_pilon_obj,length=18946>	0	.	.	.	.	.	.	.
##contig=<ID=ctg1906_pilon_pilon_obj,length=23598>	0	.	.	.	.	.	.	.
##contig=<ID=ctg175_pilon_pilon_subseq_1:52924_obj,length=52924>	0	.	.	.	.	.	.	.
##contig=<ID=ctg1491_pilon_pilon_obj,length=15340>	0	.	.	.	.	.	.	.
##contig=<ID=ctg1009_pilon_pilon_obj,length=60796>	0	.	.	.	.	.	.	.
##contig=<ID=ctg987_pilon_pilon_obj,length=19324>	0	.	.	.	.	.	.	.
##contig=<ID=ctg1999_pilon_pilon_obj,length=19010>	0	.	.	.	.	.	.	.
##contig=<ID=ctg1219_pilon_pilon_obj,length=12851>	0	.	.	.	.	.	.	.
##contig=<ID=ctg904_pilon_pilon_obj,length=21176>	0	.	.	.	.	.	.	.
##contig=<ID=ctg336_pilon_pilon_subseq_950298:1048670_obj,length=98373>	0	.	.	.	.	.	.	.
##contig=<ID=ctg1931_pilon_pilon_obj,length=12664>	0	.	.	.	.	.	.	.
##contig=<ID=ctg1000_pilon_pilon_obj,length=18602>	0	.	.	.	.	.	.	.
##contig=<ID=ctg1904_pilon_pilon_obj,length=13164>	0	.	.	.	.	.	.	.
##contig=<ID=ctg1592_pilon_pilon_obj,length=19484>	0	.	.	.	.	.	.	.
##contig=<ID=ctg1456_pilon_pilon_obj,length=9995>	0	.	.	.	.	.	.	.
##contig=<ID=ctg689_pilon_pilon_obj,length=39517>	0	.	.	.	.	.	.	.
##contig=<ID=ctg783_pilon_pilon_obj,length=30625>	0	.	.	.	.	.	.	.
##contig=<ID=ctg793_pilon_pilon_obj,length=48767>	0	.	.	.	.	.	.	.
##contig=<ID=ctg739_pilon_pilon_obj,length=76365>	0	.	.	.	.	.	.	.
##contig=<ID=ctg1745_pilon_pilon_obj,length=13503>	0	.	.	.	.	.	.	.
##contig=<ID=ctg1101_pilon_pilon_obj,length=14952>	0	.	.	.	.	.	.	.
##contig=<ID=ctg1259_pilon_pilon_obj,length=42275>	0	.	.	.	.	.	.	.
##contig=<ID=ctg1920_pilon_pilon_obj,length=18206>	0	.	.	.	.	.	.	.
##contig=<ID=ctg559_pilon_pilon_obj,length=132357>	0	.	.	.	.	.	.	.
##contig=<ID=ctg705_pilon_pilon_obj,length=119448>	0	.	.	.	.	.	.	.
##contig=<ID=ctg1667_pilon_pilon_obj,length=16625>	0	.	.	.	.	.	.	.
##contig=<ID=ctg667_pilon_pilon_obj,length=49803>	0	.	.	.	.	.	.	.
##contig=<ID=ctg1940_pilon_pilon_obj,length=12213>	0	.	.	.	.	.	.	.
##contig=<ID=ctg1893_pilon_pilon_obj,length=13380>	0	.	.	.	.	.	.	.
##contig=<ID=Super-Scaffold_1352,length=545285>	0	.	.	.	.	.	.	.
##contig=<ID=ctg1280_pilon_pilon_obj,length=17892>	0	.	.	.	.	.	.	.
##contig=<ID=ctg1340_pilon_pilon_obj,length=12760>	0	.	.	.	.	.	.	.
##contig=<ID=ctg1084_pilon_pilon_obj,length=49085>	0	.	.	.	.	.	.	.
##contig=<ID=ctg1413_pilon_pilon_obj,length=25645>	0	.	.	.	.	.	.	.
##contig=<ID=ctg1400_pilon_pilon_obj,length=9721>	0	.	.	.	.	.	.	.
##contig=<ID=ctg1727_pilon_pilon_obj,length=11105>	0	.	.	.	.	.	.	.
##contig=<ID=ctg588_pilon_pilon_obj,length=80598>	0	.	.	.	.	.	.	.
##contig=<ID=ctg1955_pilon_pilon_obj,length=13326>	0	.	.	.	.	.	.	.
##contig=<ID=ctg1874_pilon_pilon_obj,length=27017>	0	.	.	.	.	.	.	.
##contig=<ID=ctg2003_pilon_pilon_obj,length=22770>	0	.	.	.	.	.	.	.
##contig=<ID=ctg1574_pilon_pilon_obj,length=10579>	0	.	.	.	.	.	.	.
##contig=<ID=ctg1656_pilon_pilon_obj,length=13567>	0	.	.	.	.	.	.	.
##contig=<ID=ctg1109_pilon_pilon_obj,length=48470>	0	.	.	.	.	.	.	.
##contig=<ID=ctg1860_pilon_pilon_obj,length=11378>	0	.	.	.	.	.	.	.
##contig=<ID=ctg558_pilon_pilon_obj,length=176042>	0	.	.	.	.	.	.	.
##contig=<ID=ctg1716_pilon_pilon_obj,length=9893>	0	.	.	.	.	.	.	.
##contig=<ID=ctg941_pilon_pilon_obj,length=29921>	0	.	.	.	.	.	.	.
##contig=<ID=ctg1512_pilon_pilon_obj,length=14941>	0	.	.	.	.	.	.	.
##contig=<ID=ctg766_pilon_pilon_obj,length=66950>	0	.	.	.	.	.	.	.
##contig=<ID=ctg1126_pilon_pilon_obj,length=19507>	0	.	.	.	.	.	.	.
##contig=<ID=ctg931_pilon_pilon_obj,length=19848>	0	.	.	.	.	.	.	.
##contig=<ID=ctg650_pilon_pilon_obj,length=133132>	0	.	.	.	.	.	.	.
##contig=<ID=ctg675_pilon_pilon_obj,length=46045>	0	.	.	.	.	.	.	.
##contig=<ID=ctg1647_pilon_pilon_obj,length=11016>	0	.	.	.	.	.	.	.
##contig=<ID=ctg1233_pilon_pilon_obj,length=11495>	0	.	.	.	.	.	.	.
##contig=<ID=ctg1738_pilon_pilon_obj,length=24235>	0	.	.	.	.	.	.	.
##contig=<ID=ctg1339_pilon_pilon_obj,length=12197>	0	.	.	.	.	.	.	.
##contig=<ID=ctg1249_pilon_pilon_obj,length=18742>	0	.	.	.	.	.	.	.
##contig=<ID=ctg1151_pilon_pilon_obj,length=58120>	0	.	.	.	.	.	.	.
##contig=<ID=ctg1363_pilon_pilon_obj,length=10900>	0	.	.	.	.	.	.	.
##contig=<ID=ctg678_pilon_pilon_obj,length=73148>	0	.	.	.	.	.	.	.
##contig=<ID=ctg1427_pilon_pilon_obj,length=18005>	0	.	.	.	.	.	.	.
##contig=<ID=ctg763_pilon_pilon_obj,length=49159>	0	.	.	.	.	.	.	.
##contig=<ID=ctg1639_pilon_pilon_obj,length=24662>	0	.	.	.	.	.	.	.
##contig=<ID=ctg1032_pilon_pilon_obj,length=57404>	0	.	.	.	.	.	.	.
##contig=<ID=ctg1785_pilon_pilon_obj,length=14241>	0	.	.	.	.	.	.	.
##contig=<ID=ctg1097_pilon_pilon_obj,length=16088>	0	.	.	.	.	.	.	.
##contig=<ID=ctg741_pilon_pilon_obj,length=34019>	0	.	.	.	.	.	.	.
##contig=<ID=ctg1603_pilon_pilon_obj,length=11058>	0	.	.	.	.	.	.	.
##contig=<ID=ctg1713_pilon_pilon_obj,length=19757>	0	.	.	.	.	.	.	.
##contig=<ID=ctg1596_pilon_pilon_obj,length=25592>	0	.	.	.	.	.	.	.
##contig=<ID=ctg951_pilon_pilon_obj,length=22625>	0	.	.	.	.	.	.	.
##contig=<ID=ctg1468_pilon_pilon_obj,length=10132>	0	.	.	.	.	.	.	.
##contig=<ID=ctg1110_pilon_pilon_obj,length=21692>	0	.	.	.	.	.	.	.
##contig=<ID=ctg871_pilon_pilon_obj,length=23366>	0	.	.	.	.	.	.	.
##contig=<ID=ctg1291_pilon_pilon_obj,length=16889>	0	.	.	.	.	.	.	.
##contig=<ID=ctg748_pilon_pilon_obj,length=53538>	0	.	.	.	.	.	.	.
##contig=<ID=ctg1405_pilon_pilon_obj,length=24584>	0	.	.	.	.	.	.	.
##contig=<ID=ctg1412_pilon_pilon_obj,length=9936>	0	.	.	.	.	.	.	.
##contig=<ID=ctg581_pilon_pilon_obj,length=131313>	0	.	.	.	.	.	.	.
##contig=<ID=ctg938_pilon_pilon_obj,length=20623>	0	.	.	.	.	.	.	.
##contig=<ID=ctg903_pilon_pilon_obj,length=59799>	0	.	.	.	.	.	.	.
##contig=<ID=ctg574_pilon_pilon_obj,length=134758>	0	.	.	.	.	.	.	.
##contig=<ID=ctg1986_pilon_pilon_obj,length=10397>	0	.	.	.	.	.	.	.
##contig=<ID=ctg1714_pilon_pilon_obj,length=17420>	0	.	.	.	.	.	.	.
##contig=<ID=ctg921_pilon_pilon_obj,length=31248>	0	.	.	.	.	.	.	.
##contig=<ID=ctg1926_pilon_pilon_obj,length=19420>	0	.	.	.	.	.	.	.
##contig=<ID=ctg1305_pilon_pilon_obj,length=20298>	0	.	.	.	.	.	.	.
##contig=<ID=ctg1750_pilon_pilon_obj,length=30718>	0	.	.	.	.	.	.	.
##contig=<ID=ctg760_pilon_pilon_obj,length=31032>	0	.	.	.	.	.	.	.
##contig=<ID=ctg1969_pilon_pilon_obj,length=8058>	0	.	.	.	.	.	.	.
##contig=<ID=ctg691_pilon_pilon_obj,length=41920>	0	.	.	.	.	.	.	.
##contig=<ID=ctg655_pilon_pilon_obj,length=47920>	0	.	.	.	.	.	.	.
##contig=<ID=ctg952_pilon_pilon_obj,length=49478>	0	.	.	.	.	.	.	.
##contig=<ID=ctg1198_pilon_pilon_obj,length=15416>	0	.	.	.	.	.	.	.
##contig=<ID=ctg1564_pilon_pilon_obj,length=17680>	0	.	.	.	.	.	.	.
##contig=<ID=ctg759_pilon_pilon_obj,length=32749>	0	.	.	.	.	.	.	.
##contig=<ID=ctg1818_pilon_pilon_obj,length=12467>	0	.	.	.	.	.	.	.
##contig=<ID=ctg1344_pilon_pilon_obj,length=11019>	0	.	.	.	.	.	.	.
##contig=<ID=ctg1778_pilon_pilon_obj,length=20433>	0	.	.	.	.	.	.	.
##contig=<ID=ctg669_pilon_pilon_obj,length=47742>	0	.	.	.	.	.	.	.
##contig=<ID=ctg782_pilon_pilon_obj,length=29889>	0	.	.	.	.	.	.	.
##contig=<ID=ctg1021_pilon_pilon_obj,length=21956>	0	.	.	.	.	.	.	.
##contig=<ID=Super-Scaffold_1366,length=513486>	0	.	.	.	.	.	.	.
##contig=<ID=ctg1283_pilon_pilon_obj,length=15670>	0	.	.	.	.	.	.	.
##contig=<ID=ctg659_pilon_pilon_obj,length=179264>	0	.	.	.	.	.	.	.
##contig=<ID=ctg840_pilon_pilon_obj,length=24919>	0	.	.	.	.	.	.	.
##contig=<ID=ctg1174_pilon_pilon_obj,length=13830>	0	.	.	.	.	.	.	.
##contig=<ID=ctg1269_pilon_pilon_obj,length=10974>	0	.	.	.	.	.	.	.
##contig=<ID=ctg663_pilon_pilon_obj,length=96625>	0	.	.	.	.	.	.	.
##contig=<ID=ctg1610_pilon_pilon_obj,length=10976>	0	.	.	.	.	.	.	.
##contig=<ID=ctg811_pilon_pilon_obj,length=59538>	0	.	.	.	.	.	.	.
##contig=<ID=ctg1734_pilon_pilon_obj,length=16862>	0	.	.	.	.	.	.	.
##contig=<ID=ctg894_pilon_pilon_obj,length=41942>	0	.	.	.	.	.	.	.
##contig=<ID=ctg550_pilon_pilon_obj,length=154878>	0	.	.	.	.	.	.	.
##contig=<ID=ctg721_pilon_pilon_obj,length=66720>	0	.	.	.	.	.	.	.
##contig=<ID=ctg729_pilon_pilon_obj,length=36017>	0	.	.	.	.	.	.	.
##contig=<ID=ctg1154_pilon_pilon_obj,length=21175>	0	.	.	.	.	.	.	.
##contig=<ID=ctg1053_pilon_pilon_obj,length=16925>	0	.	.	.	.	.	.	.
##contig=<ID=ctg765_pilon_pilon_obj,length=70566>	0	.	.	.	.	.	.	.
##contig=<ID=ctg1433_pilon_pilon_obj,length=15675>	0	.	.	.	.	.	.	.
##contig=<ID=ctg1417_pilon_pilon_obj,length=20168>	0	.	.	.	.	.	.	.
##contig=<ID=ctg1579_pilon_pilon_obj,length=13692>	0	.	.	.	.	.	.	.
##contig=<ID=ctg1607_pilon_pilon_obj,length=12224>	0	.	.	.	.	.	.	.
##contig=<ID=ctg889_pilon_pilon_obj,length=31830>	0	.	.	.	.	.	.	.
##contig=<ID=ctg1730_pilon_pilon_obj,length=18040>	0	.	.	.	.	.	.	.
##contig=<ID=ctg788_pilon_pilon_obj,length=115246>	0	.	.	.	.	.	.	.
##contig=<ID=ctg1242_pilon_pilon_obj,length=46225>	0	.	.	.	.	.	.	.
##contig=<ID=ctg1408_pilon_pilon_obj,length=10794>	0	.	.	.	.	.	.	.
##contig=<ID=ctg888_pilon_pilon_obj,length=53551>	0	.	.	.	.	.	.	.
##contig=<ID=ctg1245_pilon_pilon_obj,length=37396>	0	.	.	.	.	.	.	.
##contig=<ID=ctg1775_pilon_pilon_obj,length=28185>	0	.	.	.	.	.	.	.
##contig=<ID=ctg1238_pilon_pilon_obj,length=39371>	0	.	.	.	.	.	.	.
##contig=<ID=ctg1099_pilon_pilon_obj,length=15611>	0	.	.	.	.	.	.	.
##contig=<ID=ctg1701_pilon_pilon_obj,length=16295>	0	.	.	.	.	.	.	.
##contig=<ID=ctg551_pilon_pilon_obj,length=149391>	0	.	.	.	.	.	.	.
##contig=<ID=ctg1930_pilon_pilon_obj,length=12275>	0	.	.	.	.	.	.	.
##contig=<ID=ctg564_pilon_pilon_obj,length=230018>	0	.	.	.	.	.	.	.
##contig=<ID=ctg1327_pilon_pilon_obj,length=11617>	0	.	.	.	.	.	.	.
##contig=<ID=ctg1338_pilon_pilon_obj,length=31819>	0	.	.	.	.	.	.	.
##contig=<ID=ctg773_pilon_pilon_obj,length=29862>	0	.	.	.	.	.	.	.
##contig=<ID=ctg606_pilon_pilon_obj,length=75229>	0	.	.	.	.	.	.	.
##contig=<ID=ctg1652_pilon_pilon_obj,length=11517>	0	.	.	.	.	.	.	.
##contig=<ID=ctg1531_pilon_pilon_obj,length=14151>	0	.	.	.	.	.	.	.
##contig=<ID=ctg1356_pilon_pilon_obj,length=22994>	0	.	.	.	.	.	.	.
##contig=<ID=ctg1196_pilon_pilon_obj,length=15899>	0	.	.	.	.	.	.	.
##contig=<ID=ctg1486_pilon_pilon_obj,length=21148>	0	.	.	.	.	.	.	.
##contig=<ID=ctg1952_pilon_pilon_obj,length=16418>	0	.	.	.	.	.	.	.
##contig=<ID=ctg1843_pilon_pilon_obj,length=10461>	0	.	.	.	.	.	.	.
##contig=<ID=ctg1763_pilon_pilon_obj,length=21415>	0	.	.	.	.	.	.	.
##contig=<ID=ctg2000_pilon_pilon_obj,length=9802>	0	.	.	.	.	.	.	.
##contig=<ID=ctg878_pilon_pilon_obj,length=30933>	0	.	.	.	.	.	.	.
##contig=<ID=ctg573_pilon_pilon_obj,length=215224>	0	.	.	.	.	.	.	.
##contig=<ID=ctg1829_pilon_pilon_obj,length=15468>	0	.	.	.	.	.	.	.
##contig=<ID=ctg1959_pilon_pilon_obj,length=10088>	0	.	.	.	.	.	.	.
##contig=<ID=Super-Scaffold_1453,length=327959>	0	.	.	.	.	.	.	.
##contig=<ID=ctg1522_pilon_pilon_obj,length=19986>	0	.	.	.	.	.	.	.
##contig=<ID=ctg1257_pilon_pilon_obj,length=28074>	0	.	.	.	.	.	.	.
##contig=<ID=ctg1665_pilon_pilon_obj,length=12848>	0	.	.	.	.	.	.	.
##contig=<ID=ctg1871_pilon_pilon_obj,length=18373>	0	.	.	.	.	.	.	.
##contig=<ID=ctg835_pilon_pilon_obj,length=28568>	0	.	.	.	.	.	.	.
##contig=<ID=ctg1063_pilon_pilon_obj,length=17139>	0	.	.	.	.	.	.	.
##contig=<ID=ctg1223_pilon_pilon_obj,length=13015>	0	.	.	.	.	.	.	.
##contig=<ID=ctg805_pilon_pilon_obj,length=32034>	0	.	.	.	.	.	.	.
##contig=<ID=ctg830_pilon_pilon_obj,length=45578>	0	.	.	.	.	.	.	.
##contig=<ID=ctg1677_pilon_pilon_obj,length=25248>	0	.	.	.	.	.	.	.
##contig=<ID=ctg1001_pilon_pilon_obj,length=30142>	0	.	.	.	.	.	.	.
##contig=<ID=ctg865_pilon_pilon_obj,length=52033>	0	.	.	.	.	.	.	.
##contig=<ID=ctg1532_pilon_pilon_obj,length=10521>	0	.	.	.	.	.	.	.
##contig=<ID=ctg665_pilon_pilon_obj,length=83092>	0	.	.	.	.	.	.	.
##contig=<ID=ctg591_pilon_pilon_obj,length=173189>	0	.	.	.	.	.	.	.
##contig=<ID=ctg1929_pilon_pilon_obj,length=18085>	0	.	.	.	.	.	.	.
##contig=<ID=ctg1434_pilon_pilon_obj,length=10303>	0	.	.	.	.	.	.	.
##contig=<ID=ctg1294_pilon_pilon_obj,length=12422>	0	.	.	.	.	.	.	.
##contig=<ID=ctg1702_pilon_pilon_obj,length=25253>	0	.	.	.	.	.	.	.
##contig=<ID=ctg1937_pilon_pilon_obj,length=12560>	0	.	.	.	.	.	.	.
##contig=<ID=ctg955_pilon_pilon_obj,length=44861>	0	.	.	.	.	.	.	.
##contig=<ID=ctg992_pilon_pilon_obj,length=62498>	0	.	.	.	.	.	.	.
##contig=<ID=ctg929_pilon_pilon_obj,length=21003>	0	.	.	.	.	.	.	.
##contig=<ID=ctg1966_pilon_pilon_obj,length=18085>	0	.	.	.	.	.	.	.
##contig=<ID=ctg1642_pilon_pilon_obj,length=16077>	0	.	.	.	.	.	.	.
##contig=<ID=ctg891_pilon_pilon_obj,length=28759>	0	.	.	.	.	.	.	.
##contig=<ID=ctg1074_pilon_pilon_obj,length=30282>	0	.	.	.	.	.	.	.
##contig=<ID=ctg1971_pilon_pilon_obj,length=17089>	0	.	.	.	.	.	.	.
##contig=<ID=ctg1783_pilon_pilon_obj,length=16129>	0	.	.	.	.	.	.	.
##contig=<ID=ctg1941_pilon_pilon_obj,length=15361>	0	.	.	.	.	.	.	.
##contig=<ID=ctg1998_pilon_pilon_obj,length=15122>	0	.	.	.	.	.	.	.
##contig=<ID=ctg936_pilon_pilon_obj,length=20449>	0	.	.	.	.	.	.	.
##contig=<ID=ctg1606_pilon_pilon_obj,length=20718>	0	.	.	.	.	.	.	.
##contig=<ID=ctg1111_pilon_pilon_obj,length=19031>	0	.	.	.	.	.	.	.
##contig=<ID=ctg1064_pilon_pilon_obj,length=25099>	0	.	.	.	.	.	.	.
##contig=<ID=ctg723_pilon_pilon_obj,length=36509>	0	.	.	.	.	.	.	.
##contig=<ID=ctg1326_pilon_pilon_obj,length=22393>	0	.	.	.	.	.	.	.
##contig=<ID=ctg1748_pilon_pilon_obj,length=16175>	0	.	.	.	.	.	.	.
##contig=<ID=ctg634_pilon_pilon_obj,length=58087>	0	.	.	.	.	.	.	.
##contig=<ID=ctg1061_pilon_pilon_obj,length=30416>	0	.	.	.	.	.	.	.
##contig=<ID=ctg1723_pilon_pilon_obj,length=13416>	0	.	.	.	.	.	.	.
##contig=<ID=Super-Scaffold_1476,length=282327>	0	.	.	.	.	.	.	.
##contig=<ID=ctg555_pilon_pilon_subseq_1:164066_obj,length=164066>	0	.	.	.	.	.	.	.
##contig=<ID=ctg826_pilon_pilon_obj,length=40210>	0	.	.	.	.	.	.	.
##contig=<ID=ctg1296_pilon_pilon_obj,length=11195>	0	.	.	.	.	.	.	.
##contig=<ID=ctg1866_pilon_pilon_obj,length=22866>	0	.	.	.	.	.	.	.
##contig=<ID=ctg613_pilon_pilon_obj,length=68479>	0	.	.	.	.	.	.	.
##contig=<ID=ctg1645_pilon_pilon_obj,length=53769>	0	.	.	.	.	.	.	.
##contig=<ID=ctg1947_pilon_pilon_obj,length=22222>	0	.	.	.	.	.	.	.
##contig=<ID=ctg393_pilon_pilon_subseq_1:193366_obj,length=193366>	0	.	.	.	.	.	.	.
##contig=<ID=ctg1973_pilon_pilon_obj,length=13318>	0	.	.	.	.	.	.	.
##contig=<ID=ctg1673_pilon_pilon_obj,length=9879>	0	.	.	.	.	.	.	.
##contig=<ID=ctg1552_pilon_pilon_obj,length=14936>	0	.	.	.	.	.	.	.
##contig=<ID=ctg1298_pilon_pilon_obj,length=12665>	0	.	.	.	.	.	.	.
##contig=<ID=ctg881_pilon_pilon_obj,length=24898>	0	.	.	.	.	.	.	.
##contig=<ID=ctg583_pilon_pilon_obj,length=86120>	0	.	.	.	.	.	.	.
##contig=<ID=ctg934_pilon_pilon_obj,length=32299>	0	.	.	.	.	.	.	.
##contig=<ID=ctg1883_pilon_pilon_obj,length=10152>	0	.	.	.	.	.	.	.
##contig=<ID=ctg1726_pilon_pilon_obj,length=16013>	0	.	.	.	.	.	.	.
##contig=<ID=ctg171_pilon_pilon_subseq_3547556:3680449_obj,length=132894>	0	.	.	.	.	.	.	.
##contig=<ID=ctg1277_pilon_pilon_obj,length=23507>	0	.	.	.	.	.	.	.
##contig=<ID=ctg1266_pilon_pilon_obj,length=12822>	0	.	.	.	.	.	.	.
##contig=<ID=ctg1188_pilon_pilon_obj,length=20102>	0	.	.	.	.	.	.	.
##contig=<ID=ctg1824_pilon_pilon_obj,length=12183>	0	.	.	.	.	.	.	.
##contig=<ID=ctg724_pilon_pilon_obj,length=40587>	0	.	.	.	.	.	.	.
##contig=<ID=ctg1912_pilon_pilon_obj,length=24362>	0	.	.	.	.	.	.	.
##contig=<ID=ctg1833_pilon_pilon_obj,length=15797>	0	.	.	.	.	.	.	.
##contig=<ID=ctg1868_pilon_pilon_obj,length=13734>	0	.	.	.	.	.	.	.
##contig=<ID=ctg1215_pilon_pilon_obj,length=13386>	0	.	.	.	.	.	.	.
##contig=<ID=ctg1611_pilon_pilon_obj,length=24968>	0	.	.	.	.	.	.	.
##contig=<ID=ctg1389_pilon_pilon_obj,length=10545>	0	.	.	.	.	.	.	.
##contig=<ID=ctg1909_pilon_pilon_obj,length=22209>	0	.	.	.	.	.	.	.
##contig=<ID=ctg1928_pilon_pilon_obj,length=11494>	0	.	.	.	.	.	.	.
##contig=<ID=ctg1272_pilon_pilon_obj,length=12071>	0	.	.	.	.	.	.	.
##contig=<ID=ctg803_pilon_pilon_obj,length=27492>	0	.	.	.	.	.	.	.
##contig=<ID=ctg1247_pilon_pilon_obj,length=16140>	0	.	.	.	.	.	.	.
##contig=<ID=ctg2001_pilon_pilon_obj,length=11702>	0	.	.	.	.	.	.	.
##contig=<ID=ctg1119_pilon_pilon_obj,length=71802>	0	.	.	.	.	.	.	.
##contig=<ID=ctg1485_pilon_pilon_obj,length=35506>	0	.	.	.	.	.	.	.
##contig=<ID=ctg1240_pilon_pilon_obj,length=28609>	0	.	.	.	.	.	.	.
##contig=<ID=ctg1170_pilon_pilon_obj,length=37308>	0	.	.	.	.	.	.	.
##contig=<ID=ctg1297_pilon_pilon_obj,length=11182>	0	.	.	.	.	.	.	.
##contig=<ID=ctg1504_pilon_pilon_obj,length=20283>	0	.	.	.	.	.	.	.
##contig=<ID=ctg1698_pilon_pilon_obj,length=17452>	0	.	.	.	.	.	.	.
##contig=<ID=ctg1902_pilon_pilon_obj,length=10181>	0	.	.	.	.	.	.	.
##contig=<ID=ctg1010_pilon_pilon_obj,length=21557>	0	.	.	.	.	.	.	.
##contig=<ID=ctg1201_pilon_pilon_obj,length=53428>	0	.	.	.	.	.	.	.
##contig=<ID=ctg958_pilon_pilon_obj,length=102122>	0	.	.	.	.	.	.	.
##contig=<ID=ctg864_pilon_pilon_obj,length=37136>	0	.	.	.	.	.	.	.
##contig=<ID=ctg1580_pilon_pilon_obj,length=20425>	0	.	.	.	.	.	.	.
##contig=<ID=ctg1394_pilon_pilon_obj,length=62410>	0	.	.	.	.	.	.	.
##contig=<ID=ctg694_pilon_pilon_obj,length=53719>	0	.	.	.	.	.	.	.
##contig=<ID=ctg990_pilon_pilon_obj,length=51167>	0	.	.	.	.	.	.	.
##contig=<ID=ctg599_pilon_pilon_obj,length=91076>	0	.	.	.	.	.	.	.
##contig=<ID=ctg1650_pilon_pilon_obj,length=11494>	0	.	.	.	.	.	.	.
##contig=<ID=ctg756_pilon_pilon_obj,length=34301>	0	.	.	.	.	.	.	.
##contig=<ID=ctg1811_pilon_pilon_obj,length=17227>	0	.	.	.	.	.	.	.
##contig=<ID=ctg823_pilon_pilon_obj,length=27349>	0	.	.	.	.	.	.	.
##contig=<ID=ctg1350_pilon_pilon_obj,length=10912>	0	.	.	.	.	.	.	.
##contig=<ID=ctg1458_pilon_pilon_obj,length=10884>	0	.	.	.	.	.	.	.
##contig=<ID=ctg1577_pilon_pilon_obj,length=15635>	0	.	.	.	.	.	.	.
##contig=<ID=ctg1637_pilon_pilon_obj,length=58825>	0	.	.	.	.	.	.	.
##contig=<ID=ctg1270_pilon_pilon_obj,length=11700>	0	.	.	.	.	.	.	.
##contig=<ID=ctg1274_pilon_pilon_obj,length=11505>	0	.	.	.	.	.	.	.
##contig=<ID=ctg1067_pilon_pilon_obj,length=21003>	0	.	.	.	.	.	.	.
##contig=<ID=ctg757_pilon_pilon_obj,length=31733>	0	.	.	.	.	.	.	.
##contig=<ID=ctg1494_pilon_pilon_obj,length=16409>	0	.	.	.	.	.	.	.
##contig=<ID=ctg1578_pilon_pilon_obj,length=41624>	0	.	.	.	.	.	.	.
##contig=<ID=ctg1436_pilon_pilon_obj,length=13978>	0	.	.	.	.	.	.	.
##contig=<ID=ctg1899_pilon_pilon_obj,length=9970>	0	.	.	.	.	.	.	.
##contig=<ID=ctg626_pilon_pilon_obj,length=59540>	0	.	.	.	.	.	.	.
##contig=<ID=ctg1801_pilon_pilon_obj,length=16215>	0	.	.	.	.	.	.	.
##contig=<ID=ctg1172_pilon_pilon_obj,length=13513>	0	.	.	.	.	.	.	.
##contig=<ID=ctg1876_pilon_pilon_obj,length=12498>	0	.	.	.	.	.	.	.
##contig=<ID=ctg917_pilon_pilon_obj,length=89955>	0	.	.	.	.	.	.	.
##contig=<ID=ctg1718_pilon_pilon_obj,length=16919>	0	.	.	.	.	.	.	.
##contig=<ID=ctg978_pilon_pilon_obj,length=21455>	0	.	.	.	.	.	.	.
##contig=<ID=ctg651_pilon_pilon_obj,length=89571>	0	.	.	.	.	.	.	.
##contig=<ID=ctg1398_pilon_pilon_obj,length=15939>	0	.	.	.	.	.	.	.
##contig=<ID=ctg1675_pilon_pilon_obj,length=25693>	0	.	.	.	.	.	.	.
##contig=<ID=ctg1641_pilon_pilon_obj,length=16672>	0	.	.	.	.	.	.	.
##contig=<ID=ctg868_pilon_pilon_obj,length=24801>	0	.	.	.	.	.	.	.
##contig=<ID=ctg647_pilon_pilon_obj,length=180610>	0	.	.	.	.	.	.	.
##contig=<ID=ctg1056_pilon_pilon_obj,length=16536>	0	.	.	.	.	.	.	.
##contig=<ID=ctg1510_pilon_pilon_obj,length=15241>	0	.	.	.	.	.	.	.
##contig=<ID=ctg1467_pilon_pilon_obj,length=12502>	0	.	.	.	.	.	.	.
##contig=<ID=ctg1498_pilon_pilon_obj,length=53229>	0	.	.	.	.	.	.	.
##contig=<ID=ctg1802_pilon_pilon_obj,length=21170>	0	.	.	.	.	.	.	.
##contig=<ID=ctg1438_pilon_pilon_obj,length=9479>	0	.	.	.	.	.	.	.
##contig=<ID=ctg1424_pilon_pilon_obj,length=10635>	0	.	.	.	.	.	.	.
##contig=<ID=ctg1751_pilon_pilon_obj,length=32880>	0	.	.	.	.	.	.	.
##contig=<ID=ctg973_pilon_pilon_obj,length=18492>	0	.	.	.	.	.	.	.
##contig=<ID=ctg1988_pilon_pilon_obj,length=14103>	0	.	.	.	.	.	.	.
##contig=<ID=ctg1463_pilon_pilon_obj,length=10049>	0	.	.	.	.	.	.	.
##contig=<ID=ctg1548_pilon_pilon_obj,length=18910>	0	.	.	.	.	.	.	.
##contig=<ID=ctg1792_pilon_pilon_obj,length=10353>	0	.	.	.	.	.	.	.
##contig=<ID=Super-Scaffold_1498,length=234446>	0	.	.	.	.	.	.	.
##contig=<ID=ctg1501_pilon_pilon_obj,length=21234>	0	.	.	.	.	.	.	.
##contig=<ID=ctg1210_pilon_pilon_obj,length=11976>	0	.	.	.	.	.	.	.
##contig=<ID=ctg1513_pilon_pilon_obj,length=11742>	0	.	.	.	.	.	.	.
##contig=<ID=ctg1767_pilon_pilon_obj,length=32602>	0	.	.	.	.	.	.	.
##contig=<ID=ctg1288_pilon_pilon_obj,length=23087>	0	.	.	.	.	.	.	.
##contig=<ID=ctg932_pilon_pilon_obj,length=35073>	0	.	.	.	.	.	.	.
##contig=<ID=ctg1036_pilon_pilon_obj,length=16895>	0	.	.	.	.	.	.	.
##contig=<ID=ctg1217_pilon_pilon_obj,length=52524>	0	.	.	.	.	.	.	.
##contig=<ID=ctg656_pilon_pilon_obj,length=48686>	0	.	.	.	.	.	.	.
##contig=<ID=ctg1708_pilon_pilon_obj,length=20423>	0	.	.	.	.	.	.	.
##contig=<ID=ctg906_pilon_pilon_obj,length=21619>	0	.	.	.	.	.	.	.
##contig=<ID=ctg1385_pilon_pilon_obj,length=10467>	0	.	.	.	.	.	.	.
##contig=<ID=ctg1784_pilon_pilon_obj,length=14781>	0	.	.	.	.	.	.	.
##contig=<ID=ctg1178_pilon_pilon_obj,length=43214>	0	.	.	.	.	.	.	.
##contig=<ID=ctg321_pilon_pilon_subseq_2438479:2450923_obj,length=12445>	0	.	.	.	.	.	.	.
##contig=<ID=ctg1894_pilon_pilon_obj,length=10414>	0	.	.	.	.	.	.	.
##contig=<ID=ctg1923_pilon_pilon_obj,length=14211>	0	.	.	.	.	.	.	.
##contig=<ID=ctg630_pilon_pilon_obj,length=71615>	0	.	.	.	.	.	.	.
##contig=<ID=ctg565_pilon_pilon_obj,length=115876>	0	.	.	.	.	.	.	.
##contig=<ID=ctg1732_pilon_pilon_obj,length=16338>	0	.	.	.	.	.	.	.
##contig=<ID=ctg1634_pilon_pilon_obj,length=21276>	0	.	.	.	.	.	.	.
##contig=<ID=ctg896_pilon_pilon_obj,length=31545>	0	.	.	.	.	.	.	.
##contig=<ID=ctg1177_pilon_pilon_obj,length=13655>	0	.	.	.	.	.	.	.
##contig=<ID=ctg1121_pilon_pilon_obj,length=14416>	0	.	.	.	.	.	.	.
##contig=<ID=ctg383_pilon_pilon_subseq_1:52063_obj,length=52063>	0	.	.	.	.	.	.	.
##contig=<ID=ctg1071_pilon_pilon_obj,length=26355>	0	.	.	.	.	.	.	.
##contig=<ID=ctg1672_pilon_pilon_obj,length=17676>	0	.	.	.	.	.	.	.
##contig=<ID=ctg1830_pilon_pilon_obj,length=14581>	0	.	.	.	.	.	.	.
##contig=<ID=ctg1093_pilon_pilon_obj,length=14580>	0	.	.	.	.	.	.	.
##contig=<ID=ctg377_pilon_pilon_subseq_1:97888_obj,length=97888>	0	.	.	.	.	.	.	.
##contig=<ID=ctg1318_pilon_pilon_obj,length=13420>	0	.	.	.	.	.	.	.
##contig=<ID=ctg1958_pilon_pilon_obj,length=18537>	0	.	.	.	.	.	.	.
##contig=<ID=ctg1705_pilon_pilon_obj,length=13317>	0	.	.	.	.	.	.	.
##contig=<ID=ctg1216_pilon_pilon_obj,length=11685>	0	.	.	.	.	.	.	.
##contig=<ID=ctg618_pilon_pilon_obj,length=98933>	0	.	.	.	.	.	.	.
##contig=<ID=ctg1041_pilon_pilon_obj,length=18732>	0	.	.	.	.	.	.	.
##contig=<ID=ctg1797_pilon_pilon_obj,length=11976>	0	.	.	.	.	.	.	.
##contig=<ID=ctg1060_pilon_pilon_obj,length=31655>	0	.	.	.	.	.	.	.
##contig=<ID=ctg974_pilon_pilon_obj,length=36125>	0	.	.	.	.	.	.	.
##contig=<ID=ctg1776_pilon_pilon_obj,length=10290>	0	.	.	.	.	.	.	.
##contig=<ID=ctg1133_pilon_pilon_obj,length=38402>	0	.	.	.	.	.	.	.
##contig=<ID=ctg1684_pilon_pilon_obj,length=20931>	0	.	.	.	.	.	.	.
##contig=<ID=ctg1322_pilon_pilon_obj,length=10753>	0	.	.	.	.	.	.	.
##contig=<ID=ctg937_pilon_pilon_obj,length=46318>	0	.	.	.	.	.	.	.
##contig=<ID=ctg1609_pilon_pilon_obj,length=33398>	0	.	.	.	.	.	.	.
##contig=<ID=ctg1050_pilon_pilon_obj,length=23051>	0	.	.	.	.	.	.	.
##contig=<ID=ctg1664_pilon_pilon_obj,length=14576>	0	.	.	.	.	.	.	.
##contig=<ID=ctg1744_pilon_pilon_obj,length=37238>	0	.	.	.	.	.	.	.
##contig=<ID=ctg1471_pilon_pilon_obj,length=27451>	0	.	.	.	.	.	.	.
##contig=<ID=ctg1737_pilon_pilon_obj,length=13023>	0	.	.	.	.	.	.	.
##contig=<ID=ctg985_pilon_pilon_obj,length=21507>	0	.	.	.	.	.	.	.
##contig=<ID=ctg1758_pilon_pilon_obj,length=13474>	0	.	.	.	.	.	.	.
##contig=<ID=ctg942_pilon_pilon_obj,length=19547>	0	.	.	.	.	.	.	.
##contig=<ID=ctg1812_pilon_pilon_obj,length=24624>	0	.	.	.	.	.	.	.
##contig=<ID=ctg1761_pilon_pilon_obj,length=10168>	0	.	.	.	.	.	.	.
##contig=<ID=ctg1819_pilon_pilon_obj,length=13586>	0	.	.	.	.	.	.	.
##contig=<ID=ctg740_pilon_pilon_obj,length=108381>	0	.	.	.	.	.	.	.
##contig=<ID=ctg536_pilon_pilon_obj,length=186381>	0	.	.	.	.	.	.	.
##contig=<ID=ctg1712_pilon_pilon_obj,length=25823>	0	.	.	.	.	.	.	.
##contig=<ID=ctg639_pilon_pilon_obj,length=107868>	0	.	.	.	.	.	.	.
##contig=<ID=ctg1292_pilon_pilon_obj,length=15924>	0	.	.	.	.	.	.	.
##contig=<ID=ctg1720_pilon_pilon_obj,length=25837>	0	.	.	.	.	.	.	.
##contig=<ID=ctg1515_pilon_pilon_obj,length=17245>	0	.	.	.	.	.	.	.
##contig=<ID=ctg1888_pilon_pilon_obj,length=11079>	0	.	.	.	.	.	.	.
##contig=<ID=ctg1613_pilon_pilon_obj,length=26573>	0	.	.	.	.	.	.	.
##contig=<ID=ctg802_pilon_pilon_obj,length=26781>	0	.	.	.	.	.	.	.
##contig=<ID=ctg1572_pilon_pilon_obj,length=19917>	0	.	.	.	.	.	.	.
##contig=<ID=ctg1846_pilon_pilon_obj,length=12005>	0	.	.	.	.	.	.	.
##contig=<ID=ctg1254_pilon_pilon_obj,length=11960>	0	.	.	.	.	.	.	.
##contig=<ID=ctg940_pilon_pilon_obj,length=52235>	0	.	.	.	.	.	.	.
##contig=<ID=ctg863_pilon_pilon_obj,length=24795>	0	.	.	.	.	.	.	.
##contig=<ID=ctg1019_pilon_pilon_obj,length=18120>	0	.	.	.	.	.	.	.
##contig=<ID=ctg930_pilon_pilon_obj,length=20811>	0	.	.	.	.	.	.	.
##contig=<ID=ctg671_pilon_pilon_obj,length=48121>	0	.	.	.	.	.	.	.
##contig=<ID=ctg1813_pilon_pilon_obj,length=11441>	0	.	.	.	.	.	.	.
##contig=<ID=ctg1130_pilon_pilon_obj,length=14796>	0	.	.	.	.	.	.	.
##contig=<ID=ctg605_pilon_pilon_obj,length=72885>	0	.	.	.	.	.	.	.
##contig=<ID=ctg855_pilon_pilon_obj,length=28240>	0	.	.	.	.	.	.	.
##contig=<ID=ctg732_pilon_pilon_obj,length=48670>	0	.	.	.	.	.	.	.
##contig=<ID=ctg1798_pilon_pilon_obj,length=16978>	0	.	.	.	.	.	.	.
##contig=<ID=ctg967_pilon_pilon_obj,length=20645>	0	.	.	.	.	.	.	.
##contig=<ID=ctg1038_pilon_pilon_obj,length=17486>	0	.	.	.	.	.	.	.
##contig=<ID=ctg1410_pilon_pilon_obj,length=50047>	0	.	.	.	.	.	.	.
##contig=<ID=ctg1764_pilon_pilon_obj,length=9938>	0	.	.	.	.	.	.	.
##contig=<ID=ctg1962_pilon_pilon_obj,length=15814>	0	.	.	.	.	.	.	.
##contig=<ID=ctg622_pilon_pilon_obj,length=125994>	0	.	.	.	.	.	.	.
##contig=<ID=ctg1755_pilon_pilon_obj,length=11135>	0	.	.	.	.	.	.	.
##contig=<ID=ctg1030_pilon_pilon_obj,length=16945>	0	.	.	.	.	.	.	.
##contig=<ID=ctg1299_pilon_pilon_obj,length=23382>	0	.	.	.	.	.	.	.
##contig=<ID=ctg755_pilon_pilon_obj,length=66175>	0	.	.	.	.	.	.	.
##contig=<ID=ctg1437_pilon_pilon_obj,length=48382>	0	.	.	.	.	.	.	.
##contig=<ID=ctg1428_pilon_pilon_obj,length=9684>	0	.	.	.	.	.	.	.
##contig=<ID=ctg1479_pilon_pilon_obj,length=43209>	0	.	.	.	.	.	.	.
##contig=<ID=ctg762_pilon_pilon_obj,length=31316>	0	.	.	.	.	.	.	.
##contig=<ID=ctg1349_pilon_pilon_obj,length=16442>	0	.	.	.	.	.	.	.
##contig=<ID=ctg1352_pilon_pilon_obj,length=41643>	0	.	.	.	.	.	.	.
##contig=<ID=ctg1392_pilon_pilon_obj,length=10475>	0	.	.	.	.	.	.	.
##contig=<ID=ctg1304_pilon_pilon_obj,length=13028>	0	.	.	.	.	.	.	.
##contig=<ID=ctg857_pilon_pilon_obj,length=24841>	0	.	.	.	.	.	.	.
##contig=<ID=ctg1393_pilon_pilon_obj,length=12841>	0	.	.	.	.	.	.	.
##contig=<ID=ctg1011_pilon_pilon_obj,length=32042>	0	.	.	.	.	.	.	.
##contig=<ID=ctg1447_pilon_pilon_obj,length=12487>	0	.	.	.	.	.	.	.
##contig=<ID=ctg643_pilon_pilon_obj,length=154393>	0	.	.	.	.	.	.	.
##contig=<ID=ctg1309_pilon_pilon_obj,length=14331>	0	.	.	.	.	.	.	.
##contig=<ID=ctg608_pilon_pilon_obj,length=67673>	0	.	.	.	.	.	.	.
##contig=<ID=ctg1696_pilon_pilon_obj,length=9812>	0	.	.	.	.	.	.	.
##contig=<ID=ctg736_pilon_pilon_obj,length=42700>	0	.	.	.	.	.	.	.
##contig=<ID=ctg1753_pilon_pilon_obj,length=14952>	0	.	.	.	.	.	.	.
##contig=<ID=ctg679_pilon_pilon_obj,length=94887>	0	.	.	.	.	.	.	.
##contig=<ID=ctg1098_pilon_pilon_obj,length=31136>	0	.	.	.	.	.	.	.
##contig=<ID=ctg1123_pilon_pilon_obj,length=18236>	0	.	.	.	.	.	.	.
##contig=<ID=ctg993_pilon_pilon_obj,length=40047>	0	.	.	.	.	.	.	.
##contig=<ID=ctg1828_pilon_pilon_obj,length=9916>	0	.	.	.	.	.	.	.
##contig=<ID=ctg1122_pilon_pilon_obj,length=30722>	0	.	.	.	.	.	.	.
##contig=<ID=ctg1850_pilon_pilon_obj,length=13276>	0	.	.	.	.	.	.	.
##contig=<ID=ctg1537_pilon_pilon_obj,length=18909>	0	.	.	.	.	.	.	.
##contig=<ID=ctg1631_pilon_pilon_obj,length=14873>	0	.	.	.	.	.	.	.
##contig=<ID=ctg1474_pilon_pilon_obj,length=8525>	0	.	.	.	.	.	.	.
##contig=<ID=ctg1910_pilon_pilon_obj,length=17562>	0	.	.	.	.	.	.	.
##contig=<ID=ctg1457_pilon_pilon_obj,length=13918>	0	.	.	.	.	.	.	.
##contig=<ID=ctg821_pilon_pilon_obj,length=37939>	0	.	.	.	.	.	.	.
##contig=<ID=ctg562_pilon_pilon_obj,length=138246>	0	.	.	.	.	.	.	.
##contig=<ID=ctg1820_pilon_pilon_obj,length=17462>	0	.	.	.	.	.	.	.
##contig=<ID=ctg1453_pilon_pilon_obj,length=9892>	0	.	.	.	.	.	.	.
##contig=<ID=ctg1095_pilon_pilon_obj,length=60614>	0	.	.	.	.	.	.	.
##contig=<ID=ctg1341_pilon_pilon_obj,length=10733>	0	.	.	.	.	.	.	.
##contig=<ID=ctg1106_pilon_pilon_obj,length=14206>	0	.	.	.	.	.	.	.
##contig=<ID=ctg898_pilon_pilon_obj,length=22079>	0	.	.	.	.	.	.	.
##contig=<ID=ctg621_pilon_pilon_obj,length=107272>	0	.	.	.	.	.	.	.
##contig=<ID=ctg1644_pilon_pilon_obj,length=10404>	0	.	.	.	.	.	.	.
##contig=<ID=ctg1176_pilon_pilon_obj,length=15629>	0	.	.	.	.	.	.	.
##contig=<ID=ctg1112_pilon_pilon_obj,length=32055>	0	.	.	.	.	.	.	.
##contig=<ID=ctg1840_pilon_pilon_obj,length=10684>	0	.	.	.	.	.	.	.
##contig=<ID=ctg1404_pilon_pilon_obj,length=10256>	0	.	.	.	.	.	.	.
##contig=<ID=ctg1396_pilon_pilon_obj,length=20462>	0	.	.	.	.	.	.	.
##contig=<ID=ctg814_pilon_pilon_obj,length=26341>	0	.	.	.	.	.	.	.
##contig=<ID=ctg1729_pilon_pilon_obj,length=27047>	0	.	.	.	.	.	.	.
##contig=<ID=ctg1625_pilon_pilon_obj,length=27795>	0	.	.	.	.	.	.	.
##contig=<ID=ctg1087_pilon_pilon_obj,length=15378>	0	.	.	.	.	.	.	.
##contig=<ID=ctg612_pilon_pilon_obj,length=72874>	0	.	.	.	.	.	.	.
##contig=<ID=Super-Scaffold_3383,length=268536>	0	.	.	.	.	.	.	.
##contig=<ID=ctg1992_pilon_pilon_obj,length=21462>	0	.	.	.	.	.	.	.
##contig=<ID=ctg1090_pilon_pilon_obj,length=14929>	0	.	.	.	.	.	.	.
##contig=<ID=ctg775_pilon_pilon_obj,length=35586>	0	.	.	.	.	.	.	.
##contig=<ID=ctg101_pilon_pilon_subseq_1:65715_obj,length=65715>	0	.	.	.	.	.	.	.
##contig=<ID=ctg1275_pilon_pilon_obj,length=12587>	0	.	.	.	.	.	.	.
##contig=<ID=ctg1371_pilon_pilon_obj,length=10893>	0	.	.	.	.	.	.	.
##contig=<ID=ctg1236_pilon_pilon_obj,length=31218>	0	.	.	.	.	.	.	.
##contig=<ID=ctg1924_pilon_pilon_obj,length=14583>	0	.	.	.	.	.	.	.
##contig=<ID=ctg1235_pilon_pilon_obj,length=12812>	0	.	.	.	.	.	.	.
##contig=<ID=ctg685_pilon_pilon_obj,length=48235>	0	.	.	.	.	.	.	.
##contig=<ID=ctg1703_pilon_pilon_obj,length=20717>	0	.	.	.	.	.	.	.
##contig=<ID=ctg1330_pilon_pilon_obj,length=10895>	0	.	.	.	.	.	.	.
##contig=<ID=ctg601_pilon_pilon_obj,length=74659>	0	.	.	.	.	.	.	.
##contig=<ID=ctg716_pilon_pilon_obj,length=36564>	0	.	.	.	.	.	.	.
##contig=<ID=ctg1374_pilon_pilon_obj,length=10099>	0	.	.	.	.	.	.	.
##contig=<ID=ctg851_pilon_pilon_obj,length=42507>	0	.	.	.	.	.	.	.
##contig=<ID=ctg1222_pilon_pilon_obj,length=12472>	0	.	.	.	.	.	.	.
##contig=<ID=ctg1915_pilon_pilon_obj,length=15308>	0	.	.	.	.	.	.	.
##contig=<ID=ctg1307_pilon_pilon_obj,length=26587>	0	.	.	.	.	.	.	.
##contig=<ID=ctg491_pilon_pilon_subseq_1:85850_obj,length=85850>	0	.	.	.	.	.	.	.
##contig=<ID=ctg1880_pilon_pilon_obj,length=21418>	0	.	.	.	.	.	.	.
##contig=<ID=ctg1679_pilon_pilon_obj,length=11588>	0	.	.	.	.	.	.	.
##contig=<ID=ctg1212_pilon_pilon_obj,length=13235>	0	.	.	.	.	.	.	.
##contig=<ID=ctg652_pilon_pilon_obj,length=48910>	0	.	.	.	.	.	.	.
##contig=<ID=ctg1466_pilon_pilon_obj,length=10307>	0	.	.	.	.	.	.	.
##contig=<ID=ctg953_pilon_pilon_obj,length=18062>	0	.	.	.	.	.	.	.
##contig=<ID=ctg1020_pilon_pilon_obj,length=26208>	0	.	.	.	.	.	.	.
##contig=<ID=ctg727_pilon_pilon_obj,length=51539>	0	.	.	.	.	.	.	.
##contig=<ID=ctg1332_pilon_pilon_obj,length=14606>	0	.	.	.	.	.	.	.
##contig=<ID=ctg1825_pilon_pilon_obj,length=13621>	0	.	.	.	.	.	.	.
##contig=<ID=ctg1403_pilon_pilon_obj,length=11340>	0	.	.	.	.	.	.	.
##contig=<ID=ctg1780_pilon_pilon_obj,length=12348>	0	.	.	.	.	.	.	.
##contig=<ID=ctg1362_pilon_pilon_obj,length=6497>	0	.	.	.	.	.	.	.
##contig=<ID=ctg1055_pilon_pilon_obj,length=18946>	0	.	.	.	.	.	.	.
##contig=<ID=ctg140_pilon_pilon_subseq_2275782:2293086_obj,length=17305>	0	.	.	.	.	.	.	.
##contig=<ID=ctg900_pilon_pilon_obj,length=25945>	0	.	.	.	.	.	.	.
##contig=<ID=ctg980_pilon_pilon_obj,length=35104>	0	.	.	.	.	.	.	.
##contig=<ID=ctg841_pilon_pilon_obj,length=27650>	0	.	.	.	.	.	.	.
##contig=<ID=ctg1147_pilon_pilon_obj,length=14520>	0	.	.	.	.	.	.	.
##contig=<ID=ctg754_pilon_pilon_obj,length=52315>	0	.	.	.	.	.	.	.
##contig=<ID=ctg869_pilon_pilon_obj,length=23234>	0	.	.	.	.	.	.	.
##contig=<ID=ctg1559_pilon_pilon_obj,length=35211>	0	.	.	.	.	.	.	.
##contig=<ID=ctg1739_pilon_pilon_obj,length=12711>	0	.	.	.	.	.	.	.
##contig=<ID=ctg1754_pilon_pilon_obj,length=11336>	0	.	.	.	.	.	.	.
##contig=<ID=ctg1632_pilon_pilon_obj,length=12230>	0	.	.	.	.	.	.	.
##contig=<ID=ctg1169_pilon_pilon_obj,length=13658>	0	.	.	.	.	.	.	.
##contig=<ID=ctg1807_pilon_pilon_obj,length=15775>	0	.	.	.	.	.	.	.
##contig=<ID=ctg1320_pilon_pilon_obj,length=20506>	0	.	.	.	.	.	.	.
##contig=<ID=ctg1680_pilon_pilon_obj,length=12402>	0	.	.	.	.	.	.	.
##contig=<ID=ctg1262_pilon_pilon_obj,length=12270>	0	.	.	.	.	.	.	.
##contig=<ID=ctg1325_pilon_pilon_obj,length=11053>	0	.	.	.	.	.	.	.
##contig=<ID=ctg806_pilon_pilon_obj,length=73135>	0	.	.	.	.	.	.	.
##contig=<ID=ctg1357_pilon_pilon_obj,length=33992>	0	.	.	.	.	.	.	.
##contig=<ID=ctg1200_pilon_pilon_obj,length=12744>	0	.	.	.	.	.	.	.
##contig=<ID=ctg809_pilon_pilon_obj,length=27768>	0	.	.	.	.	.	.	.
##contig=<ID=ctg758_pilon_pilon_obj,length=31929>	0	.	.	.	.	.	.	.
##contig=<ID=ctg956_pilon_pilon_obj,length=73498>	0	.	.	.	.	.	.	.
##contig=<ID=ctg1963_pilon_pilon_obj,length=11266>	0	.	.	.	.	.	.	.
##contig=<ID=ctg1600_pilon_pilon_obj,length=28454>	0	.	.	.	.	.	.	.
##contig=<ID=ctg1810_pilon_pilon_obj,length=12148>	0	.	.	.	.	.	.	.
##contig=<ID=ctg1832_pilon_pilon_obj,length=24269>	0	.	.	.	.	.	.	.
##contig=<ID=ctg713_pilon_pilon_obj,length=42674>	0	.	.	.	.	.	.	.
##contig=<ID=ctg778_pilon_pilon_obj,length=46266>	0	.	.	.	.	.	.	.
##contig=<ID=ctg688_pilon_pilon_obj,length=46798>	0	.	.	.	.	.	.	.
##contig=<ID=ctg850_pilon_pilon_obj,length=24771>	0	.	.	.	.	.	.	.
##contig=<ID=ctg1194_pilon_pilon_obj,length=13078>	0	.	.	.	.	.	.	.
##contig=<ID=ctg1469_pilon_pilon_obj,length=9103>	0	.	.	.	.	.	.	.
##contig=<ID=ctg1256_pilon_pilon_obj,length=11800>	0	.	.	.	.	.	.	.
##contig=<ID=ctg832_pilon_pilon_obj,length=31692>	0	.	.	.	.	.	.	.
##contig=<ID=ctg1905_pilon_pilon_obj,length=19323>	0	.	.	.	.	.	.	.
##contig=<ID=ctg604_pilon_pilon_obj,length=75960>	0	.	.	.	.	.	.	.
##contig=<ID=ctg910_pilon_pilon_obj,length=39781>	0	.	.	.	.	.	.	.
##contig=<ID=ctg496_pilon_pilon_obj,length=295212>	0	.	.	.	.	.	.	.
##contig=<ID=ctg1477_pilon_pilon_obj,length=10122>	0	.	.	.	.	.	.	.
##contig=<ID=ctg1954_pilon_pilon_obj,length=11722>	0	.	.	.	.	.	.	.
##contig=<ID=ctg1794_pilon_pilon_obj,length=10927>	0	.	.	.	.	.	.	.
##contig=<ID=ctg1347_pilon_pilon_obj,length=25010>	0	.	.	.	.	.	.	.
##contig=<ID=ctg1661_pilon_pilon_obj,length=16560>	0	.	.	.	.	.	.	.
##contig=<ID=ctg1014_pilon_pilon_obj,length=34604>	0	.	.	.	.	.	.	.
##contig=<ID=ctg1841_pilon_pilon_obj,length=21773>	0	.	.	.	.	.	.	.
##contig=<ID=ctg1451_pilon_pilon_obj,length=9727>	0	.	.	.	.	.	.	.
##contig=<ID=ctg999_pilon_pilon_obj,length=17263>	0	.	.	.	.	.	.	.
##contig=<ID=ctg1752_pilon_pilon_obj,length=19467>	0	.	.	.	.	.	.	.
##contig=<ID=ctg1526_pilon_pilon_obj,length=35066>	0	.	.	.	.	.	.	.
##contig=<ID=ctg1560_pilon_pilon_obj,length=15539>	0	.	.	.	.	.	.	.
##contig=<ID=ctg960_pilon_pilon_obj,length=53600>	0	.	.	.	.	.	.	.
##contig=<ID=ctg1724_pilon_pilon_obj,length=12913>	0	.	.	.	.	.	.	.
##contig=<ID=ctg1997_pilon_pilon_obj,length=24470>	0	.	.	.	.	.	.	.
##contig=<ID=ctg1690_pilon_pilon_obj,length=28746>	0	.	.	.	.	.	.	.
##contig=<ID=ctg1588_pilon_pilon_obj,length=13466>	0	.	.	.	.	.	.	.
##contig=<ID=ctg877_pilon_pilon_obj,length=69381>	0	.	.	.	.	.	.	.
##contig=<ID=ctg1581_pilon_pilon_obj,length=17720>	0	.	.	.	.	.	.	.
##contig=<ID=ctg1449_pilon_pilon_obj,length=16527>	0	.	.	.	.	.	.	.
##contig=<ID=ctg1204_pilon_pilon_obj,length=12840>	0	.	.	.	.	.	.	.
##contig=<ID=ctg790_pilon_pilon_obj,length=28321>	0	.	.	.	.	.	.	.
##contig=<ID=ctg933_pilon_pilon_obj,length=28302>	0	.	.	.	.	.	.	.
##contig=<ID=ctg1481_pilon_pilon_obj,length=12832>	0	.	.	.	.	.	.	.
##contig=<ID=Super-Scaffold_1510,length=201056>	0	.	.	.	.	.	.	.
##contig=<ID=ctg660_pilon_pilon_obj,length=58163>	0	.	.	.	.	.	.	.
##contig=<ID=ctg1425_pilon_pilon_obj,length=28343>	0	.	.	.	.	.	.	.
##contig=<ID=ctg1384_pilon_pilon_obj,length=14394>	0	.	.	.	.	.	.	.
##contig=<ID=ctg1497_pilon_pilon_obj,length=20302>	0	.	.	.	.	.	.	.
##contig=<ID=ctg1533_pilon_pilon_obj,length=13210>	0	.	.	.	.	.	.	.
##contig=<ID=ctg839_pilon_pilon_obj,length=25774>	0	.	.	.	.	.	.	.
##contig=<ID=ctg1316_pilon_pilon_obj,length=9779>	0	.	.	.	.	.	.	.
##contig=<ID=ctg771_pilon_pilon_obj,length=37320>	0	.	.	.	.	.	.	.
##contig=<ID=ctg926_pilon_pilon_obj,length=33635>	0	.	.	.	.	.	.	.
##contig=<ID=ctg1643_pilon_pilon_obj,length=27324>	0	.	.	.	.	.	.	.
##contig=<ID=ctg1062_pilon_pilon_obj,length=15465>	0	.	.	.	.	.	.	.
##contig=<ID=ctg1359_pilon_pilon_obj,length=10671>	0	.	.	.	.	.	.	.
##contig=<ID=ctg1360_pilon_pilon_obj,length=11566>	0	.	.	.	.	.	.	.
##contig=<ID=ctg1328_pilon_pilon_obj,length=15700>	0	.	.	.	.	.	.	.
##contig=<ID=ctg1290_pilon_pilon_obj,length=11756>	0	.	.	.	.	.	.	.
##contig=<ID=ctg1018_pilon_pilon_obj,length=54335>	0	.	.	.	.	.	.	.
##contig=<ID=ctg1329_pilon_pilon_obj,length=12323>	0	.	.	.	.	.	.	.
##contig=<ID=ctg1669_pilon_pilon_obj,length=13078>	0	.	.	.	.	.	.	.
##contig=<ID=ctg750_pilon_pilon_obj,length=50807>	0	.	.	.	.	.	.	.
##contig=<ID=ctg1140_pilon_pilon_obj,length=14718>	0	.	.	.	.	.	.	.
##contig=<ID=ctg1308_pilon_pilon_obj,length=17892>	0	.	.	.	.	.	.	.
##contig=<ID=ctg945_pilon_pilon_obj,length=19877>	0	.	.	.	.	.	.	.
##contig=<ID=ctg1190_pilon_pilon_obj,length=31824>	0	.	.	.	.	.	.	.
##contig=<ID=ctg1402_pilon_pilon_obj,length=12171>	0	.	.	.	.	.	.	.
##contig=<ID=ctg1317_pilon_pilon_obj,length=11181>	0	.	.	.	.	.	.	.
##contig=<ID=ctg885_pilon_pilon_obj,length=22486>	0	.	.	.	.	.	.	.
##contig=<ID=ctg1660_pilon_pilon_obj,length=22394>	0	.	.	.	.	.	.	.
##contig=<ID=ctg1870_pilon_pilon_obj,length=10174>	0	.	.	.	.	.	.	.
##contig=<ID=ctg68_pilon_pilon_subseq_1:147070_obj,length=147070>	0	.	.	.	.	.	.	.
##contig=<ID=ctg1534_pilon_pilon_obj,length=30005>	0	.	.	.	.	.	.	.
##contig=<ID=ctg1418_pilon_pilon_obj,length=10616>	0	.	.	.	.	.	.	.
##contig=<ID=ctg1622_pilon_pilon_obj,length=15853>	0	.	.	.	.	.	.	.
##contig=<ID=ctg1791_pilon_pilon_obj,length=11273>	0	.	.	.	.	.	.	.
##contig=<ID=ctg1666_pilon_pilon_obj,length=12671>	0	.	.	.	.	.	.	.
##contig=<ID=ctg1554_pilon_pilon_obj,length=34490>	0	.	.	.	.	.	.	.
##contig=<ID=ctg1285_pilon_pilon_obj,length=11158>	0	.	.	.	.	.	.	.
##contig=<ID=ctg1268_pilon_pilon_obj,length=12757>	0	.	.	.	.	.	.	.
##contig=<ID=ctg1323_pilon_pilon_obj,length=21526>	0	.	.	.	.	.	.	.
##contig=<ID=ctg1839_pilon_pilon_obj,length=14816>	0	.	.	.	.	.	.	.
##contig=<ID=ctg594_pilon_pilon_obj,length=89826>	0	.	.	.	.	.	.	.
##contig=<ID=ctg1809_pilon_pilon_obj,length=14361>	0	.	.	.	.	.	.	.
##contig=<ID=ctg1301_pilon_pilon_obj,length=13700>	0	.	.	.	.	.	.	.
##contig=<ID=Super-Scaffold_1380,length=481435>	0	.	.	.	.	.	.	.
##contig=<ID=ctg1324_pilon_pilon_obj,length=54966>	0	.	.	.	.	.	.	.
##contig=<ID=ctg1278_pilon_pilon_obj,length=13776>	0	.	.	.	.	.	.	.
##contig=<ID=ctg1704_pilon_pilon_obj,length=21277>	0	.	.	.	.	.	.	.
##contig=<ID=ctg1649_pilon_pilon_obj,length=11526>	0	.	.	.	.	.	.	.
##contig=<ID=ctg947_pilon_pilon_obj,length=16816>	0	.	.	.	.	.	.	.
##contig=<ID=ctg1590_pilon_pilon_obj,length=18411>	0	.	.	.	.	.	.	.
##contig=<ID=ctg1423_pilon_pilon_obj,length=11618>	0	.	.	.	.	.	.	.
##contig=<ID=ctg1312_pilon_pilon_obj,length=18414>	0	.	.	.	.	.	.	.
##contig=<ID=ctg1536_pilon_pilon_obj,length=30483>	0	.	.	.	.	.	.	.
##ALT=<ID=*,Description="Represents allele(s) other than observed.">	0	.	.	.	.	.	.	.
##INFO=<ID=INDEL,Number=0,Type=Flag,Description="Indicates that the variant is an INDEL.">	0	.	.	.	.	.	.	.
##INFO=<ID=IDV,Number=1,Type=Integer,Description="Maximum number of reads supporting an indel">	0	.	.	.	.	.	.	.
##INFO=<ID=IMF,Number=1,Type=Float,Description="Maximum fraction of reads supporting an indel">	0	.	.	.	.	.	.	.
##INFO=<ID=DP,Number=1,Type=Integer,Description="Raw read depth">	0	.	.	.	.	.	.	.
##INFO=<ID=VDB,Number=1,Type=Float,Description="Variant Distance Bias for filtering splice-site artefacts in RNA-seq data (bigger is better)",Version="3">	0	.	.	.	.	.	.	.
##INFO=<ID=RPB,Number=1,Type=Float,Description="Mann-Whitney U test of Read Position Bias (bigger is better)">	0	.	.	.	.	.	.	.
##INFO=<ID=MQB,Number=1,Type=Float,Description="Mann-Whitney U test of Mapping Quality Bias (bigger is better)">	0	.	.	.	.	.	.	.
##INFO=<ID=BQB,Number=1,Type=Float,Description="Mann-Whitney U test of Base Quality Bias (bigger is better)">	0	.	.	.	.	.	.	.
##INFO=<ID=MQSB,Number=1,Type=Float,Description="Mann-Whitney U test of Mapping Quality vs Strand Bias (bigger is better)">	0	.	.	.	.	.	.	.
##INFO=<ID=SGB,Number=1,Type=Float,Description="Segregation based metric.">	0	.	.	.	.	.	.	.
##INFO=<ID=MQ0F,Number=1,Type=Float,Description="Fraction of MQ0 reads (smaller is better)">	0	.	.	.	.	.	.	.
##FORMAT=<ID=PL,Number=G,Type=Integer,Description="List of Phred-scaled genotype likelihoods">	0	.	.	.	.	.	.	.
##FORMAT=<ID=DP,Number=1,Type=Integer,Description="Number of high-quality bases">	0	.	.	.	.	.	.	.
##FORMAT=<ID=GT,Number=1,Type=String,Description="Genotype">	0	.	.	.	.	.	.	.
##INFO=<ID=ICB,Number=1,Type=Float,Description="Inbreeding Coefficient Binomial test (bigger is better)">	0	.	.	.	.	.	.	.
##INFO=<ID=HOB,Number=1,Type=Float,Description="Bias in the number of HOMs number (smaller is better)">	0	.	.	.	.	.	.	.
##INFO=<ID=AC,Number=A,Type=Integer,Description="Allele count in genotypes for each ALT allele, in the same order as listed">	0	.	.	.	.	.	.	.
##INFO=<ID=AN,Number=1,Type=Integer,Description="Total number of alleles in called genotypes">	0	.	.	.	.	.	.	.
##INFO=<ID=DP4,Number=4,Type=Integer,Description="Number of high-quality ref-forward , ref-reverse, alt-forward and alt-reverse bases">	0	.	.	.	.	.	.	.
##INFO=<ID=MQ,Number=1,Type=Integer,Description="Average mapping quality">	0	.	.	.	.	.	.	.
chr1	13582280	.	G	A	928.0	.	DP=2078;VDB=0.999958;SGB=-149.852;RPB=0.628489;MQB=0.999913;MQSB=0.999056;BQB=0;MQ0F=0;ICB=0.847008;HOB=0.0165387;AC=5;AN=8;DP4=646,581,75,19;MQ=59;ANN=A|intergenic_region|MODIFIER|evm.TU.chr1.95-evm.TU.chr1.96|evm.TU.chr1.95-evm.TU.chr1.96|intergenic_region|evm.TU.chr1.95-evm.TU.chr1.96|||n.13582280G>A||||||	GT:PL:DP	1/1:102,12,0:4	0/1:8,0,117:5	0/0:0,30,255:10	./.:.:.	1/1:72,12,0:4
chr1	48114337	.	C	T	999.0	.	DP=1801;VDB=0.551114;SGB=174.202;RPB=0.305209;MQB=6.56745e-12;MQSB=0.031175;BQB=1.04229e-05;MQ0F=0.047196;ICB=0.764256;HOB=0.0165531;AC=7;AN=10;DP4=821,682,78,67;MQ=39;ANN=T|intergenic_region|MODIFIER|evm.TU.chr1.274-evm.TU.chr1.275|evm.TU.chr1.274-evm.TU.chr1.275|intergenic_region|evm.TU.chr1.274-evm.TU.chr1.275|||n.48114337C>T||||||	GT:PL:DP	1/1:201,15,0:8	0/0:0,2,230:13	1/1:255,45,0:15	1/1:232,18,0:12	0/1:84,0,82:7
chr1	63127164	.	C	T	999.0	.	DP=1811;VDB=0.61974;SGB=172.616;RPB=0.822471;MQB=4.031e-28;MQSB=0.929663;BQB=0.281747;MQ0F=0.000552181;ICB=0.82041;HOB=0.0145333;AC=8;AN=10;DP4=840,666,73,78;MQ=58;ANN=T|intergenic_region|MODIFIER|evm.TU.chr1.315-evm.TU.chr1.316|evm.TU.chr1.315-evm.TU.chr1.316|intergenic_region|evm.TU.chr1.315-evm.TU.chr1.316|||n.63127164C>T||||||	GT:PL:DP	0/1:156,0,122:11	1/1:255,30,0:10	0/1:226,0,138:15	1/1:255,36,0:12	1/1:255,54,0:18
chr1	63131984	.	G	A	999.0	.	DP=1557;VDB=0.780128;SGB=131.268;RPB=0.740351;MQB=1;MQSB=1;BQB=0.893575;MQ0F=0;ICB=0.766108;HOB=0.01661;AC=8;AN=10;DP4=712,593,73,40;MQ=60;ANN=A|intergenic_region|MODIFIER|evm.TU.chr1.315-evm.TU.chr1.316|evm.TU.chr1.315-evm.TU.chr1.316|intergenic_region|evm.TU.chr1.315-evm.TU.chr1.316|||n.63131984G>A||||||	GT:PL:DP	0/1:94,0,227:13	1/1:243,27,0:9	0/1:84,0,233:12	1/1:253,30,0:10	1/1:255,27,0:9
chr1	63132219	.	A	T	999.0	.	DP=1533;VDB=0.15834;SGB=108.184;RPB=0.909231;MQB=0.999916;MQSB=0.998965;BQB=0.141799;MQ0F=0;ICB=0.746796;HOB=0.0173113;AC=8;AN=10;DP4=652,640,58,43;MQ=59;ANN=T|intergenic_region|MODIFIER|evm.TU.chr1.315-evm.TU.chr1.316|evm.TU.chr1.315-evm.TU.chr1.316|intergenic_region|evm.TU.chr1.315-evm.TU.chr1.316|||n.63132219A>T||||||	GT:PL:DP	0/1:175,0,194:14	1/1:241,21,0:7	0/1:99,0,201:11	1/1:245,27,0:9	1/1:255,36,0:12
chr1	63135182	.	C	T	999.0	.	DP=1777;VDB=0.00920141;SGB=85.2152;RPB=0.458457;MQB=0.605392;MQSB=0.953841;BQB=7.13535e-05;MQ0F=0.00900394;ICB=0.822402;HOB=0.0145567;AC=8;AN=10;DP4=703,754,59,58;MQ=57;ANN=T|intergenic_region|MODIFIER|evm.TU.chr1.315-evm.TU.chr1.316|evm.TU.chr1.315-evm.TU.chr1.316|intergenic_region|evm.TU.chr1.315-evm.TU.chr1.316|||n.63135182C>T||||||	GT:PL:DP	0/1:73,0,171:11	1/1:255,39,0:13	0/1:73,0,233:11	1/1:131,18,0:6	1/1:198,15,0:8
chr1	63135360	.	C	T	999.0	.	DP=1595;VDB=0.0650635;SGB=109.432;RPB=0.802933;MQB=0.999204;MQSB=0.996861;BQB=0.51704;MQ0F=0;ICB=0.821402;HOB=0.0145452;AC=8;AN=10;DP4=816,512,70,43;MQ=59;ANN=T|intergenic_region|MODIFIER|evm.TU.chr1.315-evm.TU.chr1.316|evm.TU.chr1.315-evm.TU.chr1.316|intergenic_region|evm.TU.chr1.315-evm.TU.chr1.316|||n.63135360C>T||||||	GT:PL:DP	0/1:113,0,108:8	1/1:255,57,0:19	0/1:87,0,182:10	1/1:177,21,0:7	1/1:237,24,0:8
chr1	63137706	.	C	T	999.0	.	DP=1637;VDB=0.0425908;SGB=142.2;RPB=0.513992;MQB=0.977924;MQSB=0.999452;BQB=0.409295;MQ0F=0.000610874;ICB=0.763342;HOB=0.0165244;AC=8;AN=10;DP4=750,633,61,60;MQ=59;ANN=T|intergenic_region|MODIFIER|evm.TU.chr1.315-evm.TU.chr1.316|evm.TU.chr1.315-evm.TU.chr1.316|intergenic_region|evm.TU.chr1.315-evm.TU.chr1.316|||n.63137706C>T||||||	GT:PL:DP	0/1:100,0,192:11	1/1:195,24,0:8	0/1:231,0,169:15	1/1:225,24,0:8	1/1:255,36,0:12
chr1	63241233	.	T	A	999.0	.	DP=1440;VDB=0.0874439;SGB=118.546;RPB=0.340977;MQB=1;MQSB=1;BQB=0.915282;MQ0F=0;ICB=0.744992;HOB=0.0172435;AC=8;AN=10;DP4=602,619,58,43;MQ=60;ANN=A|intergenic_region|MODIFIER|evm.TU.chr1.315-evm.TU.chr1.316|evm.TU.chr1.315-evm.TU.chr1.316|intergenic_region|evm.TU.chr1.315-evm.TU.chr1.316|||n.63241233T>A||||||	GT:PL:DP	0/1:92,0,178:10	1/1:255,24,0:8	0/1:87,0,89:6	1/1:205,21,0:7	1/1:255,33,0:11
chr1	63242871	.	T	C	999.0	.	DP=1561;VDB=0.123256;SGB=151.766;RPB=0.289335;MQB=0.988735;MQSB=0.999097;BQB=0.197587;MQ0F=0;ICB=0.744992;HOB=0.0172435;AC=8;AN=10;DP4=696,599,68,53;MQ=59;ANN=C|intergenic_region|MODIFIER|evm.TU.chr1.315-evm.TU.chr1.316|evm.TU.chr1.315-evm.TU.chr1.316|intergenic_region|evm.TU.chr1.315-evm.TU.chr1.316|||n.63242871T>C||||||	GT:PL:DP	0/1:132,0,110:9	1/1:255,39,0:13	0/1:171,0,104:8	1/1:255,45,0:15	1/1:220,21,0:7
chr1	63242872	.	G	A	999.0	.	DP=1554;VDB=0.0897479;SGB=156.527;RPB=0.483143;MQB=1;MQSB=1;BQB=0.502812;MQ0F=0;ICB=0.744103;HOB=0.0172094;AC=8;AN=10;DP4=679,597,67,52;MQ=60;ANN=A|intergenic_region|MODIFIER|evm.TU.chr1.315-evm.TU.chr1.316|evm.TU.chr1.315-evm.TU.chr1.316|intergenic_region|evm.TU.chr1.315-evm.TU.chr1.316|||n.63242872G>A||||||	GT:PL:DP	0/1:132,0,110:9	1/1:255,42,0:14	0/1:162,0,104:8	1/1:255,45,0:15	1/1:220,21,0:7
chr1	63245810	.	A	G	999.0	.	DP=1619;VDB=0.033527;SGB=136.735;RPB=0.146569;MQB=1;MQSB=1;BQB=0.91482;MQ0F=0;ICB=0.844841;HOB=0.0138787;AC=8;AN=10;DP4=796,536,80,52;MQ=60;ANN=G|intergenic_region|MODIFIER|evm.TU.chr1.315-evm.TU.chr1.316|evm.TU.chr1.315-evm.TU.chr1.316|intergenic_region|evm.TU.chr1.315-evm.TU.chr1.316|||n.63245810A>G||||||	GT:PL:DP	0/1:163,0,48:7	1/1:207,18,0:6	0/1:196,0,148:13	1/1:255,33,0:11	1/1:255,36,0:12
chr1	63249214	.	C	T	999.0	.	DP=1549;VDB=0.012292;SGB=136.35;RPB=0.744098;MQB=0.285898;MQSB=4.33167e-09;BQB=0.91202;MQ0F=0.00516462;ICB=0.762437;HOB=0.0164956;AC=8;AN=10;DP4=610,640,64,54;MQ=56;ANN=T|intergenic_region|MODIFIER|evm.TU.chr1.315-evm.TU.chr1.316|evm.TU.chr1.315-evm.TU.chr1.316|intergenic_region|evm.TU.chr1.315-evm.TU.chr1.316|||n.63249214C>T||||||	GT:PL:DP	0/1:67,0,191:10	1/1:255,30,0:10	0/1:253,0,127:17	1/1:221,24,0:8	1/1:149,15,0:5
chr1	63546379	.	G	A	999.0	.	DP=1537;VDB=0.187835;SGB=209.89;RPB=0.703403;MQB=1;MQSB=1;BQB=9.55957e-05;MQ0F=0;ICB=0.965813;HOB=0.00696593;AC=8;AN=10;DP4=642,541,100,90;MQ=60;ANN=A|intergenic_region|MODIFIER|evm.TU.chr1.315-evm.TU.chr1.316|evm.TU.chr1.315-evm.TU.chr1.316|intergenic_region|evm.TU.chr1.315-evm.TU.chr1.316|||n.63546379G>A||||||	GT:PL:DP	0/1:144,0,103:10	1/1:255,36,0:12	0/1:189,0,243:16	1/1:255,33,0:11	1/1:205,21,0:7
chr1	63549900	.	G	A	999.0	.	DP=1531;VDB=0.994225;SGB=142.886;RPB=0.969259;MQB=0.999911;MQSB=0.999052;BQB=0.521904;MQ0F=0;ICB=0.658108;HOB=0.0198531;AC=8;AN=10;DP4=672,589,60,42;MQ=59;ANN=A|intergenic_region|MODIFIER|evm.TU.chr1.315-evm.TU.chr1.316|evm.TU.chr1.315-evm.TU.chr1.316|intergenic_region|evm.TU.chr1.315-evm.TU.chr1.316|||n.63549900G>A||||||	GT:PL:DP	0/1:41,0,90:5	1/1:255,24,0:8	0/1:206,0,96:11	1/1:227,24,0:8	1/1:255,24,0:8
chr1	63553243	.	T	G	999.0	.	DP=1765;VDB=0.68233;SGB=176.731;RPB=0.997659;MQB=0.999107;MQSB=0.999137;BQB=0.958676;MQ0F=0.00113314;ICB=0.805369;HOB=0.0152663;AC=8;AN=10;DP4=712,688,74,69;MQ=59;ANN=G|intergenic_region|MODIFIER|evm.TU.chr1.315-evm.TU.chr1.316|evm.TU.chr1.315-evm.TU.chr1.316|intergenic_region|evm.TU.chr1.315-evm.TU.chr1.316|||n.63553243T>G||||||	GT:PL:DP	0/1:70,0,204:9	1/1:255,54,0:18	0/1:255,0,161:24	1/1:255,30,0:10	1/1:255,27,0:9
chr1	63553632	.	G	A	999.0	.	DP=1917;VDB=0.0945783;SGB=139.358;RPB=0.578431;MQB=2.87841e-07;MQSB=0.908718;BQB=0.153234;MQ0F=0.0490349;ICB=0.742348;HOB=0.0171411;AC=8;AN=10;DP4=863,752,72,45;MQ=48;ANN=A|intergenic_region|MODIFIER|evm.TU.chr1.315-evm.TU.chr1.316|evm.TU.chr1.315-evm.TU.chr1.316|intergenic_region|evm.TU.chr1.315-evm.TU.chr1.316|||n.63553632G>A||||||	GT:PL:DP	0/1:142,0,72:10	1/1:255,36,0:12	0/1:148,0,165:13	1/1:255,31,0:14	1/1:245,24,0:8
chr1	63554783	.	T	C	999.0	.	DP=1594;VDB=0.202263;SGB=163.115;RPB=0.872035;MQB=0.987734;MQSB=0.998427;BQB=0.384307;MQ0F=0;ICB=0.675771;HOB=0.0188738;AC=8;AN=10;DP4=793,534,73,39;MQ=59;ANN=C|intergenic_region|MODIFIER|evm.TU.chr1.315-evm.TU.chr1.316|evm.TU.chr1.315-evm.TU.chr1.316|intergenic_region|evm.TU.chr1.315-evm.TU.chr1.316|||n.63554783T>C||||||	GT:PL:DP	0/1:93,0,113:8	1/1:247,36,0:12	0/1:166,0,213:15	1/1:184,36,0:12	1/1:255,33,0:11
chr1	63554796	.	C	G	999.0	.	DP=1602;VDB=0.0208544;SGB=154.698;RPB=0.998013;MQB=0.987378;MQSB=0.998249;BQB=0.471759;MQ0F=0;ICB=0.676506;HOB=0.0189235;AC=8;AN=10;DP4=820,499,73,36;MQ=59;ANN=G|intergenic_region|MODIFIER|evm.TU.chr1.315-evm.TU.chr1.316|evm.TU.chr1.315-evm.TU.chr1.316|intergenic_region|evm.TU.chr1.315-evm.TU.chr1.316|||n.63554796C>G||||||	GT:PL:DP	0/1:74,0,110:7	1/1:255,45,0:15	0/1:163,0,213:15	1/1:180,33,0:11	1/1:255,30,0:10
chr1	63555434	.	C	T	999.0	.	DP=1690;VDB=0.0585842;SGB=165.016;RPB=0.730748;MQB=0.999674;MQSB=0.995991;BQB=0.429729;MQ0F=0;ICB=0.721572;HOB=0.0177778;AC=8;AN=10;DP4=701,720,57,62;MQ=59;ANN=T|intergenic_region|MODIFIER|evm.TU.chr1.315-evm.TU.chr1.316|evm.TU.chr1.315-evm.TU.chr1.316|intergenic_region|evm.TU.chr1.315-evm.TU.chr1.316|||n.63555434C>T||||||	GT:PL:DP	0/1:151,0,218:12	1/1:255,48,0:16	0/1:120,0,240:15	1/1:152,15,0:5	1/1:255,36,0:12
chr1	63555529	.	T	A	999.0	.	DP=1664;VDB=0.365245;SGB=200.081;RPB=0.787461;MQB=0.999626;MQSB=0.996422;BQB=0.463327;MQ0F=0;ICB=0.699328;HOB=0.0183605;AC=8;AN=10;DP4=727,648,65,64;MQ=59;ANN=A|intergenic_region|MODIFIER|evm.TU.chr1.315-evm.TU.chr1.316|evm.TU.chr1.315-evm.TU.chr1.316|intergenic_region|evm.TU.chr1.315-evm.TU.chr1.316|||n.63555529T>A||||||	GT:PL:DP	0/1:147,0,123:11	1/1:255,51,0:17	0/1:70,0,201:12	1/1:221,24,0:8	1/1:255,36,0:12
chr1	63555615	.	C	T	999.0	.	DP=1591;VDB=0.46552;SGB=165.031;RPB=0.248204;MQB=0.999916;MQSB=0.999183;BQB=0.777264;MQ0F=0;ICB=0.651755;HOB=0.019358;AC=8;AN=10;DP4=754,596,59,51;MQ=59;ANN=T|intergenic_region|MODIFIER|evm.TU.chr1.315-evm.TU.chr1.316|evm.TU.chr1.315-evm.TU.chr1.316|intergenic_region|evm.TU.chr1.315-evm.TU.chr1.316|||n.63555615C>T||||||	GT:PL:DP	0/1:116,0,85:7	1/1:255,39,0:13	0/1:79,0,199:9	1/1:255,24,0:8	1/1:255,39,0:13
chr1	63555705	.	T	C	999.0	.	DP=1576;VDB=0.767453;SGB=102.633;RPB=0.0916985;MQB=1;MQSB=1;BQB=0.261036;MQ0F=0;ICB=0.703359;HOB=0.0185847;AC=8;AN=10;DP4=671,583,38,54;MQ=60;ANN=C|intergenic_region|MODIFIER|evm.TU.chr1.315-evm.TU.chr1.316|evm.TU.chr1.315-evm.TU.chr1.316|intergenic_region|evm.TU.chr1.315-evm.TU.chr1.316|||n.63555705T>C||||||	GT:PL:DP	0/1:112,0,50:6	1/1:255,39,0:13	0/1:68,0,148:8	1/1:179,18,0:6	1/1:245,24,0:8
chr1	63555710	.	C	A	999.0	.	DP=1563;VDB=0.791061;SGB=78.5601;RPB=0.703757;MQB=1;MQSB=1;BQB=0.00794978;MQ0F=0;ICB=0.702537;HOB=0.0185398;AC=8;AN=10;DP4=669,637,38,47;MQ=60;ANN=A|intergenic_region|MODIFIER|evm.TU.chr1.315-evm.TU.chr1.316|evm.TU.chr1.315-evm.TU.chr1.316|intergenic_region|evm.TU.chr1.315-evm.TU.chr1.316|||n.63555710C>A||||||	GT:PL:DP	0/1:68,0,76:5	1/1:255,36,0:12	0/1:68,0,148:8	1/1:179,18,0:6	1/1:255,27,0:9
chr1	63559919	.	C	T	999.0	.	DP=1519;VDB=0.709201;SGB=156.86;RPB=0.818386;MQB=1;MQSB=1;BQB=0.0137826;MQ0F=0;ICB=0.679518;HOB=0.0191233;AC=8;AN=10;DP4=740,531,57,53;MQ=60;ANN=T|intergenic_region|MODIFIER|evm.TU.chr1.315-evm.TU.chr1.316|evm.TU.chr1.315-evm.TU.chr1.316|intergenic_region|evm.TU.chr1.315-evm.TU.chr1.316|||n.63559919C>T||||||	GT:PL:DP	0/1:105,0,178:9	1/1:255,42,0:14	0/1:186,0,190:13	1/1:188,21,0:7	1/1:255,42,0:14
chr1	63559996	.	C	T	999.0	.	DP=1627;VDB=0.296559;SGB=125.037;RPB=0.248431;MQB=1;MQSB=1;BQB=0.573338;MQ0F=0;ICB=0.704188;HOB=0.0186297;AC=8;AN=10;DP4=776,585,57,44;MQ=60;ANN=T|intergenic_region|MODIFIER|evm.TU.chr1.315-evm.TU.chr1.316|evm.TU.chr1.315-evm.TU.chr1.316|intergenic_region|evm.TU.chr1.315-evm.TU.chr1.316|||n.63559996C>T||||||	GT:PL:DP	0/1:179,0,200:14	1/1:255,24,0:8	0/1:142,0,230:15	1/1:185,18,0:6	1/1:255,30,0:10
chr1	63560013	.	G	C	999.0	.	DP=1643;VDB=0.740862;SGB=125.013;RPB=0.524139;MQB=0.9997;MQSB=0.995012;BQB=0.938212;MQ0F=0;ICB=0.705026;HOB=0.0186748;AC=8;AN=10;DP4=753,619,59,42;MQ=59;ANN=C|intergenic_region|MODIFIER|evm.TU.chr1.315-evm.TU.chr1.316|evm.TU.chr1.315-evm.TU.chr1.316|intergenic_region|evm.TU.chr1.315-evm.TU.chr1.316|||n.63560013G>C||||||	GT:PL:DP	0/1:211,0,209:15	1/1:255,27,0:9	0/1:139,0,197:13	1/1:160,15,0:5	1/1:211,24,0:8
chr1	63570271	.	C	T	999.0	.	DP=1588;VDB=0.484061;SGB=165.13;RPB=0.357273;MQB=0.997812;MQSB=0.987754;BQB=0.0444666;MQ0F=0.000629723;ICB=0.675042;HOB=0.0188244;AC=8;AN=10;DP4=728,607,60,53;MQ=59;ANN=T|intergenic_region|MODIFIER|evm.TU.chr1.315-evm.TU.chr1.316|evm.TU.chr1.315-evm.TU.chr1.316|intergenic_region|evm.TU.chr1.315-evm.TU.chr1.316|||n.63570271C>T||||||	GT:PL:DP	0/1:194,0,100:13	1/1:255,30,0:10	0/1:209,0,190:15	1/1:255,36,0:12	1/1:205,21,0:7
chr1	63572982	.	A	T	999.0	.	DP=1706;VDB=0.192707;SGB=214.542;RPB=0.858156;MQB=0.999896;MQSB=0.998709;BQB=0.340744;MQ0F=0;ICB=0.382873;HOB=0.0322559;AC=10;AN=10;DP4=796,596,83,66;MQ=59;ANN=T|intergenic_region|MODIFIER|evm.TU.chr1.315-evm.TU.chr1.316|evm.TU.chr1.315-evm.TU.chr1.316|intergenic_region|evm.TU.chr1.315-evm.TU.chr1.316|||n.63572982A>T||||||	GT:PL:DP	1/1:255,39,0:13	1/1:200,21,0:7	1/1:255,60,0:20	1/1:255,36,0:12	1/1:255,27,0:9
chr1	63582498	.	T	C	999.0	.	DP=1728;VDB=0.615629;SGB=202.356;RPB=0.540948;MQB=0.995696;MQSB=0.993438;BQB=0.0156331;MQ0F=0.000578704;ICB=0.583085;HOB=0.0261827;AC=10;AN=10;DP4=766,592,110,62;MQ=59;ANN=C|intergenic_region|MODIFIER|evm.TU.chr1.315-evm.TU.chr1.316|evm.TU.chr1.315-evm.TU.chr1.316|intergenic_region|evm.TU.chr1.315-evm.TU.chr1.316|||n.63582498T>C||||||	GT:PL:DP	1/1:247,54,0:18	1/1:255,39,0:13	1/1:255,48,0:16	1/1:218,21,0:7	1/1:255,42,0:14
chr1	63583646	.	C	T	999.0	.	DP=1593;VDB=1.24697e-14;SGB=44.8178;RPB=3.30182e-05;MQB=0.0228649;MQSB=0.118498;BQB=0.0636674;MQ0F=0.00753296;ICB=0.843789;HOB=0.0138752;AC=8;AN=10;DP4=738,619,56,42;MQ=56;ANN=T|intergenic_region|MODIFIER|evm.TU.chr1.315-evm.TU.chr1.316|evm.TU.chr1.315-evm.TU.chr1.316|intergenic_region|evm.TU.chr1.315-evm.TU.chr1.316|||n.63583646C>T||||||	GT:PL:DP	0/1:107,12,0:4	1/1:255,30,0:10	1/1:173,21,0:7	1/1:233,27,0:9	0/1:84,9,0:3
chr1	78741102	.	A	G	999.0	.	DP=1570;VDB=0.407666;SGB=135.526;RPB=0.0852277;MQB=0.999658;MQSB=0.999899;BQB=0.00720437;MQ0F=0;ICB=0.653811;HOB=0.0195213;AC=8;AN=10;DP4=738,542,56,45;MQ=59;ANN=G|intergenic_region|MODIFIER|evm.TU.chr1.337-evm.TU.chr1.338|evm.TU.chr1.337-evm.TU.chr1.338|intergenic_region|evm.TU.chr1.337-evm.TU.chr1.338|||n.78741102A>G||||||	GT:PL:DP	1/1:255,51,0:17	1/1:231,24,0:8	0/1:156,0,131:10	0/1:144,0,78:9	1/1:200,18,0:6
chr1	78744590	.	G	A	999.0	.	DP=1707;VDB=0.264762;SGB=125.861;RPB=0.960553;MQB=0.00113726;MQSB=0.364979;BQB=0.000138532;MQ0F=0.00175747;ICB=0.629177;HOB=0.0199901;AC=8;AN=10;DP4=730,711,48,47;MQ=58;ANN=A|intergenic_region|MODIFIER|evm.TU.chr1.337-evm.TU.chr1.338|evm.TU.chr1.337-evm.TU.chr1.338|intergenic_region|evm.TU.chr1.337-evm.TU.chr1.338|||n.78744590G>A||||||	GT:PL:DP	1/1:255,30,0:10	1/1:241,30,0:10	0/1:161,0,68:8	0/1:128,0,97:7	1/1:238,21,0:7
chr1	78744820	.	T	A	999.0	.	DP=1733;VDB=0.931296;SGB=239.742;RPB=0.257284;MQB=0.999999;MQSB=0.977351;BQB=0.120126;MQ0F=0;ICB=0.627914;HOB=0.0198723;AC=8;AN=10;DP4=833,550,84,53;MQ=59;ANN=A|intergenic_region|MODIFIER|evm.TU.chr1.337-evm.TU.chr1.338|evm.TU.chr1.337-evm.TU.chr1.338|intergenic_region|evm.TU.chr1.337-evm.TU.chr1.338|||n.78744820T>A||||||	GT:PL:DP	1/1:255,36,0:12	1/1:255,33,0:11	0/1:180,0,98:10	0/1:175,0,147:10	1/1:255,30,0:10
chr1	97591304	.	G	A	999.0	.	DP=1397;VDB=0.676921;SGB=128.199;RPB=0.995355;MQB=0.999587;MQSB=0.999976;BQB=0.0935923;MQ0F=0.00143164;ICB=0.702537;HOB=0.0185398;AC=7;AN=10;DP4=625,542,55,47;MQ=59;ANN=A|intergenic_region|MODIFIER|evm.TU.chr1.399-evm.TU.chr1.400|evm.TU.chr1.399-evm.TU.chr1.400|intergenic_region|evm.TU.chr1.399-evm.TU.chr1.400|||n.97591304G>A||||||	GT:PL:DP	0/1:134,0,161:14	1/1:178,15,0:5	1/1:255,33,0:11	0/0:0,21,195:7	1/1:245,24,0:8
chr1	132101313	.	G	A	999.0	.	DP=1634;VDB=0.521883;SGB=180.818;RPB=0.99997;MQB=0.999594;MQSB=0.994674;BQB=0.00036724;MQ0F=0.000611995;ICB=0.74589;HOB=0.0172774;AC=7;AN=10;DP4=726,591,88,41;MQ=59;ANN=A|intron_variant|MODIFIER|evm.TU.chr1.667|evm.TU.chr1.667|transcript|evm.model.chr1.667|protein_coding|12/17|c.1931-4080G>A||||||	GT:PL:DP	1/1:250,24,0:8	1/1:219,24,0:8	0/1:116,0,93:8	0/0:0,30,255:10	1/1:179,18,0:6
chr1	137449484	.	T	C	999.0	.	DP=1592;VDB=0.0168679;SGB=98.4395;RPB=0.206156;MQB=0.796858;MQSB=0.332698;BQB=0.494507;MQ0F=0.00188442;ICB=0.995338;HOB=0.00240821;AC=5;AN=8;DP4=753,511,71,58;MQ=59;ANN=C|intergenic_region|MODIFIER|evm.TU.chr1.677-evm.TU.chr1.678|evm.TU.chr1.677-evm.TU.chr1.678|intergenic_region|evm.TU.chr1.677-evm.TU.chr1.678|||n.137449484T>C||||||	GT:PL:DP	0/1:65,0,114:9	1/1:207,18,0:6	0/0:0,63,255:21	./.:.:.	1/1:161,15,0:5
chr1	137449503	.	C	T	999.0	.	DP=1559;VDB=0.00555406;SGB=105.57;RPB=0.515408;MQB=0.416965;MQSB=0.0176842;BQB=0.518614;MQ0F=0.00192431;ICB=0.986737;HOB=0.00399283;AC=5;AN=8;DP4=671,547,64,53;MQ=58;ANN=T|intergenic_region|MODIFIER|evm.TU.chr1.677-evm.TU.chr1.678|evm.TU.chr1.677-evm.TU.chr1.678|intergenic_region|evm.TU.chr1.677-evm.TU.chr1.678|||n.137449503C>T||||||	GT:PL:DP	0/1:56,0,148:6	1/1:174,15,0:5	0/0:0,63,255:21	./.:.:.	1/1:148,15,0:5
chr1	141621071	.	A	C	999.0	.	DP=1556;VDB=0.0034702;SGB=142.2;RPB=0.500093;MQB=1;MQSB=1;BQB=0.938968;MQ0F=0;ICB=0.632443;HOB=0.0202893;AC=6;AN=10;DP4=797,520,65,36;MQ=60;ANN=C|intergenic_region|MODIFIER|evm.TU.chr1.703-evm.TU.chr1.704|evm.TU.chr1.703-evm.TU.chr1.704|intergenic_region|evm.TU.chr1.703-evm.TU.chr1.704|||n.141621071A>C||||||	GT:PL:DP	1/1:255,24,0:8	1/1:234,27,0:9	0/0:0,42,255:14	0/0:0,21,218:7	1/1:228,21,0:7
chr1	141627682	.	C	G	999.0	.	DP=1644;VDB=0.996515;SGB=167.069;RPB=0.991296;MQB=0.999916;MQSB=0.999003;BQB=0.999112;MQ0F=0;ICB=0.675771;HOB=0.0188738;AC=6;AN=10;DP4=698,670,48,66;MQ=59;ANN=G|intergenic_region|MODIFIER|evm.TU.chr1.703-evm.TU.chr1.704|evm.TU.chr1.703-evm.TU.chr1.704|intergenic_region|evm.TU.chr1.703-evm.TU.chr1.704|||n.141627682C>G||||||	GT:PL:DP	1/1:255,30,0:10	1/1:236,24,0:8	0/0:0,36,255:12	0/0:0,27,255:9	1/1:207,21,0:7
chr1	141629869	.	A	G	999.0	.	DP=2113;VDB=0.110621;SGB=130.514;RPB=0.912694;MQB=0.0071632;MQSB=2.29474e-22;BQB=0.841274;MQ0F=0.106484;ICB=0.76154;HOB=0.0164666;AC=6;AN=10;DP4=1042,719,67,67;MQ=46;ANN=G|intergenic_region|MODIFIER|evm.TU.chr1.703-evm.TU.chr1.704|evm.TU.chr1.703-evm.TU.chr1.704|intergenic_region|evm.TU.chr1.703-evm.TU.chr1.704|||n.141629869A>G||||||	GT:PL:DP	1/1:191,15,0:8	1/1:246,23,0:11	0/0:1,0,204:12	0/0:0,15,104:5	1/1:255,23,0:14
chr1	141641029	.	C	T	999.0	.	DP=1389;VDB=0.490487;SGB=116.113;RPB=0.998858;MQB=0.999646;MQSB=0.999982;BQB=0.982842;MQ0F=0;ICB=0.659597;HOB=0.0199653;AC=6;AN=10;DP4=620,557,51,37;MQ=59;ANN=T|intergenic_region|MODIFIER|evm.TU.chr1.703-evm.TU.chr1.704|evm.TU.chr1.703-evm.TU.chr1.704|intergenic_region|evm.TU.chr1.703-evm.TU.chr1.704|||n.141641029C>T||||||	GT:PL:DP	1/1:254,30,0:10	1/1:217,18,0:6	0/0:0,39,255:13	0/0:0,36,255:12	1/1:207,18,0:6
chr1	141648075	.	G	A	999.0	.	DP=1752;VDB=0.58937;SGB=168.093;RPB=0.80877;MQB=0.906346;MQSB=0.970824;BQB=0.806491;MQ0F=0.00570776;ICB=0.675771;HOB=0.0188738;AC=6;AN=10;DP4=842,621,67,50;MQ=58;ANN=A|intergenic_region|MODIFIER|evm.TU.chr1.703-evm.TU.chr1.704|evm.TU.chr1.703-evm.TU.chr1.704|intergenic_region|evm.TU.chr1.703-evm.TU.chr1.704|||n.141648075G>A||||||	GT:PL:DP	1/1:182,15,0:5	1/1:255,42,0:14	0/0:0,5,255:14	0/0:0,15,160:5	1/1:255,33,0:11
chr1	161822187	.	C	T	999.0	.	DP=2114;VDB=0.947996;SGB=223.438;RPB=0.989974;MQB=1;MQSB=1;BQB=0.0680075;MQ0F=0;ICB=0.652434;HOB=0.0194122;AC=7;AN=10;DP4=994,827,80,58;MQ=60;ANN=T|intergenic_region|MODIFIER|evm.TU.chr1.786-evm.TU.chr1.787|evm.TU.chr1.786-evm.TU.chr1.787|intergenic_region|evm.TU.chr1.786-evm.TU.chr1.787|||n.161822187C>T||||||	GT:PL:DP	0/0:0,45,255:15	1/1:255,51,0:17	1/1:255,42,0:14	0/1:130,0,205:15	1/1:255,30,0:10
chr1	161822322	.	G	A	999.0	.	DP=2169;VDB=0.948449;SGB=199.81;RPB=0.5128;MQB=1;MQSB=1;BQB=3.77114e-05;MQ0F=0;ICB=0.629177;HOB=0.0199901;AC=7;AN=10;DP4=1027,823,64,60;MQ=60;ANN=A|intergenic_region|MODIFIER|evm.TU.chr1.786-evm.TU.chr1.787|evm.TU.chr1.786-evm.TU.chr1.787|intergenic_region|evm.TU.chr1.786-evm.TU.chr1.787|||n.161822322G>A||||||	GT:PL:DP	0/0:0,39,255:13	1/1:255,48,0:16	1/1:255,51,0:17	0/1:122,0,152:12	1/1:255,36,0:12
chr1	161822867	.	T	C	999.0	.	DP=2006;VDB=0.108211;SGB=220.553;RPB=0.715454;MQB=0.99993;MQSB=0.999383;BQB=0.101494;MQ0F=0;ICB=0.675042;HOB=0.0188244;AC=7;AN=10;DP4=960,703,75,66;MQ=59;ANN=C|intergenic_region|MODIFIER|evm.TU.chr1.786-evm.TU.chr1.787|evm.TU.chr1.786-evm.TU.chr1.787|intergenic_region|evm.TU.chr1.786-evm.TU.chr1.787|||n.161822867T>C||||||	GT:PL:DP	0/0:0,48,255:17	1/1:255,54,0:18	1/1:255,42,0:14	0/1:79,0,203:9	1/1:255,36,0:12
chr1	161822887	.	A	G	999.0	.	DP=2004;VDB=0.0652872;SGB=206.487;RPB=0.265258;MQB=0.999935;MQSB=0.999375;BQB=0.350788;MQ0F=0;ICB=0.602951;HOB=0.0203043;AC=7;AN=10;DP4=958,716,72,60;MQ=59;ANN=G|intergenic_region|MODIFIER|evm.TU.chr1.786-evm.TU.chr1.787|evm.TU.chr1.786-evm.TU.chr1.787|intergenic_region|evm.TU.chr1.786-evm.TU.chr1.787|||n.161822887A>G||||||	GT:PL:DP	0/0:0,48,255:16	1/1:255,36,0:12	1/1:255,42,0:14	0/1:44,0,189:10	1/1:255,39,0:13
chr1	161822889	.	T	C	999.0	.	DP=2004;VDB=0.0232465;SGB=202.369;RPB=0.326575;MQB=0.999938;MQSB=0.999374;BQB=0.712311;MQ0F=0;ICB=0.602951;HOB=0.0203043;AC=7;AN=10;DP4=964,726,69,58;MQ=59;ANN=C|intergenic_region|MODIFIER|evm.TU.chr1.786-evm.TU.chr1.787|evm.TU.chr1.786-evm.TU.chr1.787|intergenic_region|evm.TU.chr1.786-evm.TU.chr1.787|||n.161822889T>C||||||	GT:PL:DP	0/0:0,48,255:17	1/1:255,39,0:13	1/1:255,42,0:14	0/1:44,0,182:10	1/1:255,39,0:13
chr1	161822942	.	G	C	999.0	.	DP=1980;VDB=0.880427;SGB=167.496;RPB=0.177665;MQB=0.995707;MQSB=0.990651;BQB=0.124993;MQ0F=0.00252525;ICB=0.651083;HOB=0.019304;AC=7;AN=10;DP4=887,800,59,55;MQ=59;ANN=C|intergenic_region|MODIFIER|evm.TU.chr1.786-evm.TU.chr1.787|evm.TU.chr1.786-evm.TU.chr1.787|intergenic_region|evm.TU.chr1.786-evm.TU.chr1.787|||n.161822942G>C||||||	GT:PL:DP	0/0:0,51,255:17	1/1:255,36,0:12	1/1:255,39,0:17	0/1:81,0,130:8	1/1:255,36,0:12
chr1	161823024	.	C	G	999.0	.	DP=1920;VDB=0.761735;SGB=138.873;RPB=0.99589;MQB=0.988031;MQSB=0.996585;BQB=0.34934;MQ0F=0.000520833;ICB=0.651083;HOB=0.019304;AC=7;AN=10;DP4=834,826,50,53;MQ=59;ANN=G|intergenic_region|MODIFIER|evm.TU.chr1.786-evm.TU.chr1.787|evm.TU.chr1.786-evm.TU.chr1.787|intergenic_region|evm.TU.chr1.786-evm.TU.chr1.787|||n.161823024C>G||||||	GT:PL:DP	0/0:0,33,255:11	1/1:255,27,0:9	1/1:255,36,0:12	0/1:105,0,159:9	1/1:255,33,0:11
chr1	161823110	.	G	C	999.0	.	DP=1900;VDB=0.0161983;SGB=152.948;RPB=0.949285;MQB=1;MQSB=1;BQB=0.23078;MQ0F=0;ICB=0.627914;HOB=0.0198723;AC=7;AN=10;DP4=888,762,52,53;MQ=60;ANN=C|intergenic_region|MODIFIER|evm.TU.chr1.786-evm.TU.chr1.787|evm.TU.chr1.786-evm.TU.chr1.787|intergenic_region|evm.TU.chr1.786-evm.TU.chr1.787|||n.161823110G>C||||||	GT:PL:DP	0/0:0,24,248:8	1/1:207,21,0:7	1/1:255,42,0:14	0/1:87,0,87:6	1/1:208,24,0:8
chr1	161823133	.	A	G	999.0	.	DP=1875;VDB=0.387198;SGB=155.126;RPB=0.953785;MQB=1;MQSB=1;BQB=0.973034;MQ0F=0;ICB=0.651755;HOB=0.019358;AC=7;AN=10;DP4=860,700,62,51;MQ=60;ANN=G|intergenic_region|MODIFIER|evm.TU.chr1.786-evm.TU.chr1.787|evm.TU.chr1.786-evm.TU.chr1.787|intergenic_region|evm.TU.chr1.786-evm.TU.chr1.787|||n.161823133A>G||||||	GT:PL:DP	0/0:0,18,179:6	1/1:255,30,0:10	1/1:255,42,0:14	0/1:122,0,68:8	1/1:255,27,0:9
chr1	161823137	.	A	G	999.0	.	DP=1874;VDB=0.29167;SGB=153.046;RPB=0.981252;MQB=1;MQSB=1;BQB=0.499113;MQ0F=0;ICB=0.651755;HOB=0.019358;AC=7;AN=10;DP4=863,721,62,50;MQ=60;ANN=G|intergenic_region|MODIFIER|evm.TU.chr1.786-evm.TU.chr1.787|evm.TU.chr1.786-evm.TU.chr1.787|intergenic_region|evm.TU.chr1.786-evm.TU.chr1.787|||n.161823137A>G||||||	GT:PL:DP	0/0:0,18,179:6	1/1:255,30,0:10	1/1:255,42,0:14	0/1:110,0,84:7	1/1:255,27,0:9
chr1	161823155	.	G	T	999.0	.	DP=1871;VDB=0.791197;SGB=168.328;RPB=0.735751;MQB=1;MQSB=1;BQB=0.656738;MQ0F=0;ICB=0.651083;HOB=0.019304;AC=7;AN=10;DP4=867,736,70,47;MQ=60;ANN=T|intergenic_region|MODIFIER|evm.TU.chr1.786-evm.TU.chr1.787|evm.TU.chr1.786-evm.TU.chr1.787|intergenic_region|evm.TU.chr1.786-evm.TU.chr1.787|||n.161823155G>T||||||	GT:PL:DP	0/0:0,21,205:7	1/1:255,27,0:9	1/1:255,48,0:16	0/1:87,0,57:6	1/1:255,27,0:9
chr1	161823243	.	C	T	999.0	.	DP=1879;VDB=0.509076;SGB=194.896;RPB=0.982212;MQB=0.999936;MQSB=0.999007;BQB=0.0909502;MQ0F=0;ICB=0.603523;HOB=0.0203672;AC=7;AN=10;DP4=840,756,70,46;MQ=59;ANN=T|intergenic_region|MODIFIER|evm.TU.chr1.786-evm.TU.chr1.787|evm.TU.chr1.786-evm.TU.chr1.787|intergenic_region|evm.TU.chr1.786-evm.TU.chr1.787|||n.161823243C>T||||||	GT:PL:DP	0/0:0,27,255:9	1/1:255,36,0:12	1/1:255,51,0:17	0/1:89,0,180:10	1/1:252,30,0:10
chr1	161823427	.	C	T	999.0	.	DP=1759;VDB=0.664623;SGB=185.249;RPB=0.312719;MQB=0.999392;MQSB=0.999411;BQB=0.00231874;MQ0F=0;ICB=0.57806;HOB=0.0207756;AC=7;AN=10;DP4=802,699,59,50;MQ=59;ANN=T|intergenic_region|MODIFIER|evm.TU.chr1.786-evm.TU.chr1.787|evm.TU.chr1.786-evm.TU.chr1.787|intergenic_region|evm.TU.chr1.786-evm.TU.chr1.787|||n.161823427C>T||||||	GT:PL:DP	0/0:0,39,255:13	1/1:255,48,0:16	1/1:255,39,0:13	0/1:99,0,168:13	1/1:243,30,0:10
chr1	161823853	.	T	C	999.0	.	DP=1826;VDB=0.944814;SGB=172.298;RPB=0.174981;MQB=0.863915;MQSB=0.921102;BQB=0.280841;MQ0F=0.00109529;ICB=0.674321;HOB=0.018775;AC=8;AN=10;DP4=740,808,56,63;MQ=59;ANN=C|intergenic_region|MODIFIER|evm.TU.chr1.786-evm.TU.chr1.787|evm.TU.chr1.786-evm.TU.chr1.787|intergenic_region|evm.TU.chr1.786-evm.TU.chr1.787|||n.161823853T>C||||||	GT:PL:DP	0/1:10,0,201:9	1/1:255,45,0:15	1/1:255,39,0:13	0/1:45,0,139:8	1/1:255,30,0:10
chr1	161824665	.	G	A	999.0	.	DP=1605;VDB=0.343069;SGB=121.439;RPB=0.856023;MQB=0.999922;MQSB=0.998025;BQB=0.335494;MQ0F=0;ICB=0.651755;HOB=0.019358;AC=7;AN=10;DP4=869,452,55,42;MQ=59;ANN=A|intergenic_region|MODIFIER|evm.TU.chr1.786-evm.TU.chr1.787|evm.TU.chr1.786-evm.TU.chr1.787|intergenic_region|evm.TU.chr1.786-evm.TU.chr1.787|||n.161824665G>A||||||	GT:PL:DP	0/0:0,8,255:15	1/1:199,21,0:7	1/1:249,27,0:9	0/1:184,0,147:13	1/1:255,27,0:9
chr1	161824706	.	G	T	999.0	.	DP=1615;VDB=0.558876;SGB=102.163;RPB=0.996891;MQB=0.987463;MQSB=0.999868;BQB=0.0180031;MQ0F=0;ICB=0.651755;HOB=0.019358;AC=7;AN=10;DP4=799,560,56,40;MQ=59;ANN=T|intergenic_region|MODIFIER|evm.TU.chr1.786-evm.TU.chr1.787|evm.TU.chr1.786-evm.TU.chr1.787|intergenic_region|evm.TU.chr1.786-evm.TU.chr1.787|||n.161824706G>T||||||	GT:PL:DP	0/0:7,0,231:10	1/1:239,27,0:9	1/1:255,33,0:11	0/1:140,0,131:11	1/1:216,21,0:7
chr1	161824814	.	T	C	999.0	.	DP=1738;VDB=0.746406;SGB=141.52;RPB=0.583422;MQB=0.999726;MQSB=0.999997;BQB=0.804105;MQ0F=0;ICB=0.675771;HOB=0.0188738;AC=7;AN=10;DP4=745,732,68,39;MQ=59;ANN=C|intergenic_region|MODIFIER|evm.TU.chr1.786-evm.TU.chr1.787|evm.TU.chr1.786-evm.TU.chr1.787|intergenic_region|evm.TU.chr1.786-evm.TU.chr1.787|||n.161824814T>C||||||	GT:PL:DP	0/0:0,8,255:15	1/1:228,21,0:7	1/1:255,42,0:14	0/1:214,0,95:13	1/1:207,18,0:6
chr1	161826109	.	C	T	999.0	.	DP=1888;VDB=0.254662;SGB=177.538;RPB=0.72401;MQB=0.992079;MQSB=0.997204;BQB=0.000526052;MQ0F=0;ICB=0.57806;HOB=0.0207756;AC=8;AN=10;DP4=823,754,68,42;MQ=59;ANN=T|intergenic_region|MODIFIER|evm.TU.chr1.786-evm.TU.chr1.787|evm.TU.chr1.786-evm.TU.chr1.787|intergenic_region|evm.TU.chr1.786-evm.TU.chr1.787|||n.161826109C>T||||||	GT:PL:DP	0/1:16,0,188:7	1/1:255,42,0:14	1/1:255,39,0:13	0/1:165,0,19:6	1/1:244,30,0:10
chr1	161826173	.	G	A	999.0	.	DP=1840;VDB=0.363895;SGB=152.98;RPB=0.785288;MQB=0.999442;MQSB=0.999094;BQB=0.0412749;MQ0F=0;ICB=0.627292;HOB=0.0198138;AC=7;AN=10;DP4=770,771,53,52;MQ=59;ANN=A|intergenic_region|MODIFIER|evm.TU.chr1.786-evm.TU.chr1.787|evm.TU.chr1.786-evm.TU.chr1.787|intergenic_region|evm.TU.chr1.786-evm.TU.chr1.787|||n.161826173G>A||||||	GT:PL:DP	0/0:0,15,161:5	1/1:255,42,0:14	1/1:255,27,0:9	0/1:135,0,108:8	1/1:255,36,0:12
chr1	161828773	.	G	A	999.0	.	DP=1729;VDB=0.0858271;SGB=117.88;RPB=0.761928;MQB=0.993393;MQSB=0.998542;BQB=0.0381062;MQ0F=0;ICB=0.71992;HOB=0.0176988;AC=8;AN=10;DP4=809,694,56,51;MQ=59;ANN=A|intergenic_region|MODIFIER|evm.TU.chr1.786-evm.TU.chr1.787|evm.TU.chr1.786-evm.TU.chr1.787|intergenic_region|evm.TU.chr1.786-evm.TU.chr1.787|||n.161828773G>A||||||	GT:PL:DP	0/1:32,0,230:14	1/1:255,33,0:11	1/1:255,33,0:11	0/1:63,0,188:11	1/1:255,36,0:12
chr1	161829469	.	A	G	999.0	.	DP=1756;VDB=0.0789501;SGB=202.601;RPB=0.813472;MQB=0.999922;MQSB=0.999182;BQB=0.948113;MQ0F=0;ICB=0.630464;HOB=0.020109;AC=7;AN=10;DP4=793,682,60,62;MQ=59;ANN=G|intergenic_region|MODIFIER|evm.TU.chr1.786-evm.TU.chr1.787|evm.TU.chr1.786-evm.TU.chr1.787|intergenic_region|evm.TU.chr1.786-evm.TU.chr1.787|||n.161829469A>G||||||	GT:PL:DP	0/0:0,27,255:9	1/1:255,42,0:14	1/1:255,69,0:23	0/1:97,0,198:12	1/1:255,30,0:10
chr1	161830258	.	G	A	999.0	.	DP=1723;VDB=0.0491584;SGB=156.853;RPB=0.924589;MQB=1;MQSB=1;BQB=0.429333;MQ0F=0;ICB=0.651755;HOB=0.019358;AC=8;AN=10;DP4=841,615,73,32;MQ=60;ANN=A|intergenic_region|MODIFIER|evm.TU.chr1.786-evm.TU.chr1.787|evm.TU.chr1.786-evm.TU.chr1.787|intergenic_region|evm.TU.chr1.786-evm.TU.chr1.787|||n.161830258G>A||||||	GT:PL:DP	0/1:21,0,250:13	1/1:255,27,0:9	1/1:255,57,0:19	0/1:97,0,198:12	1/1:227,21,0:7
chr1	161830750	.	C	T	999.0	.	DP=1808;VDB=0.00296611;SGB=127.313;RPB=0.771816;MQB=0.99994;MQSB=0.998756;BQB=0.75289;MQ0F=0;ICB=0.651083;HOB=0.019304;AC=7;AN=10;DP4=905,642,48,54;MQ=59;ANN=T|intergenic_region|MODIFIER|evm.TU.chr1.786-evm.TU.chr1.787|evm.TU.chr1.786-evm.TU.chr1.787|intergenic_region|evm.TU.chr1.786-evm.TU.chr1.787|||n.161830750C>T||||||	GT:PL:DP	0/0:7,0,239:10	1/1:162,24,0:8	1/1:255,39,0:13	0/1:116,0,107:7	1/1:253,30,0:10
chr1	161830809	.	T	G	999.0	.	DP=1827;VDB=0.867556;SGB=107.302;RPB=0.461691;MQB=0.977796;MQSB=0.835561;BQB=0.991478;MQ0F=0;ICB=0.651755;HOB=0.019358;AC=7;AN=10;DP4=944,602,52,43;MQ=59;ANN=G|intergenic_region|MODIFIER|evm.TU.chr1.786-evm.TU.chr1.787|evm.TU.chr1.786-evm.TU.chr1.787|intergenic_region|evm.TU.chr1.786-evm.TU.chr1.787|||n.161830809T>G||||||	GT:PL:DP	0/0:7,0,191:10	1/1:244,30,0:10	1/1:227,30,0:10	0/1:137,0,103:9	1/1:255,27,0:9
chr1	161830899	.	G	A	999.0	.	DP=2173;VDB=0.0287846;SGB=-156.638;RPB=9.18258e-05;MQB=3.27125e-10;MQSB=7.49534e-07;BQB=0.503196;MQ0F=0.083295;ICB=0.651083;HOB=0.019304;AC=7;AN=10;DP4=1061,721,105,52;MQ=49;ANN=A|intergenic_region|MODIFIER|evm.TU.chr1.786-evm.TU.chr1.787|evm.TU.chr1.786-evm.TU.chr1.787|intergenic_region|evm.TU.chr1.786-evm.TU.chr1.787|||n.161830899G>A||||||	GT:PL:DP	0/0:0,8,255:15	1/1:255,39,0:17	1/1:255,25,0:12	0/1:100,0,193:11	1/1:255,20,0:10
chr1	161831128	.	T	C	999.0	.	DP=1862;VDB=0.653072;SGB=170.008;RPB=0.905823;MQB=0.88267;MQSB=0.555516;BQB=0.0828336;MQ0F=0.00214823;ICB=0.651755;HOB=0.019358;AC=7;AN=10;DP4=803,764,67,51;MQ=58;ANN=C|intergenic_region|MODIFIER|evm.TU.chr1.786-evm.TU.chr1.787|evm.TU.chr1.786-evm.TU.chr1.787|intergenic_region|evm.TU.chr1.786-evm.TU.chr1.787|||n.161831128T>C||||||	GT:PL:DP	0/0:6,0,255:18	1/1:255,42,0:14	1/1:255,39,0:13	0/1:99,0,200:11	1/1:249,33,0:11
chr1	161831157	.	T	C	999.0	.	DP=1910;VDB=0.481224;SGB=172.322;RPB=0.807519;MQB=0.836255;MQSB=0.805162;BQB=0.922075;MQ0F=0;ICB=0.652434;HOB=0.0194122;AC=7;AN=10;DP4=783,801,63,56;MQ=59;ANN=C|intergenic_region|MODIFIER|evm.TU.chr1.786-evm.TU.chr1.787|evm.TU.chr1.786-evm.TU.chr1.787|intergenic_region|evm.TU.chr1.786-evm.TU.chr1.787|||n.161831157T>C||||||	GT:PL:DP	0/0:0,8,255:15	1/1:255,39,0:13	1/1:255,45,0:15	0/1:170,0,177:12	1/1:255,27,0:9
chr1	161832472	.	G	T	999.0	.	DP=1821;VDB=0.907742;SGB=114.399;RPB=0.562055;MQB=0.94861;MQSB=0.911014;BQB=0.0124301;MQ0F=0;ICB=0.627914;HOB=0.0198723;AC=7;AN=10;DP4=917,641,55,37;MQ=59;ANN=T|intergenic_region|MODIFIER|evm.TU.chr1.786-evm.TU.chr1.787|evm.TU.chr1.786-evm.TU.chr1.787|intergenic_region|evm.TU.chr1.786-evm.TU.chr1.787|||n.161832472G>T||||||	GT:PL:DP	0/0:0,30,240:10	1/1:168,18,0:6	1/1:255,33,0:11	0/1:172,0,203:15	1/1:255,27,0:9
chr1	161834137	.	C	A	999.0	.	DP=1690;VDB=0.236387;SGB=151.817;RPB=0.651789;MQB=1;MQSB=1;BQB=0.17996;MQ0F=0;ICB=0.57806;HOB=0.0207756;AC=7;AN=10;DP4=798,640,48,47;MQ=60;ANN=A|intergenic_region|MODIFIER|evm.TU.chr1.786-evm.TU.chr1.787|evm.TU.chr1.786-evm.TU.chr1.787|intergenic_region|evm.TU.chr1.786-evm.TU.chr1.787|||n.161834137C>A||||||	GT:PL:DP	0/0:0,24,221:8	1/1:255,30,0:10	1/1:255,39,0:13	0/1:143,0,22:5	1/1:160,15,0:5
chr1	161837835	.	A	C	999.0	.	DP=1559;VDB=0.328298;SGB=133.254;RPB=0.993791;MQB=0.999928;MQSB=0.998924;BQB=0.632563;MQ0F=0;ICB=0.6041;HOB=0.0204303;AC=7;AN=10;DP4=655,681,50,42;MQ=59;ANN=C|intergenic_region|MODIFIER|evm.TU.chr1.786-evm.TU.chr1.787|evm.TU.chr1.786-evm.TU.chr1.787|intergenic_region|evm.TU.chr1.786-evm.TU.chr1.787|||n.161837835A>C||||||	GT:PL:DP	0/0:0,18,207:6	1/1:255,27,0:9	1/1:255,36,0:12	0/1:82,0,138:8	1/1:185,18,0:6
chr1	161843797	.	C	T	999.0	.	DP=1664;VDB=0.661446;SGB=139.127;RPB=0.555347;MQB=0.99976;MQSB=0.999958;BQB=0.390938;MQ0F=0;ICB=0.55551;HOB=0.0216602;AC=7;AN=10;DP4=792,640,45,42;MQ=59;ANN=T|intergenic_region|MODIFIER|evm.TU.chr1.786-evm.TU.chr1.787|evm.TU.chr1.786-evm.TU.chr1.787|intergenic_region|evm.TU.chr1.786-evm.TU.chr1.787|||n.161843797C>T||||||	GT:PL:DP	0/0:0,18,202:6	1/1:255,27,0:9	1/1:255,36,0:12	0/1:118,0,166:13	1/1:255,33,0:11
chr1	161844689	.	C	T	999.0	.	DP=1925;VDB=0.446652;SGB=169.061;RPB=0.588083;MQB=0.0883452;MQSB=1.15927e-06;BQB=0.0869239;MQ0F=0.08;ICB=0.472842;HOB=0.0224685;AC=7;AN=10;DP4=961,708,54,36;MQ=43;ANN=T|intergenic_region|MODIFIER|evm.TU.chr1.786-evm.TU.chr1.787|evm.TU.chr1.786-evm.TU.chr1.787|intergenic_region|evm.TU.chr1.786-evm.TU.chr1.787|||n.161844689C>T||||||	GT:PL:DP	0/0:0,30,244:10	1/1:255,27,0:16	1/1:255,25,0:15	0/1:107,0,160:10	1/1:192,21,0:7
chr1	161849001	.	C	T	999.0	.	DP=1880;VDB=0.219739;SGB=137.202;RPB=0.567463;MQB=0.999945;MQSB=0.999183;BQB=0.141058;MQ0F=0;ICB=0.630464;HOB=0.020109;AC=7;AN=10;DP4=843,781,46,56;MQ=59;ANN=T|intergenic_region|MODIFIER|evm.TU.chr1.786-evm.TU.chr1.787|evm.TU.chr1.786-evm.TU.chr1.787|intergenic_region|evm.TU.chr1.786-evm.TU.chr1.787|||n.161849001C>T||||||	GT:PL:DP	0/0:0,36,255:12	1/1:220,21,0:7	1/1:255,45,0:15	0/1:90,0,59:5	1/1:255,36,0:12
chr1	161850686	.	A	T	999.0	.	DP=1815;VDB=0.365555;SGB=132.018;RPB=0.933721;MQB=0.999946;MQSB=0.999177;BQB=0.116235;MQ0F=0;ICB=0.579108;HOB=0.02091;AC=7;AN=10;DP4=732,818,46,45;MQ=59;ANN=T|intergenic_region|MODIFIER|evm.TU.chr1.786-evm.TU.chr1.787|evm.TU.chr1.786-evm.TU.chr1.787|intergenic_region|evm.TU.chr1.786-evm.TU.chr1.787|||n.161850686A>T||||||	GT:PL:DP	0/0:0,36,255:12	1/1:245,27,0:9	1/1:255,36,0:12	0/1:127,0,178:11	1/1:255,30,0:10
chr1	161850794	.	G	C	999.0	.	DP=1859;VDB=0.00189227;SGB=144.169;RPB=0.42186;MQB=0.999045;MQSB=0.991479;BQB=0.95655;MQ0F=0.000537924;ICB=0.578581;HOB=0.0208426;AC=7;AN=10;DP4=981,591,67,38;MQ=59;ANN=C|intergenic_region|MODIFIER|evm.TU.chr1.786-evm.TU.chr1.787|evm.TU.chr1.786-evm.TU.chr1.787|intergenic_region|evm.TU.chr1.786-evm.TU.chr1.787|||n.161850794G>C||||||	GT:PL:DP	0/0:0,30,255:11	1/1:228,21,0:7	1/1:255,51,0:17	0/1:129,0,82:8	1/1:240,36,0:12
chr1	161854243	.	C	T	999.0	.	DP=1652;VDB=0.419177;SGB=150.39;RPB=0.758597;MQB=1;MQSB=1;BQB=0.00729132;MQ0F=0;ICB=0.553561;HOB=0.0213701;AC=7;AN=10;DP4=654,746,39,52;MQ=60;ANN=T|intergenic_region|MODIFIER|evm.TU.chr1.786-evm.TU.chr1.787|evm.TU.chr1.786-evm.TU.chr1.787|intergenic_region|evm.TU.chr1.786-evm.TU.chr1.787|||n.161854243C>T||||||	GT:PL:DP	0/0:0,30,255:10	1/1:255,48,0:16	1/1:255,42,0:14	0/1:53,0,163:7	1/1:255,39,0:13
chr1	161870210	.	A	G	999.0	.	DP=1659;VDB=0.28307;SGB=127.321;RPB=0.742949;MQB=1;MQSB=1;BQB=0.0831038;MQ0F=0;ICB=0.89183;HOB=0.0116444;AC=8;AN=10;DP4=735,616,77,61;MQ=60;ANN=G|intergenic_region|MODIFIER|evm.TU.chr1.786-evm.TU.chr1.787|evm.TU.chr1.786-evm.TU.chr1.787|intergenic_region|evm.TU.chr1.786-evm.TU.chr1.787|||n.161870210A>G||||||	GT:PL:DP	0/1:196,0,144:12	1/1:253,30,0:10	1/1:255,45,0:15	0/1:132,0,48:7	1/1:202,15,0:5
chr1	161878985	.	T	C	999.0	.	DP=1957;VDB=0.0280872;SGB=162.683;RPB=0.62048;MQB=0.999129;MQSB=0.99222;BQB=0.253712;MQ0F=0;ICB=0.57806;HOB=0.0207756;AC=8;AN=10;DP4=1040,608,76,29;MQ=59;ANN=C|intergenic_region|MODIFIER|evm.TU.chr1.786-evm.TU.chr1.787|evm.TU.chr1.786-evm.TU.chr1.787|intergenic_region|evm.TU.chr1.786-evm.TU.chr1.787|||n.161878985T>C||||||	GT:PL:DP	0/1:84,0,138:7	1/1:255,36,0:12	1/1:255,42,0:14	0/1:98,0,108:8	1/1:255,30,0:10
chr1	161880716	.	G	C	999.0	.	DP=1783;VDB=0.249747;SGB=148.063;RPB=0.948816;MQB=1;MQSB=1;BQB=0.00367413;MQ0F=0;ICB=0.604683;HOB=0.0204938;AC=8;AN=10;DP4=797,721,59,41;MQ=60;ANN=C|intergenic_region|MODIFIER|evm.TU.chr1.786-evm.TU.chr1.787|evm.TU.chr1.786-evm.TU.chr1.787|intergenic_region|evm.TU.chr1.786-evm.TU.chr1.787|||n.161880716G>C||||||	GT:PL:DP	0/1:161,0,45:8	1/1:255,39,0:13	1/1:255,51,0:17	0/1:174,0,170:13	1/1:203,18,0:6
chr1	161881319	.	C	T	999.0	.	DP=1558;VDB=0.432137;SGB=170.216;RPB=0.797105;MQB=1;MQSB=1;BQB=0.0363088;MQ0F=0;ICB=0.475548;HOB=0.0231405;AC=8;AN=10;DP4=748,547,55,37;MQ=60;ANN=T|intergenic_region|MODIFIER|evm.TU.chr1.786-evm.TU.chr1.787|evm.TU.chr1.786-evm.TU.chr1.787|intergenic_region|evm.TU.chr1.786-evm.TU.chr1.787|||n.161881319C>T||||||	GT:PL:DP	0/1:166,0,158:13	1/1:255,33,0:11	1/1:255,51,0:17	0/1:178,0,104:11	1/1:237,21,0:7
chr1	177390743	.	C	T	999.0	.	DP=2167;VDB=0.156567;SGB=185.138;RPB=0.77603;MQB=0.99987;MQSB=1;BQB=0.0839151;MQ0F=0;ICB=0.327799;HOB=0.0243461;AC=7;AN=10;DP4=949,919,31,48;MQ=59;ANN=T|intron_variant|MODIFIER|evm.TU.chr1.870|evm.TU.chr1.870|transcript|evm.model.chr1.870|protein_coding|20/22|c.2672+645G>A||||||	GT:PL:DP	0/0:0,42,255:14	1/1:255,57,0:19	1/1:255,45,0:15	0/1:30,0,189:10	1/1:255,24,0:8
chr1	191775580	.	T	C	999.0	.	DP=1182;VDB=0.625638;SGB=-22.7824;RPB=0.128007;MQB=2.39337e-37;MQSB=0.0200953;BQB=0.0386352;MQ0F=0.0203046;ICB=0.982495;HOB=0.0053125;AC=5;AN=6;DP4=486,477,55,53;MQ=54;ANN=C|intergenic_region|MODIFIER|evm.TU.chr1.989-evm.TU.chr1.990|evm.TU.chr1.989-evm.TU.chr1.990|intergenic_region|evm.TU.chr1.989-evm.TU.chr1.990|||n.191775580T>C||||||	GT:PL:DP	1/1:54,15,0:5	1/1:64,12,0:4	0/1:25,6,0:2	./.:.:.	./.:.:.
chr1	198047064	.	T	C	999.0	.	DP=1732;VDB=0.28442;SGB=204.171;RPB=0.953859;MQB=1;MQSB=1;BQB=0.165958;MQ0F=0;ICB=0.742348;HOB=0.0171411;AC=8;AN=10;DP4=831,589,93,46;MQ=60;ANN=C|intron_variant|MODIFIER|evm.TU.chr1.1017|evm.TU.chr1.1017|transcript|evm.model.chr1.1017|protein_coding|11/15|c.1909-1374T>C||||||	GT:PL:DP	1/1:255,33,0:11	1/1:255,48,0:16	0/1:219,0,208:18	0/1:145,0,189:14	1/1:213,27,0:9
chr1	200170574	.	A	T	999.0	.	DP=1294;VDB=0.00372688;SGB=63.3295;RPB=0.485063;MQB=0.960305;MQSB=9.14751e-06;BQB=0.970506;MQ0F=0.0216383;ICB=0.802661;HOB=0.0133316;AC=5;AN=8;DP4=573,503,24,34;MQ=48;ANN=T||MODIFIER|||||||||||||ERROR_OUT_OF_CHROMOSOME_RANGE	GT:PL:DP	0/1:71,0,111:8	1/1:190,18,0:6	0/0:0,9,103:3	./.:.:.	1/1:169,18,0:6
chr9	23477991	.	A	G	999.0	.	DP=1732;VDB=0.873476;SGB=162.381;RPB=0.708233;MQB=0;MQSB=0.104952;BQB=3.02971e-06;MQ0F=0.0484988;ICB=0.698544;HOB=0.0183158;AC=7;AN=10;DP4=813,624,68,74;MQ=54;ANN=G|intergenic_region|MODIFIER|evm.TU.chr9.499-evm.TU.chr9.500|evm.TU.chr9.499-evm.TU.chr9.500|intergenic_region|evm.TU.chr9.499-evm.TU.chr9.500|||n.23477991A>G||||||	GT:PL:DP	0/1:134,0,57:11	1/1:214,30,0:11	0/0:0,33,255:11	1/1:255,33,0:15	1/1:197,21,0:7
chr9	23557442	.	T	C	999.0	.	DP=1473;VDB=0.614292;SGB=104.907;RPB=0.981775;MQB=0.999934;MQSB=0.999199;BQB=0.074556;MQ0F=0;ICB=0.449597;HOB=0.0241905;AC=6;AN=10;DP4=725,505,42,28;MQ=59;ANN=C|intergenic_region|MODIFIER|evm.TU.chr9.499-evm.TU.chr9.500|evm.TU.chr9.499-evm.TU.chr9.500|intergenic_region|evm.TU.chr9.499-evm.TU.chr9.500|||n.23557442T>C||||||	GT:PL:DP	0/0:0,27,255:9	1/1:255,30,0:10	0/0:4,0,241:11	1/1:255,42,0:14	1/1:202,18,0:6
chr9	25405429	.	G	C	999.0	.	DP=1777;VDB=0.00875489;SGB=162.941;RPB=0.476491;MQB=0.999145;MQSB=0.998926;BQB=0.1808;MQ0F=0;ICB=0.822402;HOB=0.0145567;AC=7;AN=10;DP4=755,733,89,66;MQ=59;ANN=C|intergenic_region|MODIFIER|evm.TU.chr9.508-evm.TU.chr9.509|evm.TU.chr9.508-evm.TU.chr9.509|intergenic_region|evm.TU.chr9.508-evm.TU.chr9.509|||n.25405429G>C||||||	GT:PL:DP	1/1:172,21,0:7	0/1:212,0,41:11	0/0:0,0,255:23	1/1:255,39,0:13	1/1:255,63,0:21
chr9	41198442	.	C	T	999.0	.	DP=2158;VDB=0.504501;SGB=170.681;RPB=0.835801;MQB=1.31935e-21;MQSB=1.09301e-43;BQB=0.623717;MQ0F=0.21177;ICB=0.723423;HOB=0.0235457;AC=8;AN=10;DP4=736,897,187,153;MQ=25;ANN=T|downstream_gene_variant|MODIFIER|evm.TU.chr9.665|evm.TU.chr9.665|transcript|evm.model.chr9.665|protein_coding||c.*1882C>T|||||1882|,T|downstream_gene_variant|MODIFIER|evm.TU.chr9.666|evm.TU.chr9.666|transcript|evm.model.chr9…	GT:PL:DP	0/1:68,0,169:12	1/1:217,18,0:12	0/1:188,0,125:22	1/1:222,25,0:12	1/1:231,23,0:11
chr9	78914773	.	G	A	999.0	.	DP=1351;VDB=0.305652;SGB=119.804;RPB=0.00373892;MQB=0.983937;MQSB=0.959116;BQB=0.0388413;MQ0F=0.00148038;ICB=0.780566;HOB=0.0135849;AC=5;AN=8;DP4=526,563,49,32;MQ=59;ANN=A|intergenic_region|MODIFIER|evm.TU.chr9.975-evm.TU.chr9.976|evm.TU.chr9.975-evm.TU.chr9.976|intergenic_region|evm.TU.chr9.975-evm.TU.chr9.976|||n.78914773G>A||||||	GT:PL:DP	0/0:0,24,237:8	./.:.:.	0/1:13,0,183:8	1/1:191,27,0:9	1/1:255,42,0:14
chr9	96657184	.	A	G	999.0	.	DP=1485;VDB=0.890866;SGB=37.6812;RPB=0.613291;MQB=0.999669;MQSB=0.993874;BQB=0.679198;MQ0F=0;ICB=0.488115;HOB=0.0309569;AC=8;AN=10;DP4=554,483,29,34;MQ=59;ANN=G|intergenic_region|MODIFIER|evm.TU.chr9.1034-evm.TU.chr9.1035|evm.TU.chr9.1034-evm.TU.chr9.1035|intergenic_region|evm.TU.chr9.1034-evm.TU.chr9.1035|||n.96657184A>G||||||	GT:PL:DP	0/0:0,9,104:3	1/1:171,12,0:4	1/1:218,27,0:9	1/1:205,27,0:9	1/1:185,18,0:6
chr10	20785527	.	C	G	999.0	.	DP=1191;VDB=0.805975;SGB=35.3859;RPB=0.170593;MQB=6.11439e-08;MQSB=0.873596;BQB=0.0413801;MQ0F=0.0361041;ICB=0.922261;HOB=0.00888871;AC=5;AN=8;DP4=667,366,67,5;MQ=43;ANN=G|intergenic_region|MODIFIER|evm.TU.chr10.190-evm.TU.chr10.191|evm.TU.chr10.190-evm.TU.chr10.191|intergenic_region|evm.TU.chr10.190-evm.TU.chr10.191|||n.20785527C>G||||||	GT:PL:DP	0/1:28,0,59:3	0/0:0,6,40:2	1/1:147,15,0:5	1/1:102,15,0:5	./.:.:.
chr10	26981704	.	G	T	999.0	.	DP=2137;VDB=0.572444;SGB=142.733;RPB=0.325257;MQB=0.00362181;MQSB=0.00871506;BQB=0.0331302;MQ0F=0.116518;ICB=0.998988;HOB=0.0011935;AC=8;AN=10;DP4=854,878,114,97;MQ=34;ANN=T|intergenic_region|MODIFIER|evm.TU.chr10.232-evm.TU.chr10.233|evm.TU.chr10.232-evm.TU.chr10.233|intergenic_region|evm.TU.chr10.232-evm.TU.chr10.233|||n.26981704G>T||||||	GT:PL:DP	0/1:87,0,94:12	1/1:245,18,0:12	1/1:255,18,0:18	1/1:255,37,0:20	0/1:123,5,0:6
chr10	30721158	.	T	G	999.0	.	DP=1545;VDB=0.146743;SGB=-3.19633;RPB=0.151482;MQB=5.21639e-36;MQSB=0.423544;BQB=0.432231;MQ0F=0.00711974;ICB=0.555015;HOB=0.021587;AC=6;AN=10;DP4=774,554,49,24;MQ=58;ANN=G|intron_variant|MODIFIER|evm.TU.chr10.264|evm.TU.chr10.264|transcript|evm.model.chr10.264|protein_coding|7/10|c.608+1099A>C||||||	GT:PL:DP	0/0:0,9,120:3	1/1:187,24,0:8	0/0:0,8,255:15	1/1:241,24,0:8	1/1:190,18,0:6
chr10	30721342	.	A	G	999.0	.	DP=1698;VDB=0.385105;SGB=76.4166;RPB=0.0119446;MQB=0;MQSB=0.820683;BQB=0.547152;MQ0F=0.0041225;ICB=0.904741;HOB=0.0109065;AC=6;AN=10;DP4=791,605,87,49;MQ=55;ANN=G|intron_variant|MODIFIER|evm.TU.chr10.264|evm.TU.chr10.264|transcript|evm.model.chr10.264|protein_coding|7/10|c.608+915T>C||||||	GT:PL:DP	0/0:0,24,237:8	1/1:240,36,0:12	0/0:0,7,249:11	1/1:255,51,0:17	1/1:195,21,0:7
chr10	34976016	.	C	T	999.0	.	DP=1617;VDB=0.425638;SGB=132.781;RPB=0.805663;MQB=1;MQSB=1;BQB=0.0467866;MQ0F=0;ICB=0.579639;HOB=0.0209778;AC=6;AN=10;DP4=732,617,51,43;MQ=60;ANN=T|intergenic_region|MODIFIER|evm.TU.chr10.269-evm.TU.chr10.270|evm.TU.chr10.269-evm.TU.chr10.270|intergenic_region|evm.TU.chr10.269-evm.TU.chr10.270|||n.34976016C>T||||||	GT:PL:DP	0/0:4,0,255:11	1/1:255,42,0:14	0/0:1,0,224:12	1/1:245,27,0:9	1/1:255,30,0:10
chr10	34977938	.	C	T	999.0	.	DP=1680;VDB=0.798772;SGB=168.398;RPB=0.929454;MQB=0.583225;MQSB=0.0192547;BQB=0.46311;MQ0F=0.0505952;ICB=0.628542;HOB=0.0199311;AC=6;AN=10;DP4=916,532,70,37;MQ=56;ANN=T|intergenic_region|MODIFIER|evm.TU.chr10.269-evm.TU.chr10.270|evm.TU.chr10.269-evm.TU.chr10.270|intergenic_region|evm.TU.chr10.269-evm.TU.chr10.270|||n.34977938C>T||||||	GT:PL:DP	0/0:0,36,255:12	1/1:203,27,0:9	0/0:0,51,255:17	1/1:252,33,0:11	1/1:255,51,0:17
chr10	34980685	.	G	A	999.0	.	DP=1479;VDB=0.635269;SGB=140.848;RPB=0.979216;MQB=0.999908;MQSB=0.998531;BQB=0.448803;MQ0F=0;ICB=0.610197;HOB=0.0210798;AC=6;AN=10;DP4=667,531,56,39;MQ=59;ANN=A|intergenic_region|MODIFIER|evm.TU.chr10.269-evm.TU.chr10.270|evm.TU.chr10.269-evm.TU.chr10.270|intergenic_region|evm.TU.chr10.269-evm.TU.chr10.270|||n.34980685G>A||||||	GT:PL:DP	0/0:0,18,191:6	1/1:255,24,0:8	0/0:0,42,255:14	1/1:234,24,0:8	1/1:183,15,0:5
chr10	40628270	.	G	T	999.0	.	DP=1678;VDB=0.492344;SGB=141.928;RPB=0.98662;MQB=0.999513;MQSB=0.99843;BQB=0.235502;MQ0F=0;ICB=0.500769;HOB=0.0222316;AC=7;AN=10;DP4=797,670,47,35;MQ=59;ANN=T|intron_variant|MODIFIER|evm.TU.chr10.293|evm.TU.chr10.293|transcript|evm.model.chr10.293|protein_coding|4/11|c.478-685C>A||||||	GT:PL:DP	0/1:205,0,186:14	1/1:255,30,0:10	0/0:0,24,221:8	1/1:255,39,0:13	1/1:255,27,0:9
chr10	51238281	.	G	A	999.0	.	DP=959;VDB=3.69022e-11;SGB=-28.4911;RPB=0.0415389;MQB=2.31541e-12;MQSB=0.000148264;BQB=0.0105818;MQ0F=0.182482;ICB=0.977506;HOB=0.00585117;AC=5;AN=8;DP4=494,286,14,77;MQ=34;ANN=A|intergenic_region|MODIFIER|evm.TU.chr10.395-evm.TU.chr10.396|evm.TU.chr10.395-evm.TU.chr10.396|intergenic_region|evm.TU.chr10.395-evm.TU.chr10.396|||n.51238281G>A||||||	GT:PL:DP	1/1:43,12,0:4	./.:.:.	0/0:0,6,7:2	0/1:90,9,0:3	1/1:91,12,0:7
chr10	53805939	.	T	C	999.0	.	DP=1262;VDB=0.259452;SGB=154.158;RPB=0.99996;MQB=0.999862;MQSB=0.998446;BQB=0.00113011;MQ0F=0;ICB=0.71575;HOB=0.0192172;AC=7;AN=10;DP4=560,467,53,54;MQ=59;ANN=C|intergenic_region|MODIFIER|evm.TU.chr10.395-evm.TU.chr10.396|evm.TU.chr10.395-evm.TU.chr10.396|intergenic_region|evm.TU.chr10.395-evm.TU.chr10.396|||n.53805939T>C||||||	GT:PL:DP	0/1:78,0,179:9	1/1:195,21,0:7	0/0:0,63,255:21	1/1:255,30,0:10	1/1:255,42,0:14
chr10	76058074	.	A	G	999.0	.	DP=1601;VDB=5.9576e-21;SGB=85.8905;RPB=1.31968e-10;MQB=0.951317;MQSB=0.999906;BQB=0.0206597;MQ0F=0.00062461;ICB=0.840679;HOB=0.0138617;AC=7;AN=10;DP4=764,584,74,37;MQ=59;ANN=G|intergenic_region|MODIFIER|evm.TU.chr10.558-evm.TU.chr10.559|evm.TU.chr10.558-evm.TU.chr10.559|intergenic_region|evm.TU.chr10.558-evm.TU.chr10.559|||n.76058074A>G||||||	GT:PL:DP	0/0:0,21,227:7	1/1:229,27,0:9	1/1:172,18,0:6	0/1:113,0,204:12	1/1:207,21,0:7
chr11	7766418	.	T	C	999.0	.	DP=2113;VDB=0.116551;SGB=172.458;RPB=0.681554;MQB=0.895613;MQSB=9.05854e-05;BQB=9.09456e-06;MQ0F=0.0903928;ICB=0.888708;HOB=0.0116863;AC=7;AN=10;DP4=1035,696,97,78;MQ=39;ANN=C|intergenic_region|MODIFIER|evm.TU.chr11.6-evm.TU.chr11.7|evm.TU.chr11.6-evm.TU.chr11.7|intergenic_region|evm.TU.chr11.6-evm.TU.chr11.7|||n.7766418T>C||||||	GT:PL:DP	1/1:246,18,0:12	1/1:240,30,0:10	0/0:0,42,255:14	0/1:82,0,138:8	1/1:244,30,0:10
chr11	56659237	.	T	C	237.0	.	DP=1665;VDB=1.76599e-25;SGB=-345.636;RPB=1.8037e-24;MQB=0;MQSB=7.21824e-21;BQB=1.91451e-06;MQ0F=0.125526;ICB=0.92303;HOB=0.0104308;AC=8;AN=10;DP4=760,502,181,33;MQ=39;ANN=C|intergenic_region|MODIFIER|evm.TU.chr11.210-evm.TU.chr11.211|evm.TU.chr11.210-evm.TU.chr11.211|intergenic_region|evm.TU.chr11.210-evm.TU.chr11.211|||n.56659237T>C||||||	GT:PL:DP	1/1:14,12,0:4	1/1:28,12,0:4	0/1:25,6,0:2	0/1:17,0,13:7	1/1:39,15,0:5
chr11	65848152	.	T	C	999.0	.	DP=1851;VDB=0.380165;SGB=148.011;RPB=0.117659;MQB=0.775669;MQSB=0.0769582;BQB=0.0295276;MQ0F=0.017288;ICB=0.552614;HOB=0.0212277;AC=6;AN=10;DP4=929,645,63,37;MQ=53;ANN=C|intergenic_region|MODIFIER|evm.TU.chr11.253-evm.TU.chr11.254|evm.TU.chr11.253-evm.TU.chr11.254|intergenic_region|evm.TU.chr11.253-evm.TU.chr11.254|||n.65848152T>C||||||	GT:PL:DP	1/1:255,36,0:12	1/1:255,51,0:17	0/0:0,33,255:11	0/0:0,24,222:8	1/1:214,27,0:9
chr11	65851104	.	C	T	999.0	.	DP=1763;VDB=0.112982;SGB=177.577;RPB=0.350186;MQB=0.965952;MQSB=0.774967;BQB=1.37412e-05;MQ0F=0;ICB=0.472842;HOB=0.0224685;AC=7;AN=10;DP4=725,744,46,46;MQ=59;ANN=T|intergenic_region|MODIFIER|evm.TU.chr11.253-evm.TU.chr11.254|evm.TU.chr11.253-evm.TU.chr11.254|intergenic_region|evm.TU.chr11.253-evm.TU.chr11.254|||n.65851104C>T||||||	GT:PL:DP	1/1:255,39,0:13	1/1:255,33,0:11	0/1:42,0,199:9	0/0:0,30,247:10	1/1:255,30,0:10
chr11	65853249	.	G	A	999.0	.	DP=1768;VDB=0.649306;SGB=224.307;RPB=0.689796;MQB=0.999898;MQSB=0.998907;BQB=0.000235452;MQ0F=0;ICB=0.786576;HOB=0.0159565;AC=6;AN=10;DP4=782,664,83,75;MQ=59;ANN=A|intergenic_region|MODIFIER|evm.TU.chr11.253-evm.TU.chr11.254|evm.TU.chr11.253-evm.TU.chr11.254|intergenic_region|evm.TU.chr11.253-evm.TU.chr11.254|||n.65853249G>A||||||	GT:PL:DP	1/1:255,33,0:11	1/1:255,30,0:10	0/0:0,78,255:26	0/0:0,30,255:10	1/1:255,45,0:15
chr11	65861194	.	A	G	999.0	.	DP=1554;VDB=0.469157;SGB=142.801;RPB=0.924903;MQB=0.985846;MQSB=0.999952;BQB=0.000616675;MQ0F=0;ICB=0.474508;HOB=0.022884;AC=6;AN=10;DP4=722,588,50,36;MQ=59;ANN=G|intergenic_region|MODIFIER|evm.TU.chr11.253-evm.TU.chr11.254|evm.TU.chr11.253-evm.TU.chr11.254|intergenic_region|evm.TU.chr11.253-evm.TU.chr11.254|||n.65861194A>G||||||	GT:PL:DP	1/1:184,18,0:6	1/1:255,36,0:12	0/0:0,39,255:13	0/0:0,24,231:8	1/1:255,27,0:9
chr19	15470693	.	A	G	999.0	.	DP=1620;VDB=0.422955;SGB=209.29;RPB=0.791596;MQB=1;MQSB=1;BQB=0.06117;MQ0F=0;ICB=0.858195;HOB=0.0131471;AC=6;AN=10;DP4=665,651,77,86;MQ=60;ANN=G|intron_variant|MODIFIER|evm.TU.chr19.56|evm.TU.chr19.56|transcript|evm.model.chr19.56|protein_coding|10/36|c.4339-2908A>G||||||	GT:PL:DP	0/0:0,24,243:8	1/1:255,33,0:11	0/0:0,45,255:15	1/1:255,48,0:16	1/1:129,15,0:5
chr19	20865133	.	G	A	833.0	.	DP=1095;VDB=0.052843;SGB=4.0947;RPB=0.000492364;MQB=8.98796e-18;MQSB=0.0432529;BQB=0.000114634;MQ0F=0.0803653;ICB=0.906;HOB=0.0101646;AC=4;AN=6;DP4=495,441,55,24;MQ=39;ANN=A|intergenic_region|MODIFIER|evm.TU.chr19.112-evm.TU.chr19.113|evm.TU.chr19.112-evm.TU.chr19.113|intergenic_region|evm.TU.chr19.112-evm.TU.chr19.113|||n.20865133G>A||||||	GT:PL:DP	./.:.:.	0/0:0,6,50:2	1/1:207,21,0:7	1/1:129,15,0:5	./.:.:.
chr13	56982143	.	C	T	999.0	.	DP=1586;VDB=0.237545;SGB=67.1787;RPB=0.459175;MQB=1;MQSB=1;BQB=0.00625955;MQ0F=0;ICB=0.419684;HOB=0.0243056;AC=6;AN=10;DP4=760,586,33,19;MQ=60;ANN=T|intergenic_region|MODIFIER|evm.TU.chr13.252-evm.TU.chr13.253|evm.TU.chr13.252-evm.TU.chr13.253|intergenic_region|evm.TU.chr13.252-evm.TU.chr13.253|||n.56982143C>T||||||	GT:PL:DP	0/0:0,30,255:10	1/1:185,18,0:6	0/0:0,21,218:7	1/1:205,21,0:7	1/1:207,18,0:6
chr13	56982153	.	T	C	999.0	.	DP=1622;VDB=0.95396;SGB=57.878;RPB=0.981438;MQB=1;MQSB=1;BQB=0.63007;MQ0F=0;ICB=0.505599;HOB=0.0232226;AC=7;AN=10;DP4=714,619,36,21;MQ=60;ANN=C|intergenic_region|MODIFIER|evm.TU.chr13.252-evm.TU.chr13.253|evm.TU.chr13.252-evm.TU.chr13.253|intergenic_region|evm.TU.chr13.252-evm.TU.chr13.253|||n.56982153T>C||||||	GT:PL:DP	0/0:0,30,255:10	1/1:185,18,0:6	0/1:16,0,172:7	1/1:248,24,0:8	1/1:182,18,0:6
chr13	64143984	.	A	G	999.0	.	DP=1294;VDB=0.809683;SGB=117.823;RPB=0.997238;MQB=0.9824;MQSB=0.956498;BQB=0.0898753;MQ0F=0.00309119;ICB=0.999793;HOB=0.00050457;AC=5;AN=8;DP4=567,454,74,69;MQ=59;ANN=G|intergenic_region|MODIFIER|evm.TU.chr13.257-evm.TU.chr13.258|evm.TU.chr13.257-evm.TU.chr13.258|intergenic_region|evm.TU.chr13.257-evm.TU.chr13.258|||n.64143984A>G||||||	GT:PL:DP	./.:.:.	0/1:152,0,174:13	0/0:0,33,255:11	1/1:255,33,0:11	1/1:172,15,0:5
chr15	39486034	.	C	T	999.0	.	DP=1875;VDB=0.0521943;SGB=157.304;RPB=0.102534;MQB=0.00889136;MQSB=0.0848522;BQB=0.999967;MQ0F=0.0256;ICB=0.578581;HOB=0.0208426;AC=6;AN=10;DP4=839,761,47,60;MQ=47;ANN=T|intergenic_region|MODIFIER|evm.TU.chr15.223-evm.TU.chr15.224|evm.TU.chr15.223-evm.TU.chr15.224|intergenic_region|evm.TU.chr15.223-evm.TU.chr15.224|||n.39486034C>T||||||	GT:PL:DP	0/0:0,15,148:5	1/1:255,25,0:12	1/1:255,42,0:14	0/0:0,27,226:9	1/1:235,24,0:8
chr15	39487451	.	T	C	999.0	.	DP=1846;VDB=0.112083;SGB=218.224;RPB=0.941979;MQB=0.999904;MQSB=0.999159;BQB=0.792578;MQ0F=0;ICB=0.783701;HOB=0.0158881;AC=6;AN=10;DP4=773,742,91,71;MQ=59;ANN=C|intergenic_region|MODIFIER|evm.TU.chr15.223-evm.TU.chr15.224|evm.TU.chr15.223-evm.TU.chr15.224|intergenic_region|evm.TU.chr15.223-evm.TU.chr15.224|||n.39487451T>C||||||	GT:PL:DP	0/0:0,45,255:15	1/1:255,27,0:9	1/1:255,35,0:24	0/0:0,42,255:14	1/1:142,15,0:5
chr15	39487758	.	G	A	999.0	.	DP=1916;VDB=0.105614;SGB=232.051;RPB=0.994852;MQB=0.994836;MQSB=0.999648;BQB=0.201131;MQ0F=0;ICB=0.801459;HOB=0.015197;AC=6;AN=10;DP4=896,698,89,76;MQ=59;ANN=A|intergenic_region|MODIFIER|evm.TU.chr15.223-evm.TU.chr15.224|evm.TU.chr15.223-evm.TU.chr15.224|intergenic_region|evm.TU.chr15.223-evm.TU.chr15.224|||n.39487758G>A||||||	GT:PL:DP	0/0:0,48,255:16	1/1:255,48,0:16	1/1:255,39,0:13	0/0:0,63,255:21	1/1:255,36,0:12
chr15	39493410	.	C	T	999.0	.	DP=1728;VDB=0.799438;SGB=173.564;RPB=0.973856;MQB=1;MQSB=1;BQB=0.362229;MQ0F=0;ICB=0.554526;HOB=0.0215143;AC=6;AN=10;DP4=831,618,57,42;MQ=60;ANN=T|intergenic_region|MODIFIER|evm.TU.chr15.223-evm.TU.chr15.224|evm.TU.chr15.223-evm.TU.chr15.224|intergenic_region|evm.TU.chr15.223-evm.TU.chr15.224|||n.39493410C>T||||||	GT:PL:DP	0/0:0,39,255:13	1/1:255,27,0:9	1/1:255,51,0:17	0/0:0,24,221:8	1/1:255,36,0:12
chr15	39493439	.	G	C	999.0	.	DP=1729;VDB=0.593239;SGB=168.631;RPB=0.964867;MQB=1;MQSB=1;BQB=0.233981;MQ0F=0;ICB=0.579639;HOB=0.0209778;AC=6;AN=10;DP4=788,670,53,47;MQ=60;ANN=C|intergenic_region|MODIFIER|evm.TU.chr15.223-evm.TU.chr15.224|evm.TU.chr15.223-evm.TU.chr15.224|intergenic_region|evm.TU.chr15.223-evm.TU.chr15.224|||n.39493439G>C||||||	GT:PL:DP	0/0:0,30,255:10	1/1:253,24,0:8	1/1:255,57,0:19	0/0:0,24,231:8	1/1:248,24,0:8
chr15	39499782	.	G	C	999.0	.	DP=1882;VDB=0.548389;SGB=167.176;RPB=0.384379;MQB=1;MQSB=1;BQB=0.418494;MQ0F=0;ICB=0.57806;HOB=0.0207756;AC=6;AN=10;DP4=808,802,50,57;MQ=60;ANN=C|intergenic_region|MODIFIER|evm.TU.chr15.223-evm.TU.chr15.224|evm.TU.chr15.223-evm.TU.chr15.224|intergenic_region|evm.TU.chr15.223-evm.TU.chr15.224|||n.39499782G>C||||||	GT:PL:DP	0/0:0,36,255:12	1/1:255,36,0:12	1/1:248,24,0:8	0/0:0,39,255:13	1/1:255,42,0:14
chr15	39500280	.	T	C	999.0	.	DP=1674;VDB=0.523229;SGB=140.976;RPB=0.865006;MQB=0.999313;MQSB=0.991317;BQB=0.501216;MQ0F=0;ICB=0.529196;HOB=0.0221167;AC=6;AN=10;DP4=691,661,58,42;MQ=59;ANN=C|intergenic_region|MODIFIER|evm.TU.chr15.223-evm.TU.chr15.224|evm.TU.chr15.223-evm.TU.chr15.224|intergenic_region|evm.TU.chr15.223-evm.TU.chr15.224|||n.39500280T>C||||||	GT:PL:DP	0/0:0,5,255:14	1/1:255,33,0:11	1/1:255,45,0:15	0/0:0,42,255:14	1/1:255,30,0:10
chr15	39500808	.	C	T	999.0	.	DP=1609;VDB=0.519726;SGB=107.582;RPB=0.865894;MQB=0.999761;MQSB=0.999997;BQB=0.0740458;MQ0F=0;ICB=0.57806;HOB=0.0207756;AC=7;AN=10;DP4=715,678,43,39;MQ=59;ANN=T|intergenic_region|MODIFIER|evm.TU.chr15.223-evm.TU.chr15.224|evm.TU.chr15.223-evm.TU.chr15.224|intergenic_region|evm.TU.chr15.223-evm.TU.chr15.224|||n.39500808C>T||||||	GT:PL:DP	0/1:10,0,207:9	1/1:185,18,0:6	1/1:255,39,0:13	0/0:0,39,255:13	1/1:255,36,0:12
chr15	39501292	.	C	T	999.0	.	DP=1489;VDB=0.0384559;SGB=152.456;RPB=0.405224;MQB=1;MQSB=1;BQB=0.41952;MQ0F=0;ICB=0.581817;HOB=0.0212526;AC=6;AN=10;DP4=718,522,63,39;MQ=60;ANN=T|intergenic_region|MODIFIER|evm.TU.chr15.223-evm.TU.chr15.224|evm.TU.chr15.223-evm.TU.chr15.224|intergenic_region|evm.TU.chr15.223-evm.TU.chr15.224|||n.39501292C>T||||||	GT:PL:DP	0/0:1,0,217:12	1/1:255,36,0:12	1/1:255,45,0:15	0/0:0,21,195:7	1/1:255,24,0:8
chr15	39501526	.	T	C	999.0	.	DP=1531;VDB=0.248456;SGB=120.45;RPB=0.573027;MQB=1;MQSB=1;BQB=0.352436;MQ0F=0;ICB=0.609559;HOB=0.0210134;AC=7;AN=10;DP4=661,642,54,36;MQ=60;ANN=C|intergenic_region|MODIFIER|evm.TU.chr15.223-evm.TU.chr15.224|evm.TU.chr15.223-evm.TU.chr15.224|intergenic_region|evm.TU.chr15.223-evm.TU.chr15.224|||n.39501526T>C||||||	GT:PL:DP	0/1:39,0,223:10	1/1:216,24,0:8	1/1:255,42,0:14	0/0:0,33,255:11	1/1:182,18,0:6
chr15	39504635	.	A	G	999.0	.	DP=1885;VDB=0.411871;SGB=139.579;RPB=0.0308843;MQB=0.999942;MQSB=0.999113;BQB=0.3165;MQ0F=0;ICB=0.603523;HOB=0.0203672;AC=7;AN=10;DP4=774,795,56,45;MQ=59;ANN=G|intergenic_region|MODIFIER|evm.TU.chr15.223-evm.TU.chr15.224|evm.TU.chr15.223-evm.TU.chr15.224|intergenic_region|evm.TU.chr15.223-evm.TU.chr15.224|||n.39504635A>G||||||	GT:PL:DP	0/1:10,0,203:9	1/1:255,33,0:11	1/1:255,45,0:15	0/0:0,24,221:8	1/1:255,27,0:9
chr15	39506646	.	T	C	999.0	.	DP=1710;VDB=0.311082;SGB=125.697;RPB=0.514027;MQB=0.999771;MQSB=0.995998;BQB=0.598393;MQ0F=0;ICB=0.579639;HOB=0.0209778;AC=6;AN=10;DP4=728,746,36,52;MQ=59;ANN=C|intergenic_region|MODIFIER|evm.TU.chr15.223-evm.TU.chr15.224|evm.TU.chr15.223-evm.TU.chr15.224|intergenic_region|evm.TU.chr15.223-evm.TU.chr15.224|||n.39506646T>C||||||	GT:PL:DP	0/0:0,18,203:6	1/1:255,42,0:14	1/1:255,45,0:15	0/0:0,42,255:14	1/1:255,33,0:11
chr15	39506888	.	A	G	999.0	.	DP=1681;VDB=0.453347;SGB=116.638;RPB=0.244078;MQB=0.999791;MQSB=0.996633;BQB=0.603553;MQ0F=0;ICB=0.554526;HOB=0.0215143;AC=6;AN=10;DP4=792,685,38,42;MQ=59;ANN=G|intergenic_region|MODIFIER|evm.TU.chr15.223-evm.TU.chr15.224|evm.TU.chr15.223-evm.TU.chr15.224|intergenic_region|evm.TU.chr15.223-evm.TU.chr15.224|||n.39506888A>G||||||	GT:PL:DP	0/0:0,27,255:9	1/1:244,24,0:8	1/1:255,42,0:14	0/0:0,45,255:15	1/1:221,24,0:8
chr15	39510474	.	T	C	999.0	.	DP=1829;VDB=0.469352;SGB=172.637;RPB=0.998589;MQB=0.98759;MQSB=0.999003;BQB=0.996368;MQ0F=0;ICB=0.627292;HOB=0.0198138;AC=7;AN=10;DP4=729,829,62,50;MQ=59;ANN=C|intergenic_region|MODIFIER|evm.TU.chr15.223-evm.TU.chr15.224|evm.TU.chr15.223-evm.TU.chr15.224|intergenic_region|evm.TU.chr15.223-evm.TU.chr15.224|||n.39510474T>C||||||	GT:PL:DP	0/1:54,0,255:15	1/1:255,39,0:13	1/1:255,36,0:12	0/0:0,33,255:11	1/1:255,45,0:15
chr15	39510619	.	C	T	999.0	.	DP=1650;VDB=0.603638;SGB=193.672;RPB=0.879038;MQB=1;MQSB=1;BQB=0.766636;MQ0F=0;ICB=0.605272;HOB=0.0205576;AC=7;AN=10;DP4=760,634,67,47;MQ=60;ANN=T|intergenic_region|MODIFIER|evm.TU.chr15.223-evm.TU.chr15.224|evm.TU.chr15.223-evm.TU.chr15.224|intergenic_region|evm.TU.chr15.223-evm.TU.chr15.224|||n.39510619C>T||||||	GT:PL:DP	0/1:67,0,255:13	1/1:255,39,0:13	1/1:255,45,0:15	0/0:0,33,255:11	1/1:255,30,0:10
chr15	39512404	.	G	A	999.0	.	DP=1788;VDB=0.979024;SGB=177.254;RPB=0.825063;MQB=0.986311;MQSB=0.999227;BQB=0.00674356;MQ0F=0.000559284;ICB=0.554526;HOB=0.0215143;AC=7;AN=10;DP4=834,706,55,47;MQ=59;ANN=A|intergenic_region|MODIFIER|evm.TU.chr15.223-evm.TU.chr15.224|evm.TU.chr15.223-evm.TU.chr15.224|intergenic_region|evm.TU.chr15.223-evm.TU.chr15.224|||n.39512404G>A||||||	GT:PL:DP	0/1:32,0,227:14	1/1:255,42,0:14	1/1:255,57,0:19	0/0:0,36,255:12	1/1:185,18,0:6
chr15	65511978	.	C	G	999.0	.	DP=1528;VDB=0.448422;SGB=193.954;RPB=0.995251;MQB=1;MQSB=1;BQB=0.00506293;MQ0F=0;ICB=0.962243;HOB=0.0072142;AC=8;AN=10;DP4=653,492,95,89;MQ=60;ANN=G|intron_variant|MODIFIER|evm.TU.chr15.578|evm.TU.chr15.578|transcript|evm.model.chr15.578|protein_coding|2/30|c.390-2712C>G||||||WARNING_TRANSCRIPT_NO_STOP_CODON	GT:PL:DP	1/1:183,15,0:5	1/1:255,36,0:12	1/1:227,21,0:7	0/1:139,0,81:8	0/1:149,0,130:10
chr15	65512024	.	A	G	999.0	.	DP=1502;VDB=0.0755046;SGB=174.205;RPB=0.789444;MQB=0.939227;MQSB=0.999697;BQB=0.000152566;MQ0F=0;ICB=0.963137;HOB=0.00715428;AC=8;AN=10;DP4=666,510,94,76;MQ=59;ANN=G|intron_variant|MODIFIER|evm.TU.chr15.578|evm.TU.chr15.578|transcript|evm.model.chr15.578|protein_coding|2/30|c.390-2666A>G||||||WARNING_TRANSCRIPT_NO_STOP_CODON	GT:PL:DP	1/1:231,24,0:8	1/1:239,30,0:10	1/1:255,42,0:14	0/1:165,0,192:15	0/1:85,0,138:7
chr15	65522858	.	C	A	999.0	.	DP=1761;VDB=0.133506;SGB=162.161;RPB=0.463707;MQB=1;MQSB=1;BQB=0.0411495;MQ0F=0;ICB=0.843789;HOB=0.0138752;AC=7;AN=10;DP4=723,724,69,79;MQ=60;ANN=A|intron_variant|MODIFIER|evm.TU.chr15.578|evm.TU.chr15.578|transcript|evm.model.chr15.578|protein_coding|5/30|c.872+2743C>A||||||WARNING_TRANSCRIPT_NO_STOP_CODON	GT:PL:DP	1/1:227,27,0:9	1/1:255,33,0:11	1/1:255,54,0:18	0/0:0,51,255:17	0/1:203,0,76:10
chr15	69249162	.	A	G	999.0	.	DP=954;VDB=0.999941;SGB=-121.375;RPB=1.94264e-15;MQB=5.3044e-38;MQSB=0.00124915;BQB=8.19929e-08;MQ0F=0.104822;ICB=0.747157;HOB=0.0229993;AC=5;AN=8;DP4=268,424,80,81;MQ=40;ANN=G|intergenic_region|MODIFIER|evm.TU.chr15.592-evm.TU.chr15.593|evm.TU.chr15.592-evm.TU.chr15.593|intergenic_region|evm.TU.chr15.592-evm.TU.chr15.593|||n.69249162A>G||||||	GT:PL:DP	0/0:0,12,94:4	./.:.:.	0/1:33,0,168:10	1/1:68,9,0:3	1/1:42,9,0:3
chr14	16725881	.	C	T	999.0	.	DP=1377;VDB=0.546385;SGB=139.84;RPB=0.543344;MQB=0.999848;MQSB=0.998385;BQB=0.0505929;MQ0F=0;ICB=0.922898;HOB=0.0100042;AC=6;AN=10;DP4=467,645,66,75;MQ=59;ANN=T|intergenic_region|MODIFIER|evm.TU.chr14.163-evm.TU.chr14.164|evm.TU.chr14.163-evm.TU.chr14.164|intergenic_region|evm.TU.chr14.163-evm.TU.chr14.164|||n.16725881C>T||||||	GT:PL:DP	1/1:221,24,0:8	1/1:231,24,0:8	0/0:0,42,255:14	0/0:0,30,254:10	1/1:255,30,0:10
chr14	20095858	.	C	A	999.0	.	DP=1609;VDB=0.65961;SGB=185.597;RPB=0.280187;MQB=1;MQSB=1;BQB=0.167451;MQ0F=0;ICB=0.82341;HOB=0.0145679;AC=8;AN=10;DP4=781,535,89,57;MQ=60;ANN=A|intron_variant|MODIFIER|evm.TU.chr14.180|evm.TU.chr14.180|transcript|evm.model.chr14.180|protein_coding|7/17|c.517-2015C>A||||||WARNING_TRANSCRIPT_NO_STOP_CODON	GT:PL:DP	0/1:198,0,97:12	1/1:255,33,0:11	1/1:255,36,0:12	0/1:167,0,149:12	1/1:205,21,0:7
chr14	20100537	.	C	A	999.0	.	DP=1738;VDB=0.148457;SGB=176.262;RPB=0.951838;MQB=0.999909;MQSB=0.999171;BQB=0.0259352;MQ0F=0;ICB=0.802425;HOB=0.0152147;AC=8;AN=10;DP4=775,693,77,66;MQ=59;ANN=A|intron_variant|MODIFIER|evm.TU.chr14.180|evm.TU.chr14.180|transcript|evm.model.chr14.180|protein_coding|8/17|c.620-2067C>A||||||WARNING_TRANSCRIPT_NO_STOP_CODON	GT:PL:DP	0/1:119,0,190:12	1/1:255,45,0:15	1/1:255,48,0:16	0/1:91,0,255:14	1/1:255,39,0:13
chr14	20118993	.	G	A	999.0	.	DP=1993;VDB=0.932314;SGB=213.429;RPB=0.392511;MQB=0.999925;MQSB=0.999371;BQB=0.000745052;MQ0F=0;ICB=0.764256;HOB=0.0165531;AC=8;AN=10;DP4=955,730,83,72;MQ=59;ANN=A|intron_variant|MODIFIER|evm.TU.chr14.180|evm.TU.chr14.180|transcript|evm.model.chr14.180|protein_coding|11/17|c.963+1243G>A||||||WARNING_TRANSCRIPT_NO_STOP_CODON	GT:PL:DP	0/1:130,0,167:10	1/1:255,36,0:12	1/1:255,33,0:11	0/1:170,0,76:10	1/1:255,30,0:10
chr14	20129607	.	T	C	999.0	.	DP=1740;VDB=0.155988;SGB=173.573;RPB=0.993337;MQB=0.999912;MQSB=0.999128;BQB=0.121727;MQ0F=0;ICB=0.78276;HOB=0.0158649;AC=7;AN=10;DP4=766,693,61,75;MQ=59;ANN=C|intron_variant|MODIFIER|evm.TU.chr14.180|evm.TU.chr14.180|transcript|evm.model.chr14.180|protein_coding|12/17|c.1002+3490T>C||||||WARNING_TRANSCRIPT_NO_STOP_CODON	GT:PL:DP	0/1:98,0,50:6	1/1:255,33,0:11	1/1:255,48,0:16	0/0:0,24,212:8	1/1:225,24,0:8
chr14	57365105	.	C	T	823.0	.	DP=1311;VDB=1.87263e-19;SGB=-119.929;RPB=1.5529e-22;MQB=7.64787e-41;MQSB=9.29629e-07;BQB=1.51656e-05;MQ0F=0.0160183;ICB=0.959559;HOB=0.00738576;AC=7;AN=10;DP4=572,567,14,66;MQ=50;ANN=T|intergenic_region|MODIFIER|evm.TU.chr14.348-evm.TU.chr14.349|evm.TU.chr14.348-evm.TU.chr14.349|intergenic_region|evm.TU.chr14.348-evm.TU.chr14.349|||n.57365105C>T||||||	GT:PL:DP	1/1:90,12,0:4	1/1:83,12,0:4	0/1:28,0,255:15	0/0:0,6,67:2	1/1:128,15,0:5
chr14	66604157	.	T	C	999.0	.	DP=1605;VDB=0.653808;SGB=-82.1275;RPB=0.159016;MQB=1;MQSB=1;BQB=0.0360982;MQ0F=0;ICB=0.996543;HOB=0.00203618;AC=4;AN=10;DP4=83,67,719,523;MQ=60;ANN=C|intergenic_region|MODIFIER|evm.TU.chr14.400-evm.TU.chr14.401|evm.TU.chr14.400-evm.TU.chr14.401|intergenic_region|evm.TU.chr14.400-evm.TU.chr14.401|||n.66604157T>C||||||	GT:PL:DP	1/1:255,30,0:10	0/0:0,30,255:10	0/0:0,45,255:15	0/1:116,0,25:4	0/1:115,0,215:13
chr16	26785340	.	G	T	999.0	.	DP=1483;VDB=0.000681062;SGB=14.3504;RPB=2.11026e-07;MQB=0;MQSB=0.703759;BQB=2.92471e-08;MQ0F=0.0107889;ICB=0.919833;HOB=0.0100928;AC=8;AN=10;DP4=674,510,68,40;MQ=51;ANN=T|intergenic_region|MODIFIER|evm.TU.chr16.127-evm.TU.chr16.128|evm.TU.chr16.127-evm.TU.chr16.128|intergenic_region|evm.TU.chr16.127-evm.TU.chr16.128|||n.26785340G>T||||||	GT:PL:DP	1/1:112,18,0:6	0/1:101,12,0:4	1/1:156,21,0:7	1/1:156,24,0:8	0/1:60,6,0:2
chr16	27364259	.	G	T	999.0	.	DP=1043;VDB=0.0972731;SGB=114.887;RPB=0.916254;MQB=0.999895;MQSB=0.998583;BQB=0.87686;MQ0F=0;ICB=0.393763;HOB=0.0262741;AC=7;AN=10;DP4=467,429,35,25;MQ=59;ANN=T|intron_variant|MODIFIER|evm.TU.chr16.132|evm.TU.chr16.132|transcript|evm.model.chr16.132|protein_coding|14/15|c.1584+12134G>T||||||	GT:PL:DP	1/1:221,18,0:6	1/1:188,24,0:8	0/1:165,0,19:6	0/0:0,30,255:10	1/1:208,24,0:8
chr16	55711265	.	G	A	999.0	.	DP=1950;VDB=0.190295;SGB=197.587;RPB=0.96322;MQB=0.973412;MQSB=0.107028;BQB=0.102425;MQ0F=0.0712821;ICB=0.743607;HOB=0.0189311;AC=9;AN=10;DP4=873,727,101,85;MQ=46;ANN=A|intergenic_region|MODIFIER|evm.TU.chr16.423-evm.TU.chr16.424|evm.TU.chr16.423-evm.TU.chr16.424|intergenic_region|evm.TU.chr16.423-evm.TU.chr16.424|||n.55711265G>A||||||	GT:PL:DP	1/1:245,27,0:9	1/1:203,15,0:8	0/1:255,0,175:25	1/1:255,39,0:13	1/1:243,24,0:8
chr16	55711908	.	A	G	999.0	.	DP=1767;VDB=0.887589;SGB=159.087;RPB=0.440675;MQB=0.151098;MQSB=0.981004;BQB=4.42645e-05;MQ0F=0;ICB=0.676898;HOB=0.0212938;AC=9;AN=10;DP4=783,661,87,68;MQ=59;ANN=G|intergenic_region|MODIFIER|evm.TU.chr16.423-evm.TU.chr16.424|evm.TU.chr16.423-evm.TU.chr16.424|intergenic_region|evm.TU.chr16.423-evm.TU.chr16.424|||n.55711908A>G||||||	GT:PL:DP	1/1:255,36,0:12	1/1:207,21,0:7	0/1:111,0,255:15	1/1:191,18,0:6	1/1:255,27,0:9
chr16	55720229	.	A	G	999.0	.	DP=1727;VDB=0.0902823;SGB=153.102;RPB=0.375189;MQB=6.91332e-06;MQSB=0.997002;BQB=0.107218;MQ0F=0;ICB=0.94404;HOB=0.00849036;AC=8;AN=10;DP4=805,594,94,70;MQ=59;ANN=G|intergenic_region|MODIFIER|evm.TU.chr16.423-evm.TU.chr16.424|evm.TU.chr16.423-evm.TU.chr16.424|intergenic_region|evm.TU.chr16.423-evm.TU.chr16.424|||n.55720229A>G||||||	GT:PL:DP	1/1:218,27,0:9	0/1:183,0,16:7	0/1:107,0,147:10	1/1:255,27,0:15	1/1:161,15,0:5
chr16	55724011	.	C	T	999.0	.	DP=1553;VDB=0.282431;SGB=123.25;RPB=0.92135;MQB=0.999541;MQSB=0.995262;BQB=0.00130803;MQ0F=0;ICB=0.729325;HOB=0.0198194;AC=9;AN=10;DP4=658,600,72,62;MQ=59;ANN=T|intergenic_region|MODIFIER|evm.TU.chr16.423-evm.TU.chr16.424|evm.TU.chr16.423-evm.TU.chr16.424|intergenic_region|evm.TU.chr16.423-evm.TU.chr16.424|||n.55724011C>T||||||	GT:PL:DP	1/1:205,21,0:7	1/1:205,21,0:7	0/1:137,0,237:13	1/1:197,21,0:7	1/1:225,24,0:8
chr16	55738722	.	A	G	999.0	.	DP=1337;VDB=0.292193;SGB=223.611;RPB=0.495999;MQB=0.53434;MQSB=0.075822;BQB=0.0732481;MQ0F=0.0329095;ICB=0.891704;HOB=0.0128192;AC=8;AN=10;DP4=545,487,91,80;MQ=47;ANN=G|intergenic_region|MODIFIER|evm.TU.chr16.423-evm.TU.chr16.424|evm.TU.chr16.423-evm.TU.chr16.424|intergenic_region|evm.TU.chr16.423-evm.TU.chr16.424|||n.55738722A>G||||||	GT:PL:DP	1/1:255,36,0:12	1/1:255,33,0:11	0/1:239,0,207:19	0/1:202,8,0:12	1/1:227,24,0:8
chr16	55760049	.	A	G	999.0	.	DP=1692;VDB=0.0680347;SGB=211.164;RPB=0.106993;MQB=0.99554;MQSB=0.999781;BQB=0.014546;MQ0F=0;ICB=0.743607;HOB=0.0189311;AC=9;AN=10;DP4=736,629,93,81;MQ=59;ANN=G|intergenic_region|MODIFIER|evm.TU.chr16.423-evm.TU.chr16.424|evm.TU.chr16.423-evm.TU.chr16.424|intergenic_region|evm.TU.chr16.423-evm.TU.chr16.424|||n.55760049A>G||||||	GT:PL:DP	1/1:243,24,0:8	1/1:255,57,0:19	0/1:217,0,176:19	1/1:255,30,0:10	1/1:231,24,0:8
chr16	55772564	.	T	A	999.0	.	DP=1766;VDB=0.851053;SGB=201.881;RPB=0.772086;MQB=0.999896;MQSB=0.99881;BQB=0.0176721;MQ0F=0;ICB=0.679461;HOB=0.0213557;AC=9;AN=10;DP4=785,644,100,58;MQ=59;ANN=A|intergenic_region|MODIFIER|evm.TU.chr16.423-evm.TU.chr16.424|evm.TU.chr16.423-evm.TU.chr16.424|intergenic_region|evm.TU.chr16.423-evm.TU.chr16.424|||n.55772564T>A||||||	GT:PL:DP	1/1:255,66,0:22	1/1:185,18,0:6	0/1:111,0,255:15	1/1:255,36,0:12	1/1:181,18,0:6
chr16	55784405	.	G	T	999.0	.	DP=1745;VDB=0.525186;SGB=243.181;RPB=0.11586;MQB=1;MQSB=1;BQB=0.00061744;MQ0F=0;ICB=0.944984;HOB=0.00844819;AC=8;AN=10;DP4=736,657,93,108;MQ=60;ANN=T|intergenic_region|MODIFIER|evm.TU.chr16.423-evm.TU.chr16.424|evm.TU.chr16.423-evm.TU.chr16.424|intergenic_region|evm.TU.chr16.423-evm.TU.chr16.424|||n.55784405G>T||||||	GT:PL:DP	1/1:251,27,0:9	0/1:252,2,0:13	0/1:121,0,155:10	1/1:255,51,0:17	1/1:255,42,0:14
chr16	55788730	.	C	T	999.0	.	DP=2020;VDB=0.955173;SGB=243.145;RPB=0.735592;MQB=0.993498;MQSB=0.999219;BQB=0.00200899;MQ0F=0;ICB=0.932919;HOB=0.00928029;AC=8;AN=10;DP4=831,781,102,102;MQ=59;ANN=T|intergenic_region|MODIFIER|evm.TU.chr16.423-evm.TU.chr16.424|evm.TU.chr16.423-evm.TU.chr16.424|intergenic_region|evm.TU.chr16.423-evm.TU.chr16.424|||n.55788730C>T||||||	GT:PL:DP	1/1:207,21,0:7	0/1:248,0,13:8	0/1:231,0,165:15	1/1:255,42,0:14	1/1:255,30,0:10
chr16	55789477	.	A	G	999.0	.	DP=1809;VDB=0.915899;SGB=206.22;RPB=0.90744;MQB=0.999474;MQSB=0.999928;BQB=0.795864;MQ0F=0;ICB=0.94593;HOB=0.00840494;AC=8;AN=10;DP4=777,602,115,75;MQ=59;ANN=G|intergenic_region|MODIFIER|evm.TU.chr16.423-evm.TU.chr16.424|evm.TU.chr16.423-evm.TU.chr16.424|intergenic_region|evm.TU.chr16.423-evm.TU.chr16.424|||n.55789477A>G||||||	GT:PL:DP	0/1:243,0,10:9	1/1:227,30,0:10	0/1:192,0,170:15	1/1:227,21,0:7	1/1:255,60,0:20
chr16	63908073	.	G	A	999.0	.	DP=1480;VDB=0.320307;SGB=97.2208;RPB=0.998698;MQB=0.992954;MQSB=0.0164654;BQB=0.0161993;MQ0F=0.000675676;ICB=0.932919;HOB=0.00928029;AC=8;AN=10;DP4=546,625,52,73;MQ=59;ANN=A|intergenic_region|MODIFIER|evm.TU.chr16.475-evm.TU.chr16.476|evm.TU.chr16.475-evm.TU.chr16.476|intergenic_region|evm.TU.chr16.475-evm.TU.chr16.476|||n.63908073G>A||||||	GT:PL:DP	1/1:195,24,0:8	1/1:255,27,0:9	0/1:48,0,132:7	0/1:58,0,59:5	1/1:250,27,0:9
chr16	64298415	.	C	T	999.0	.	DP=1642;VDB=0.0813203;SGB=208.53;RPB=0.0122868;MQB=0.994348;MQSB=0.955945;BQB=0.0982296;MQ0F=0;ICB=0.74589;HOB=0.0172774;AC=7;AN=10;DP4=822,574,92,53;MQ=59;ANN=T|intergenic_region|MODIFIER|evm.TU.chr16.475-evm.TU.chr16.476|evm.TU.chr16.475-evm.TU.chr16.476|intergenic_region|evm.TU.chr16.475-evm.TU.chr16.476|||n.64298415C>T||||||	GT:PL:DP	0/0:0,14,255:17	1/1:255,36,0:12	1/1:251,18,0:9	0/1:191,0,76:10	1/1:226,27,0:9
chr16	66222464	.	C	T	999.0	.	DP=2314;VDB=0.674396;SGB=268.814;RPB=0.654717;MQB=1;MQSB=1;BQB=0.00230956;MQ0F=0;ICB=0.473169;HOB=0.0225504;AC=7;AN=10;DP4=1131,833,68,60;MQ=60;ANN=T|intergenic_region|MODIFIER|evm.TU.chr16.475-evm.TU.chr16.476|evm.TU.chr16.475-evm.TU.chr16.476|intergenic_region|evm.TU.chr16.475-evm.TU.chr16.476|||n.66222464C>T||||||	GT:PL:DP	0/0:0,54,255:18	1/1:255,42,0:14	0/1:255,0,255:25	1/1:255,45,0:15	1/1:255,48,0:16
chr16	66223264	.	A	G	999.0	.	DP=1934;VDB=0.810682;SGB=135.81;RPB=0.979514;MQB=0.999588;MQSB=0.999721;BQB=0.000904188;MQ0F=0.00103413;ICB=0.500019;HOB=0.0220741;AC=7;AN=10;DP4=940,696,47,39;MQ=59;ANN=G|intergenic_region|MODIFIER|evm.TU.chr16.475-evm.TU.chr16.476|evm.TU.chr16.475-evm.TU.chr16.476|intergenic_region|evm.TU.chr16.475-evm.TU.chr16.476|||n.66223264A>G||||||	GT:PL:DP	0/0:0,21,195:7	1/1:255,36,0:12	0/1:86,0,173:11	1/1:240,24,0:8	1/1:255,45,0:15
chr16	71136725	.	T	G	999.0	.	DP=1908;VDB=0.905342;SGB=212.768;RPB=0.971897;MQB=0.230609;MQSB=0.975678;BQB=0.056644;MQ0F=0.00157233;ICB=0.838646;HOB=0.0138504;AC=6;AN=10;DP4=778,770,82,88;MQ=59;ANN=G|intergenic_region|MODIFIER|evm.TU.chr16.490-evm.TU.chr16.491|evm.TU.chr16.490-evm.TU.chr16.491|intergenic_region|evm.TU.chr16.490-evm.TU.chr16.491|||n.71136725T>G||||||	GT:PL:DP	0/0:0,24,255:8	1/1:255,27,0:9	0/0:0,27,231:9	1/1:239,27,0:9	1/1:255,33,0:11
chr16	71139402	.	G	A	999.0	.	DP=2130;VDB=0.511768;SGB=176.868;RPB=0.985248;MQB=0.99993;MQSB=0.999018;BQB=0.00694956;MQ0F=0;ICB=0.85716;HOB=0.0131479;AC=7;AN=10;DP4=982,793,100,60;MQ=59;ANN=A|intergenic_region|MODIFIER|evm.TU.chr16.490-evm.TU.chr16.491|evm.TU.chr16.490-evm.TU.chr16.491|intergenic_region|evm.TU.chr16.490-evm.TU.chr16.491|||n.71139402G>A||||||	GT:PL:DP	0/0:0,42,255:14	1/1:255,54,0:18	0/1:9,0,255:17	1/1:221,33,0:12	1/1:166,18,0:6
chr16	71139888	.	C	A	999.0	.	DP=1807;VDB=0.109444;SGB=223.607;RPB=0.853745;MQB=0.999891;MQSB=0.999414;BQB=6.95411e-07;MQ0F=0;ICB=0.839659;HOB=0.0138563;AC=6;AN=10;DP4=896,564,101,73;MQ=59;ANN=A|intergenic_region|MODIFIER|evm.TU.chr16.490-evm.TU.chr16.491|evm.TU.chr16.490-evm.TU.chr16.491|intergenic_region|evm.TU.chr16.490-evm.TU.chr16.491|||n.71139888C>A||||||	GT:PL:DP	0/0:0,21,205:7	1/1:255,30,0:10	0/0:0,33,255:11	1/1:255,39,0:13	1/1:255,39,0:13
chr16	71145042	.	G	A	999.0	.	DP=2048;VDB=0.211049;SGB=238.013;RPB=0.610768;MQB=0.999647;MQSB=0.997461;BQB=0.0104195;MQ0F=0;ICB=0.840679;HOB=0.0138617;AC=6;AN=10;DP4=949,751,100,89;MQ=59;ANN=A|intergenic_region|MODIFIER|evm.TU.chr16.490-evm.TU.chr16.491|evm.TU.chr16.490-evm.TU.chr16.491|intergenic_region|evm.TU.chr16.490-evm.TU.chr16.491|||n.71145042G>A||||||	GT:PL:DP	0/0:0,36,255:12	1/1:255,48,0:16	0/0:0,35,255:24	1/1:251,27,0:9	1/1:255,39,0:13
chr16	71146904	.	C	T	999.0	.	DP=1875;VDB=0.0722518;SGB=259.009;RPB=0.452894;MQB=1;MQSB=1;BQB=4.32448e-06;MQ0F=0;ICB=0.839659;HOB=0.0138563;AC=6;AN=10;DP4=845,699,99,84;MQ=60;ANN=T|intergenic_region|MODIFIER|evm.TU.chr16.490-evm.TU.chr16.491|evm.TU.chr16.490-evm.TU.chr16.491|intergenic_region|evm.TU.chr16.490-evm.TU.chr16.491|||n.71146904C>T||||||	GT:PL:DP	0/0:0,42,255:14	1/1:255,45,0:15	0/0:0,54,255:18	1/1:255,72,0:24	1/1:255,45,0:15
chr16	71148271	.	C	T	999.0	.	DP=2100;VDB=0.783154;SGB=296.722;RPB=0.930341;MQB=0.999909;MQSB=0.999221;BQB=4.98052e-05;MQ0F=0.00047619;ICB=0.784651;HOB=0.0159111;AC=6;AN=10;DP4=871,853,92,109;MQ=59;ANN=T|intergenic_region|MODIFIER|evm.TU.chr16.490-evm.TU.chr16.491|evm.TU.chr16.490-evm.TU.chr16.491|intergenic_region|evm.TU.chr16.490-evm.TU.chr16.491|||n.71148271C>T||||||	GT:PL:DP	0/0:0,11,255:16	1/1:255,63,0:21	0/0:0,45,255:15	1/1:255,39,0:13	1/1:255,27,0:9
chr17	8584921	.	A	G	999.0	.	DP=1613;VDB=0.878846;SGB=132.714;RPB=0.869335;MQB=1;MQSB=1;BQB=0.628555;MQ0F=0;ICB=0.580175;HOB=0.0210459;AC=7;AN=10;DP4=706,673,48,40;MQ=60;ANN=G|intergenic_region|MODIFIER|evm.TU.chr17.44-evm.TU.chr17.45|evm.TU.chr17.44-evm.TU.chr17.45|intergenic_region|evm.TU.chr17.44-evm.TU.chr17.45|||n.8584921A>G||||||	GT:PL:DP	0/1:238,0,139:12	1/1:197,21,0:7	1/1:255,30,0:10	0/0:0,24,255:8	1/1:227,21,0:7
chr17	8586235	.	C	T	999.0	.	DP=1642;VDB=0.0650054;SGB=137.976;RPB=0.584148;MQB=0.99992;MQSB=0.998804;BQB=0.00292163;MQ0F=0;ICB=0.698544;HOB=0.0183158;AC=7;AN=10;DP4=739,635,65,44;MQ=59;ANN=T|intergenic_region|MODIFIER|evm.TU.chr17.44-evm.TU.chr17.45|evm.TU.chr17.44-evm.TU.chr17.45|intergenic_region|evm.TU.chr17.44-evm.TU.chr17.45|||n.8586235C>T||||||	GT:PL:DP	0/1:128,0,149:9	1/1:255,30,0:10	1/1:255,48,0:16	0/0:0,21,205:7	1/1:236,27,0:9
chr17	8588409	.	A	C	999.0	.	DP=1853;VDB=0.785308;SGB=210.766;RPB=0.771537;MQB=0.989065;MQSB=0.998688;BQB=0.924873;MQ0F=0.00215866;ICB=0.651755;HOB=0.019358;AC=7;AN=10;DP4=797,710,84,50;MQ=59;ANN=C|intergenic_region|MODIFIER|evm.TU.chr17.44-evm.TU.chr17.45|evm.TU.chr17.44-evm.TU.chr17.45|intergenic_region|evm.TU.chr17.44-evm.TU.chr17.45|||n.8588409A>C||||||	GT:PL:DP	0/1:255,0,7:10	1/1:255,45,0:15	1/1:255,33,0:11	0/0:0,30,255:10	1/1:218,21,0:7
chr17	8638988	.	A	G	999.0	.	DP=1602;VDB=0.202193;SGB=115.901;RPB=0.149997;MQB=0.98412;MQSB=0.998987;BQB=0.00634735;MQ0F=0;ICB=0.554041;HOB=0.021442;AC=7;AN=10;DP4=701,672,34,54;MQ=59;ANN=G|intergenic_region|MODIFIER|evm.TU.chr17.44-evm.TU.chr17.45|evm.TU.chr17.44-evm.TU.chr17.45|intergenic_region|evm.TU.chr17.44-evm.TU.chr17.45|||n.8638988A>G||||||	GT:PL:DP	0/1:191,0,97:12	1/1:205,21,0:7	1/1:255,27,0:9	0/0:0,33,255:11	1/1:255,39,0:13
chr17	8639329	.	A	C	999.0	.	DP=1565;VDB=0.59466;SGB=116.144;RPB=0.0731583;MQB=1;MQSB=1;BQB=0.0767918;MQ0F=0;ICB=0.605866;HOB=0.0206218;AC=7;AN=10;DP4=707,636,46,40;MQ=60;ANN=C|intergenic_region|MODIFIER|evm.TU.chr17.44-evm.TU.chr17.45|evm.TU.chr17.44-evm.TU.chr17.45|intergenic_region|evm.TU.chr17.44-evm.TU.chr17.45|||n.8639329A>C||||||	GT:PL:DP	0/1:120,0,196:12	1/1:191,21,0:7	1/1:255,36,0:12	0/0:0,36,255:12	1/1:255,33,0:11
chr17	8639431	.	C	G	999.0	.	DP=1648;VDB=0.7581;SGB=124.503;RPB=0.991501;MQB=0.999758;MQSB=0.9999;BQB=0.138062;MQ0F=0;ICB=0.553085;HOB=0.0212987;AC=7;AN=10;DP4=798,587,49,33;MQ=59;ANN=G|intergenic_region|MODIFIER|evm.TU.chr17.44-evm.TU.chr17.45|evm.TU.chr17.44-evm.TU.chr17.45|intergenic_region|evm.TU.chr17.44-evm.TU.chr17.45|||n.8639431C>G||||||	GT:PL:DP	0/1:107,0,156:10	1/1:255,36,0:12	1/1:231,24,0:8	0/0:0,33,255:11	1/1:207,18,0:6
chr17	8641654	.	G	A	999.0	.	DP=1787;VDB=0.641567;SGB=119.668;RPB=0.279325;MQB=0.332187;MQSB=0.673108;BQB=0.8344;MQ0F=0.00615557;ICB=0.781826;HOB=0.0158414;AC=7;AN=10;DP4=848,635,79,43;MQ=58;ANN=A|intergenic_region|MODIFIER|evm.TU.chr17.44-evm.TU.chr17.45|evm.TU.chr17.44-evm.TU.chr17.45|intergenic_region|evm.TU.chr17.44-evm.TU.chr17.45|||n.8641654G>A||||||	GT:PL:DP	0/1:123,0,144:10	1/1:231,20,0:10	1/1:201,21,0:7	0/0:0,27,233:9	1/1:255,24,0:8
chr17	28040320	.	T	C	999.0	.	DP=1175;VDB=0.65853;SGB=93.8951;RPB=0.16132;MQB=1;MQSB=1;BQB=0.0633611;MQ0F=0;ICB=0.639142;HOB=0.0161709;AC=5;AN=8;DP4=672,336,29,21;MQ=60;ANN=C|intergenic_region|MODIFIER|evm.TU.chr17.105-evm.TU.chr17.106|evm.TU.chr17.105-evm.TU.chr17.106|intergenic_region|evm.TU.chr17.105-evm.TU.chr17.106|||n.28040320T>C||||||	GT:PL:DP	0/0:0,33,255:11	1/1:255,30,0:10	1/1:255,24,0:8	./.:.:.	0/1:188,0,73:11
chr17	40351929	.	C	T	999.0	.	DP=1941;VDB=0.797645;SGB=246.249;RPB=0.888691;MQB=0.996602;MQSB=0.991728;BQB=1.0628e-05;MQ0F=0;ICB=0.808267;HOB=0.0164568;AC=9;AN=10;DP4=816,745,107,102;MQ=59;ANN=T|intron_variant|MODIFIER|evm.TU.chr17.145|evm.TU.chr17.145|transcript|evm.model.chr17.145|protein_coding|2/3|c.1125+14779C>T||||||	GT:PL:DP	0/1:244,0,216:19	1/1:255,36,0:12	1/1:255,42,0:14	1/1:255,39,0:13	1/1:255,42,0:14
chr17	40353203	.	T	G	777.0	.	DP=1562;VDB=1.07339e-42;SGB=0.215274;RPB=7.97339e-43;MQB=1;MQSB=1;BQB=0;MQ0F=0;ICB=0.76154;HOB=0.0164666;AC=8;AN=10;DP4=806,536,53,33;MQ=60;ANN=G|intron_variant|MODIFIER|evm.TU.chr17.145|evm.TU.chr17.145|transcript|evm.model.chr17.145|protein_coding|2/3|c.1125+16053T>G||||||	GT:PL:DP	0/1:16,0,255:14	0/1:92,12,0:4	1/1:80,15,0:5	1/1:89,15,0:5	1/1:103,18,0:6
chr17	46131858	.	T	C	999.0	.	DP=1114;VDB=0.0451113;SGB=93.4626;RPB=0.720544;MQB=1;MQSB=1;BQB=0.000490366;MQ0F=0;ICB=0.509955;HOB=0.0190111;AC=5;AN=8;DP4=490,481,23,20;MQ=60;ANN=C|intron_variant|MODIFIER|evm.TU.chr17.184|evm.TU.chr17.184|transcript|evm.model.chr17.184|protein_coding|9/14|c.965+1649T>C||||||WARNING_TRANSCRIPT_MULTIPLE_STOP_CODONS	GT:PL:DP	1/1:207,21,0:7	./.:.:.	1/1:255,27,0:9	0/1:45,0,161:8	0/0:0,18,188:6
chr17	46135939	.	A	T	999.0	.	DP=1045;VDB=0.507695;SGB=85.5776;RPB=0.892276;MQB=0.999908;MQSB=0.99888;BQB=0.268411;MQ0F=0;ICB=0.703692;HOB=0.0172581;AC=5;AN=8;DP4=531,363,23,29;MQ=59;ANN=T|intron_variant|MODIFIER|evm.TU.chr17.184|evm.TU.chr17.184|transcript|evm.model.chr17.184|protein_coding|10/14|c.1111+936A>T||||||WARNING_TRANSCRIPT_MULTIPLE_STOP_CODONS	GT:PL:DP	1/1:182,18,0:6	./.:.:.	1/1:243,24,0:8	0/1:78,0,184:9	0/0:0,9,115:3
chr17	48783939	.	G	A	999.0	.	DP=1314;VDB=0.311619;SGB=130.196;RPB=0.930149;MQB=5.68198e-21;MQSB=0.748952;BQB=0.69376;MQ0F=0.00761035;ICB=0.843936;HOB=0.012574;AC=5;AN=8;DP4=612,488,49,42;MQ=49;ANN=A|intergenic_region|MODIFIER|evm.TU.chr17.191-evm.TU.chr17.192|evm.TU.chr17.191-evm.TU.chr17.192|intergenic_region|evm.TU.chr17.191-evm.TU.chr17.192|||n.48783939G>A||||||	GT:PL:DP	0/0:0,36,255:12	0/1:116,0,22:5	./.:.:.	1/1:191,24,0:8	1/1:216,21,0:7
chr17	48797827	.	T	A	999.0	.	DP=1467;VDB=0.733842;SGB=120.75;RPB=0.548539;MQB=0.983839;MQSB=0.996344;BQB=0.305466;MQ0F=0;ICB=0.531479;HOB=0.0225106;AC=6;AN=10;DP4=679,540,44,32;MQ=59;ANN=A|upstream_gene_variant|MODIFIER|evm.TU.chr17.192|evm.TU.chr17.192|transcript|evm.model.chr17.192|protein_coding||c.-352A>T|||||352|,A|intergenic_region|MODIFIER|evm.TU.chr17.192-evm.TU.chr17.193|evm.TU.chr17.192-evm.TU.chr17.193|intergenic_…	GT:PL:DP	0/0:0,39,255:13	1/1:255,33,0:11	0/0:0,39,255:13	1/1:166,18,0:6	1/1:255,33,0:11
chr17	48805133	.	C	T	999.0	.	DP=1372;VDB=0.974207;SGB=93.7675;RPB=0.805403;MQB=0.999927;MQSB=0.998559;BQB=0.0754214;MQ0F=0;ICB=0.560195;HOB=0.022339;AC=6;AN=10;DP4=629,526,33,36;MQ=59;ANN=T|intergenic_region|MODIFIER|evm.TU.chr17.192-evm.TU.chr17.193|evm.TU.chr17.192-evm.TU.chr17.193|intergenic_region|evm.TU.chr17.192-evm.TU.chr17.193|||n.48805133C>T||||||	GT:PL:DP	0/0:0,21,229:7	1/1:208,24,0:8	0/0:0,39,255:13	1/1:245,27,0:9	1/1:159,18,0:6
chr17	51231549	.	C	T	999.0	.	DP=1696;VDB=0.79019;SGB=203.478;RPB=0.485632;MQB=0.929906;MQSB=0.998454;BQB=1.00661e-05;MQ0F=0.000589623;ICB=0.873868;HOB=0.0124202;AC=7;AN=10;DP4=720,633,88,80;MQ=59;ANN=T|intron_variant|MODIFIER|evm.TU.chr17.206|evm.TU.chr17.206|transcript|evm.model.chr17.206|protein_coding|1/4|c.83-5011C>T||||||	GT:PL:DP	0/0:0,33,255:11	1/1:255,27,0:9	0/1:129,0,218:12	1/1:255,39,0:13	1/1:255,36,0:12
chr17	58901649	.	C	T	999.0	.	DP=1048;VDB=0.00625006;SGB=102.293;RPB=0.717162;MQB=0.00200338;MQSB=0.0245551;BQB=0.101894;MQ0F=0.0410305;ICB=0.739941;HOB=0.0185604;AC=7;AN=10;DP4=523,359,55,33;MQ=45;ANN=T|intergenic_region|MODIFIER|evm.TU.chr17.297-evm.TU.chr17.298|evm.TU.chr17.297-evm.TU.chr17.298|intergenic_region|evm.TU.chr17.297-evm.TU.chr17.298|||n.58901649C>T||||||	GT:PL:DP	1/1:149,15,0:8	1/1:211,20,0:10	1/1:208,17,0:9	0/0:0,9,68:3	0/1:95,0,50:6
chr17	69478032	.	T	C	999.0	.	DP=1583;VDB=0.00137951;SGB=166.043;RPB=0.989537;MQB=0.609818;MQSB=0.34976;BQB=0.906483;MQ0F=0.00379027;ICB=0.842744;HOB=0.0138712;AC=7;AN=10;DP4=582,680,72,72;MQ=58;ANN=C|upstream_gene_variant|MODIFIER|evm.TU.chr17.477|evm.TU.chr17.477|transcript|evm.model.chr17.477|protein_coding||c.-231T>C|||||231|WARNING_TRANSCRIPT_MULTIPLE_STOP_CODONS,C|intergenic_region|MODIFIER|evm.TU.chr17.476-evm.TU.chr17…	GT:PL:DP	0/0:0,21,195:7	1/1:255,42,0:14	1/1:255,23,0:13	0/1:164,0,115:13	1/1:251,30,0:10
chr18	9275036	.	C	T	999.0	.	DP=696;VDB=2.44943e-06;SGB=25.3746;RPB=2.15404e-05;MQB=0.136138;MQSB=2.85673e-13;BQB=0.943228;MQ0F=0.260057;ICB=0.896888;HOB=0.0127118;AC=6;AN=10;DP4=388,190,72,7;MQ=23;ANN=T|intron_variant|MODIFIER|evm.TU.chr18.58|evm.TU.chr18.58|transcript|evm.model.chr18.58|protein_coding|1/8|c.76-5435C>T||||||	GT:PL:DP	0/0:0,6,52:2	1/1:134,18,0:6	0/0:0,1,32:2	1/1:99,15,0:5	1/1:92,12,0:4
chr18	13752229	.	G	A	999.0	.	DP=1852;VDB=0.106319;SGB=131.642;RPB=0.0265865;MQB=0.0039015;MQSB=1.07055e-26;BQB=0.0414742;MQ0F=0.0534557;ICB=0.801459;HOB=0.015197;AC=8;AN=10;DP4=839,707,62,70;MQ=48;ANN=A|intron_variant|MODIFIER|evm.TU.chr18.87|evm.TU.chr18.87|transcript|evm.model.chr18.87|protein_coding|10/13|c.942-30367C>T||||||	GT:PL:DP	0/1:113,0,107:8	1/1:247,24,0:8	1/1:255,32,0:18	1/1:201,21,0:7	0/1:82,0,137:8
chr18	13792003	.	T	C	999.0	.	DP=1745;VDB=0.272619;SGB=153.523;RPB=0.417047;MQB=2.67455e-16;MQSB=0.0226654;BQB=0.0633847;MQ0F=0.0320917;ICB=0.839659;HOB=0.0138563;AC=8;AN=10;DP4=677,711,62,80;MQ=49;ANN=C|intron_variant|MODIFIER|evm.TU.chr18.87|evm.TU.chr18.87|transcript|evm.model.chr18.87|protein_coding|10/13|c.941+15534A>G||||||	GT:PL:DP	0/1:179,0,135:15	1/1:237,23,0:11	1/1:255,36,0:12	1/1:227,24,0:8	0/1:120,0,78:9
chr18	13834626	.	T	C	999.0	.	DP=1597;VDB=0.454946;SGB=157.569;RPB=0.83758;MQB=1;MQSB=1;BQB=4.89123e-05;MQ0F=0;ICB=0.785609;HOB=0.0159339;AC=8;AN=10;DP4=705,628,69,58;MQ=60;ANN=C|intron_variant|MODIFIER|evm.TU.chr18.87|evm.TU.chr18.87|transcript|evm.model.chr18.87|protein_coding|3/13|c.252+712A>G||||||	GT:PL:DP	0/1:44,0,223:10	1/1:255,36,0:12	1/1:255,30,0:10	1/1:255,39,0:13	0/1:90,0,53:5
chr18	13841287	.	C	G	999.0	.	DP=1489;VDB=0.0218504;SGB=135.109;RPB=0.744342;MQB=0.999546;MQSB=0.999995;BQB=0.460559;MQ0F=0;ICB=0.85716;HOB=0.0131479;AC=8;AN=10;DP4=645,584,56,70;MQ=59;ANN=G|intron_variant|MODIFIER|evm.TU.chr18.87|evm.TU.chr18.87|transcript|evm.model.chr18.87|protein_coding|2/13|c.139+5417G>C||||||	GT:PL:DP	0/1:50,0,140:6	1/1:255,36,0:12	1/1:207,21,0:7	1/1:179,18,0:6	0/1:129,12,0:4
chr18	22285151	.	G	A	999.0	.	DP=1530;VDB=0.0407629;SGB=111.839;RPB=0.842762;MQB=0.999956;MQSB=0.99926;BQB=0.0580909;MQ0F=0;ICB=0.331168;HOB=0.0268267;AC=8;AN=10;DP4=796,553,33,22;MQ=59;ANN=A|intergenic_region|MODIFIER|evm.TU.chr18.120-evm.TU.chr18.121|evm.TU.chr18.120-evm.TU.chr18.121|intergenic_region|evm.TU.chr18.120-evm.TU.chr18.121|||n.22285151G>A||||||	GT:PL:DP	1/1:227,21,0:7	1/1:237,21,0:7	1/1:255,27,0:9	0/1:128,0,170:12	0/1:150,0,180:15
chr18	26995923	.	T	C	999.0	.	DP=1860;VDB=0.0956784;SGB=219.209;RPB=0.700596;MQB=0.999892;MQSB=0.99904;BQB=0.383082;MQ0F=0;ICB=0.889742;HOB=0.011673;AC=8;AN=10;DP4=763,733,105,75;MQ=59;ANN=C|intergenic_region|MODIFIER|evm.TU.chr18.146-evm.TU.chr18.147|evm.TU.chr18.146-evm.TU.chr18.147|intergenic_region|evm.TU.chr18.146-evm.TU.chr18.147|||n.26995923T>C||||||	GT:PL:DP	0/1:84,0,116:7	1/1:231,24,0:8	0/1:250,0,142:15	1/1:255,36,0:12	1/1:255,39,0:13
chr18	30275965	.	A	G	999.0	.	DP=1950;VDB=0.136499;SGB=224.857;RPB=0.952463;MQB=1;MQSB=1;BQB=0.00122007;MQ0F=0;ICB=0.650567;HOB=0.0219585;AC=9;AN=10;DP4=809,781,91,80;MQ=60;ANN=G|intron_variant|MODIFIER|evm.TU.chr18.154|evm.TU.chr18.154|transcript|evm.model.chr18.154|protein_coding|13/20|c.2060-493T>C||||||	GT:PL:DP	0/1:180,0,76:10	1/1:255,33,0:11	1/1:255,48,0:16	1/1:227,24,0:8	1/1:255,39,0:13
chr2	63596421	.	T	C	999.0	.	DP=1544;VDB=0.789805;SGB=-31.5064;RPB=0.973997;MQB=0.999267;MQSB=0.999479;BQB=0.491362;MQ0F=0;ICB=0.897728;HOB=0.0100641;AC=5;AN=10;DP4=50,47,714,574;MQ=59;ANN=C|intergenic_region|MODIFIER|evm.TU.chr2.694-evm.TU.chr2.695|evm.TU.chr2.694-evm.TU.chr2.695|intergenic_region|evm.TU.chr2.694-evm.TU.chr2.695|||n.63596421T>C||||||	GT:PL:DP	0/1:223,0,27:11	0/0:0,39,255:13	1/1:255,2,0:13	1/1:255,30,0:10	0/0:0,24,255:8
chr2	63599309	.	C	T	999.0	.	DP=1545;VDB=0.151899;SGB=-47.3801;RPB=0.990313;MQB=0.999917;MQSB=0.998803;BQB=0.854128;MQ0F=0;ICB=0.921658;HOB=0.00888889;AC=5;AN=10;DP4=61,44,700,623;MQ=59;ANN=T|intergenic_region|MODIFIER|evm.TU.chr2.694-evm.TU.chr2.695|evm.TU.chr2.694-evm.TU.chr2.695|intergenic_region|evm.TU.chr2.694-evm.TU.chr2.695|||n.63599309C>T||||||	GT:PL:DP	1/1:255,27,0:9	0/0:0,21,205:7	0/1:199,0,41:11	1/1:255,30,0:10	0/0:0,21,201:7
chr2	76424024	.	G	C	999.0	.	DP=1404;VDB=0.340651;SGB=116.413;RPB=0.152559;MQB=0.99957;MQSB=0.999932;BQB=0.366528;MQ0F=0;ICB=0.750505;HOB=0.0174457;AC=8;AN=10;DP4=639,493,49,51;MQ=59;ANN=C|intergenic_region|MODIFIER|evm.TU.chr2.787-evm.TU.chr2.788|evm.TU.chr2.787-evm.TU.chr2.788|intergenic_region|evm.TU.chr2.787-evm.TU.chr2.788|||n.76424024G>C||||||	GT:PL:DP	1/1:221,18,0:6	1/1:161,15,0:5	0/1:203,0,213:15	1/1:215,24,0:8	0/1:45,0,181:8
chr2	76424183	.	G	C	999.0	.	DP=1357;VDB=0.864536;SGB=117.426;RPB=0.905352;MQB=0.999882;MQSB=0.99844;BQB=0.702601;MQ0F=0;ICB=0.772859;HOB=0.0168038;AC=8;AN=10;DP4=600,495,65,38;MQ=59;ANN=C|intergenic_region|MODIFIER|evm.TU.chr2.787-evm.TU.chr2.788|evm.TU.chr2.787-evm.TU.chr2.788|intergenic_region|evm.TU.chr2.787-evm.TU.chr2.788|||n.76424183G>C||||||	GT:PL:DP	1/1:212,18,0:6	1/1:248,24,0:8	0/1:98,0,181:11	1/1:208,24,0:8	0/1:97,0,110:7
chr2	76426482	.	T	G	999.0	.	DP=1481;VDB=0.00821314;SGB=170.23;RPB=0.375956;MQB=0.999891;MQSB=0.998614;BQB=0.232659;MQ0F=0;ICB=0.728498;HOB=0.0180934;AC=8;AN=10;DP4=672,548,69,50;MQ=59;ANN=G|intergenic_region|MODIFIER|evm.TU.chr2.787-evm.TU.chr2.788|evm.TU.chr2.787-evm.TU.chr2.788|intergenic_region|evm.TU.chr2.787-evm.TU.chr2.788|||n.76426482T>G||||||	GT:PL:DP	1/1:255,27,0:9	1/1:245,27,0:9	0/1:42,0,205:9	1/1:240,27,0:9	0/1:149,0,124:10
chr2	76426546	.	C	T	999.0	.	DP=1475;VDB=0.894702;SGB=171.111;RPB=0.50762;MQB=1;MQSB=1;BQB=0.000616287;MQ0F=0;ICB=0.771868;HOB=0.0167767;AC=8;AN=10;DP4=693,518,70,59;MQ=60;ANN=T|intergenic_region|MODIFIER|evm.TU.chr2.787-evm.TU.chr2.788|evm.TU.chr2.787-evm.TU.chr2.788|intergenic_region|evm.TU.chr2.787-evm.TU.chr2.788|||n.76426546C>T||||||	GT:PL:DP	1/1:255,33,0:11	1/1:255,30,0:10	0/1:140,0,237:16	1/1:207,21,0:7	0/1:170,0,121:12
chr2	76428149	.	C	A	999.0	.	DP=1280;VDB=0.995264;SGB=156.786;RPB=0.715033;MQB=1;MQSB=1;BQB=0.65237;MQ0F=0;ICB=0.739941;HOB=0.0185604;AC=8;AN=10;DP4=531,495,64,48;MQ=59;ANN=A|intergenic_region|MODIFIER|evm.TU.chr2.787-evm.TU.chr2.788|evm.TU.chr2.787-evm.TU.chr2.788|intergenic_region|evm.TU.chr2.787-evm.TU.chr2.788|||n.76428149C>A||||||	GT:PL:DP	1/1:255,30,0:10	1/1:255,27,0:9	0/1:76,0,182:10	1/1:129,15,0:5	0/1:187,0,51:10
chr2	76512318	.	A	C	999.0	.	DP=1682;VDB=0.829518;SGB=163.079;RPB=0.999298;MQB=0.999887;MQSB=0.99883;BQB=0.224273;MQ0F=0;ICB=0.889742;HOB=0.011673;AC=8;AN=10;DP4=729,623,84,69;MQ=59;ANN=C|intergenic_region|MODIFIER|evm.TU.chr2.787-evm.TU.chr2.788|evm.TU.chr2.787-evm.TU.chr2.788|intergenic_region|evm.TU.chr2.787-evm.TU.chr2.788|||n.76512318A>C||||||	GT:PL:DP	1/1:255,24,0:8	1/1:255,36,0:12	1/1:255,30,0:10	0/1:87,9,0:3	0/1:100,0,213:11
chr2	85355915	.	G	A	999.0	.	DP=1500;VDB=0.981078;SGB=99.8733;RPB=0.670559;MQB=0.999554;MQSB=0.999949;BQB=0.146784;MQ0F=0;ICB=0.829633;HOB=0.0146265;AC=6;AN=10;DP4=675,537,62,58;MQ=59;ANN=A|intron_variant|MODIFIER|evm.TU.chr2.825|evm.TU.chr2.825|transcript|evm.model.chr2.825|protein_coding|10/29|c.1665-695G>A||||||	GT:PL:DP	1/1:225,24,0:8	1/1:243,24,0:8	0/0:0,51,255:17	0/0:0,33,255:11	1/1:255,33,0:11
chr2	95223604	.	A	G	999.0	.	DP=1613;VDB=0.0531272;SGB=116.305;RPB=0.549768;MQB=0.999823;MQSB=0.999233;BQB=0.818615;MQ0F=0;ICB=0.97384;HOB=0.00638265;AC=7;AN=10;DP4=698,524,127,79;MQ=59;ANN=G|intergenic_region|MODIFIER|evm.TU.chr2.868-evm.TU.chr2.869|evm.TU.chr2.868-evm.TU.chr2.869|intergenic_region|evm.TU.chr2.868-evm.TU.chr2.869|||n.95223604A>G||||||	GT:PL:DP	0/0:1,0,232:12	0/1:144,0,105:9	1/1:255,51,0:17	1/1:244,30,0:10	1/1:255,30,0:10
chr2	117013704	.	G	A	999.0	.	DP=1965;VDB=0.249086;SGB=262.066;RPB=0.0972882;MQB=0.997899;MQSB=0.999171;BQB=7.73849e-05;MQ0F=0.00152672;ICB=0.85716;HOB=0.0131479;AC=7;AN=10;DP4=862,749,105,88;MQ=59;ANN=A|intron_variant|MODIFIER|evm.TU.chr2.914|evm.TU.chr2.914|transcript|evm.model.chr2.914|protein_coding|16/20|c.1513-6981G>A||||||WARNING_TRANSCRIPT_NO_START_CODON	GT:PL:DP	0/1:10,0,202:9	1/1:255,39,0:13	1/1:255,60,0:20	0/0:0,24,221:8	1/1:255,51,0:17
chr2	167967829	.	C	G	999.0	.	DP=1697;VDB=0.719072;SGB=211.73;RPB=0.847835;MQB=1;MQSB=1;BQB=0.00193344;MQ0F=0;ICB=0.607073;HOB=0.020751;AC=7;AN=10;DP4=753,669,68,55;MQ=60;ANN=G|downstream_gene_variant|MODIFIER|evm.TU.chr2.1199|evm.TU.chr2.1199|transcript|evm.model.chr2.1199|protein_coding||c.*4299C>G|||||4299|,G|intergenic_region|MODIFIER|evm.TU.chr2.1199-evm.TU.chr2.1200|evm.TU.chr2.1199-evm.TU.chr2.1200|intergenic_region|ev…	GT:PL:DP	0/0:0,18,202:6	1/1:154,21,0:7	1/1:255,63,0:21	1/1:255,36,0:12	0/1:145,0,202:14
chr2	168003892	.	A	G	999.0	.	DP=1616;VDB=0.250083;SGB=132.87;RPB=0.821125;MQB=0.999908;MQSB=0.998849;BQB=0.00156795;MQ0F=0;ICB=0.804379;HOB=0.0152494;AC=8;AN=10;DP4=723,636,66,57;MQ=59;ANN=G|intergenic_region|MODIFIER|evm.TU.chr2.1199-evm.TU.chr2.1200|evm.TU.chr2.1199-evm.TU.chr2.1200|intergenic_region|evm.TU.chr2.1199-evm.TU.chr2.1200|||n.168003892A>G||||||	GT:PL:DP	0/1:116,0,25:4	0/1:79,0,186:9	1/1:255,33,0:11	1/1:161,15,0:5	1/1:205,21,0:7
chr2	168020635	.	T	C	999.0	.	DP=1740;VDB=0.000124304;SGB=-43.1841;RPB=0.0457817;MQB=2.85777e-15;MQSB=0.115674;BQB=0.923527;MQ0F=0.0281609;ICB=0.696999;HOB=0.0182268;AC=7;AN=10;DP4=768,585,126,62;MQ=56;ANN=C|intergenic_region|MODIFIER|evm.TU.chr2.1199-evm.TU.chr2.1200|evm.TU.chr2.1199-evm.TU.chr2.1200|intergenic_region|evm.TU.chr2.1199-evm.TU.chr2.1200|||n.168020635T>C||||||	GT:PL:DP	0/0:0,30,253:11	1/1:255,39,0:13	1/1:255,36,0:12	1/1:255,27,0:9	0/1:158,0,126:9
chr2	168024663	.	G	A	999.0	.	DP=1667;VDB=0.88295;SGB=172.991;RPB=0.137731;MQB=1;MQSB=1;BQB=0.0171913;MQ0F=0;ICB=0.629817;HOB=0.0200494;AC=7;AN=10;DP4=734,660,64,52;MQ=60;ANN=A|intergenic_region|MODIFIER|evm.TU.chr2.1199-evm.TU.chr2.1200|evm.TU.chr2.1199-evm.TU.chr2.1200|intergenic_region|evm.TU.chr2.1199-evm.TU.chr2.1200|||n.168024663G>A||||||	GT:PL:DP	0/0:0,18,221:6	1/1:176,18,0:6	1/1:255,39,0:13	1/1:255,48,0:16	0/1:163,0,53:7
chr2	168025664	.	T	C	999.0	.	DP=1675;VDB=0.522517;SGB=202.675;RPB=0.697846;MQB=0.992913;MQSB=0.987332;BQB=0.0141157;MQ0F=0;ICB=0.628542;HOB=0.0199311;AC=7;AN=10;DP4=803,575,71,50;MQ=59;ANN=C|intergenic_region|MODIFIER|evm.TU.chr2.1199-evm.TU.chr2.1200|evm.TU.chr2.1199-evm.TU.chr2.1200|intergenic_region|evm.TU.chr2.1199-evm.TU.chr2.1200|||n.168025664T>C||||||	GT:PL:DP	0/0:0,39,255:13	1/1:221,24,0:8	1/1:255,45,0:15	1/1:255,42,0:14	0/1:79,0,157:9
chr2	168030537	.	C	T	999.0	.	DP=1517;VDB=0.333653;SGB=168.474;RPB=0.939418;MQB=1;MQSB=1;BQB=0.0011305;MQ0F=0;ICB=0.655928;HOB=0.0196863;AC=8;AN=10;DP4=677,567,55,53;MQ=60;ANN=T|intergenic_region|MODIFIER|evm.TU.chr2.1199-evm.TU.chr2.1200|evm.TU.chr2.1199-evm.TU.chr2.1200|intergenic_region|evm.TU.chr2.1199-evm.TU.chr2.1200|||n.168030537C>T||||||	GT:PL:DP	0/1:50,0,148:8	1/1:255,30,0:10	1/1:255,48,0:16	1/1:237,30,0:10	0/1:90,0,74:5
chr2	168033267	.	C	T	999.0	.	DP=1795;VDB=0.723435;SGB=200.802;RPB=0.878609;MQB=0.0591369;MQSB=0.000423014;BQB=0.00855506;MQ0F=0;ICB=0.697768;HOB=0.0182713;AC=8;AN=10;DP4=718,791,53,84;MQ=58;ANN=T|intergenic_region|MODIFIER|evm.TU.chr2.1199-evm.TU.chr2.1200|evm.TU.chr2.1199-evm.TU.chr2.1200|intergenic_region|evm.TU.chr2.1199-evm.TU.chr2.1200|||n.168033267C>T||||||	GT:PL:DP	0/1:52,0,255:18	1/1:255,36,0:12	1/1:255,27,0:9	1/1:255,36,0:12	0/1:255,0,150:17
chr2	168035382	.	A	G	999.0	.	DP=1502;VDB=0.85406;SGB=165.892;RPB=0.694555;MQB=0.999538;MQSB=0.999942;BQB=0.035467;MQ0F=0;ICB=0.683452;HOB=0.0193759;AC=6;AN=10;DP4=653,532,72,47;MQ=59;ANN=G|intergenic_region|MODIFIER|evm.TU.chr2.1199-evm.TU.chr2.1200|evm.TU.chr2.1199-evm.TU.chr2.1200|intergenic_region|evm.TU.chr2.1199-evm.TU.chr2.1200|||n.168035382A>G||||||	GT:PL:DP	0/0:0,12,146:4	1/1:160,15,0:5	1/1:255,51,0:17	1/1:255,33,0:11	0/0:0,18,169:6
chr2	185954005	.	A	G	999.0	.	DP=1669;VDB=5.45359e-38;SGB=-127.8;RPB=1.12959e-13;MQB=0.00325897;MQSB=1.50255e-29;BQB=1.37844e-05;MQ0F=0.193529;ICB=0.88222;HOB=0.0137061;AC=5;AN=8;DP4=909,508,16,106;MQ=31;ANN=G|synonymous_variant|LOW|evm.TU.chr2.1420|evm.TU.chr2.1420|transcript|evm.model.chr2.1420|protein_coding|19/25|c.1861A>G|p.Asp621Asp|1861/2718|1861/2718|621/905||WARNING_REF_DOES_NOT_MATCH_GENOME	GT:PL:DP	0/1:31,0,31:2	1/1:125,15,0:5	0/0:2,0,105:7	./.:.:.	1/1:96,10,0:6
chr20	37209825	.	T	G	999.0	.	DP=1929;VDB=0.333058;SGB=-61.9251;RPB=0.141529;MQB=0.0632479;MQSB=0.391465;BQB=0.000982122;MQ0F=0.000518403;ICB=0.815785;HOB=0.0124881;AC=5;AN=10;DP4=63,52,831,772;MQ=58;ANN=G|intron_variant|MODIFIER|evm.TU.chr20.159|evm.TU.chr20.159|transcript|evm.model.chr20.159|protein_coding|1/35|c.299+7775A>C||||||	GT:PL:DP	0/0:0,33,255:11	0/1:151,0,237:16	0/0:0,38,255:25	1/1:196,18,0:6	1/1:255,36,0:12
chr20	37215132	.	C	G	999.0	.	DP=1666;VDB=0.532632;SGB=-35.1979;RPB=0.631736;MQB=1;MQSB=1;BQB=0.0385852;MQ0F=0;ICB=0.778341;HOB=0.013382;AC=5;AN=10;DP4=52,36,830,567;MQ=60;ANN=G|intron_variant|MODIFIER|evm.TU.chr20.159|evm.TU.chr20.159|transcript|evm.model.chr20.159|protein_coding|1/35|c.299+2468G>C||||||	GT:PL:DP	0/0:0,27,255:9	0/1:226,0,203:18	0/0:0,33,255:11	1/1:255,39,0:13	1/1:255,30,0:10
chr20	43722967	.	C	A	999.0	.	DP=1475;VDB=0.953072;SGB=139.362;RPB=0.710065;MQB=0.999892;MQSB=0.999251;BQB=0.00490813;MQ0F=0;ICB=0.788535;HOB=0.0160009;AC=8;AN=10;DP4=724,492,76,41;MQ=59;ANN=A|intergenic_region|MODIFIER|evm.TU.chr20.213-evm.TU.chr20.214|evm.TU.chr20.213-evm.TU.chr20.214|intergenic_region|evm.TU.chr20.213-evm.TU.chr20.214|||n.43722967C>A||||||	GT:PL:DP	1/1:160,15,0:5	1/1:208,24,0:8	0/1:189,0,182:17	1/1:255,57,0:19	0/1:110,0,149:9
chr20	43722977	.	C	T	999.0	.	DP=1451;VDB=0.98656;SGB=123.401;RPB=0.760049;MQB=0.999881;MQSB=0.999164;BQB=0.000977038;MQ0F=0;ICB=0.810446;HOB=0.0153458;AC=8;AN=10;DP4=667,503,83,37;MQ=59;ANN=T|intergenic_region|MODIFIER|evm.TU.chr20.213-evm.TU.chr20.214|evm.TU.chr20.213-evm.TU.chr20.214|intergenic_region|evm.TU.chr20.213-evm.TU.chr20.214|||n.43722977C>T||||||	GT:PL:DP	1/1:179,18,0:6	1/1:218,21,0:7	0/1:226,0,180:19	1/1:255,45,0:15	0/1:82,0,119:8
chr20	43723683	.	C	T	999.0	.	DP=1650;VDB=0.0864472;SGB=197.052;RPB=0.95947;MQB=0.992399;MQSB=0.997086;BQB=0.232905;MQ0F=0.000606061;ICB=0.785609;HOB=0.0159339;AC=8;AN=10;DP4=768,566,91,51;MQ=59;ANN=T|intergenic_region|MODIFIER|evm.TU.chr20.213-evm.TU.chr20.214|evm.TU.chr20.213-evm.TU.chr20.214|intergenic_region|evm.TU.chr20.213-evm.TU.chr20.214|||n.43723683C>T||||||	GT:PL:DP	1/1:255,42,0:14	1/1:255,33,0:11	0/1:255,0,217:22	1/1:255,48,0:16	0/1:109,0,229:13
chr20	44088522	.	T	C	999.0	.	DP=1454;VDB=0.390252;SGB=137.731;RPB=0.999986;MQB=1;MQSB=1;BQB=0.00118209;MQ0F=0;ICB=0.88131;HOB=0.0123554;AC=8;AN=10;DP4=604,596,74,59;MQ=60;ANN=C|intergenic_region|MODIFIER|evm.TU.chr20.214-evm.TU.chr20.215|evm.TU.chr20.214-evm.TU.chr20.215|intergenic_region|evm.TU.chr20.214-evm.TU.chr20.215|||n.44088522T>C||||||	GT:PL:DP	0/1:10,0,203:9	1/1:218,21,0:7	1/1:255,30,0:10	0/1:85,0,110:7	1/1:220,24,0:8
chr21	4343530	.	G	T	999.0	.	DP=1694;VDB=0.653402;SGB=103.259;RPB=0.829778;MQB=0.982107;MQSB=0.995693;BQB=0.203813;MQ0F=0;ICB=0.921658;HOB=0.00888889;AC=5;AN=8;DP4=803,626,63,40;MQ=59;ANN=T|intergenic_region|MODIFIER|evm.TU.chr21.42-evm.TU.chr21.43|evm.TU.chr21.42-evm.TU.chr21.43|intergenic_region|evm.TU.chr21.42-evm.TU.chr21.43|||n.4343530G>T||||||	GT:PL:DP	0/1:100,0,110:6	1/1:179,18,0:6	0/0:0,51,255:17	1/1:185,18,0:6	./.:.:.
chr21	22014589	.	G	T	999.0	.	DP=1670;VDB=1.84238e-13;SGB=-69.6651;RPB=1.11042e-23;MQB=0;MQSB=0.179615;BQB=0.00450046;MQ0F=0.00479042;ICB=0.99985;HOB=0.000430731;AC=5;AN=8;DP4=822,611,81,16;MQ=58;ANN=T|intergenic_region|MODIFIER|evm.TU.chr21.217-evm.TU.chr21.218|evm.TU.chr21.217-evm.TU.chr21.218|intergenic_region|evm.TU.chr21.217-evm.TU.chr21.218|||n.22014589G>T||||||	GT:PL:DP	./.:.:.	1/1:126,15,0:5	1/1:106,15,0:5	0/0:0,6,74:2	0/1:92,9,0:3
chr21	37590036	.	C	T	999.0	.	DP=1422;VDB=0.267441;SGB=132.1;RPB=0.792511;MQB=0.99968;MQSB=0.999984;BQB=0.0742316;MQ0F=0;ICB=0.504752;HOB=0.0230517;AC=7;AN=10;DP4=626,558,42,38;MQ=59;ANN=T|intron_variant|MODIFIER|evm.TU.chr21.367|evm.TU.chr21.367|transcript|evm.model.chr21.367|protein_coding|3/8|c.3478+18059C>T||||||	GT:PL:DP	0/0:0,24,243:8	0/1:74,0,127:7	1/1:255,36,0:12	1/1:205,27,0:9	1/1:194,21,0:7
chr21	38775820	.	C	T	999.0	.	DP=1842;VDB=0.618165;SGB=240.17;RPB=0.910191;MQB=0.999559;MQSB=0.999988;BQB=0.0117599;MQ0F=0;ICB=0.872833;HOB=0.0124269;AC=6;AN=10;DP4=790,706,99,86;MQ=59;ANN=T|intergenic_region|MODIFIER|evm.TU.chr21.383-evm.TU.chr21.384|evm.TU.chr21.383-evm.TU.chr21.384|intergenic_region|evm.TU.chr21.383-evm.TU.chr21.384|||n.38775820C>T||||||	GT:PL:DP	0/0:0,21,228:7	1/1:255,57,0:19	1/1:255,39,0:13	0/0:0,21,220:7	1/1:255,39,0:13
chr21	46542947	.	C	G	999.0	.	DP=1769;VDB=0.427643;SGB=152.875;RPB=0.802641;MQB=0.993967;MQSB=0.992182;BQB=0.117751;MQ0F=0.00169587;ICB=0.416888;HOB=0.0232879;AC=7;AN=10;DP4=881,628,47,33;MQ=59;ANN=G|intron_variant|MODIFIER|evm.TU.chr21.495|evm.TU.chr21.495|transcript|evm.model.chr21.495|protein_coding|10/14|c.1365+4688G>C||||||WARNING_TRANSCRIPT_MULTIPLE_STOP_CODONS	GT:PL:DP	0/1:207,0,189:16	1/1:255,42,0:14	0/0:4,0,255:11	1/1:255,33,0:11	1/1:255,39,0:13
chr21	46558888	.	T	C	999.0	.	DP=1860;VDB=0.18497;SGB=197.508;RPB=0.462933;MQB=1;MQSB=1;BQB=0.0156063;MQ0F=0;ICB=0.416888;HOB=0.0232879;AC=7;AN=10;DP4=771,822,39,56;MQ=60;ANN=C|intron_variant|MODIFIER|evm.TU.chr21.495|evm.TU.chr21.495|transcript|evm.model.chr21.495|protein_coding|2/14|c.120-5961A>G||||||WARNING_TRANSCRIPT_MULTIPLE_STOP_CODONS	GT:PL:DP	0/1:170,0,151:12	1/1:255,32,0:23	0/0:0,14,255:17	1/1:182,18,0:6	1/1:200,24,0:8
chr21	55926888	.	T	C	999.0	.	DP=1580;VDB=0.162836;SGB=113.034;RPB=0.989973;MQB=1;MQSB=1;BQB=0.0518724;MQ0F=0;ICB=0.783701;HOB=0.0158881;AC=7;AN=10;DP4=692,630,53,58;MQ=60;ANN=C|intergenic_region|MODIFIER|evm.TU.chr21.867-evm.TU.chr21.868|evm.TU.chr21.867-evm.TU.chr21.868|intergenic_region|evm.TU.chr21.867-evm.TU.chr21.868|||n.55926888T>C||||||	GT:PL:DP	0/0:0,27,255:9	1/1:255,48,0:16	0/1:27,0,255:11	1/1:255,42,0:14	1/1:211,21,0:7
chr21	55975848	.	G	A	999.0	.	DP=1819;VDB=0.0104217;SGB=127.215;RPB=0.661562;MQB=0.999924;MQSB=0.998622;BQB=0.00437776;MQ0F=0;ICB=0.781826;HOB=0.0158414;AC=7;AN=10;DP4=931,596,68,60;MQ=59;ANN=A|intron_variant|MODIFIER|evm.TU.chr21.868|evm.TU.chr21.868|transcript|evm.model.chr21.868|protein_coding|3/3|c.1482+486C>T||||||WARNING_TRANSCRIPT_MULTIPLE_STOP_CODONS	GT:PL:DP	0/0:0,33,252:11	1/1:255,33,0:11	0/1:11,0,255:21	1/1:217,24,0:8	1/1:255,33,0:11
chr21	56183021	.	C	T	999.0	.	DP=1685;VDB=0.540946;SGB=131.133;RPB=0.936939;MQB=0.96168;MQSB=0.999813;BQB=0.414536;MQ0F=0.00118694;ICB=0.473499;HOB=0.0226329;AC=6;AN=10;DP4=888,540,43,38;MQ=59;ANN=T|downstream_gene_variant|MODIFIER|evm.TU.chr21.879|evm.TU.chr21.879|transcript|evm.model.chr21.879|protein_coding||c.*3504C>T|||||3504|,T|intergenic_region|MODIFIER|evm.TU.chr21.879-evm.TU.chr21.880|evm.TU.chr21.879-evm.TU.chr21.88…	GT:PL:DP	0/0:0,9,104:3	1/1:185,18,0:6	0/0:0,36,255:12	1/1:255,42,0:14	1/1:255,30,0:10
chr12	17901763	.	C	A	999.0	.	DP=1507;VDB=0.236819;SGB=192.86;RPB=0.927855;MQB=0.999791;MQSB=0.998627;BQB=0.321686;MQ0F=0;ICB=0.999916;HOB=0.000360293;AC=8;AN=10;DP4=599,519,127,79;MQ=59;ANN=A|intergenic_region|MODIFIER|evm.TU.chr12.142-evm.TU.chr12.143|evm.TU.chr12.142-evm.TU.chr12.143|intergenic_region|evm.TU.chr12.142-evm.TU.chr12.143|||n.17901763C>A||||||	GT:PL:DP	0/1:167,0,16:7	1/1:243,27,0:9	0/1:233,0,145:14	1/1:255,33,0:11	1/1:255,30,0:10
chr12	17902096	.	A	G	999.0	.	DP=1510;VDB=0.025137;SGB=186.024;RPB=0.283564;MQB=1;MQSB=1;BQB=0.0774999;MQ0F=0;ICB=0.999585;HOB=0.00079231;AC=8;AN=10;DP4=573,590,102,98;MQ=60;ANN=G|intergenic_region|MODIFIER|evm.TU.chr12.142-evm.TU.chr12.143|evm.TU.chr12.142-evm.TU.chr12.143|intergenic_region|evm.TU.chr12.142-evm.TU.chr12.143|||n.17902096A>G||||||	GT:PL:DP	0/1:131,0,208:11	1/1:255,48,0:16	0/1:142,0,175:12	1/1:255,42,0:14	1/1:253,24,0:8
chr12	18004340	.	G	A	999.0	.	DP=1631;VDB=0.278686;SGB=162.576;RPB=0.819702;MQB=0.99843;MQSB=0.859869;BQB=0.00727399;MQ0F=0.00735745;ICB=0.932919;HOB=0.00928029;AC=7;AN=10;DP4=707,634,85,74;MQ=59;ANN=A|upstream_gene_variant|MODIFIER|evm.TU.chr12.143|evm.TU.chr12.143|transcript|evm.model.chr12.143|protein_coding||c.-3152G>A|||||3152|WARNING_TRANSCRIPT_MULTIPLE_STOP_CODONS,A|intergenic_region|MODIFIER|evm.TU.chr12.142-evm.TU.ch…	GT:PL:DP	0/0:0,24,248:8	1/1:165,18,0:6	1/1:255,42,0:18	1/1:201,21,0:7	0/1:173,0,42:9
chr12	18004341	.	G	A	999.0	.	DP=1621;VDB=0.224162;SGB=149.775;RPB=0.853549;MQB=0.998454;MQSB=0.860355;BQB=3.05569e-05;MQ0F=0.00740284;ICB=0.932919;HOB=0.00928029;AC=7;AN=10;DP4=707,630,85,73;MQ=59;ANN=A|upstream_gene_variant|MODIFIER|evm.TU.chr12.143|evm.TU.chr12.143|transcript|evm.model.chr12.143|protein_coding||c.-3151G>A|||||3151|WARNING_TRANSCRIPT_MULTIPLE_STOP_CODONS,A|intergenic_region|MODIFIER|evm.TU.chr12.142-evm.TU.…	GT:PL:DP	0/0:0,24,248:8	1/1:165,18,0:6	1/1:255,44,0:19	1/1:188,18,0:6	0/1:173,0,42:9
chr12	18004342	.	T	G	999.0	.	DP=1623;VDB=0.221406;SGB=149.782;RPB=0.83529;MQB=0.999721;MQSB=0.898544;BQB=0.000572278;MQ0F=0.00739372;ICB=0.932919;HOB=0.00928029;AC=7;AN=10;DP4=712,634,85,73;MQ=59;ANN=G|upstream_gene_variant|MODIFIER|evm.TU.chr12.143|evm.TU.chr12.143|transcript|evm.model.chr12.143|protein_coding||c.-3150T>G|||||3150|WARNING_TRANSCRIPT_MULTIPLE_STOP_CODONS,G|intergenic_region|MODIFIER|evm.TU.chr12.142-evm.TU.c…	GT:PL:DP	0/0:0,24,248:8	1/1:165,18,0:6	1/1:255,44,0:19	1/1:201,21,0:7	0/1:173,0,42:9
chr12	18004387	.	G	A	999.0	.	DP=1587;VDB=0.00175311;SGB=168.767;RPB=0.992644;MQB=0.991457;MQSB=0.999215;BQB=1.83057e-05;MQ0F=0;ICB=0.753748;HOB=0.0189979;AC=8;AN=10;DP4=737,563,89,67;MQ=59;ANN=A|upstream_gene_variant|MODIFIER|evm.TU.chr12.143|evm.TU.chr12.143|transcript|evm.model.chr12.143|protein_coding||c.-3105G>A|||||3105|WARNING_TRANSCRIPT_MULTIPLE_STOP_CODONS,A|intergenic_region|MODIFIER|evm.TU.chr12.142-evm.TU.chr12.14…	GT:PL:DP	0/0:0,21,228:7	1/1:243,24,0:8	1/1:255,42,0:14	1/1:205,27,0:9	1/1:195,21,0:7
chr12	22719548	.	C	G	999.0	.	DP=1627;VDB=0.984995;SGB=-28.006;RPB=0.741735;MQB=1;MQSB=1;BQB=0;MQ0F=0;ICB=0.999918;HOB=0.000320208;AC=4;AN=10;DP4=58,73,665,640;MQ=60;ANN=G|upstream_gene_variant|MODIFIER|evm.TU.chr12.254|evm.TU.chr12.254|transcript|evm.model.chr12.254|protein_coding||c.-3787G>C|||||3787|,G|intergenic_region|MODIFIER|evm.TU.chr12.254-evm.TU.chr12.255|evm.TU.chr12.254-evm.TU.chr12.255|intergenic_region|evm.TU.ch…	GT:PL:DP	0/1:0,10,107:9	0/0:0,18,103:6	0/0:0,27,118:9	1/1:255,39,0:13	0/1:140,0,47:10
chr12	56581252	.	C	T	999.0	.	DP=1582;VDB=1.96947e-05;SGB=131.271;RPB=0.00427922;MQB=2.92411e-19;MQSB=0.143027;BQB=0.0871943;MQ0F=0.00316056;ICB=0.859237;HOB=0.0131457;AC=8;AN=10;DP4=767,501,81,55;MQ=58;ANN=T|intron_variant|MODIFIER|evm.TU.chr12.495|evm.TU.chr12.495|transcript|evm.model.chr12.495|protein_coding|1/2|c.185-26912G>A||||||WARNING_TRANSCRIPT_NO_STOP_CODON	GT:PL:DP	1/1:255,36,0:12	1/1:255,30,0:10	0/1:149,0,185:13	1/1:247,30,0:10	0/1:119,0,81:8
chr12	79686613	.	A	G	999.0	.	DP=1293;VDB=5.36121e-12;SGB=-149.42;RPB=9.14751e-21;MQB=0;MQSB=0.151116;BQB=0.104024;MQ0F=0.00850735;ICB=0.891186;HOB=0.0134774;AC=5;AN=8;DP4=521,539,2,94;MQ=52;ANN=G|intergenic_region|MODIFIER|evm.TU.chr12.663-evm.TU.chr12.664|evm.TU.chr12.663-evm.TU.chr12.664|intergenic_region|evm.TU.chr12.663-evm.TU.chr12.664|||n.79686613A>G||||||	GT:PL:DP	0/1:66,6,0:2	1/1:104,15,0:5	1/1:96,12,0:4	./.:.:.	0/0:0,12,129:4
chr12	81288243	.	A	G	999.0	.	DP=1784;VDB=0.0365889;SGB=206.698;RPB=0.534547;MQB=1;MQSB=1;BQB=0.0135289;MQ0F=0;ICB=0.578581;HOB=0.0208426;AC=8;AN=10;DP4=808,681,68,49;MQ=60;ANN=G|intron_variant|MODIFIER|evm.TU.chr12.686|evm.TU.chr12.686|transcript|evm.model.chr12.686|protein_coding|4/10|c.514-2001A>G||||||	GT:PL:DP	0/1:71,0,181:8	0/1:229,0,202:19	1/1:255,51,0:17	1/1:255,27,0:9	1/1:255,30,0:10
chr22	6972285	.	T	C	999.0	.	DP=1447;VDB=0.772082;SGB=112.479;RPB=0.339875;MQB=1;MQSB=1;BQB=0.145176;MQ0F=0.000691085;ICB=0.418121;HOB=0.02374;AC=6;AN=10;DP4=665,567,35,27;MQ=60;ANN=C|upstream_gene_variant|MODIFIER|evm.TU.chr22.24|evm.TU.chr22.24|transcript|evm.model.chr22.24|protein_coding||c.-405T>C|||||405|,C|intergenic_region|MODIFIER|evm.TU.chr22.23-evm.TU.chr22.24|evm.TU.chr22.23-evm.TU.chr22.24|intergenic_region|evm.T…	GT:PL:DP	0/0:0,21,228:7	1/1:203,18,0:6	1/1:255,45,0:15	0/0:0,21,205:7	1/1:195,21,0:7
chr22	6990374	.	T	A	999.0	.	DP=1613;VDB=0.604762;SGB=164.984;RPB=0.892773;MQB=1;MQSB=1;BQB=0.156871;MQ0F=0;ICB=0.388203;HOB=0.0238123;AC=6;AN=10;DP4=743,649,38,43;MQ=60;ANN=A|intergenic_region|MODIFIER|evm.TU.chr22.24-evm.TU.chr22.25|evm.TU.chr22.24-evm.TU.chr22.25|intergenic_region|evm.TU.chr22.24-evm.TU.chr22.25|||n.6990374T>A||||||	GT:PL:DP	0/0:0,5,255:14	1/1:255,27,0:9	1/1:255,36,0:12	0/0:0,54,255:18	1/1:255,30,0:10
chr22	39213995	.	T	G	999.0	.	DP=1594;VDB=0.00306692;SGB=170.851;RPB=0.929856;MQB=0.999883;MQSB=0.998805;BQB=0.000226896;MQ0F=0.000627353;ICB=0.890783;HOB=0.0116591;AC=8;AN=10;DP4=710,614,89,64;MQ=59;ANN=G|intergenic_region|MODIFIER|evm.TU.chr22.214-evm.TU.chr22.215|evm.TU.chr22.214-evm.TU.chr22.215|intergenic_region|evm.TU.chr22.214-evm.TU.chr22.215|||n.39213995T>G||||||	GT:PL:DP	1/1:188,18,0:6	1/1:205,21,0:7	0/1:27,0,255:14	0/1:156,0,102:10	1/1:255,30,0:10
chr3	6786801	.	T	A	999.0	.	DP=1547;VDB=0.275909;SGB=202.007;RPB=0.82066;MQB=1;MQSB=1;BQB=3.2798e-05;MQ0F=0;ICB=0.921871;HOB=0.0100347;AC=7;AN=10;DP4=655,565,102,76;MQ=60;ANN=A|intron_variant|MODIFIER|evm.TU.chr3.66|evm.TU.chr3.66|transcript|evm.model.chr3.66|protein_coding|3/3|c.453-296A>T||||||	GT:PL:DP	0/0:0,33,255:11	0/1:220,0,127:11	1/1:255,45,0:15	1/1:207,21,0:7	1/1:218,21,0:7
chr3	6792176	.	A	T	999.0	.	DP=1760;VDB=0.900378;SGB=183.367;RPB=0.388044;MQB=0.999486;MQSB=0.999985;BQB=0.000703473;MQ0F=0;ICB=0.964201;HOB=0.00683864;AC=7;AN=10;DP4=745,675,116,81;MQ=59;ANN=T|intron_variant|MODIFIER|evm.TU.chr3.66|evm.TU.chr3.66|transcript|evm.model.chr3.66|protein_coding|3/3|c.452+2336T>A||||||	GT:PL:DP	0/0:4,0,248:11	0/1:203,0,41:11	1/1:255,48,0:16	1/1:248,24,0:8	1/1:234,24,0:8
chr3	6792446	.	C	T	999.0	.	DP=1844;VDB=0.704863;SGB=187.846;RPB=0.848371;MQB=0.99957;MQSB=0.999888;BQB=5.94244e-08;MQ0F=0.0010846;ICB=0.930956;HOB=0.00934903;AC=7;AN=10;DP4=906,603,88,95;MQ=59;ANN=T|intron_variant|MODIFIER|evm.TU.chr3.66|evm.TU.chr3.66|transcript|evm.model.chr3.66|protein_coding|3/3|c.452+2066G>A||||||	GT:PL:DP	0/0:0,5,255:14	0/1:175,0,66:10	1/1:255,33,0:11	1/1:255,39,0:13	1/1:195,21,0:7
chr3	6797622	.	G	T	999.0	.	DP=1739;VDB=0.0858781;SGB=207.903;RPB=0.999111;MQB=0.998853;MQSB=0.998856;BQB=2.01017e-07;MQ0F=0;ICB=0.955088;HOB=0.00764618;AC=7;AN=10;DP4=737,683,100,95;MQ=59;ANN=T|intron_variant|MODIFIER|evm.TU.chr3.66|evm.TU.chr3.66|transcript|evm.model.chr3.66|protein_coding|2/3|c.355+2146C>A||||||	GT:PL:DP	0/0:0,18,202:6	0/1:99,0,247:13	1/1:255,51,0:17	1/1:195,24,0:8	1/1:255,33,0:11
chr3	12199616	.	T	C	999.0	.	DP=1537;VDB=0.931202;SGB=108.213;RPB=0.994034;MQB=0.999919;MQSB=0.999091;BQB=0.000523021;MQ0F=0.000650618;ICB=0.74589;HOB=0.0172774;AC=7;AN=10;DP4=706,613,57,44;MQ=59;ANN=C|intergenic_region|MODIFIER|evm.TU.chr3.211-evm.TU.chr3.212|evm.TU.chr3.211-evm.TU.chr3.212|intergenic_region|evm.TU.chr3.211-evm.TU.chr3.212|||n.12199616T>C||||||	GT:PL:DP	0/0:0,18,202:6	1/1:255,30,0:10	0/1:85,0,110:7	1/1:255,36,0:12	1/1:232,24,0:8
chr3	28398077	.	A	G	430.0	.	DP=2513;VDB=6.77183e-05;SGB=-126.554;RPB=1.47979e-05;MQB=7.03928e-05;MQSB=0;BQB=0.00461903;MQ0F=0.313569;ICB=0.888484;HOB=0.0107324;AC=5;AN=8;DP4=1130,874,35,39;MQ=28;ANN=G|intron_variant|MODIFIER|evm.TU.chr3.625|evm.TU.chr3.625|transcript|evm.model.chr3.625|protein_coding|3/8|c.802-314A>G||||||	GT:PL:DP	./.:.:.	0/0:13,12,0:4	1/1:85,18,0:9	1/1:31,12,0:4	0/1:64,10,0:6
chr3	28398079	.	A	G	414.0	.	DP=2510;VDB=0.000245423;SGB=-118.862;RPB=7.93039e-06;MQB=0.000100335;MQSB=0;BQB=0.00654462;MQ0F=0.321116;ICB=0.886606;HOB=0.0106925;AC=5;AN=8;DP4=1126,843,35,40;MQ=28;ANN=G|intron_variant|MODIFIER|evm.TU.chr3.625|evm.TU.chr3.625|transcript|evm.model.chr3.625|protein_coding|3/8|c.802-312A>G||||||	GT:PL:DP	./.:.:.	0/0:13,12,0:4	1/1:85,18,0:9	1/1:31,12,0:4	0/1:64,10,0:6
chr3	28467156	.	A	G	999.0	.	DP=1625;VDB=0.878209;SGB=80.5731;RPB=0.755267;MQB=0.997932;MQSB=0.99981;BQB=0.511368;MQ0F=0;ICB=0.851653;HOB=0.0129113;AC=5;AN=6;DP4=609,482,43,27;MQ=59;ANN=G|intergenic_region|MODIFIER|evm.TU.chr3.629-evm.TU.chr3.630|evm.TU.chr3.629-evm.TU.chr3.630|intergenic_region|evm.TU.chr3.629-evm.TU.chr3.630|||n.28467156A>G||||||	GT:PL:DP	./.:.:.	1/1:149,15,0:5	./.:.:.	0/1:92,9,0:3	1/1:240,27,0:9
chr3	35840878	.	C	T	999.0	.	DP=1749;VDB=0.619535;SGB=173.907;RPB=0.982982;MQB=0.999928;MQSB=0.998845;BQB=0.252949;MQ0F=0;ICB=0.627914;HOB=0.0198723;AC=7;AN=10;DP4=802,674,73,40;MQ=59;ANN=T|intergenic_region|MODIFIER|evm.TU.chr3.759-evm.TU.chr3.760|evm.TU.chr3.759-evm.TU.chr3.760|intergenic_region|evm.TU.chr3.759-evm.TU.chr3.760|||n.35840878C>T||||||	GT:PL:DP	1/1:236,36,0:12	0/1:179,0,174:13	0/0:0,48,255:16	1/1:255,36,0:12	1/1:255,39,0:13
chr3	63558513	.	A	G	999.0	.	DP=1035;VDB=0.225734;SGB=88.9662;RPB=0.763613;MQB=0.181062;MQSB=0;BQB=0.999946;MQ0F=0.26087;ICB=0.68029;HOB=0.0191736;AC=8;AN=10;DP4=423,477,25,65;MQ=25;ANN=G|intergenic_region|MODIFIER|evm.TU.chr3.1108-evm.TU.chr3.1109|evm.TU.chr3.1108-evm.TU.chr3.1109|intergenic_region|evm.TU.chr3.1108-evm.TU.chr3.1109|||n.63558513A>G||||||	GT:PL:DP	0/1:28,1,0:2	1/1:115,18,0:6	0/1:77,0,0:9	1/1:126,18,0:6	1/1:97,18,0:6
chr3	63580705	.	T	G	999.0	.	DP=1751;VDB=6.515e-21;SGB=5.75043;RPB=9.92908e-20;MQB=0.175768;MQSB=0.784716;BQB=0.0474874;MQ0F=0.00685323;ICB=0.697768;HOB=0.0182713;AC=7;AN=10;DP4=753,727,29,39;MQ=57;ANN=G|intergenic_region|MODIFIER|evm.TU.chr3.1108-evm.TU.chr3.1109|evm.TU.chr3.1108-evm.TU.chr3.1109|intergenic_region|evm.TU.chr3.1108-evm.TU.chr3.1109|||n.63580705T>G||||||	GT:PL:DP	0/0:0,12,92:4	1/1:152,15,0:5	0/1:71,0,222:13	1/1:196,24,0:8	1/1:111,15,0:5
chr3	63580714	.	C	G	999.0	.	DP=1768;VDB=1.62617e-17;SGB=24.5374;RPB=4.48683e-16;MQB=0.164676;MQSB=0.802118;BQB=0.254425;MQ0F=0.00678733;ICB=0.651083;HOB=0.019304;AC=7;AN=10;DP4=784,746,31,38;MQ=57;ANN=G|intergenic_region|MODIFIER|evm.TU.chr3.1108-evm.TU.chr3.1109|evm.TU.chr3.1108-evm.TU.chr3.1109|intergenic_region|evm.TU.chr3.1108-evm.TU.chr3.1109|||n.63580714C>G||||||	GT:PL:DP	0/0:0,12,92:4	1/1:152,15,0:5	0/1:71,0,221:13	1/1:206,24,0:8	1/1:111,15,0:5
chr3	65326622	.	A	T	999.0	.	DP=1316;VDB=0.123876;SGB=101.257;RPB=0.894135;MQB=0.987185;MQSB=0.99842;BQB=0.955518;MQ0F=0;ICB=0.83286;HOB=0.0146498;AC=7;AN=10;DP4=612,489,64,42;MQ=59;ANN=T|intergenic_region|MODIFIER|evm.TU.chr3.1111-evm.TU.chr3.1112|evm.TU.chr3.1111-evm.TU.chr3.1112|intergenic_region|evm.TU.chr3.1111-evm.TU.chr3.1112|||n.65326622A>T||||||	GT:PL:DP	0/0:0,21,228:7	1/1:227,21,0:7	0/1:36,0,255:11	1/1:179,18,0:6	1/1:255,27,0:9
chr3	65334290	.	C	T	999.0	.	DP=1731;VDB=0.302864;SGB=183.038;RPB=0.879878;MQB=1;MQSB=1;BQB=0.00127502;MQ0F=0;ICB=0.840679;HOB=0.0138617;AC=6;AN=10;DP4=746,679,82,70;MQ=60;ANN=T|intergenic_region|MODIFIER|evm.TU.chr3.1111-evm.TU.chr3.1112|evm.TU.chr3.1111-evm.TU.chr3.1112|intergenic_region|evm.TU.chr3.1111-evm.TU.chr3.1112|||n.65334290C>T||||||	GT:PL:DP	0/0:0,39,255:13	1/1:227,24,0:8	0/0:0,8,255:15	1/1:255,39,0:13	1/1:253,27,0:9
chr3	65334440	.	C	T	999.0	.	DP=1677;VDB=0.559873;SGB=218.681;RPB=0.96734;MQB=1;MQSB=1;BQB=0.0675409;MQ0F=0;ICB=0.822402;HOB=0.0145567;AC=7;AN=10;DP4=715,632,84,75;MQ=60;ANN=T|intergenic_region|MODIFIER|evm.TU.chr3.1111-evm.TU.chr3.1112|evm.TU.chr3.1111-evm.TU.chr3.1112|intergenic_region|evm.TU.chr3.1111-evm.TU.chr3.1112|||n.65334440C>T||||||	GT:PL:DP	0/0:0,39,255:13	1/1:234,27,0:9	0/1:75,0,255:15	1/1:255,48,0:16	1/1:255,42,0:14
chr3	65337580	.	G	C	999.0	.	DP=1578;VDB=0.248684;SGB=170.221;RPB=0.385368;MQB=0.962744;MQSB=0.999824;BQB=0.486292;MQ0F=0.00126743;ICB=0.839659;HOB=0.0138563;AC=6;AN=10;DP4=761,506,84,58;MQ=59;ANN=C|intergenic_region|MODIFIER|evm.TU.chr3.1111-evm.TU.chr3.1112|evm.TU.chr3.1111-evm.TU.chr3.1112|intergenic_region|evm.TU.chr3.1111-evm.TU.chr3.1112|||n.65337580G>C||||||	GT:PL:DP	0/0:0,30,255:10	1/1:129,15,0:5	0/0:0,30,255:10	1/1:208,24,0:8	1/1:255,42,0:14
chr3	65547655	.	A	G	999.0	.	DP=1127;VDB=1.59916e-35;SGB=-60.8953;RPB=2.47922e-40;MQB=2.21134e-29;MQSB=0.999998;BQB=0.024799;MQ0F=0.00177462;ICB=0.824867;HOB=0.0189635;AC=5;AN=6;DP4=493,446,59,35;MQ=56;ANN=G|intergenic_region|MODIFIER|evm.TU.chr3.1111-evm.TU.chr3.1112|evm.TU.chr3.1111-evm.TU.chr3.1112|intergenic_region|evm.TU.chr3.1111-evm.TU.chr3.1112|||n.65547655A>G||||||	GT:PL:DP	./.:.:.	1/1:141,15,0:5	0/1:31,0,35:2	./.:.:.	1/1:149,15,0:5
chr3	65793144	.	A	T	999.0	.	DP=1418;VDB=0.90214;SGB=138.276;RPB=0.523692;MQB=0.995949;MQSB=0.997173;BQB=0.0286029;MQ0F=0.000705219;ICB=0.612985;HOB=0.0174748;AC=5;AN=8;DP4=632,557,30,33;MQ=59;ANN=T|intergenic_region|MODIFIER|evm.TU.chr3.1111-evm.TU.chr3.1112|evm.TU.chr3.1111-evm.TU.chr3.1112|intergenic_region|evm.TU.chr3.1111-evm.TU.chr3.1112|||n.65793144A>T||||||	GT:PL:DP	./.:.:.	0/1:115,0,22:5	0/0:0,12,177:4	1/1:228,21,0:7	1/1:237,24,0:8
chr3	65793157	.	G	A	999.0	.	DP=1396;VDB=0.945711;SGB=126.726;RPB=0.99488;MQB=0.995121;MQSB=0.998784;BQB=0.0120379;MQ0F=0.000716332;ICB=0.612227;HOB=0.017253;AC=5;AN=8;DP4=592,589,28,31;MQ=59;ANN=A|intergenic_region|MODIFIER|evm.TU.chr3.1111-evm.TU.chr3.1112|evm.TU.chr3.1111-evm.TU.chr3.1112|intergenic_region|evm.TU.chr3.1111-evm.TU.chr3.1112|||n.65793157G>A||||||	GT:PL:DP	./.:.:.	0/1:93,0,25:4	0/0:0,12,176:4	1/1:255,27,0:9	1/1:228,21,0:7
chr3	65798828	.	A	G	999.0	.	DP=1258;VDB=0.347594;SGB=104.132;RPB=0.997529;MQB=0.77833;MQSB=3.25993e-08;BQB=0.0165207;MQ0F=0.0127186;ICB=0.642164;HOB=0.0169046;AC=5;AN=8;DP4=622,468,40,17;MQ=49;ANN=G|intergenic_region|MODIFIER|evm.TU.chr3.1111-evm.TU.chr3.1112|evm.TU.chr3.1111-evm.TU.chr3.1112|intergenic_region|evm.TU.chr3.1111-evm.TU.chr3.1112|||n.65798828A>G||||||	GT:PL:DP	./.:.:.	0/1:141,12,0:4	0/0:0,33,255:11	1/1:179,18,0:6	1/1:240,27,0:9
chr3	65798844	.	C	A	999.0	.	DP=1265;VDB=0.548143;SGB=112.414;RPB=0.541158;MQB=0.447862;MQSB=1.66118e-06;BQB=0.0497316;MQ0F=0.0150198;ICB=0.641875;HOB=0.0168352;AC=5;AN=8;DP4=638,461,37,20;MQ=47;ANN=A|intergenic_region|MODIFIER|evm.TU.chr3.1111-evm.TU.chr3.1112|evm.TU.chr3.1111-evm.TU.chr3.1112|intergenic_region|evm.TU.chr3.1111-evm.TU.chr3.1112|||n.65798844C>A||||||	GT:PL:DP	./.:.:.	0/1:104,9,0:3	0/0:0,36,255:12	1/1:179,18,0:6	1/1:255,33,0:11
chr3	65799095	.	A	G	999.0	.	DP=1249;VDB=0.77184;SGB=61.7194;RPB=0.131869;MQB=6.70017e-09;MQSB=0.0480723;BQB=0.0241787;MQ0F=0.0216173;ICB=0.669924;HOB=0.0164664;AC=5;AN=8;DP4=579,518,34,24;MQ=52;ANN=G|intergenic_region|MODIFIER|evm.TU.chr3.1111-evm.TU.chr3.1112|evm.TU.chr3.1111-evm.TU.chr3.1112|intergenic_region|evm.TU.chr3.1111-evm.TU.chr3.1112|||n.65799095A>G||||||	GT:PL:DP	./.:.:.	0/1:80,0,34:6	0/0:0,18,185:6	1/1:191,18,0:6	1/1:179,18,0:6
chr3	66535961	.	G	A	999.0	.	DP=1803;VDB=0.103754;SGB=145.676;RPB=0.654716;MQB=0.999941;MQSB=0.0618434;BQB=0.150997;MQ0F=0.0327232;ICB=0.783701;HOB=0.0158881;AC=6;AN=10;DP4=864,642,87,48;MQ=54;ANN=A|intergenic_region|MODIFIER|evm.TU.chr3.1112-evm.TU.chr3.1113|evm.TU.chr3.1112-evm.TU.chr3.1113|intergenic_region|evm.TU.chr3.1112-evm.TU.chr3.1113|||n.66535961G>A||||||	GT:PL:DP	0/0:0,24,243:8	1/1:255,33,0:11	0/0:0,11,255:16	1/1:235,27,0:9	1/1:195,15,0:8
chr3	66549187	.	G	A	999.0	.	DP=1499;VDB=0.0754238;SGB=130.36;RPB=0.0143176;MQB=0.987822;MQSB=0.998624;BQB=0.635214;MQ0F=0;ICB=0.769913;HOB=0.0167219;AC=6;AN=10;DP4=679,536,50,62;MQ=59;ANN=A|intergenic_region|MODIFIER|evm.TU.chr3.1112-evm.TU.chr3.1113|evm.TU.chr3.1112-evm.TU.chr3.1113|intergenic_region|evm.TU.chr3.1112-evm.TU.chr3.1113|||n.66549187G>A||||||	GT:PL:DP	0/0:0,36,255:12	1/1:160,15,0:5	0/0:0,24,248:8	1/1:202,24,0:8	1/1:235,30,0:10
chr3	66566475	.	A	G	999.0	.	DP=1850;VDB=0.718439;SGB=131.729;RPB=0.913998;MQB=0.957138;MQSB=0.986913;BQB=0.0769573;MQ0F=0.0562162;ICB=0.859237;HOB=0.0131457;AC=6;AN=10;DP4=810,713,79,61;MQ=55;ANN=G|intergenic_region|MODIFIER|evm.TU.chr3.1112-evm.TU.chr3.1113|evm.TU.chr3.1112-evm.TU.chr3.1113|intergenic_region|evm.TU.chr3.1112-evm.TU.chr3.1113|||n.66566475A>G||||||	GT:PL:DP	0/0:0,45,255:15	1/1:255,33,0:11	0/0:0,30,255:10	1/1:220,21,0:7	1/1:231,24,0:8
chr3	66581027	.	A	G	999.0	.	DP=1407;VDB=0.195017;SGB=149.02;RPB=0.930319;MQB=1;MQSB=1;BQB=0.882089;MQ0F=0;ICB=0.988906;HOB=0.00391111;AC=8;AN=10;DP4=583,533,87,81;MQ=60;ANN=G|intergenic_region|MODIFIER|evm.TU.chr3.1112-evm.TU.chr3.1113|evm.TU.chr3.1112-evm.TU.chr3.1113|intergenic_region|evm.TU.chr3.1112-evm.TU.chr3.1113|||n.66581027A>G||||||	GT:PL:DP	0/1:50,0,181:8	1/1:255,33,0:11	0/1:60,0,133:7	1/1:255,27,0:9	1/1:158,12,0:4
chr3	66582437	.	G	A	999.0	.	DP=1605;VDB=0.748327;SGB=166.803;RPB=0.949456;MQB=1;MQSB=1;BQB=0.00295936;MQ0F=0;ICB=0.966692;HOB=0.00666667;AC=6;AN=10;DP4=712,553,102,76;MQ=60;ANN=A|intergenic_region|MODIFIER|evm.TU.chr3.1112-evm.TU.chr3.1113|evm.TU.chr3.1112-evm.TU.chr3.1113|intergenic_region|evm.TU.chr3.1112-evm.TU.chr3.1113|||n.66582437G>A||||||	GT:PL:DP	0/0:0,33,255:11	1/1:255,54,0:18	0/0:4,0,219:11	1/1:255,30,0:10	1/1:255,51,0:17
chr3	66583562	.	A	T	999.0	.	DP=1402;VDB=0.158112;SGB=92.844;RPB=0.788442;MQB=1;MQSB=1;BQB=0.405268;MQ0F=0;ICB=0.954196;HOB=0.00769468;AC=6;AN=10;DP4=572,543,56,73;MQ=60;ANN=T|intergenic_region|MODIFIER|evm.TU.chr3.1112-evm.TU.chr3.1113|evm.TU.chr3.1112-evm.TU.chr3.1113|intergenic_region|evm.TU.chr3.1112-evm.TU.chr3.1113|||n.66583562A>T||||||	GT:PL:DP	0/0:0,21,225:7	1/1:237,30,0:10	0/0:0,27,245:9	1/1:246,21,0:7	1/1:237,21,0:7
chr3	66587698	.	G	A	999.0	.	DP=1612;VDB=0.920256;SGB=151.081;RPB=0.676156;MQB=0.999312;MQSB=0.995832;BQB=0.000119774;MQ0F=0.00124069;ICB=0.981991;HOB=0.00525687;AC=7;AN=10;DP4=633,627,113,100;MQ=59;ANN=A|intergenic_region|MODIFIER|evm.TU.chr3.1112-evm.TU.chr3.1113|evm.TU.chr3.1112-evm.TU.chr3.1113|intergenic_region|evm.TU.chr3.1112-evm.TU.chr3.1113|||n.66587698G>A||||||	GT:PL:DP	0/1:174,0,171:13	1/1:255,57,0:19	0/0:4,0,214:11	1/1:255,30,0:10	1/1:255,33,0:11
chr3	66598180	.	A	G	999.0	.	DP=1421;VDB=0.230469;SGB=163.004;RPB=0.375119;MQB=1;MQSB=1;BQB=0.117002;MQ0F=0;ICB=0.916394;HOB=0.010631;AC=7;AN=10;DP4=590,551,90,58;MQ=60;ANN=G|intergenic_region|MODIFIER|evm.TU.chr3.1112-evm.TU.chr3.1113|evm.TU.chr3.1112-evm.TU.chr3.1113|intergenic_region|evm.TU.chr3.1112-evm.TU.chr3.1113|||n.66598180A>G||||||	GT:PL:DP	0/0:0,15,172:5	1/1:220,21,0:7	0/1:9,0,255:17	1/1:228,21,0:7	1/1:255,33,0:11
chr3	66603306	.	C	T	999.0	.	DP=1484;VDB=0.589898;SGB=126.194;RPB=0.0444643;MQB=1;MQSB=1;BQB=0.406549;MQ0F=0;ICB=0.771868;HOB=0.0167767;AC=7;AN=10;DP4=653,566,63,44;MQ=60;ANN=T|intergenic_region|MODIFIER|evm.TU.chr3.1112-evm.TU.chr3.1113|evm.TU.chr3.1112-evm.TU.chr3.1113|intergenic_region|evm.TU.chr3.1112-evm.TU.chr3.1113|||n.66603306C>T||||||	GT:PL:DP	0/0:0,27,255:9	1/1:249,27,0:9	0/1:34,0,255:21	1/1:129,15,0:5	1/1:255,39,0:13
chr3	66713935	.	C	T	999.0	.	DP=1383;VDB=0.976051;SGB=152.885;RPB=0.265008;MQB=1;MQSB=1;BQB=0.436468;MQ0F=0;ICB=0.754356;HOB=0.0175781;AC=6;AN=10;DP4=606,519,75,46;MQ=60;ANN=T|intron_variant|MODIFIER|evm.TU.chr3.1113|evm.TU.chr3.1113|transcript|evm.model.chr3.1113|protein_coding|2/11|c.587+10196C>T||||||	GT:PL:DP	0/0:0,2,255:13	1/1:197,21,0:7	0/0:0,30,221:10	1/1:255,39,0:13	1/1:252,27,0:9
chr3	66721847	.	G	A	999.0	.	DP=1611;VDB=0.165539;SGB=147.859;RPB=0.114273;MQB=0.999917;MQSB=0.998948;BQB=0.328981;MQ0F=0;ICB=0.68029;HOB=0.0191736;AC=6;AN=10;DP4=689,666,54,56;MQ=59;ANN=A|intron_variant|MODIFIER|evm.TU.chr3.1113|evm.TU.chr3.1113|transcript|evm.model.chr3.1113|protein_coding|2/11|c.587+18108G>A||||||	GT:PL:DP	0/0:0,30,237:10	1/1:152,15,0:5	0/0:0,39,255:13	1/1:255,42,0:14	1/1:255,36,0:12
chr3	66843087	.	T	C	999.0	.	DP=1488;VDB=0.0238395;SGB=173.903;RPB=0.334091;MQB=0.999887;MQSB=0.999058;BQB=0.147182;MQ0F=0;ICB=0.724108;HOB=0.0178963;AC=7;AN=10;DP4=657,565,72,52;MQ=59;ANN=C|upstream_gene_variant|MODIFIER|evm.TU.chr3.1119|evm.TU.chr3.1119|transcript|evm.model.chr3.1119|protein_coding||c.-2773T>C|||||2773|WARNING_TRANSCRIPT_NO_START_CODON,C|intergenic_region|MODIFIER|evm.TU.chr3.1118-evm.TU.chr3.1119|evm.TU.c…	GT:PL:DP	0/1:71,0,163:7	1/1:255,30,0:10	0/0:0,21,227:7	1/1:208,24,0:8	1/1:221,24,0:8
chr3	66927658	.	T	C	999.0	.	DP=2145;VDB=0.611635;SGB=201.311;RPB=0.719619;MQB=0.145638;MQSB=0.0356674;BQB=0.897107;MQ0F=0.0601399;ICB=0.627292;HOB=0.0198138;AC=7;AN=10;DP4=979,848,71,59;MQ=54;ANN=C|upstream_gene_variant|MODIFIER|evm.TU.chr3.1123|evm.TU.chr3.1123|transcript|evm.model.chr3.1123|protein_coding||c.-3981A>G|||||3981|,C|intergenic_region|MODIFIER|evm.TU.chr3.1123-evm.TU.chr3.1124|evm.TU.chr3.1123-evm.TU.chr3.1124…	GT:PL:DP	0/1:114,0,255:25	1/1:255,23,0:17	0/0:0,26,255:21	1/1:228,16,0:11	1/1:255,36,0:12
chr3	66940592	.	T	G	999.0	.	DP=1693;VDB=0.163641;SGB=186.376;RPB=0.725579;MQB=1;MQSB=1;BQB=0.167375;MQ0F=0;ICB=0.627292;HOB=0.0198138;AC=7;AN=10;DP4=796,617,75,43;MQ=60;ANN=G|intergenic_region|MODIFIER|evm.TU.chr3.1123-evm.TU.chr3.1124|evm.TU.chr3.1123-evm.TU.chr3.1124|intergenic_region|evm.TU.chr3.1123-evm.TU.chr3.1124|||n.66940592T>G||||||	GT:PL:DP	0/1:39,0,233:10	1/1:239,24,0:8	0/0:0,57,255:19	1/1:255,33,0:11	1/1:255,36,0:12
chr3	66942260	.	T	G	999.0	.	DP=1005;VDB=0.446798;SGB=85.6096;RPB=0.299858;MQB=0.996008;MQSB=0.984927;BQB=0.408938;MQ0F=0;ICB=0.508707;HOB=0.0238395;AC=7;AN=10;DP4=499,364,40,19;MQ=59;ANN=G|downstream_gene_variant|MODIFIER|evm.TU.chr3.1124|evm.TU.chr3.1124|transcript|evm.model.chr3.1124|protein_coding||c.*3888A>C|||||3888|,G|intergenic_region|MODIFIER|evm.TU.chr3.1123-evm.TU.chr3.1124|evm.TU.chr3.1123-evm.TU.chr3.1124|interg…	GT:PL:DP	0/1:62,0,56:4	1/1:255,24,0:8	0/0:0,45,255:15	1/1:227,21,0:7	1/1:213,21,0:7
chr3	66942787	.	T	C	999.0	.	DP=1327;VDB=0.0485823;SGB=89.5072;RPB=0.941445;MQB=0.998614;MQSB=0.994717;BQB=0.898283;MQ0F=0.00150716;ICB=0.607685;HOB=0.0208161;AC=7;AN=10;DP4=565,558,45,33;MQ=59;ANN=C|downstream_gene_variant|MODIFIER|evm.TU.chr3.1124|evm.TU.chr3.1124|transcript|evm.model.chr3.1124|protein_coding||c.*3361A>G|||||3361|,C|intergenic_region|MODIFIER|evm.TU.chr3.1123-evm.TU.chr3.1124|evm.TU.chr3.1123-evm.TU.chr3.1…	GT:PL:DP	0/1:126,0,106:9	1/1:245,27,0:9	0/0:7,0,216:10	1/1:255,33,0:11	1/1:215,18,0:6
chr3	66949819	.	G	T	999.0	.	DP=1517;VDB=0.730316;SGB=151.752;RPB=0.561059;MQB=0.997916;MQSB=0.981979;BQB=0.576263;MQ0F=0.000659196;ICB=0.603523;HOB=0.0203672;AC=8;AN=10;DP4=763,503,57,39;MQ=59;ANN=T|upstream_gene_variant|MODIFIER|evm.TU.chr3.1124|evm.TU.chr3.1124|transcript|evm.model.chr3.1124|protein_coding||c.-1686C>A|||||1686|,T|upstream_gene_variant|MODIFIER|evm.TU.chr3.1126|evm.TU.chr3.1126|transcript|evm.model.chr3.11…	GT:PL:DP	0/1:158,0,22:5	1/1:255,36,0:12	0/1:10,0,219:9	1/1:255,30,0:10	1/1:255,39,0:13
chr3	66949975	.	T	C	999.0	.	DP=1542;VDB=0.0435457;SGB=145.126;RPB=0.950397;MQB=2.98377e-08;MQSB=0.00529473;BQB=0.486314;MQ0F=0.00129702;ICB=0.605866;HOB=0.0206218;AC=8;AN=10;DP4=599,687,46,49;MQ=58;ANN=C|upstream_gene_variant|MODIFIER|evm.TU.chr3.1124|evm.TU.chr3.1124|transcript|evm.model.chr3.1124|protein_coding||c.-1842A>G|||||1842|,C|upstream_gene_variant|MODIFIER|evm.TU.chr3.1126|evm.TU.chr3.1126|transcript|evm.model.ch…	GT:PL:DP	0/1:134,0,165:10	1/1:255,51,0:17	0/1:10,0,213:9	1/1:255,33,0:11	1/1:255,36,0:12
chr3	66949976	.	C	T	999.0	.	DP=1543;VDB=0.0254045;SGB=136.003;RPB=0.920007;MQB=4.02252e-08;MQSB=0.00525622;BQB=0.186158;MQ0F=0.00129618;ICB=0.631117;HOB=0.0201688;AC=8;AN=10;DP4=622,676,46,49;MQ=58;ANN=T|upstream_gene_variant|MODIFIER|evm.TU.chr3.1124|evm.TU.chr3.1124|transcript|evm.model.chr3.1124|protein_coding||c.-1843G>A|||||1843|,T|upstream_gene_variant|MODIFIER|evm.TU.chr3.1126|evm.TU.chr3.1126|transcript|evm.model.ch…	GT:PL:DP	0/1:162,0,163:11	1/1:255,48,0:16	0/1:10,0,213:9	1/1:255,33,0:11	1/1:255,36,0:12
chr3	72426010	.	T	C	999.0	.	DP=1687;VDB=0.864581;SGB=144.314;RPB=0.82598;MQB=0.989991;MQSB=0.999846;BQB=0.0867611;MQ0F=0;ICB=0.628542;HOB=0.0199311;AC=7;AN=10;DP4=850,566,64,38;MQ=59;ANN=C|intergenic_region|MODIFIER|evm.TU.chr3.1170-evm.TU.chr3.1171|evm.TU.chr3.1170-evm.TU.chr3.1171|intergenic_region|evm.TU.chr3.1170-evm.TU.chr3.1171|||n.72426010T>C||||||	GT:PL:DP	1/1:255,30,0:10	1/1:255,24,0:8	0/0:0,33,255:11	0/1:92,0,162:9	1/1:255,33,0:11
chr3	72430277	.	G	T	999.0	.	DP=1672;VDB=0.524525;SGB=26.3054;RPB=0.230357;MQB=1.38746e-37;MQSB=9.85339e-05;BQB=0.251268;MQ0F=0.00358852;ICB=0.81727;HOB=0.0125857;AC=5;AN=8;DP4=728,716,44,20;MQ=54;ANN=T|intergenic_region|MODIFIER|evm.TU.chr3.1170-evm.TU.chr3.1171|evm.TU.chr3.1170-evm.TU.chr3.1171|intergenic_region|evm.TU.chr3.1170-evm.TU.chr3.1171|||n.72430277G>T||||||	GT:PL:DP	1/1:155,21,0:7	1/1:217,27,0:9	0/0:0,42,255:14	./.:.:.	0/1:84,9,0:3
chr3	72431603	.	G	A	999.0	.	DP=1462;VDB=0.206505;SGB=150.798;RPB=0.955756;MQB=1;MQSB=1;BQB=0.224571;MQ0F=0;ICB=0.658108;HOB=0.0198531;AC=8;AN=10;DP4=581,584,64,43;MQ=60;ANN=A|intergenic_region|MODIFIER|evm.TU.chr3.1170-evm.TU.chr3.1171|evm.TU.chr3.1170-evm.TU.chr3.1171|intergenic_region|evm.TU.chr3.1170-evm.TU.chr3.1171|||n.72431603G>A||||||	GT:PL:DP	1/1:255,51,0:17	1/1:255,27,0:9	0/1:29,0,255:15	0/1:163,0,186:14	1/1:255,27,0:9
chr3	72477604	.	A	G	999.0	.	DP=1835;VDB=0.849738;SGB=29.3059;RPB=0.37688;MQB=0;MQSB=0.81356;BQB=0.0410514;MQ0F=0.0196185;ICB=0.943099;HOB=0.00853147;AC=7;AN=10;DP4=808,713,119,37;MQ=47;ANN=G|intron_variant|MODIFIER|evm.TU.chr3.1171|evm.TU.chr3.1171|transcript|evm.model.chr3.1171|protein_coding|3/3|c.319-5803A>G||||||	GT:PL:DP	1/1:191,24,0:8	1/1:143,18,0:6	0/0:0,14,255:15	0/1:111,0,49:8	1/1:151,18,0:6
chr3	109653360	.	A	C	999.0	.	DP=2309;VDB=0.876171;SGB=-7.01248;RPB=0.609415;MQB=0.995273;MQSB=0.136083;BQB=0.0976316;MQ0F=0.144651;ICB=0.99938;HOB=0.000949565;AC=8;AN=10;DP4=932,832,162,138;MQ=34;ANN=C|intergenic_region|MODIFIER|evm.TU.chr3.1297-evm.TU.chr3.1298|evm.TU.chr3.1297-evm.TU.chr3.1298|intergenic_region|evm.TU.chr3.1297-evm.TU.chr3.1298|||n.109653360A>C||||||	GT:PL:DP	0/1:42,0,81:9	1/1:255,23,0:15	1/1:255,16,0:21	1/1:255,23,0:17	0/1:60,0,160:17
chr3	149511736	.	T	A	999.0	.	DP=1357;VDB=0.400144;SGB=134.826;RPB=0.935905;MQB=0.999436;MQSB=0.99978;BQB=0.00384446;MQ0F=0;ICB=0.858195;HOB=0.0131471;AC=7;AN=10;DP4=659,437,78,48;MQ=59;ANN=A|intergenic_region|MODIFIER|evm.TU.chr3.1572-evm.TU.chr3.1573|evm.TU.chr3.1572-evm.TU.chr3.1573|intergenic_region|evm.TU.chr3.1572-evm.TU.chr3.1573|||n.149511736T>A||||||	GT:PL:DP	1/1:255,27,0:9	0/0:0,12,152:4	0/1:19,0,143:6	1/1:152,15,0:5	1/1:188,18,0:6
chr3	163756070	.	T	C	999.0	.	DP=1597;VDB=0;SGB=-98.418;RPB=6.32806e-34;MQB=0.9798;MQSB=0.983941;BQB=3.41743e-05;MQ0F=0;ICB=0.489951;HOB=0.0375937;AC=5;AN=6;DP4=399,450,43,68;MQ=59;ANN=C|splice_region_variant&synonymous_variant|LOW|evm.TU.chr3.1675|evm.TU.chr3.1675|transcript|evm.model.chr3.1675|protein_coding|2/10|c.258A>G|p.Arg86Arg|258/1059|258/1059|86/352||WARNING_REF_DOES_NOT_MATCH_GENOME	GT:PL:DP	1/1:115,12,0:4	./.:.:.	0/1:74,0,4:4	./.:.:.	1/1:143,15,0:5
chr3	164058827	.	T	C	999.0	.	DP=1709;VDB=0.43361;SGB=154.404;RPB=0.697286;MQB=0.99992;MQSB=0.999025;BQB=0.307506;MQ0F=0;ICB=0.674321;HOB=0.018775;AC=6;AN=10;DP4=719,707,51,66;MQ=59;ANN=C|intergenic_region|MODIFIER|evm.TU.chr3.1680-evm.TU.chr3.1681|evm.TU.chr3.1680-evm.TU.chr3.1681|intergenic_region|evm.TU.chr3.1680-evm.TU.chr3.1681|||n.164058827T>C||||||	GT:PL:DP	0/0:0,30,255:10	1/1:238,21,0:7	0/0:7,0,208:10	1/1:255,57,0:19	1/1:255,33,0:11
chr3	164119820	.	A	G	999.0	.	DP=1481;VDB=0.903355;SGB=115.32;RPB=0.846959;MQB=1;MQSB=1;BQB=0.110651;MQ0F=0;ICB=0.554526;HOB=0.0215143;AC=8;AN=10;DP4=605,673,41,36;MQ=60;ANN=G|intron_variant|MODIFIER|evm.TU.chr3.1681|evm.TU.chr3.1681|transcript|evm.model.chr3.1681|protein_coding|7/16|c.1524+6494T>C||||||	GT:PL:DP	0/1:64,0,244:14	1/1:255,27,0:9	0/1:26,0,255:16	1/1:255,30,0:10	1/1:255,33,0:11
chr4	9091961	.	A	C	999.0	.	DP=1660;VDB=0.986958;SGB=211.445;RPB=0.536569;MQB=0.991495;MQSB=0.996852;BQB=1.554e-07;MQ0F=0;ICB=0.657374;HOB=0.0197973;AC=7;AN=10;DP4=762,615,79,52;MQ=59;ANN=C|intron_variant|MODIFIER|evm.TU.chr4.61|evm.TU.chr4.61|transcript|evm.model.chr4.61|protein_coding|1/5|c.185-2391T>G||||||WARNING_TRANSCRIPT_NO_STOP_CODON	GT:PL:DP	0/0:7,0,238:10	1/1:255,42,0:14	1/1:255,48,0:16	1/1:169,18,0:6	0/1:119,0,177:12
chr4	46963599	.	T	C	843.0	.	DP=1674;VDB=0.037853;SGB=-80.9343;RPB=0.999771;MQB=3.40024e-40;MQSB=0.173955;BQB=0.000648239;MQ0F=0.10693;ICB=0.921658;HOB=0.00888889;AC=5;AN=8;DP4=741,591,37,107;MQ=34;ANN=C|intergenic_region|MODIFIER|evm.TU.chr4.290-evm.TU.chr4.291|evm.TU.chr4.290-evm.TU.chr4.291|intergenic_region|evm.TU.chr4.290-evm.TU.chr4.291|||n.46963599T>C||||||	GT:PL:DP	0/0:0,24,169:8	./.:.:.	1/1:131,30,0:10	1/1:134,21,0:7	0/1:25,0,88:7
chr4	82886417	.	A	T	999.0	.	DP=1189;VDB=0.0396972;SGB=56.6397;RPB=0.209642;MQB=1;MQSB=1;BQB=0.443598;MQ0F=0;ICB=0.83526;HOB=0.0136245;AC=4;AN=6;DP4=486,511,23,33;MQ=60;ANN=T|intergenic_region|MODIFIER|evm.TU.chr4.546-evm.TU.chr4.547|evm.TU.chr4.546-evm.TU.chr4.547|intergenic_region|evm.TU.chr4.546-evm.TU.chr4.547|||n.82886417A>T||||||	GT:PL:DP	1/1:255,30,0:10	./.:.:.	./.:.:.	1/1:160,15,0:5	0/0:0,18,185:6
chr4	82886418	.	A	T	999.0	.	DP=1662;VDB=0.0545318;SGB=61.0755;RPB=0.289896;MQB=1;MQSB=1;BQB=0.999815;MQ0F=0.000601685;ICB=0.817697;HOB=0.014349;AC=4;AN=6;DP4=481,512,23,32;MQ=60;ANN=T|intergenic_region|MODIFIER|evm.TU.chr4.546-evm.TU.chr4.547|evm.TU.chr4.546-evm.TU.chr4.547|intergenic_region|evm.TU.chr4.546-evm.TU.chr4.547|||n.82886418A>T||||||	GT:PL:DP	1/1:255,30,0:10	./.:.:.	./.:.:.	1/1:160,15,0:5	0/0:0,18,185:6
chr4	126512179	.	G	A	799.0	.	DP=1158;VDB=0.272632;SGB=35.0414;RPB=0.751329;MQB=5.3332e-15;MQSB=1.46858e-05;BQB=5.59293e-05;MQ0F=0.120035;ICB=0.858533;HOB=0.0119148;AC=5;AN=8;DP4=479,488,47,49;MQ=31;ANN=A|intergenic_region|MODIFIER|evm.TU.chr4.882-evm.TU.chr4.883|evm.TU.chr4.882-evm.TU.chr4.883|intergenic_region|evm.TU.chr4.882-evm.TU.chr4.883|||n.126512179G>A||||||	GT:PL:DP	1/1:92,12,0:7	1/1:43,12,0:4	./.:.:.	0/0:0,6,23:2	0/1:61,0,11:6
chr4	138512381	.	G	T	999.0	.	DP=1457;VDB=0.257143;SGB=110.256;RPB=0.992097;MQB=1;MQSB=1;BQB=0.694839;MQ0F=0;ICB=0.855549;HOB=0.0117968;AC=5;AN=8;DP4=699,541,49,34;MQ=60;ANN=T|intron_variant|MODIFIER|evm.TU.chr4.949|evm.TU.chr4.949|transcript|evm.model.chr4.949|protein_coding|3/5|c.846-4711C>A||||||WARNING_TRANSCRIPT_MULTIPLE_STOP_CODONS	GT:PL:DP	1/1:228,21,0:7	1/1:202,18,0:6	0/0:0,33,255:11	./.:.:.	0/1:153,0,154:11
chrX	30629627	.	C	T	999.0	.	DP=1207;VDB=0.000215365;SGB=52.3131;RPB=0.958591;MQB=6.81893e-10;MQSB=0.0335863;BQB=0.0210251;MQ0F=0.096106;ICB=0.585254;HOB=0.0216766;AC=8;AN=10;DP4=525,487,67,42;MQ=36;ANN=T||MODIFIER|||||||||||||ERROR_CHROMOSOME_NOT_FOUND	GT:PL:DP	0/1:37,1,0:5	1/1:166,21,0:7	1/1:169,24,0:8	0/1:159,0,30:10	1/1:191,23,0:11
chrX	108245208	.	T	C	999.0	.	DP=1450;VDB=0.790642;SGB=185.774;RPB=0.305871;MQB=0.999867;MQSB=0.999177;BQB=0.000240726;MQ0F=0;ICB=0.785609;HOB=0.0159339;AC=6;AN=10;DP4=692,486,72,66;MQ=59;ANN=C||MODIFIER|||||||||||||ERROR_CHROMOSOME_NOT_FOUND	GT:PL:DP	0/0:0,24,221:8	1/1:255,45,0:15	0/0:0,21,205:7	1/1:245,27,0:9	1/1:240,27,0:9
chrX	130568384	.	T	A	999.0	.	DP=1687;VDB=0.252689;SGB=184.037;RPB=1;MQB=0.999286;MQSB=0.991402;BQB=0.296565;MQ0F=0;ICB=0.627292;HOB=0.0198138;AC=7;AN=10;DP4=702,710,52,62;MQ=59;ANN=A||MODIFIER|||||||||||||ERROR_CHROMOSOME_NOT_FOUND	GT:PL:DP	1/1:183,15,0:5	1/1:255,36,0:12	0/0:0,39,255:13	0/1:104,0,179:11	1/1:228,21,0:7
chrX	130571142	.	A	G	999.0	.	DP=1510;VDB=0.210864;SGB=135.587;RPB=0.569407;MQB=0.000173662;MQSB=0.000997878;BQB=0.450248;MQ0F=0.0152318;ICB=0.559116;HOB=0.022185;AC=7;AN=10;DP4=688,529,55,35;MQ=45;ANN=G||MODIFIER|||||||||||||ERROR_CHROMOSOME_NOT_FOUND	GT:PL:DP	1/1:172,15,0:5	1/1:255,27,0:9	0/0:0,60,255:20	0/1:74,0,255:20	1/1:255,30,0:10
chrX	135440145	.	C	G	999.0	.	DP=1951;VDB=0.695571;SGB=-55.3979;RPB=0.907224;MQB=0.999678;MQSB=0.996371;BQB=0.0407494;MQ0F=0;ICB=0.920465;HOB=0.0088882;AC=4;AN=10;DP4=73,76,821,771;MQ=59;ANN=G||MODIFIER|||||||||||||ERROR_CHROMOSOME_NOT_FOUND	GT:PL:DP	0/1:144,0,42:6	0/1:0,5,249:14	1/1:255,48,0:16	0/0:0,36,255:12	0/0:0,39,255:13
chrX	135441503	.	C	T	999.0	.	DP=2116;VDB=0.811882;SGB=158.607;RPB=0.124081;MQB=0.801494;MQSB=0.0123112;BQB=0.0499488;MQ0F=0.0420605;ICB=0.627292;HOB=0.0198138;AC=6;AN=10;DP4=1036,760,62,48;MQ=56;ANN=T||MODIFIER|||||||||||||ERROR_CHROMOSOME_NOT_FOUND	GT:PL:DP	0/0:0,15,176:5	1/1:255,36,0:12	0/0:0,57,255:19	1/1:243,27,0:9	1/1:255,23,0:11
chrX	135442266	.	C	T	999.0	.	DP=1903;VDB=0.502045;SGB=139.436;RPB=0.922516;MQB=0.937969;MQSB=0.925834;BQB=0.0461459;MQ0F=0;ICB=0.741483;HOB=0.0171069;AC=6;AN=10;DP4=761,831,66,58;MQ=59;ANN=T||MODIFIER|||||||||||||ERROR_CHROMOSOME_NOT_FOUND	GT:PL:DP	0/0:0,36,255:12	1/1:255,45,0:15	0/0:0,42,255:14	1/1:253,30,0:10	1/1:255,27,0:9
chrX	135443674	.	C	T	999.0	.	DP=2126;VDB=0.965812;SGB=176.418;RPB=0.992184;MQB=0.99995;MQSB=0.818313;BQB=0.0334928;MQ0F=0.00893697;ICB=0.473169;HOB=0.0225504;AC=7;AN=10;DP4=1002,827,59,42;MQ=59;ANN=T||MODIFIER|||||||||||||ERROR_CHROMOSOME_NOT_FOUND	GT:PL:DP	0/0:0,33,255:11	1/1:239,27,0:9	0/1:29,0,255:21	1/1:255,45,0:15	1/1:255,51,0:17
chrX	135444263	.	C	T	999.0	.	DP=1944;VDB=0.229544;SGB=164.615;RPB=0.972418;MQB=0.998794;MQSB=0.999965;BQB=0.104254;MQ0F=0;ICB=0.472842;HOB=0.0224685;AC=6;AN=10;DP4=969,702,55,40;MQ=59;ANN=T||MODIFIER|||||||||||||ERROR_CHROMOSOME_NOT_FOUND	GT:PL:DP	0/0:0,18,179:6	1/1:255,30,0:10	0/0:0,17,255:18	1/1:255,30,0:10	1/1:255,30,0:10
chrX	135448862	.	G	A	999.0	.	DP=2149;VDB=0.617791;SGB=138.593;RPB=0.736133;MQB=0.9983;MQSB=0.995825;BQB=0.151488;MQ0F=0.000465333;ICB=0.416888;HOB=0.0232879;AC=6;AN=10;DP4=1098,754,47,36;MQ=59;ANN=A||MODIFIER|||||||||||||ERROR_CHROMOSOME_NOT_FOUND	GT:PL:DP	0/0:0,18,165:6	1/1:255,36,0:12	0/0:0,12,255:24	1/1:245,27,0:9	1/1:255,42,0:14
chr5	28285932	.	G	A	999.0	.	DP=1396;VDB=0.809742;SGB=138.653;RPB=0.840422;MQB=0.98427;MQSB=0.998795;BQB=0.00153523;MQ0F=0;ICB=0.581817;HOB=0.0212526;AC=7;AN=10;DP4=600,585,44,44;MQ=59;ANN=A|intergenic_region|MODIFIER|evm.TU.chr5.434-evm.TU.chr5.435|evm.TU.chr5.434-evm.TU.chr5.435|intergenic_region|evm.TU.chr5.434-evm.TU.chr5.435|||n.28285932G>A||||||	GT:PL:DP	0/1:79,0,179:9	1/1:225,24,0:8	0/0:0,42,255:14	1/1:255,36,0:12	1/1:196,18,0:6
chr5	28389125	.	G	A	999.0	.	DP=1780;VDB=0.76535;SGB=143.108;RPB=0.787567;MQB=0.999926;MQSB=0.998775;BQB=0.233511;MQ0F=0;ICB=0.741483;HOB=0.0171069;AC=8;AN=10;DP4=846,651,74,45;MQ=59;ANN=A|intergenic_region|MODIFIER|evm.TU.chr5.434-evm.TU.chr5.435|evm.TU.chr5.434-evm.TU.chr5.435|intergenic_region|evm.TU.chr5.434-evm.TU.chr5.435|||n.28389125G>A||||||	GT:PL:DP	1/1:245,24,0:8	1/1:208,24,0:8	0/1:66,0,239:10	0/1:187,0,97:15	1/1:255,36,0:12
chr5	112960693	.	G	A	999.0	.	DP=1864;VDB=0.746402;SGB=191.915;RPB=0.817522;MQB=0.999908;MQSB=0.999205;BQB=0.535297;MQ0F=0;ICB=0.821402;HOB=0.0145452;AC=8;AN=10;DP4=708,808,78,78;MQ=59;ANN=A|intron_variant|MODIFIER|evm.TU.chr5.1043|evm.TU.chr5.1043|transcript|evm.model.chr5.1043|protein_coding|11/106|c.1643-11099G>A||||||	GT:PL:DP	0/1:217,0,96:11	1/1:255,30,0:10	1/1:255,60,0:20	0/1:135,0,19:6	1/1:221,18,0:6
chr6	14523292	.	A	G	999.0	.	DP=1805;VDB=0.0218596;SGB=199.925;RPB=0.434421;MQB=0.999911;MQSB=0.998979;BQB=0.00383843;MQ0F=0.000554017;ICB=0.763342;HOB=0.0165244;AC=7;AN=10;DP4=783,702,74,70;MQ=59;ANN=G|intron_variant|MODIFIER|evm.TU.chr6.184|evm.TU.chr6.184|transcript|evm.model.chr6.184|protein_coding|2/31|c.689-9806A>G||||||	GT:PL:DP	0/0:0,30,255:10	1/1:255,39,0:13	1/1:221,24,0:8	0/1:114,0,249:17	1/1:255,42,0:14
chr6	14525311	.	A	T	999.0	.	DP=1681;VDB=0.390407;SGB=215.876;RPB=0.65277;MQB=0.999889;MQSB=0.999178;BQB=0.358183;MQ0F=0;ICB=0.762437;HOB=0.0164956;AC=7;AN=10;DP4=755,615,75,79;MQ=59;ANN=T|intron_variant|MODIFIER|evm.TU.chr6.184|evm.TU.chr6.184|transcript|evm.model.chr6.184|protein_coding|2/31|c.689-7787A>T||||||	GT:PL:DP	0/0:0,27,255:9	1/1:255,36,0:12	1/1:255,42,0:14	0/1:126,0,191:13	1/1:255,48,0:16
chr6	14528007	.	C	G	999.0	.	DP=2002;VDB=0.373229;SGB=258.813;RPB=0.971519;MQB=1;MQSB=1;BQB=0.0135478;MQ0F=0;ICB=0.78276;HOB=0.0158649;AC=7;AN=10;DP4=804,845,92,85;MQ=60;ANN=G|intron_variant|MODIFIER|evm.TU.chr6.184|evm.TU.chr6.184|transcript|evm.model.chr6.184|protein_coding|2/31|c.689-5091C>G||||||	GT:PL:DP	0/0:0,12,152:4	1/1:255,42,0:14	1/1:227,24,0:8	0/1:194,0,166:14	1/1:255,45,0:15
chr6	14529298	.	G	C	999.0	.	DP=1992;VDB=0.10506;SGB=137.167;RPB=0.0196597;MQB=8.46458e-31;MQSB=0.114019;BQB=0.347233;MQ0F=0.00803213;ICB=0.651755;HOB=0.019358;AC=7;AN=10;DP4=904,778,59,50;MQ=54;ANN=C|intron_variant|MODIFIER|evm.TU.chr6.184|evm.TU.chr6.184|transcript|evm.model.chr6.184|protein_coding|2/31|c.689-3800G>C||||||	GT:PL:DP	0/0:0,33,255:11	1/1:224,30,0:10	1/1:216,36,0:12	0/1:77,0,67:7	1/1:175,21,0:7
chr6	18379099	.	C	T	999.0	.	DP=1343;VDB=0.000985668;SGB=-122.907;RPB=9.09141e-08;MQB=1.79141e-21;MQSB=0.679106;BQB=8.5482e-06;MQ0F=0.126582;ICB=0.953132;HOB=0.00836986;AC=4;AN=6;DP4=563,520,74,48;MQ=36;ANN=T|intron_variant|MODIFIER|evm.TU.chr6.282|evm.TU.chr6.282|transcript|evm.model.chr6.282|protein_coding|1/11|c.60+6263G>A||||||	GT:PL:DP	./.:.:.	0/0:0,12,32:4	./.:.:.	1/1:151,18,0:6	1/1:60,12,0:4
chr6	29548066	.	T	C	999.0	.	DP=1604;VDB=0.371869;SGB=221.97;RPB=0.0847571;MQB=0.999885;MQSB=0.998752;BQB=0.0110589;MQ0F=0;ICB=0.703359;HOB=0.0185847;AC=7;AN=10;DP4=714,596,85,62;MQ=59;ANN=C|intron_variant|MODIFIER|evm.TU.chr6.435|evm.TU.chr6.435|transcript|evm.model.chr6.435|protein_coding|1/4|c.191+2751A>G||||||	GT:PL:DP	0/0:1,0,255:12	0/1:182,0,109:11	1/1:255,33,0:11	1/1:201,21,0:7	1/1:235,36,0:12
chr6	50856568	.	G	A	999.0	.	DP=1609;VDB=0.539072;SGB=168.734;RPB=0.75089;MQB=0.999504;MQSB=0.999994;BQB=0.881957;MQ0F=0.000621504;ICB=0.909954;HOB=0.0107946;AC=7;AN=10;DP4=665,629,87,68;MQ=59;ANN=A|intergenic_region|MODIFIER|evm.TU.chr6.572-evm.TU.chr6.573|evm.TU.chr6.572-evm.TU.chr6.573|intergenic_region|evm.TU.chr6.572-evm.TU.chr6.573|||n.50856568G>A||||||	GT:PL:DP	1/1:255,45,0:15	0/0:0,48,255:16	1/1:255,45,0:15	1/1:200,21,0:7	0/1:62,0,56:4
chr6	65927941	.	C	T	999.0	.	DP=1627;VDB=0.543756;SGB=188.69;RPB=0.973013;MQB=0.999495;MQSB=0.999989;BQB=4.72486e-05;MQ0F=0;ICB=0.678173;HOB=0.0213249;AC=8;AN=10;DP4=608,685,80,78;MQ=59;ANN=T|intergenic_region|MODIFIER|evm.TU.chr6.639-evm.TU.chr6.640|evm.TU.chr6.639-evm.TU.chr6.640|intergenic_region|evm.TU.chr6.639-evm.TU.chr6.640|||n.65927941C>T||||||	GT:PL:DP	1/1:255,42,0:14	1/1:172,15,0:5	0/0:0,33,255:11	1/1:255,30,0:10	1/1:215,24,0:8
chr6	65944103	.	A	C	999.0	.	DP=1839;VDB=0.304043;SGB=192.591;RPB=8.77861e-17;MQB=6.92967e-33;MQSB=6.96244e-08;BQB=0.000190386;MQ0F=0.0951604;ICB=0.740625;HOB=0.0170726;AC=8;AN=10;DP4=799,602,144,138;MQ=49;ANN=C|intergenic_region|MODIFIER|evm.TU.chr6.639-evm.TU.chr6.640|evm.TU.chr6.639-evm.TU.chr6.640|intergenic_region|evm.TU.chr6.639-evm.TU.chr6.640|||n.65944103A>C||||||	GT:PL:DP	1/1:255,33,0:11	0/1:156,0,156:10	0/1:10,0,255:20	1/1:255,39,0:13	1/1:255,33,0:11
chr6	65955908	.	T	C	999.0	.	DP=1453;VDB=0.168124;SGB=172.077;RPB=0.626507;MQB=1;MQSB=1;BQB=0.00238074;MQ0F=0;ICB=0.679518;HOB=0.0191233;AC=7;AN=10;DP4=605,594,54,63;MQ=60;ANN=C|intron_variant|MODIFIER|evm.TU.chr6.640|evm.TU.chr6.640|transcript|evm.model.chr6.640|protein_coding|2/2|c.591-280A>G||||||	GT:PL:DP	1/1:206,24,0:8	0/1:105,0,136:9	0/0:7,0,210:10	1/1:195,21,0:7	1/1:255,36,0:12
chr6	65969053	.	G	C	999.0	.	DP=1461;VDB=0.957435;SGB=144.512;RPB=0.975165;MQB=0.99988;MQSB=0.999018;BQB=0.00225745;MQ0F=0.000684463;ICB=0.833954;HOB=0.0146566;AC=8;AN=10;DP4=637,540,65,58;MQ=59;ANN=C|intron_variant|MODIFIER|evm.TU.chr6.640|evm.TU.chr6.640|transcript|evm.model.chr6.640|protein_coding|2/2|c.590+3131C>G||||||	GT:PL:DP	1/1:255,39,0:13	0/1:196,0,84:9	0/1:10,0,219:9	1/1:255,30,0:10	1/1:255,27,0:9
chr6	82818352	.	C	G	999.0	.	DP=1600;VDB=0.000121547;SGB=46.45;RPB=0.191464;MQB=0;MQSB=7.26264e-07;BQB=0.00806446;MQ0F=0.005625;ICB=0.822402;HOB=0.0145567;AC=8;AN=10;DP4=706,658,35,75;MQ=53;ANN=G|intergenic_region|MODIFIER|evm.TU.chr6.703-evm.TU.chr6.704|evm.TU.chr6.703-evm.TU.chr6.704|intergenic_region|evm.TU.chr6.703-evm.TU.chr6.704|||n.82818352C>G||||||	GT:PL:DP	0/1:28,0,207:9	1/1:197,21,0:7	0/1:10,0,255:13	1/1:255,54,0:18	1/1:226,33,0:11
chr6	82828877	.	C	T	999.0	.	DP=1483;VDB=0.184408;SGB=175.53;RPB=0.635284;MQB=0.999887;MQSB=0.998983;BQB=0.197572;MQ0F=0;ICB=0.722409;HOB=0.0178173;AC=8;AN=10;DP4=650,568,52,71;MQ=59;ANN=T|intergenic_region|MODIFIER|evm.TU.chr6.703-evm.TU.chr6.704|evm.TU.chr6.703-evm.TU.chr6.704|intergenic_region|evm.TU.chr6.703-evm.TU.chr6.704|||n.82828877C>T||||||	GT:PL:DP	0/1:62,0,56:4	1/1:255,51,0:17	0/1:132,0,231:15	1/1:255,33,0:11	1/1:255,33,0:11
chr6	82828918	.	C	T	999.0	.	DP=1555;VDB=0.0999245;SGB=167.163;RPB=0.868116;MQB=0.999899;MQSB=0.999146;BQB=0.0139299;MQ0F=0;ICB=0.744103;HOB=0.0172094;AC=8;AN=10;DP4=728,566,56,67;MQ=59;ANN=T|intergenic_region|MODIFIER|evm.TU.chr6.703-evm.TU.chr6.704|evm.TU.chr6.703-evm.TU.chr6.704|intergenic_region|evm.TU.chr6.703-evm.TU.chr6.704|||n.82828918C>T||||||	GT:PL:DP	0/1:59,0,102:5	1/1:255,45,0:15	0/1:55,0,244:14	1/1:255,36,0:12	1/1:255,36,0:12
chr6	82831727	.	T	C	999.0	.	DP=1748;VDB=0.4078;SGB=161.991;RPB=0.99775;MQB=0;MQSB=0.754136;BQB=0.075202;MQ0F=0.00400458;ICB=0.987209;HOB=0.00415512;AC=8;AN=10;DP4=727,664,99,99;MQ=54;ANN=C|intergenic_region|MODIFIER|evm.TU.chr6.703-evm.TU.chr6.704|evm.TU.chr6.703-evm.TU.chr6.704|intergenic_region|evm.TU.chr6.703-evm.TU.chr6.704|||n.82831727T>C||||||	GT:PL:DP	0/1:186,0,50:8	1/1:237,30,0:10	0/1:174,0,208:16	1/1:255,27,0:9	1/1:225,24,0:8
chr6	98025830	.	A	G	999.0	.	DP=1310;VDB=0.187918;SGB=109.056;RPB=0.395417;MQB=0.380024;MQSB=9.73991e-07;BQB=0.00542935;MQ0F=0.0396947;ICB=0.696703;HOB=0.0161356;AC=5;AN=6;DP4=686,440,33,30;MQ=50;ANN=G|intergenic_region|MODIFIER|evm.TU.chr6.807-evm.TU.chr6.808|evm.TU.chr6.807-evm.TU.chr6.808|intergenic_region|evm.TU.chr6.807-evm.TU.chr6.808|||n.98025830A>G||||||	GT:PL:DP	1/1:255,30,0:17	0/1:160,15,0:5	./.:.:.	./.:.:.	1/1:174,18,0:6
chr6	112767175	.	T	C	999.0	.	DP=2408;VDB=0.902879;SGB=151.853;RPB=0.0208374;MQB=0.868002;MQSB=1.39002e-05;BQB=0.000521025;MQ0F=0.202658;ICB=0.964201;HOB=0.00683864;AC=7;AN=10;DP4=954,1010,102,95;MQ=37;ANN=C|intron_variant|MODIFIER|evm.TU.chr6.1005|evm.TU.chr6.1005|transcript|evm.model.chr6.1005|protein_coding|9/33|c.1398+2255A>G||||||	GT:PL:DP	0/1:82,0,77:6	1/1:255,33,0:11	1/1:255,23,0:11	0/0:0,36,190:12	1/1:255,27,0:19
chr6	114378119	.	A	G	999.0	.	DP=1242;VDB=0.375401;SGB=132.896;RPB=0.48471;MQB=0.99936;MQSB=0.995737;BQB=0.722643;MQ0F=0;ICB=0.821402;HOB=0.0145452;AC=6;AN=10;DP4=560,446,65,56;MQ=59;ANN=G|intergenic_region|MODIFIER|evm.TU.chr6.1018-evm.TU.chr6.1019|evm.TU.chr6.1018-evm.TU.chr6.1019|intergenic_region|evm.TU.chr6.1018-evm.TU.chr6.1019|||n.114378119A>G||||||	GT:PL:DP	0/0:0,18,160:6	1/1:255,27,0:9	0/0:0,45,255:15	1/1:169,18,0:6	1/1:221,24,0:8
chr6	114378260	.	T	A	999.0	.	DP=1359;VDB=0.142396;SGB=130.667;RPB=0.134019;MQB=0.997831;MQSB=0.996104;BQB=0.000624914;MQ0F=0.000735835;ICB=0.822402;HOB=0.0145567;AC=6;AN=10;DP4=589,508,54,67;MQ=59;ANN=A|intergenic_region|MODIFIER|evm.TU.chr6.1018-evm.TU.chr6.1019|evm.TU.chr6.1018-evm.TU.chr6.1019|intergenic_region|evm.TU.chr6.1018-evm.TU.chr6.1019|||n.114378260T>A||||||	GT:PL:DP	0/0:0,21,205:7	1/1:255,33,0:11	0/0:0,36,255:12	1/1:228,27,0:10	1/1:188,21,0:7
chr6	114380301	.	C	T	999.0	.	DP=1833;VDB=0.315307;SGB=160.162;RPB=0.416853;MQB=0.999727;MQSB=0.99997;BQB=0.0285799;MQ0F=0;ICB=0.674321;HOB=0.018775;AC=6;AN=10;DP4=847,705,64,54;MQ=59;ANN=T|intergenic_region|MODIFIER|evm.TU.chr6.1018-evm.TU.chr6.1019|evm.TU.chr6.1018-evm.TU.chr6.1019|intergenic_region|evm.TU.chr6.1018-evm.TU.chr6.1019|||n.114380301C>T||||||	GT:PL:DP	0/0:0,39,255:13	1/1:255,30,0:10	0/0:0,23,255:20	1/1:205,21,0:7	1/1:255,36,0:12
chr6	114382323	.	C	A	999.0	.	DP=1765;VDB=0.42752;SGB=164.852;RPB=0.0310539;MQB=0.99993;MQSB=0.998971;BQB=0.000355702;MQ0F=0.000566572;ICB=0.651755;HOB=0.019358;AC=6;AN=10;DP4=787,712,60,53;MQ=59;ANN=A|intergenic_region|MODIFIER|evm.TU.chr6.1018-evm.TU.chr6.1019|evm.TU.chr6.1018-evm.TU.chr6.1019|intergenic_region|evm.TU.chr6.1018-evm.TU.chr6.1019|||n.114382323C>A||||||	GT:PL:DP	0/0:0,27,255:9	1/1:255,42,0:14	0/0:0,33,255:11	1/1:255,36,0:12	1/1:255,30,0:10
chr6	114383315	.	A	G	999.0	.	DP=1730;VDB=0.335061;SGB=171.307;RPB=0.991843;MQB=0.999733;MQSB=0.986239;BQB=0.00125169;MQ0F=0;ICB=0.652434;HOB=0.0194122;AC=6;AN=10;DP4=737,667,62,54;MQ=59;ANN=G|intergenic_region|MODIFIER|evm.TU.chr6.1018-evm.TU.chr6.1019|evm.TU.chr6.1018-evm.TU.chr6.1019|intergenic_region|evm.TU.chr6.1018-evm.TU.chr6.1019|||n.114383315A>G||||||	GT:PL:DP	0/0:0,33,255:11	1/1:255,27,0:9	0/0:0,39,255:13	1/1:215,24,0:8	1/1:255,21,0:7
chr6	114384940	.	G	T	999.0	.	DP=1785;VDB=0.405721;SGB=154.82;RPB=0.84124;MQB=0.992075;MQSB=0.180892;BQB=3.26435e-05;MQ0F=0;ICB=0.674321;HOB=0.018775;AC=6;AN=10;DP4=806,669,80,36;MQ=59;ANN=T|intergenic_region|MODIFIER|evm.TU.chr6.1018-evm.TU.chr6.1019|evm.TU.chr6.1018-evm.TU.chr6.1019|intergenic_region|evm.TU.chr6.1018-evm.TU.chr6.1019|||n.114384940G>T||||||	GT:PL:DP	0/0:0,42,255:14	1/1:255,42,0:14	0/0:0,11,255:16	1/1:119,18,0:6	1/1:255,33,0:11
chr6	114385624	.	A	G	999.0	.	DP=1146;VDB=0.600031;SGB=131.037;RPB=0.272943;MQB=0.999878;MQSB=0.999081;BQB=0.00144673;MQ0F=0.0008726;ICB=0.588284;HOB=0.0220408;AC=6;AN=10;DP4=591,384,51,33;MQ=59;ANN=G|intergenic_region|MODIFIER|evm.TU.chr6.1018-evm.TU.chr6.1019|evm.TU.chr6.1018-evm.TU.chr6.1019|intergenic_region|evm.TU.chr6.1018-evm.TU.chr6.1019|||n.114385624A>G||||||	GT:PL:DP	0/0:0,42,255:14	1/1:255,30,0:10	0/0:0,42,255:14	1/1:172,18,0:6	1/1:255,30,0:10
chr6	114385692	.	A	G	999.0	.	DP=1490;VDB=0.312553;SGB=155.641;RPB=0.847477;MQB=0.999901;MQSB=0.999628;BQB=0.210005;MQ0F=0.000671141;ICB=0.652434;HOB=0.0194122;AC=6;AN=10;DP4=925,307,81,28;MQ=59;ANN=G|intergenic_region|MODIFIER|evm.TU.chr6.1018-evm.TU.chr6.1019|evm.TU.chr6.1018-evm.TU.chr6.1019|intergenic_region|evm.TU.chr6.1018-evm.TU.chr6.1019|||n.114385692A>G||||||	GT:PL:DP	0/0:0,39,239:13	1/1:255,45,0:15	0/0:0,51,255:17	1/1:204,30,0:10	1/1:255,33,0:11
chr6	114385694	.	A	G	999.0	.	DP=1489;VDB=0.260368;SGB=150.441;RPB=0.943455;MQB=0.999899;MQSB=0.999638;BQB=0.134044;MQ0F=0.000671592;ICB=0.652434;HOB=0.0194122;AC=6;AN=10;DP4=927,297,82,28;MQ=59;ANN=G|intergenic_region|MODIFIER|evm.TU.chr6.1018-evm.TU.chr6.1019|evm.TU.chr6.1018-evm.TU.chr6.1019|intergenic_region|evm.TU.chr6.1018-evm.TU.chr6.1019|||n.114385694A>G||||||	GT:PL:DP	0/0:0,39,242:13	1/1:255,45,0:15	0/0:0,45,255:15	1/1:204,30,0:10	1/1:255,33,0:11
chr6	114385761	.	A	T	999.0	.	DP=1724;VDB=0.0915768;SGB=186.089;RPB=0.958095;MQB=0.999584;MQSB=0.998353;BQB=0.164435;MQ0F=0.000580046;ICB=0.781826;HOB=0.0158414;AC=6;AN=10;DP4=964,393,97,44;MQ=59;ANN=T|intergenic_region|MODIFIER|evm.TU.chr6.1018-evm.TU.chr6.1019|evm.TU.chr6.1018-evm.TU.chr6.1019|intergenic_region|evm.TU.chr6.1018-evm.TU.chr6.1019|||n.114385761A>T||||||	GT:PL:DP	0/0:0,39,255:13	1/1:255,48,0:16	0/0:0,57,255:19	1/1:204,30,0:10	1/1:255,39,0:13
chr6	114385854	.	A	G	999.0	.	DP=1834;VDB=0.23299;SGB=178.899;RPB=0.702726;MQB=0.999922;MQSB=0.999131;BQB=0.322236;MQ0F=0;ICB=0.697768;HOB=0.0182713;AC=6;AN=10;DP4=765,726,69,56;MQ=59;ANN=G|intergenic_region|MODIFIER|evm.TU.chr6.1018-evm.TU.chr6.1019|evm.TU.chr6.1018-evm.TU.chr6.1019|intergenic_region|evm.TU.chr6.1018-evm.TU.chr6.1019|||n.114385854A>G||||||	GT:PL:DP	0/0:0,48,255:16	1/1:255,36,0:12	0/0:0,60,255:20	1/1:248,24,0:8	1/1:255,42,0:14
chr6	114386261	.	C	T	999.0	.	DP=1854;VDB=0.123512;SGB=202.859;RPB=0.121711;MQB=0.999923;MQSB=0.998997;BQB=0.0190216;MQ0F=0;ICB=0.698544;HOB=0.0183158;AC=6;AN=10;DP4=838,733,74,64;MQ=59;ANN=T|intergenic_region|MODIFIER|evm.TU.chr6.1018-evm.TU.chr6.1019|evm.TU.chr6.1018-evm.TU.chr6.1019|intergenic_region|evm.TU.chr6.1018-evm.TU.chr6.1019|||n.114386261C>T||||||	GT:PL:DP	0/0:0,18,188:6	1/1:255,39,0:13	0/0:0,5,255:14	1/1:212,21,0:7	1/1:255,30,0:10
chr6	114387693	.	C	A	999.0	.	DP=1496;VDB=0.795986;SGB=144.391;RPB=0.59492;MQB=0.954366;MQSB=0.998297;BQB=2.7344e-05;MQ0F=0;ICB=0.698544;HOB=0.0183158;AC=7;AN=10;DP4=676,575,57,51;MQ=59;ANN=A|intergenic_region|MODIFIER|evm.TU.chr6.1018-evm.TU.chr6.1019|evm.TU.chr6.1018-evm.TU.chr6.1019|intergenic_region|evm.TU.chr6.1018-evm.TU.chr6.1019|||n.114387693C>A||||||	GT:PL:DP	0/0:0,45,255:15	1/1:227,27,0:9	0/1:33,0,225:9	1/1:225,24,0:8	1/1:255,33,0:11
chr6	114390122	.	C	G	999.0	.	DP=2077;VDB=0.480285;SGB=316.272;RPB=0.975619;MQB=0.999216;MQSB=0.999415;BQB=0.001034;MQ0F=0;ICB=0.652434;HOB=0.0194122;AC=6;AN=10;DP4=899,821,101,90;MQ=59;ANN=G|intergenic_region|MODIFIER|evm.TU.chr6.1018-evm.TU.chr6.1019|evm.TU.chr6.1018-evm.TU.chr6.1019|intergenic_region|evm.TU.chr6.1018-evm.TU.chr6.1019|||n.114390122C>G||||||	GT:PL:DP	0/0:0,42,255:14	1/1:255,32,0:23	0/0:0,41,255:26	1/1:255,42,0:14	1/1:255,33,0:11
chr6	114390202	.	C	T	999.0	.	DP=2018;VDB=0.0560218;SGB=300.353;RPB=0.678189;MQB=0.99991;MQSB=0.99931;BQB=0.00292924;MQ0F=0;ICB=0.700119;HOB=0.0184052;AC=7;AN=10;DP4=900,769,100,85;MQ=59;ANN=T|intergenic_region|MODIFIER|evm.TU.chr6.1018-evm.TU.chr6.1019|evm.TU.chr6.1018-evm.TU.chr6.1019|intergenic_region|evm.TU.chr6.1018-evm.TU.chr6.1019|||n.114390202C>T||||||	GT:PL:DP	0/0:0,48,255:16	1/1:255,26,0:21	0/1:69,0,255:20	1/1:255,42,0:14	1/1:255,39,0:13
chr6	114390248	.	G	T	999.0	.	DP=2033;VDB=0.990866;SGB=302.895;RPB=0.34334;MQB=0.935369;MQSB=0.999563;BQB=0.000328405;MQ0F=0;ICB=0.698544;HOB=0.0183158;AC=7;AN=10;DP4=906,755,99,83;MQ=59;ANN=T|intergenic_region|MODIFIER|evm.TU.chr6.1018-evm.TU.chr6.1019|evm.TU.chr6.1018-evm.TU.chr6.1019|intergenic_region|evm.TU.chr6.1018-evm.TU.chr6.1019|||n.114390248G>T||||||	GT:PL:DP	0/0:0,42,255:14	1/1:255,51,0:17	0/1:35,0,255:19	1/1:255,42,0:14	1/1:255,42,0:14
chr6	114390385	.	G	A	999.0	.	DP=2055;VDB=0.676579;SGB=269.023;RPB=0.840463;MQB=0.973845;MQSB=0.999818;BQB=1.01765e-05;MQ0F=0;ICB=0.675042;HOB=0.0188244;AC=6;AN=10;DP4=963,748,89,79;MQ=59;ANN=A|intergenic_region|MODIFIER|evm.TU.chr6.1018-evm.TU.chr6.1019|evm.TU.chr6.1018-evm.TU.chr6.1019|intergenic_region|evm.TU.chr6.1018-evm.TU.chr6.1019|||n.114390385G>A||||||	GT:PL:DP	0/0:0,36,255:12	1/1:255,33,0:11	0/0:0,23,255:20	1/1:255,51,0:17	1/1:255,42,0:14
chr6	114390402	.	C	T	999.0	.	DP=2070;VDB=0.0860407;SGB=234.568;RPB=0.306644;MQB=0.999703;MQSB=0.999969;BQB=0.0103057;MQ0F=0;ICB=0.675771;HOB=0.0188738;AC=6;AN=10;DP4=938,770,86,72;MQ=59;ANN=T|intergenic_region|MODIFIER|evm.TU.chr6.1018-evm.TU.chr6.1019|evm.TU.chr6.1018-evm.TU.chr6.1019|intergenic_region|evm.TU.chr6.1018-evm.TU.chr6.1019|||n.114390402C>T||||||	GT:PL:DP	0/0:0,5,255:14	1/1:245,24,0:8	0/0:0,17,255:18	1/1:255,45,0:15	1/1:255,42,0:14
chr6	114391897	.	C	G	999.0	.	DP=1878;VDB=0.116564;SGB=214.147;RPB=0.95933;MQB=1;MQSB=1;BQB=0.292755;MQ0F=0;ICB=0.674321;HOB=0.018775;AC=6;AN=10;DP4=782,787,72,67;MQ=60;ANN=G|intergenic_region|MODIFIER|evm.TU.chr6.1018-evm.TU.chr6.1019|evm.TU.chr6.1018-evm.TU.chr6.1019|intergenic_region|evm.TU.chr6.1018-evm.TU.chr6.1019|||n.114391897C>G||||||	GT:PL:DP	0/0:0,30,248:10	1/1:183,15,0:5	0/0:0,20,255:19	1/1:255,30,0:10	1/1:247,21,0:7
chr6	114398824	.	A	G	999.0	.	DP=1911;VDB=0.641635;SGB=202.552;RPB=0.958968;MQB=0.999958;MQSB=0.942002;BQB=0.00325272;MQ0F=0.003663;ICB=0.603523;HOB=0.0203672;AC=7;AN=10;DP4=764,851,56,71;MQ=59;ANN=G|intergenic_region|MODIFIER|evm.TU.chr6.1018-evm.TU.chr6.1019|evm.TU.chr6.1018-evm.TU.chr6.1019|intergenic_region|evm.TU.chr6.1018-evm.TU.chr6.1019|||n.114398824A>G||||||	GT:PL:DP	0/1:13,0,216:8	1/1:255,45,0:15	0/0:0,39,255:13	1/1:255,39,0:13	1/1:255,39,0:13
chr6	114399181	.	A	C	999.0	.	DP=1666;VDB=0.103336;SGB=156.266;RPB=0.0958525;MQB=1;MQSB=1;BQB=0.0275765;MQ0F=0;ICB=0.554526;HOB=0.0215143;AC=6;AN=10;DP4=609,825,39,58;MQ=60;ANN=C|intergenic_region|MODIFIER|evm.TU.chr6.1018-evm.TU.chr6.1019|evm.TU.chr6.1018-evm.TU.chr6.1019|intergenic_region|evm.TU.chr6.1018-evm.TU.chr6.1019|||n.114399181A>C||||||	GT:PL:DP	0/0:0,36,255:12	1/1:255,33,0:11	0/0:0,45,255:15	1/1:255,30,0:10	1/1:247,21,0:7
chr6	114401732	.	T	C	999.0	.	DP=1872;VDB=0.629487;SGB=202.684;RPB=0.212834;MQB=0.998333;MQSB=0.993582;BQB=0.0192111;MQ0F=0.000534188;ICB=0.6041;HOB=0.0204303;AC=7;AN=10;DP4=808,783,77,46;MQ=59;ANN=C|intergenic_region|MODIFIER|evm.TU.chr6.1018-evm.TU.chr6.1019|evm.TU.chr6.1018-evm.TU.chr6.1019|intergenic_region|evm.TU.chr6.1018-evm.TU.chr6.1019|||n.114401732T>C||||||	GT:PL:DP	0/0:4,0,246:12	1/1:255,24,0:8	0/1:21,0,230:13	1/1:255,42,0:14	1/1:255,30,0:10
chr6	114402325	.	A	G	999.0	.	DP=1774;VDB=0.279354;SGB=184.491;RPB=0.943627;MQB=0.992043;MQSB=0.989847;BQB=0.737025;MQ0F=0;ICB=0.602951;HOB=0.0203043;AC=6;AN=10;DP4=786,674,75,46;MQ=59;ANN=G|intergenic_region|MODIFIER|evm.TU.chr6.1018-evm.TU.chr6.1019|evm.TU.chr6.1018-evm.TU.chr6.1019|intergenic_region|evm.TU.chr6.1018-evm.TU.chr6.1019|||n.114402325A>G||||||	GT:PL:DP	0/0:0,24,221:8	1/1:255,36,0:12	0/0:1,0,255:12	1/1:195,21,0:7	1/1:255,27,0:9
chr6	114413040	.	A	G	999.0	.	DP=1780;VDB=0.898826;SGB=137.945;RPB=0.0538034;MQB=0.996017;MQSB=0.988331;BQB=0.17631;MQ0F=0;ICB=0.603523;HOB=0.0203672;AC=6;AN=10;DP4=882,612,61,38;MQ=59;ANN=G|intergenic_region|MODIFIER|evm.TU.chr6.1018-evm.TU.chr6.1019|evm.TU.chr6.1018-evm.TU.chr6.1019|intergenic_region|evm.TU.chr6.1018-evm.TU.chr6.1019|||n.114413040A>G||||||	GT:PL:DP	0/0:0,21,218:7	1/1:255,33,0:11	0/0:0,11,255:16	1/1:245,24,0:8	1/1:255,36,0:12
chr6	114413542	.	T	C	999.0	.	DP=1905;VDB=0.507613;SGB=168.93;RPB=0.999984;MQB=0.999754;MQSB=0.995956;BQB=0.0511003;MQ0F=0;ICB=0.602951;HOB=0.0203043;AC=6;AN=10;DP4=863,754,71,44;MQ=59;ANN=C|intergenic_region|MODIFIER|evm.TU.chr6.1018-evm.TU.chr6.1019|evm.TU.chr6.1018-evm.TU.chr6.1019|intergenic_region|evm.TU.chr6.1018-evm.TU.chr6.1019|||n.114413542T>C||||||	GT:PL:DP	0/0:7,0,218:10	1/1:243,24,0:8	0/0:0,33,255:11	1/1:255,36,0:12	1/1:203,21,0:7
chr6	114414018	.	G	C	999.0	.	DP=2015;VDB=0.777353;SGB=181.272;RPB=0.990889;MQB=0.993739;MQSB=0.997913;BQB=0.00793296;MQ0F=0;ICB=0.627292;HOB=0.0198138;AC=7;AN=10;DP4=966,768,71,47;MQ=59;ANN=C|intergenic_region|MODIFIER|evm.TU.chr6.1018-evm.TU.chr6.1019|evm.TU.chr6.1018-evm.TU.chr6.1019|intergenic_region|evm.TU.chr6.1018-evm.TU.chr6.1019|||n.114414018G>C||||||	GT:PL:DP	0/0:0,15,160:5	1/1:255,39,0:13	0/1:46,0,255:20	1/1:255,42,0:14	1/1:216,24,0:8
chr6	114414228	.	C	T	999.0	.	DP=1913;VDB=0.155787;SGB=184.197;RPB=0.944279;MQB=0.999938;MQSB=0.999182;BQB=0.0137383;MQ0F=0;ICB=0.627914;HOB=0.0198723;AC=7;AN=10;DP4=775,843,68,48;MQ=59;ANN=T|intergenic_region|MODIFIER|evm.TU.chr6.1018-evm.TU.chr6.1019|evm.TU.chr6.1018-evm.TU.chr6.1019|intergenic_region|evm.TU.chr6.1018-evm.TU.chr6.1019|||n.114414228C>T||||||	GT:PL:DP	0/0:0,36,255:12	1/1:202,18,0:6	0/1:30,0,255:13	1/1:255,30,0:10	1/1:245,24,0:8
chr6	114414424	.	C	A	999.0	.	DP=1757;VDB=0.0976692;SGB=205.116;RPB=0.680993;MQB=1;MQSB=1;BQB=0.236249;MQ0F=0;ICB=0.605866;HOB=0.0206218;AC=7;AN=10;DP4=819,666,67,54;MQ=60;ANN=A|intergenic_region|MODIFIER|evm.TU.chr6.1018-evm.TU.chr6.1019|evm.TU.chr6.1018-evm.TU.chr6.1019|intergenic_region|evm.TU.chr6.1018-evm.TU.chr6.1019|||n.114414424C>A||||||	GT:PL:DP	0/0:0,30,255:10	1/1:245,27,0:9	0/1:46,0,255:17	1/1:255,30,0:10	1/1:202,18,0:6
chr6	114417477	.	T	G	999.0	.	DP=2070;VDB=0.0377617;SGB=290.539;RPB=0.97922;MQB=0.999704;MQSB=0.997527;BQB=0.701568;MQ0F=0;ICB=0.579108;HOB=0.02091;AC=6;AN=10;DP4=972,750,87,73;MQ=59;ANN=G|intergenic_region|MODIFIER|evm.TU.chr6.1018-evm.TU.chr6.1019|evm.TU.chr6.1018-evm.TU.chr6.1019|intergenic_region|evm.TU.chr6.1018-evm.TU.chr6.1019|||n.114417477T>G||||||	GT:PL:DP	0/0:0,8,255:15	1/1:255,42,0:14	0/0:0,45,255:15	1/1:255,36,0:12	1/1:255,45,0:15
chr6	114417733	.	A	G	999.0	.	DP=2122;VDB=0.743125;SGB=251.332;RPB=0.908373;MQB=0.99424;MQSB=0.999604;BQB=0.020412;MQ0F=0;ICB=0.578581;HOB=0.0208426;AC=6;AN=10;DP4=1055,728,75,65;MQ=59;ANN=G|intergenic_region|MODIFIER|evm.TU.chr6.1018-evm.TU.chr6.1019|evm.TU.chr6.1018-evm.TU.chr6.1019|intergenic_region|evm.TU.chr6.1018-evm.TU.chr6.1019|||n.114417733A>G||||||	GT:PL:DP	0/0:0,51,255:17	1/1:255,45,0:15	0/0:0,42,255:14	1/1:182,18,0:6	1/1:255,36,0:12
chr6	114418486	.	T	C	999.0	.	DP=2055;VDB=0.663829;SGB=280.167;RPB=0.806924;MQB=0.997574;MQSB=0.999647;BQB=0.229543;MQ0F=0;ICB=0.602951;HOB=0.0203043;AC=6;AN=10;DP4=944,763,91,69;MQ=59;ANN=C|intergenic_region|MODIFIER|evm.TU.chr6.1018-evm.TU.chr6.1019|evm.TU.chr6.1018-evm.TU.chr6.1019|intergenic_region|evm.TU.chr6.1018-evm.TU.chr6.1019|||n.114418486T>C||||||	GT:PL:DP	0/0:4,0,250:11	1/1:255,45,0:15	0/0:0,17,255:18	1/1:254,30,0:10	1/1:255,45,0:15
chr6	114419550	.	C	T	999.0	.	DP=1940;VDB=0.8801;SGB=205.761;RPB=0.641607;MQB=0.999936;MQSB=0.999223;BQB=0.00220899;MQ0F=0.000515464;ICB=0.603523;HOB=0.0203672;AC=7;AN=10;DP4=790,852,54,70;MQ=59;ANN=T|intergenic_region|MODIFIER|evm.TU.chr6.1018-evm.TU.chr6.1019|evm.TU.chr6.1018-evm.TU.chr6.1019|intergenic_region|evm.TU.chr6.1018-evm.TU.chr6.1019|||n.114419550C>T||||||	GT:PL:DP	0/0:0,27,255:9	1/1:255,42,0:14	0/1:20,0,255:18	1/1:240,27,0:9	1/1:255,48,0:16
chr6	114420101	.	G	A	999.0	.	DP=1855;VDB=0.830423;SGB=157.925;RPB=0.875381;MQB=0.995497;MQSB=0.999884;BQB=0.374429;MQ0F=0.00107817;ICB=0.603523;HOB=0.0203672;AC=7;AN=10;DP4=824,747,60,43;MQ=59;ANN=A|intergenic_region|MODIFIER|evm.TU.chr6.1018-evm.TU.chr6.1019|evm.TU.chr6.1018-evm.TU.chr6.1019|intergenic_region|evm.TU.chr6.1018-evm.TU.chr6.1019|||n.114420101G>A||||||	GT:PL:DP	0/0:0,48,255:16	1/1:218,21,0:7	0/1:27,0,255:14	1/1:255,33,0:11	1/1:255,30,0:10
chr6	114420273	.	C	T	999.0	.	DP=1778;VDB=0.837246;SGB=118.086;RPB=0.706596;MQB=0.4086;MQSB=0.590332;BQB=0.0461795;MQ0F=0.00168729;ICB=0.699328;HOB=0.0183605;AC=7;AN=10;DP4=837,668,59,55;MQ=59;ANN=T|intergenic_region|MODIFIER|evm.TU.chr6.1018-evm.TU.chr6.1019|evm.TU.chr6.1018-evm.TU.chr6.1019|intergenic_region|evm.TU.chr6.1018-evm.TU.chr6.1019|||n.114420273C>T||||||	GT:PL:DP	0/0:0,23,255:11	1/1:255,36,0:12	0/1:24,0,255:15	1/1:161,15,0:5	1/1:255,36,0:12
chr6	114420695	.	T	C	999.0	.	DP=1731;VDB=0.240026;SGB=119.967;RPB=0.866275;MQB=0.99994;MQSB=0.998898;BQB=0.0122407;MQ0F=0;ICB=0.605272;HOB=0.0205576;AC=6;AN=10;DP4=764,686,54,36;MQ=59;ANN=C|intergenic_region|MODIFIER|evm.TU.chr6.1018-evm.TU.chr6.1019|evm.TU.chr6.1018-evm.TU.chr6.1019|intergenic_region|evm.TU.chr6.1018-evm.TU.chr6.1019|||n.114420695T>C||||||	GT:PL:DP	0/0:0,42,255:14	1/1:255,24,0:8	0/0:7,0,173:10	1/1:255,30,0:10	1/1:255,27,0:9
chr6	114421512	.	A	G	999.0	.	DP=1913;VDB=0.609362;SGB=183.151;RPB=0.965377;MQB=0.996527;MQSB=0.992382;BQB=0.0850444;MQ0F=0;ICB=0.675771;HOB=0.0188738;AC=7;AN=10;DP4=788,805,68,62;MQ=59;ANN=G|intergenic_region|MODIFIER|evm.TU.chr6.1018-evm.TU.chr6.1019|evm.TU.chr6.1018-evm.TU.chr6.1019|intergenic_region|evm.TU.chr6.1018-evm.TU.chr6.1019|||n.114421512A>G||||||	GT:PL:DP	0/1:45,0,175:8	1/1:161,15,0:5	0/0:0,5,255:14	1/1:255,33,0:11	1/1:255,33,0:11
chr6	114422985	.	G	A	999.0	.	DP=1549;VDB=0.296911;SGB=105.398;RPB=0.943453;MQB=0.985783;MQSB=0.366054;BQB=0.0010348;MQ0F=0.00193673;ICB=0.603523;HOB=0.0203672;AC=7;AN=10;DP4=692,575,42,42;MQ=59;ANN=A|intergenic_region|MODIFIER|evm.TU.chr6.1018-evm.TU.chr6.1019|evm.TU.chr6.1018-evm.TU.chr6.1019|intergenic_region|evm.TU.chr6.1018-evm.TU.chr6.1019|||n.114422985G>A||||||	GT:PL:DP	0/0:0,24,216:8	1/1:255,36,0:12	0/1:25,0,174:8	1/1:145,21,0:7	1/1:237,21,0:7
chr6	114423186	.	A	T	999.0	.	DP=1579;VDB=0.771273;SGB=140.371;RPB=0.914768;MQB=1;MQSB=1;BQB=0.00323497;MQ0F=0;ICB=0.579639;HOB=0.0209778;AC=6;AN=10;DP4=758,504,55,39;MQ=59;ANN=T|intergenic_region|MODIFIER|evm.TU.chr6.1018-evm.TU.chr6.1019|evm.TU.chr6.1018-evm.TU.chr6.1019|intergenic_region|evm.TU.chr6.1018-evm.TU.chr6.1019|||n.114423186A>T||||||	GT:PL:DP	0/0:0,21,205:7	1/1:255,45,0:15	0/0:0,25,255:16	1/1:255,30,0:10	1/1:202,18,0:6
chr6	114423903	.	G	T	999.0	.	DP=1973;VDB=0.852328;SGB=232.498;RPB=0.221517;MQB=0.999739;MQSB=0.997433;BQB=0.00215761;MQ0F=0;ICB=0.603523;HOB=0.0203672;AC=6;AN=10;DP4=940,732,77,54;MQ=59;ANN=T|intergenic_region|MODIFIER|evm.TU.chr6.1018-evm.TU.chr6.1019|evm.TU.chr6.1018-evm.TU.chr6.1019|intergenic_region|evm.TU.chr6.1018-evm.TU.chr6.1019|||n.114423903G>T||||||	GT:PL:DP	0/0:0,30,255:10	1/1:255,30,0:10	0/0:0,48,255:16	1/1:248,24,0:8	1/1:255,36,0:12
chr6	114423910	.	T	C	999.0	.	DP=1958;VDB=0.847255;SGB=241.73;RPB=0.494098;MQB=1;MQSB=1;BQB=0.151116;MQ0F=0;ICB=0.6041;HOB=0.0204303;AC=6;AN=10;DP4=896,729,76,59;MQ=60;ANN=C|intergenic_region|MODIFIER|evm.TU.chr6.1018-evm.TU.chr6.1019|evm.TU.chr6.1018-evm.TU.chr6.1019|intergenic_region|evm.TU.chr6.1018-evm.TU.chr6.1019|||n.114423910T>C||||||	GT:PL:DP	0/0:0,27,245:9	1/1:255,30,0:10	0/0:0,48,255:16	1/1:255,27,0:9	1/1:255,33,0:11
chr6	114425033	.	T	C	999.0	.	DP=1885;VDB=0.373486;SGB=201.489;RPB=0.689167;MQB=0.972539;MQSB=0.993601;BQB=0;MQ0F=0;ICB=0.675635;HOB=0.0212624;AC=8;AN=10;DP4=841,681,97,75;MQ=59;ANN=C|intergenic_region|MODIFIER|evm.TU.chr6.1018-evm.TU.chr6.1019|evm.TU.chr6.1018-evm.TU.chr6.1019|intergenic_region|evm.TU.chr6.1018-evm.TU.chr6.1019|||n.114425033T>C||||||	GT:PL:DP	0/0:0,33,255:11	1/1:155,18,0:6	1/1:216,30,0:10	1/1:160,24,0:8	1/1:207,27,0:9
chr7	270169	.	G	A	999.0	.	DP=7044;VDB=7.28675e-44;SGB=5609.09;RPB=0;MQB=0;MQSB=0.204602;BQB=0.0521429;MQ0F=0.494463;ICB=5.85725e-25;HOB=0.351009;AC=4;AN=8;DP4=266,315,3081,3187;MQ=6;ANN=A|intergenic_region|MODIFIER|evm.TU.chr7.1-evm.TU.chr7.2|evm.TU.chr7.1-evm.TU.chr7.2|intergenic_region|evm.TU.chr7.1-evm.TU.chr7.2|||n.270169G>A||||||	GT:PL:DP	0/1:11,0,69:6	0/1:13,0,22:10	1/1:18,255,0:190	./.:.:.	0/0:0,12,116:4
chr7	22753789	.	C	T	999.0	.	DP=1155;VDB=3.77087e-20;SGB=-87.2963;RPB=0.00130351;MQB=0;MQSB=3.61004e-09;BQB=0.000112934;MQ0F=0.0112554;ICB=0.716773;HOB=0.0240162;AC=5;AN=8;DP4=495,451,1,122;MQ=55;ANN=T|intergenic_region|MODIFIER|evm.TU.chr7.78-evm.TU.chr7.79|evm.TU.chr7.78-evm.TU.chr7.79|intergenic_region|evm.TU.chr7.78-evm.TU.chr7.79|||n.22753789C>T||||||	GT:PL:DP	0/0:0,30,255:10	1/1:95,12,0:4	0/1:43,9,0:3	1/1:81,10,0:6	./.:.:.
chr7	44120289	.	C	T	999.0	.	DP=1789;VDB=0.550326;SGB=186.578;RPB=0.93057;MQB=0.999634;MQSB=0.99729;BQB=0.51905;MQ0F=0;ICB=0.802425;HOB=0.0152147;AC=8;AN=10;DP4=851,644,92,58;MQ=59;ANN=T|intron_variant|MODIFIER|evm.TU.chr7.162|evm.TU.chr7.162|transcript|evm.model.chr7.162|protein_coding|10/79|c.1299+17122G>A||||||WARNING_TRANSCRIPT_MULTIPLE_STOP_CODONS	GT:PL:DP	1/1:255,20,0:19	1/1:255,54,0:18	1/1:255,33,0:11	0/1:22,0,121:5	0/1:87,0,87:6
chr7	78280270	.	G	A	999.0	.	DP=1568;VDB=0.951581;SGB=141.354;RPB=0.998685;MQB=0.875755;MQSB=0.104007;BQB=0.00582355;MQ0F=0.0395408;ICB=0.609638;HOB=0.0164846;AC=4;AN=6;DP4=712,674,38,26;MQ=52;ANN=A|intergenic_region|MODIFIER|evm.TU.chr7.362-evm.TU.chr7.363|evm.TU.chr7.362-evm.TU.chr7.363|intergenic_region|evm.TU.chr7.362-evm.TU.chr7.363|||n.78280270G>A||||||	GT:PL:DP	1/1:182,18,0:6	./.:.:.	0/0:0,42,255:14	1/1:255,33,0:11	./.:.:.
chr7	78281933	.	G	A	999.0	.	DP=1305;VDB=0.988573;SGB=96.6028;RPB=0.999798;MQB=0.0271102;MQSB=0.999398;BQB=0.000451675;MQ0F=0.000766284;ICB=0.610779;HOB=0.0168254;AC=4;AN=6;DP4=610,534,20,32;MQ=59;ANN=A|intergenic_region|MODIFIER|evm.TU.chr7.362-evm.TU.chr7.363|evm.TU.chr7.362-evm.TU.chr7.363|intergenic_region|evm.TU.chr7.362-evm.TU.chr7.363|||n.78281933G>A||||||	GT:PL:DP	1/1:205,21,0:7	./.:.:.	0/0:0,36,255:12	1/1:203,18,0:6	./.:.:.
chr7	78658524	.	C	T	999.0	.	DP=1036;VDB=0.464305;SGB=117.928;RPB=0.997233;MQB=0.999571;MQSB=0.999952;BQB=0.89158;MQ0F=0.000965251;ICB=0.678943;HOB=0.0181924;AC=4;AN=6;DP4=489,404,30,31;MQ=59;ANN=T|intergenic_region|MODIFIER|evm.TU.chr7.362-evm.TU.chr7.363|evm.TU.chr7.362-evm.TU.chr7.363|intergenic_region|evm.TU.chr7.362-evm.TU.chr7.363|||n.78658524C>T||||||	GT:PL:DP	./.:.:.	1/1:245,27,0:9	1/1:216,21,0:7	0/0:0,18,187:6	./.:.:.
chr8	9624419	.	G	T	999.0	.	DP=1278;VDB=0.0180257;SGB=185.947;RPB=0.509863;MQB=2.95807e-08;MQSB=0.329734;BQB=0.287951;MQ0F=0.0837246;ICB=0.68265;HOB=0.0193251;AC=6;AN=10;DP4=539,478,81,42;MQ=32;ANN=T|intergenic_region|MODIFIER|evm.TU.chr8.35-evm.TU.chr8.36|evm.TU.chr8.35-evm.TU.chr8.36|intergenic_region|evm.TU.chr8.35-evm.TU.chr8.36|||n.9624419G>T||||||	GT:PL:DP	1/1:160,15,0:5	0/0:0,3,54:5	1/1:239,20,0:10	0/0:0,21,154:7	1/1:171,18,0:6
chr8	11857588	.	C	T	164.0	.	DP=1424;VDB=1.94531e-12;SGB=-250.085;RPB=0.00479635;MQB=0;MQSB=4.81587e-05;BQB=0.0162798;MQ0F=0.196629;ICB=0.885378;HOB=0.0106649;AC=5;AN=8;DP4=546,531,70,140;MQ=29;ANN=T|intron_variant|MODIFIER|evm.TU.chr8.46|evm.TU.chr8.46|transcript|evm.model.chr8.46|protein_coding|24/44|c.2792+251G>A||||||WARNING_TRANSCRIPT_NO_START_CODON	GT:PL:DP	./.:.:.	1/1:45,12,0:4	0/0:0,5,5:4	0/1:27,0,37:6	1/1:48,12,0:5
chr8	35594701	.	G	T	999.0	.	DP=1769;VDB=0.396893;SGB=141.058;RPB=0.903839;MQB=0.52793;MQSB=0.926768;BQB=0.00275555;MQ0F=0.0463539;ICB=0.721572;HOB=0.0177778;AC=7;AN=10;DP4=819,675,63,53;MQ=56;ANN=T|upstream_gene_variant|MODIFIER|evm.TU.chr8.150|evm.TU.chr8.150|transcript|evm.model.chr8.150|protein_coding||c.-2832G>T|||||2832|,T|intergenic_region|MODIFIER|evm.TU.chr8.149-evm.TU.chr8.150|evm.TU.chr8.149-evm.TU.chr8.150|interg…	GT:PL:DP	0/0:0,24,221:8	0/1:56,0,141:6	1/1:255,29,0:22	1/1:255,33,0:11	1/1:240,25,0:12
chr8	35602197	.	T	A	999.0	.	DP=1438;VDB=0.223965;SGB=184.471;RPB=0.926541;MQB=1;MQSB=1;BQB=0.0472181;MQ0F=0;ICB=0.535223;HOB=0.0258543;AC=9;AN=10;DP4=611,538,68,60;MQ=60;ANN=A|downstream_gene_variant|MODIFIER|evm.TU.chr8.150|evm.TU.chr8.150|transcript|evm.model.chr8.150|protein_coding||c.*2797T>A|||||2797|,A|downstream_gene_variant|MODIFIER|evm.TU.chr8.151|evm.TU.chr8.151|transcript|evm.model.chr8.151|protein_coding||c.*171…	GT:PL:DP	0/1:132,0,92:9	1/1:207,18,0:6	1/1:255,42,0:14	1/1:255,33,0:11	1/1:218,21,0:7
chr8	35604518	.	A	G	999.0	.	DP=1548;VDB=0.146755;SGB=204.566;RPB=0.143653;MQB=0.999883;MQSB=0.998732;BQB=0.00949254;MQ0F=0.000645995;ICB=0.564639;HOB=0.02543;AC=9;AN=10;DP4=697,586,83,60;MQ=59;ANN=G|intron_variant|MODIFIER|evm.TU.chr8.151|evm.TU.chr8.151|transcript|evm.model.chr8.151|protein_coding|22/22|c.2774-401T>C||||||	GT:PL:DP	0/1:138,0,109:11	1/1:255,30,0:10	1/1:255,39,0:13	1/1:221,33,0:11	1/1:221,18,0:6
chr8	43270684	.	C	G	411.0	.	DP=1250;VDB=1.3566e-08;SGB=-82.153;RPB=5.73178e-17;MQB=0;MQSB=0.00144811;BQB=7.10233e-12;MQ0F=0.02;ICB=0.979159;HOB=0.00511664;AC=5;AN=8;DP4=540,501,91,1;MQ=50;ANN=G|intergenic_region|MODIFIER|evm.TU.chr8.174-evm.TU.chr8.175|evm.TU.chr8.174-evm.TU.chr8.175|intergenic_region|evm.TU.chr8.174-evm.TU.chr8.175|||n.43270684C>G||||||	GT:PL:DP	1/1:78,18,0:6	0/1:21,6,0:2	0/0:7,6,0:2	./.:.:.	1/1:85,12,0:4
chr8	57217053	.	A	C	999.0	.	DP=1149;VDB=0.173019;SGB=194.539;RPB=0.644758;MQB=5.48782e-05;MQSB=1.50345e-05;BQB=0.885204;MQ0F=0.0400348;ICB=0.647308;HOB=0.02155;AC=8;AN=10;DP4=575,325,75,43;MQ=29;ANN=C|intergenic_region|MODIFIER|evm.TU.chr8.200-evm.TU.chr8.201|evm.TU.chr8.200-evm.TU.chr8.201|intergenic_region|evm.TU.chr8.200-evm.TU.chr8.201|||n.57217053A>C||||||	GT:PL:DP	0/1:118,0,114:12	1/1:220,39,0:13	0/1:137,0,102:15	1/1:232,30,0:10	1/1:191,27,0:9
chr8	57395167	.	C	G	999.0	.	DP=1852;VDB=0.0400068;SGB=205.669;RPB=0.829316;MQB=0.999922;MQSB=0.999114;BQB=0.0126913;MQ0F=0;ICB=0.698544;HOB=0.0183158;AC=8;AN=10;DP4=773,776,68,68;MQ=59;ANN=G|intergenic_region|MODIFIER|evm.TU.chr8.201-evm.TU.chr8.202|evm.TU.chr8.201-evm.TU.chr8.202|intergenic_region|evm.TU.chr8.201-evm.TU.chr8.202|||n.57395167C>G||||||	GT:PL:DP	0/1:102,0,197:10	1/1:255,45,0:15	0/1:250,0,255:33	1/1:255,27,0:9	1/1:255,27,0:9
chr8	57418115	.	C	G	999.0	.	DP=1703;VDB=0.520659;SGB=113.495;RPB=0.832675;MQB=0.999593;MQSB=0.998957;BQB=0.701901;MQ0F=0;ICB=0.41787;HOB=0.0236482;AC=7;AN=10;DP4=740,717,30,37;MQ=59;ANN=G|intergenic_region|MODIFIER|evm.TU.chr8.201-evm.TU.chr8.202|evm.TU.chr8.201-evm.TU.chr8.202|intergenic_region|evm.TU.chr8.201-evm.TU.chr8.202|||n.57418115C>G||||||	GT:PL:DP	0/0:0,39,255:13	1/1:207,18,0:6	0/1:21,0,255:16	1/1:255,30,0:10	1/1:255,30,0:10
chr8	68456571	.	C	T	999.0	.	DP=1719;VDB=0.871209;SGB=156.333;RPB=0.76784;MQB=0.989863;MQSB=0.395249;BQB=0.506217;MQ0F=0.00116347;ICB=0.445058;HOB=0.0228436;AC=7;AN=10;DP4=836,647,43,38;MQ=59;ANN=T|intron_variant|MODIFIER|evm.TU.chr8.267|evm.TU.chr8.267|transcript|evm.model.chr8.267|protein_coding|17/23|c.2209+1710G>A||||||	GT:PL:DP	0/0:0,24,227:8	1/1:255,33,0:11	0/1:133,0,148:10	1/1:200,21,0:7	1/1:255,33,0:11
chr8	79381841	.	A	G	999.0	.	DP=1459;VDB=0.553628;SGB=83.3041;RPB=0.999938;MQB=1;MQSB=1;BQB=0.926351;MQ0F=0;ICB=0.767993;HOB=0.0166663;AC=6;AN=10;DP4=516,592,56,46;MQ=60;ANN=G|intergenic_region|MODIFIER|evm.TU.chr8.294-evm.TU.chr8.295|evm.TU.chr8.294-evm.TU.chr8.295|intergenic_region|evm.TU.chr8.294-evm.TU.chr8.295|||n.79381841A>G||||||	GT:PL:DP	0/0:0,21,247:7	1/1:250,33,0:11	0/0:0,36,255:12	1/1:152,15,0:5	1/1:255,33,0:11
chr8	80447205	.	C	A	999.0	.	DP=1393;VDB=0.512861;SGB=169.373;RPB=0.996165;MQB=0.999894;MQSB=0.998465;BQB=0.0928565;MQ0F=0;ICB=0.587053;HOB=0.0218939;AC=7;AN=10;DP4=643,497,51,49;MQ=59;ANN=A|intergenic_region|MODIFIER|evm.TU.chr8.295-evm.TU.chr8.296|evm.TU.chr8.295-evm.TU.chr8.296|intergenic_region|evm.TU.chr8.295-evm.TU.chr8.296|||n.80447205C>A||||||	GT:PL:DP	0/0:0,27,255:9	1/1:227,21,0:7	0/1:100,0,220:11	1/1:255,24,0:8	1/1:255,42,0:14
chr8	80448320	.	T	C	999.0	.	DP=1362;VDB=0.222135;SGB=120.447;RPB=0.452821;MQB=1;MQSB=1;BQB=0.014486;MQ0F=0;ICB=0.613485;HOB=0.0214169;AC=6;AN=10;DP4=640,498,48,36;MQ=60;ANN=C|intergenic_region|MODIFIER|evm.TU.chr8.295-evm.TU.chr8.296|evm.TU.chr8.295-evm.TU.chr8.296|intergenic_region|evm.TU.chr8.295-evm.TU.chr8.296|||n.80448320T>C||||||	GT:PL:DP	0/0:0,33,255:11	1/1:201,21,0:7	0/0:0,21,218:7	1/1:255,36,0:12	1/1:255,27,0:9
chr8	80459501	.	A	C	999.0	.	DP=1565;VDB=0.0119607;SGB=140.087;RPB=0.407313;MQB=0.999915;MQSB=0.998972;BQB=0.306641;MQ0F=0;ICB=0.675042;HOB=0.0188244;AC=8;AN=10;DP4=656,644,59,45;MQ=59;ANN=C|intergenic_region|MODIFIER|evm.TU.chr8.295-evm.TU.chr8.296|evm.TU.chr8.295-evm.TU.chr8.296|intergenic_region|evm.TU.chr8.295-evm.TU.chr8.296|||n.80459501A>C||||||	GT:PL:DP	0/1:107,0,135:8	1/1:255,33,0:11	0/1:25,0,105:4	1/1:216,24,0:8	1/1:255,36,0:12
chr8	80459800	.	G	A	999.0	.	DP=1361;VDB=0.668491;SGB=112.958;RPB=0.555331;MQB=0.341607;MQSB=4.52098e-10;BQB=0.414636;MQ0F=0.0764144;ICB=0.656647;HOB=0.0197417;AC=8;AN=10;DP4=717,395,52,38;MQ=43;ANN=A|intergenic_region|MODIFIER|evm.TU.chr8.295-evm.TU.chr8.296|evm.TU.chr8.295-evm.TU.chr8.296|intergenic_region|evm.TU.chr8.295-evm.TU.chr8.296|||n.80459800G>A||||||	GT:PL:DP	0/1:92,0,146:11	1/1:161,15,0:5	0/1:212,0,97:14	1/1:178,21,0:7	1/1:255,27,0:9
chr8	80460001	.	C	T	999.0	.	DP=1503;VDB=0.780854;SGB=146.486;RPB=0.9984;MQB=0.879875;MQSB=0.871478;BQB=0.101523;MQ0F=0;ICB=0.651755;HOB=0.019358;AC=8;AN=10;DP4=649,618,47,56;MQ=59;ANN=T|intergenic_region|MODIFIER|evm.TU.chr8.295-evm.TU.chr8.296|evm.TU.chr8.295-evm.TU.chr8.296|intergenic_region|evm.TU.chr8.295-evm.TU.chr8.296|||n.80460001C>T||||||	GT:PL:DP	0/1:113,0,93:8	1/1:255,30,0:10	0/1:245,0,100:15	1/1:240,27,0:9	1/1:255,30,0:10
chr8	80462382	.	G	T	999.0	.	DP=1676;VDB=0.37619;SGB=151.188;RPB=0.976669;MQB=7.60704e-15;MQSB=0.00113698;BQB=0.000247734;MQ0F=0.00417661;ICB=0.71992;HOB=0.0176988;AC=8;AN=10;DP4=780,637,69,55;MQ=53;ANN=T|intergenic_region|MODIFIER|evm.TU.chr8.295-evm.TU.chr8.296|evm.TU.chr8.295-evm.TU.chr8.296|intergenic_region|evm.TU.chr8.295-evm.TU.chr8.296|||n.80462382G>T||||||	GT:PL:DP	0/1:127,0,196:13	1/1:249,23,0:11	0/1:210,0,100:15	1/1:255,27,0:9	1/1:161,15,0:5
chr8	80465732	.	T	C	999.0	.	DP=1494;VDB=0.5527;SGB=156.006;RPB=0.49527;MQB=1;MQSB=1;BQB=0.00345326;MQ0F=0;ICB=0.655928;HOB=0.0196863;AC=7;AN=10;DP4=674,560,49,55;MQ=60;ANN=C|intergenic_region|MODIFIER|evm.TU.chr8.295-evm.TU.chr8.296|evm.TU.chr8.295-evm.TU.chr8.296|intergenic_region|evm.TU.chr8.295-evm.TU.chr8.296|||n.80465732T>C||||||	GT:PL:DP	0/0:0,18,165:6	1/1:241,27,0:9	0/1:196,0,207:17	1/1:200,21,0:7	1/1:250,27,0:9
chr8	80466137	.	G	A	999.0	.	DP=1361;VDB=0.944891;SGB=58.1561;RPB=0.874699;MQB=0.934847;MQSB=0.9952;BQB=0.120709;MQ0F=0;ICB=0.743221;HOB=0.0171753;AC=7;AN=10;DP4=575,576,39,44;MQ=59;ANN=A|intergenic_region|MODIFIER|evm.TU.chr8.295-evm.TU.chr8.296|evm.TU.chr8.295-evm.TU.chr8.296|intergenic_region|evm.TU.chr8.295-evm.TU.chr8.296|||n.80466137G>A||||||	GT:PL:DP	0/0:0,21,200:7	1/1:228,21,0:7	0/1:107,0,108:8	1/1:172,15,0:5	1/1:201,21,0:7
chr8	80467452	.	T	A	999.0	.	DP=1622;VDB=0.168963;SGB=140.215;RPB=0.742173;MQB=1;MQSB=1;BQB=0.212071;MQ0F=0;ICB=0.676506;HOB=0.0189235;AC=7;AN=10;DP4=765,587,69,37;MQ=60;ANN=A|intergenic_region|MODIFIER|evm.TU.chr8.295-evm.TU.chr8.296|evm.TU.chr8.295-evm.TU.chr8.296|intergenic_region|evm.TU.chr8.295-evm.TU.chr8.296|||n.80467452T>A||||||	GT:PL:DP	0/0:0,36,255:12	1/1:255,27,0:9	0/1:168,0,105:9	1/1:255,42,0:14	1/1:255,42,0:14
chr8	80468026	.	T	C	999.0	.	DP=2189;VDB=0.150104;SGB=101.896;RPB=0.128336;MQB=0.124159;MQSB=2.38211e-36;BQB=0.00955901;MQ0F=0.0479671;ICB=0.675042;HOB=0.0188244;AC=7;AN=10;DP4=1307,617,47,61;MQ=39;ANN=C|intergenic_region|MODIFIER|evm.TU.chr8.295-evm.TU.chr8.296|evm.TU.chr8.295-evm.TU.chr8.296|intergenic_region|evm.TU.chr8.295-evm.TU.chr8.296|||n.80468026T>C||||||	GT:PL:DP	0/0:7,0,255:17	1/1:171,30,0:10	0/1:101,0,200:21	1/1:181,18,0:6	1/1:124,15,0:5
chr8	80468609	.	A	C	999.0	.	DP=2525;VDB=0.0120849;SGB=149.984;RPB=0.630592;MQB=1.21116e-07;MQSB=0.999986;BQB=0.985224;MQ0F=0.0986139;ICB=0.696999;HOB=0.0182268;AC=7;AN=10;DP4=1120,980,66,70;MQ=42;ANN=C|intergenic_region|MODIFIER|evm.TU.chr8.295-evm.TU.chr8.296|evm.TU.chr8.295-evm.TU.chr8.296|intergenic_region|evm.TU.chr8.295-evm.TU.chr8.296|||n.80468609A>C||||||	GT:PL:DP	0/0:0,36,245:12	1/1:195,27,0:9	0/1:196,0,68:15	1/1:254,36,0:12	1/1:255,33,0:11
chr8	80469885	.	A	G	999.0	.	DP=1799;VDB=0.240274;SGB=-36.1577;RPB=0.308196;MQB=0;MQSB=0.000542092;BQB=0.357876;MQ0F=0.0250139;ICB=0.651083;HOB=0.019304;AC=7;AN=10;DP4=887,614,90,38;MQ=47;ANN=G|intergenic_region|MODIFIER|evm.TU.chr8.295-evm.TU.chr8.296|evm.TU.chr8.295-evm.TU.chr8.296|intergenic_region|evm.TU.chr8.295-evm.TU.chr8.296|||n.80469885A>G||||||	GT:PL:DP	0/0:0,39,255:13	1/1:248,36,0:12	0/1:101,0,74:7	1/1:177,24,0:8	1/1:188,27,0:9
chr8	80470196	.	G	A	999.0	.	DP=1681;VDB=0.148461;SGB=167.343;RPB=0.975019;MQB=0.999917;MQSB=0.998449;BQB=0.0443461;MQ0F=0;ICB=0.674321;HOB=0.018775;AC=7;AN=10;DP4=848,545,73,44;MQ=59;ANN=A|intergenic_region|MODIFIER|evm.TU.chr8.295-evm.TU.chr8.296|evm.TU.chr8.295-evm.TU.chr8.296|intergenic_region|evm.TU.chr8.295-evm.TU.chr8.296|||n.80470196G>A||||||	GT:PL:DP	0/0:1,0,255:12	1/1:255,33,0:11	0/1:102,0,201:10	1/1:221,24,0:8	1/1:255,24,0:8
chr8	80470385	.	C	T	999.0	.	DP=1752;VDB=0.758275;SGB=127.895;RPB=0.999418;MQB=0.999709;MQSB=0.999999;BQB=0.044369;MQ0F=0;ICB=0.740625;HOB=0.0170726;AC=7;AN=10;DP4=762,727,54,62;MQ=59;ANN=T|intergenic_region|MODIFIER|evm.TU.chr8.295-evm.TU.chr8.296|evm.TU.chr8.295-evm.TU.chr8.296|intergenic_region|evm.TU.chr8.295-evm.TU.chr8.296|||n.80470385C>T||||||	GT:PL:DP	0/0:0,36,255:12	1/1:255,36,0:12	0/1:106,0,93:6	1/1:220,21,0:7	1/1:220,21,0:7
chr8	80471197	.	A	T	999.0	.	DP=1441;VDB=0.0185863;SGB=143.198;RPB=0.794377;MQB=0.999917;MQSB=0.998768;BQB=0.0443804;MQ0F=0;ICB=0.556514;HOB=0.0218079;AC=7;AN=10;DP4=645,586,43,47;MQ=59;ANN=T|intergenic_region|MODIFIER|evm.TU.chr8.295-evm.TU.chr8.296|evm.TU.chr8.295-evm.TU.chr8.296|intergenic_region|evm.TU.chr8.295-evm.TU.chr8.296|||n.80471197A>T||||||	GT:PL:DP	0/0:0,24,208:8	1/1:255,24,0:8	0/1:255,0,178:19	1/1:243,27,0:9	1/1:207,18,0:6
chr8	80471544	.	T	C	999.0	.	DP=1441;VDB=0.605835;SGB=132.427;RPB=0.836987;MQB=1;MQSB=1;BQB=0.174264;MQ0F=0;ICB=0.631777;HOB=0.0202289;AC=7;AN=10;DP4=678,551,51,41;MQ=60;ANN=C|intergenic_region|MODIFIER|evm.TU.chr8.295-evm.TU.chr8.296|evm.TU.chr8.295-evm.TU.chr8.296|intergenic_region|evm.TU.chr8.295-evm.TU.chr8.296|||n.80471544T>C||||||	GT:PL:DP	0/0:0,36,255:12	1/1:227,21,0:7	0/1:103,0,205:10	1/1:153,15,0:5	1/1:232,24,0:8
chr8	80472669	.	C	A	999.0	.	DP=1813;VDB=0.024018;SGB=140.105;RPB=0.279892;MQB=1.12692e-41;MQSB=0.00473499;BQB=0.423783;MQ0F=0.00551572;ICB=0.740625;HOB=0.0170726;AC=7;AN=10;DP4=763,762,75,61;MQ=52;ANN=A|intergenic_region|MODIFIER|evm.TU.chr8.295-evm.TU.chr8.296|evm.TU.chr8.295-evm.TU.chr8.296|intergenic_region|evm.TU.chr8.295-evm.TU.chr8.296|||n.80472669C>A||||||	GT:PL:DP	0/0:0,36,255:12	1/1:255,57,0:19	0/1:215,0,106:14	1/1:255,30,0:10	1/1:128,15,0:5
chr8	80473020	.	T	C	999.0	.	DP=1742;VDB=0.649073;SGB=138.471;RPB=0.83579;MQB=0.0346991;MQSB=0.877171;BQB=0.0822663;MQ0F=0.00172216;ICB=0.763342;HOB=0.0165244;AC=7;AN=10;DP4=736,730,61,70;MQ=58;ANN=C|intergenic_region|MODIFIER|evm.TU.chr8.295-evm.TU.chr8.296|evm.TU.chr8.295-evm.TU.chr8.296|intergenic_region|evm.TU.chr8.295-evm.TU.chr8.296|||n.80473020T>C||||||	GT:PL:DP	0/0:0,18,191:6	1/1:195,24,0:8	0/1:255,0,156:17	1/1:248,24,0:8	1/1:203,18,0:6
chr8	80473287	.	A	G	999.0	.	DP=1730;VDB=0.804709;SGB=171.877;RPB=0.994423;MQB=0.114586;MQSB=0.973041;BQB=0.0121491;MQ0F=0.000578035;ICB=0.696999;HOB=0.0182268;AC=7;AN=10;DP4=807,640,66,53;MQ=59;ANN=G|intergenic_region|MODIFIER|evm.TU.chr8.295-evm.TU.chr8.296|evm.TU.chr8.295-evm.TU.chr8.296|intergenic_region|evm.TU.chr8.295-evm.TU.chr8.296|||n.80473287A>G||||||	GT:PL:DP	0/0:0,21,195:7	1/1:255,33,0:11	0/1:177,0,255:19	1/1:255,33,0:11	1/1:255,36,0:12
chr8	80959238	.	C	T	999.0	.	DP=1298;VDB=0.359865;SGB=126.672;RPB=0.959056;MQB=1;MQSB=1;BQB=0.29426;MQ0F=0;ICB=0.967799;HOB=0.00612997;AC=5;AN=8;DP4=575,407,59,56;MQ=60;ANN=T|intergenic_region|MODIFIER|evm.TU.chr8.295-evm.TU.chr8.296|evm.TU.chr8.295-evm.TU.chr8.296|intergenic_region|evm.TU.chr8.295-evm.TU.chr8.296|||n.80959238C>T||||||	GT:PL:DP	0/0:0,15,152:5	1/1:255,24,0:8	1/1:234,24,0:8	./.:.:.	0/1:50,0,135:6
chr8	87664241	.	T	C	999.0	.	DP=1683;VDB=0.246783;SGB=147.788;RPB=0.169377;MQB=0.999906;MQSB=0.998797;BQB=0.116595;MQ0F=0;ICB=0.821402;HOB=0.0145452;AC=6;AN=10;DP4=752,633,81,51;MQ=59;ANN=C|intergenic_region|MODIFIER|evm.TU.chr8.343-evm.TU.chr8.344|evm.TU.chr8.343-evm.TU.chr8.344|intergenic_region|evm.TU.chr8.343-evm.TU.chr8.344|||n.87664241T>C||||||	GT:PL:DP	0/0:7,0,208:10	1/1:255,36,0:12	1/1:255,20,0:19	0/0:0,33,248:11	1/1:172,15,0:5
chr8	105649759	.	G	A	999.0	.	DP=1719;VDB=0.583863;SGB=154.826;RPB=0.998344;MQB=0.000447852;MQSB=5.18659e-09;BQB=0.0272742;MQ0F=0;ICB=0.856133;HOB=0.0131483;AC=8;AN=10;DP4=783,610,84,56;MQ=56;ANN=A|downstream_gene_variant|MODIFIER|evm.TU.chr8.476|evm.TU.chr8.476|transcript|evm.model.chr8.476|protein_coding||c.*2103G>A|||||2103|,A|intergenic_region|MODIFIER|evm.TU.chr8.476-evm.TU.chr8.477|evm.TU.chr8.476-evm.TU.chr8.477|interg…	GT:PL:DP	0/1:159,0,164:11	1/1:219,24,0:8	0/1:107,0,98:7	1/1:253,33,0:11	1/1:255,36,0:12
