# Supplementary material for: A Novel Insight into the Identification of Potential SNP Markers for the Genomic Characterization of Buffalo Breeds in Pakistan
Source: Animals (Basel). 2023 Aug 7;13(15):2543. doi: 10.3390/ani13152543 (PMC10416883; doi:10.3390/ani13152543)
Supplement: Supplementary file 1 [file animals-13-02543-s001.zip › S5_Kundi_specific_annotated_markers.vcf]

##fileformat=VCFv4.2
##SnpEffVersion="4.3t (build 2017-11-24 10:18), by Pablo Cingolani"
##SnpEffCmd="SnpEff GWHAAKA000000001 k_specific.vcf "
##INFO=<ID=ANN,Number=.,Type=String,Description="Functional annotations: 'Allele | Annotation | Annotation_Impact | Gene_Name | Gene_ID | Feature_Type | Feature_ID | Transcript_BioType | Rank | HGVS.c | HGVS.p | cDNA.pos / cDNA.length | CDS.pos / CDS.length | AA.pos / AA.length | Distance | ERRORS / WARNINGS / INFO' ">
##INFO=<ID=LOF,Number=.,Type=String,Description="Predicted loss of function effects for this variant. Format: 'Gene_Name | Gene_ID | Number_of_transcripts_in_gene | Percent_of_transcripts_affected'">
##INFO=<ID=NMD,Number=.,Type=String,Description="Predicted nonsense mediated decay effects for this variant. Format: 'Gene_Name | Gene_ID | Number_of_transcripts_in_gene | Percent_of_transcripts_affected'">
##FILTER=<ID=PASS,Description="All filters passed">	0	.	.	.	.	.	.	.
##contig=<ID=chr1,length=269091005>	0	.	.	.	.	.	.	.
##contig=<ID=chr9,length=106316390>	0	.	.	.	.	.	.	.
##contig=<ID=chr10,length=103962844>	0	.	.	.	.	.	.	.
##contig=<ID=chr11,length=99706322>	0	.	.	.	.	.	.	.
##contig=<ID=chr19,length=61220728>	0	.	.	.	.	.	.	.
##contig=<ID=chr13,length=82281663>	0	.	.	.	.	.	.	.
##contig=<ID=chr15,length=79701688>	0	.	.	.	.	.	.	.
##contig=<ID=chr14,length=81273418>	0	.	.	.	.	.	.	.
##contig=<ID=chr16,length=72627247>	0	.	.	.	.	.	.	.
##contig=<ID=chr17,length=70861752>	0	.	.	.	.	.	.	.
##contig=<ID=chr18,length=68693571>	0	.	.	.	.	.	.	.
##contig=<ID=chr2,length=201297902>	0	.	.	.	.	.	.	.
##contig=<ID=chr20,length=61114690>	0	.	.	.	.	.	.	.
##contig=<ID=chr21,length=60677867>	0	.	.	.	.	.	.	.
##contig=<ID=chr12,length=84771376>	0	.	.	.	.	.	.	.
##contig=<ID=chr22,length=51137972>	0	.	.	.	.	.	.	.
##contig=<ID=chr23,length=42336660>	0	.	.	.	.	.	.	.
##contig=<ID=chr3,length=186516009>	0	.	.	.	.	.	.	.
##contig=<ID=chr4,length=172189080>	0	.	.	.	.	.	.	.
##contig=<ID=chrX,length=136214062>	0	.	.	.	.	.	.	.
##contig=<ID=chr5,length=124909624>	0	.	.	.	.	.	.	.
##contig=<ID=chr6,length=118624062>	0	.	.	.	.	.	.	.
##contig=<ID=chr7,length=117253548>	0	.	.	.	.	.	.	.
##contig=<ID=chr8,length=114586648>	0	.	.	.	.	.	.	.
##contig=<ID=ctg861_pilon_pilon_obj,length=71723>	0	.	.	.	.	.	.	.
##contig=<ID=ctg1658_pilon_pilon_obj,length=13271>	0	.	.	.	.	.	.	.
##contig=<ID=ctg831_pilon_pilon_obj,length=57437>	0	.	.	.	.	.	.	.
##contig=<ID=ctg1851_pilon_pilon_obj,length=10086>	0	.	.	.	.	.	.	.
##contig=<ID=ctg1076_pilon_pilon_obj,length=35982>	0	.	.	.	.	.	.	.
##contig=<ID=ctg1134_pilon_pilon_obj,length=17584>	0	.	.	.	.	.	.	.
##contig=<ID=ctg1626_pilon_pilon_obj,length=9360>	0	.	.	.	.	.	.	.
##contig=<ID=ctg1343_pilon_pilon_obj,length=57732>	0	.	.	.	.	.	.	.
##contig=<ID=ctg1446_pilon_pilon_obj,length=33790>	0	.	.	.	.	.	.	.
##contig=<ID=ctg1838_pilon_pilon_obj,length=12416>	0	.	.	.	.	.	.	.
##contig=<ID=ctg1837_pilon_pilon_obj,length=17390>	0	.	.	.	.	.	.	.
##contig=<ID=ctg503_pilon_pilon_obj,length=322888>	0	.	.	.	.	.	.	.
##contig=<ID=ctg1914_pilon_pilon_obj,length=31547>	0	.	.	.	.	.	.	.
##contig=<ID=ctg1303_pilon_pilon_obj,length=13952>	0	.	.	.	.	.	.	.
##contig=<ID=ctg1872_pilon_pilon_obj,length=12048>	0	.	.	.	.	.	.	.
##contig=<ID=ctg646_pilon_pilon_obj,length=148687>	0	.	.	.	.	.	.	.
##contig=<ID=ctg664_pilon_pilon_obj,length=46257>	0	.	.	.	.	.	.	.
##contig=<ID=ctg687_pilon_pilon_obj,length=102676>	0	.	.	.	.	.	.	.
##contig=<ID=ctg1390_pilon_pilon_obj,length=21741>	0	.	.	.	.	.	.	.
##contig=<ID=ctg1939_pilon_pilon_obj,length=15414>	0	.	.	.	.	.	.	.
##contig=<ID=ctg1981_pilon_pilon_obj,length=25709>	0	.	.	.	.	.	.	.
##contig=<ID=ctg769_pilon_pilon_obj,length=29945>	0	.	.	.	.	.	.	.
##contig=<ID=ctg1895_pilon_pilon_obj,length=18743>	0	.	.	.	.	.	.	.
##contig=<ID=ctg1782_pilon_pilon_obj,length=11128>	0	.	.	.	.	.	.	.
##contig=<ID=ctg1742_pilon_pilon_obj,length=9588>	0	.	.	.	.	.	.	.
##contig=<ID=ctg704_pilon_pilon_obj,length=40266>	0	.	.	.	.	.	.	.
##contig=<ID=ctg1490_pilon_pilon_obj,length=25896>	0	.	.	.	.	.	.	.
##contig=<ID=ctg1077_pilon_pilon_obj,length=16057>	0	.	.	.	.	.	.	.
##contig=<ID=ctg620_pilon_pilon_obj,length=70572>	0	.	.	.	.	.	.	.
##contig=<ID=Super-Scaffold_1454,length=628925>	0	.	.	.	.	.	.	.
##contig=<ID=ctg761_pilon_pilon_obj,length=81089>	0	.	.	.	.	.	.	.
##contig=<ID=ctg1623_pilon_pilon_obj,length=10221>	0	.	.	.	.	.	.	.
##contig=<ID=ctg1598_pilon_pilon_obj,length=14564>	0	.	.	.	.	.	.	.
##contig=<ID=ctg530_pilon_pilon_obj,length=313194>	0	.	.	.	.	.	.	.
##contig=<ID=ctg847_pilon_pilon_obj,length=25417>	0	.	.	.	.	.	.	.
##contig=<ID=ctg593_pilon_pilon_obj,length=125840>	0	.	.	.	.	.	.	.
##contig=<ID=ctg719_pilon_pilon_obj,length=41702>	0	.	.	.	.	.	.	.
##contig=<ID=ctg1814_pilon_pilon_obj,length=10756>	0	.	.	.	.	.	.	.
##contig=<ID=ctg683_pilon_pilon_obj,length=56668>	0	.	.	.	.	.	.	.
##contig=<ID=ctg1898_pilon_pilon_obj,length=19072>	0	.	.	.	.	.	.	.
##contig=<ID=ctg1586_pilon_pilon_obj,length=11736>	0	.	.	.	.	.	.	.
##contig=<ID=ctg1933_pilon_pilon_obj,length=11012>	0	.	.	.	.	.	.	.
##contig=<ID=ctg922_pilon_pilon_obj,length=21255>	0	.	.	.	.	.	.	.
##contig=<ID=ctg1688_pilon_pilon_obj,length=14453>	0	.	.	.	.	.	.	.
##contig=<ID=ctg1214_pilon_pilon_obj,length=12253>	0	.	.	.	.	.	.	.
##contig=<ID=ctg1426_pilon_pilon_obj,length=11770>	0	.	.	.	.	.	.	.
##contig=<ID=ctg984_pilon_pilon_obj,length=24332>	0	.	.	.	.	.	.	.
##contig=<ID=ctg1615_pilon_pilon_obj,length=27090>	0	.	.	.	.	.	.	.
##contig=<ID=ctg822_pilon_pilon_obj,length=24722>	0	.	.	.	.	.	.	.
##contig=<ID=ctg1017_pilon_pilon_obj,length=19023>	0	.	.	.	.	.	.	.
##contig=<ID=ctg1284_pilon_pilon_obj,length=73993>	0	.	.	.	.	.	.	.
##contig=<ID=ctg1793_pilon_pilon_obj,length=10636>	0	.	.	.	.	.	.	.
##contig=<ID=ctg838_pilon_pilon_obj,length=31838>	0	.	.	.	.	.	.	.
##contig=<ID=ctg1023_pilon_pilon_obj,length=36009>	0	.	.	.	.	.	.	.
##contig=<ID=ctg909_pilon_pilon_obj,length=21577>	0	.	.	.	.	.	.	.
##contig=<ID=ctg1173_pilon_pilon_obj,length=24948>	0	.	.	.	.	.	.	.
##contig=<ID=ctg1927_pilon_pilon_obj,length=12459>	0	.	.	.	.	.	.	.
##contig=<ID=ctg1289_pilon_pilon_obj,length=12799>	0	.	.	.	.	.	.	.
##contig=<ID=ctg633_pilon_pilon_obj,length=63683>	0	.	.	.	.	.	.	.
##contig=<ID=ctg1859_pilon_pilon_obj,length=10532>	0	.	.	.	.	.	.	.
##contig=<ID=ctg1856_pilon_pilon_obj,length=10394>	0	.	.	.	.	.	.	.
##contig=<ID=ctg1788_pilon_pilon_obj,length=14604>	0	.	.	.	.	.	.	.
##contig=<ID=ctg825_pilon_pilon_obj,length=25170>	0	.	.	.	.	.	.	.
##contig=<ID=ctg1507_pilon_pilon_obj,length=36124>	0	.	.	.	.	.	.	.
##contig=<ID=ctg785_pilon_pilon_obj,length=28400>	0	.	.	.	.	.	.	.
##contig=<ID=ctg1527_pilon_pilon_obj,length=28512>	0	.	.	.	.	.	.	.
##contig=<ID=ctg1375_pilon_pilon_obj,length=33276>	0	.	.	.	.	.	.	.
##contig=<ID=ctg1382_pilon_pilon_obj,length=11728>	0	.	.	.	.	.	.	.
##contig=<ID=ctg1885_pilon_pilon_obj,length=11120>	0	.	.	.	.	.	.	.
##contig=<ID=ctg1029_pilon_pilon_obj,length=15838>	0	.	.	.	.	.	.	.
##contig=<ID=ctg1638_pilon_pilon_obj,length=16292>	0	.	.	.	.	.	.	.
##contig=<ID=ctg1535_pilon_pilon_obj,length=23757>	0	.	.	.	.	.	.	.
##contig=<ID=ctg1370_pilon_pilon_obj,length=15359>	0	.	.	.	.	.	.	.
##contig=<ID=ctg1597_pilon_pilon_obj,length=30760>	0	.	.	.	.	.	.	.
##contig=<ID=ctg837_pilon_pilon_obj,length=25526>	0	.	.	.	.	.	.	.
##contig=<ID=ctg735_pilon_pilon_obj,length=45102>	0	.	.	.	.	.	.	.
##contig=<ID=ctg1993_pilon_pilon_obj,length=13022>	0	.	.	.	.	.	.	.
##contig=<ID=ctg637_pilon_pilon_obj,length=63423>	0	.	.	.	.	.	.	.
##contig=<ID=ctg696_pilon_pilon_obj,length=41232>	0	.	.	.	.	.	.	.
##contig=<ID=ctg609_pilon_pilon_obj,length=125108>	0	.	.	.	.	.	.	.
##contig=<ID=ctg1231_pilon_pilon_obj,length=37952>	0	.	.	.	.	.	.	.
##contig=<ID=ctg923_pilon_pilon_obj,length=19952>	0	.	.	.	.	.	.	.
##contig=<ID=ctg1103_pilon_pilon_obj,length=14327>	0	.	.	.	.	.	.	.
##contig=<ID=ctg1604_pilon_pilon_obj,length=20229>	0	.	.	.	.	.	.	.
##contig=<ID=ctg1608_pilon_pilon_obj,length=18282>	0	.	.	.	.	.	.	.
##contig=<ID=ctg827_pilon_pilon_obj,length=26654>	0	.	.	.	.	.	.	.
##contig=<ID=ctg996_pilon_pilon_obj,length=18398>	0	.	.	.	.	.	.	.
##contig=<ID=ctg1614_pilon_pilon_obj,length=24072>	0	.	.	.	.	.	.	.
##contig=<ID=ctg1779_pilon_pilon_obj,length=21884>	0	.	.	.	.	.	.	.
##contig=<ID=ctg1594_pilon_pilon_obj,length=20296>	0	.	.	.	.	.	.	.
##contig=<ID=ctg1949_pilon_pilon_obj,length=9176>	0	.	.	.	.	.	.	.
##contig=<ID=ctg1980_pilon_pilon_obj,length=26353>	0	.	.	.	.	.	.	.
##contig=<ID=ctg381_pilon_pilon_subseq_1770104:1860036_obj,length=89933>	0	.	.	.	.	.	.	.
##contig=<ID=ctg895_pilon_pilon_obj,length=22658>	0	.	.	.	.	.	.	.
##contig=<ID=ctg1066_pilon_pilon_obj,length=16115>	0	.	.	.	.	.	.	.
##contig=<ID=Super-Scaffold_3422,length=495481>	0	.	.	.	.	.	.	.
##contig=<ID=ctg1159_pilon_pilon_obj,length=63077>	0	.	.	.	.	.	.	.
##contig=<ID=ctg1524_pilon_pilon_obj,length=14007>	0	.	.	.	.	.	.	.
##contig=<ID=ctg902_pilon_pilon_obj,length=54552>	0	.	.	.	.	.	.	.
##contig=<ID=ctg1230_pilon_pilon_obj,length=12030>	0	.	.	.	.	.	.	.
##contig=<ID=ctg1221_pilon_pilon_obj,length=13282>	0	.	.	.	.	.	.	.
##contig=<ID=ctg1662_pilon_pilon_obj,length=23603>	0	.	.	.	.	.	.	.
##contig=<ID=ctg1420_pilon_pilon_obj,length=15483>	0	.	.	.	.	.	.	.
##contig=<ID=ctg966_pilon_pilon_obj,length=25169>	0	.	.	.	.	.	.	.
##contig=<ID=ctg1769_pilon_pilon_obj,length=37378>	0	.	.	.	.	.	.	.
##contig=<ID=ctg1821_pilon_pilon_obj,length=13595>	0	.	.	.	.	.	.	.
##contig=<ID=ctg994_pilon_pilon_obj,length=16960>	0	.	.	.	.	.	.	.
##contig=<ID=ctg1831_pilon_pilon_obj,length=10922>	0	.	.	.	.	.	.	.
##contig=<ID=ctg845_pilon_pilon_obj,length=39664>	0	.	.	.	.	.	.	.
##contig=<ID=ctg1844_pilon_pilon_obj,length=21060>	0	.	.	.	.	.	.	.
##contig=<ID=ctg988_pilon_pilon_obj,length=33103>	0	.	.	.	.	.	.	.
##contig=<ID=ctg1550_pilon_pilon_obj,length=15880>	0	.	.	.	.	.	.	.
##contig=<ID=ctg1353_pilon_pilon_obj,length=10401>	0	.	.	.	.	.	.	.
##contig=<ID=ctg1985_pilon_pilon_obj,length=13958>	0	.	.	.	.	.	.	.
##contig=<ID=ctg1184_pilon_pilon_obj,length=13262>	0	.	.	.	.	.	.	.
##contig=<ID=ctg1549_pilon_pilon_obj,length=17399>	0	.	.	.	.	.	.	.
##contig=<ID=ctg1048_pilon_pilon_obj,length=34253>	0	.	.	.	.	.	.	.
##contig=<ID=ctg1706_pilon_pilon_obj,length=18514>	0	.	.	.	.	.	.	.
##contig=<ID=ctg846_pilon_pilon_obj,length=32027>	0	.	.	.	.	.	.	.
##contig=<ID=ctg1105_pilon_pilon_obj,length=16028>	0	.	.	.	.	.	.	.
##contig=<ID=ctg1618_pilon_pilon_obj,length=17862>	0	.	.	.	.	.	.	.
##contig=<ID=ctg575_pilon_pilon_obj,length=91979>	0	.	.	.	.	.	.	.
##contig=<ID=ctg824_pilon_pilon_obj,length=24740>	0	.	.	.	.	.	.	.
##contig=<ID=ctg1459_pilon_pilon_obj,length=9964>	0	.	.	.	.	.	.	.
##contig=<ID=ctg638_pilon_pilon_obj,length=55431>	0	.	.	.	.	.	.	.
##contig=<ID=ctg961_pilon_pilon_obj,length=31422>	0	.	.	.	.	.	.	.
##contig=<ID=ctg1520_pilon_pilon_obj,length=16585>	0	.	.	.	.	.	.	.
##contig=<ID=ctg1395_pilon_pilon_obj,length=9975>	0	.	.	.	.	.	.	.
##contig=<ID=ctg1039_pilon_pilon_obj,length=16407>	0	.	.	.	.	.	.	.
##contig=<ID=ctg1562_pilon_pilon_obj,length=21390>	0	.	.	.	.	.	.	.
##contig=<ID=ctg698_pilon_pilon_obj,length=40948>	0	.	.	.	.	.	.	.
##contig=<ID=ctg1694_pilon_pilon_obj,length=19589>	0	.	.	.	.	.	.	.
##contig=<ID=ctg1692_pilon_pilon_obj,length=13040>	0	.	.	.	.	.	.	.
##contig=<ID=ctg554_pilon_pilon_subseq_1:42550_obj,length=42550>	0	.	.	.	.	.	.	.
##contig=<ID=ctg1162_pilon_pilon_obj,length=13882>	0	.	.	.	.	.	.	.
##contig=<ID=ctg598_pilon_pilon_obj,length=110125>	0	.	.	.	.	.	.	.
##contig=<ID=ctg1635_pilon_pilon_obj,length=9974>	0	.	.	.	.	.	.	.
##contig=<ID=ctg1012_pilon_pilon_obj,length=21340>	0	.	.	.	.	.	.	.
##contig=<ID=ctg1584_pilon_pilon_obj,length=21138>	0	.	.	.	.	.	.	.
##contig=<ID=ctg1096_pilon_pilon_obj,length=15813>	0	.	.	.	.	.	.	.
##contig=<ID=ctg807_pilon_pilon_obj,length=61128>	0	.	.	.	.	.	.	.
##contig=<ID=ctg1919_pilon_pilon_obj,length=13154>	0	.	.	.	.	.	.	.
##contig=<ID=ctg1127_pilon_pilon_obj,length=14682>	0	.	.	.	.	.	.	.
##contig=<ID=ctg1228_pilon_pilon_obj,length=11874>	0	.	.	.	.	.	.	.
##contig=<ID=ctg1557_pilon_pilon_obj,length=17226>	0	.	.	.	.	.	.	.
##contig=<ID=ctg1901_pilon_pilon_obj,length=19288>	0	.	.	.	.	.	.	.
##contig=<ID=ctg619_pilon_pilon_obj,length=83297>	0	.	.	.	.	.	.	.
##contig=<ID=ctg1075_pilon_pilon_obj,length=16062>	0	.	.	.	.	.	.	.
##contig=<ID=ctg789_pilon_pilon_obj,length=61453>	0	.	.	.	.	.	.	.
##contig=<ID=ctg1789_pilon_pilon_obj,length=13093>	0	.	.	.	.	.	.	.
##contig=<ID=ctg1960_pilon_pilon_obj,length=11694>	0	.	.	.	.	.	.	.
##contig=<ID=ctg816_pilon_pilon_obj,length=46230>	0	.	.	.	.	.	.	.
##contig=<ID=ctg1124_pilon_pilon_obj,length=32843>	0	.	.	.	.	.	.	.
##contig=<ID=ctg1887_pilon_pilon_obj,length=13782>	0	.	.	.	.	.	.	.
##contig=<ID=Super-Scaffold_1502,length=307731>	0	.	.	.	.	.	.	.
##contig=<ID=ctg1383_pilon_pilon_obj,length=22183>	0	.	.	.	.	.	.	.
##contig=<ID=ctg796_pilon_pilon_obj,length=30414>	0	.	.	.	.	.	.	.
##contig=<ID=ctg1913_pilon_pilon_obj,length=7621>	0	.	.	.	.	.	.	.
##contig=<ID=ctg585_pilon_pilon_obj,length=83115>	0	.	.	.	.	.	.	.
##contig=<ID=ctg1191_pilon_pilon_obj,length=33798>	0	.	.	.	.	.	.	.
##contig=<ID=Super-Scaffold_155,length=3528278>	0	.	.	.	.	.	.	.
##contig=<ID=ctg641_pilon_pilon_obj,length=52926>	0	.	.	.	.	.	.	.
##contig=<ID=ctg1722_pilon_pilon_obj,length=15338>	0	.	.	.	.	.	.	.
##contig=<ID=ctg1013_pilon_pilon_obj,length=49984>	0	.	.	.	.	.	.	.
##contig=<ID=ctg1803_pilon_pilon_obj,length=35440>	0	.	.	.	.	.	.	.
##contig=<ID=ctg1836_pilon_pilon_obj,length=10675>	0	.	.	.	.	.	.	.
##contig=<ID=ctg1445_pilon_pilon_obj,length=10064>	0	.	.	.	.	.	.	.
##contig=<ID=ctg1282_pilon_pilon_obj,length=11960>	0	.	.	.	.	.	.	.
##contig=<ID=ctg1917_pilon_pilon_obj,length=32825>	0	.	.	.	.	.	.	.
##contig=<ID=ctg1736_pilon_pilon_obj,length=18878>	0	.	.	.	.	.	.	.
##contig=<ID=ctg1864_pilon_pilon_obj,length=18901>	0	.	.	.	.	.	.	.
##contig=<ID=ctg1260_pilon_pilon_obj,length=11467>	0	.	.	.	.	.	.	.
##contig=<ID=ctg1541_pilon_pilon_obj,length=18078>	0	.	.	.	.	.	.	.
##contig=<ID=ctg1120_pilon_pilon_obj,length=16581>	0	.	.	.	.	.	.	.
##contig=<ID=ctg474_pilon_pilon_subseq_1:121581_obj,length=121581>	0	.	.	.	.	.	.	.
##contig=<ID=ctg567_pilon_pilon_obj,length=126122>	0	.	.	.	.	.	.	.
##contig=<ID=ctg1311_pilon_pilon_obj,length=18750>	0	.	.	.	.	.	.	.
##contig=<ID=ctg1348_pilon_pilon_obj,length=10780>	0	.	.	.	.	.	.	.
##contig=<ID=ctg517_pilon_pilon_obj,length=251507>	0	.	.	.	.	.	.	.
##contig=<ID=ctg1025_pilon_pilon_obj,length=54927>	0	.	.	.	.	.	.	.
##contig=<ID=ctg1244_pilon_pilon_obj,length=12112>	0	.	.	.	.	.	.	.
##contig=<ID=ctg1387_pilon_pilon_obj,length=44379>	0	.	.	.	.	.	.	.
##contig=<ID=ctg1697_pilon_pilon_obj,length=13206>	0	.	.	.	.	.	.	.
##contig=<ID=ctg1881_pilon_pilon_obj,length=12189>	0	.	.	.	.	.	.	.
##contig=<ID=Super-Scaffold_1330,length=458424>	0	.	.	.	.	.	.	.
##contig=<ID=ctg1187_pilon_pilon_obj,length=25385>	0	.	.	.	.	.	.	.
##contig=<ID=ctg1857_pilon_pilon_obj,length=14315>	0	.	.	.	.	.	.	.
##contig=<ID=ctg1620_pilon_pilon_obj,length=14375>	0	.	.	.	.	.	.	.
##contig=<ID=Super-Scaffold_1490,length=286519>	0	.	.	.	.	.	.	.
##contig=<ID=ctg1617_pilon_pilon_obj,length=14013>	0	.	.	.	.	.	.	.
##contig=<ID=ctg600_pilon_pilon_obj,length=134702>	0	.	.	.	.	.	.	.
##contig=<ID=ctg1892_pilon_pilon_obj,length=12411>	0	.	.	.	.	.	.	.
##contig=<ID=ctg1678_pilon_pilon_obj,length=10344>	0	.	.	.	.	.	.	.
##contig=<ID=ctg1057_pilon_pilon_obj,length=24483>	0	.	.	.	.	.	.	.
##contig=<ID=ctg1858_pilon_pilon_obj,length=21205>	0	.	.	.	.	.	.	.
##contig=<ID=ctg52_pilon_pilon_subseq_1:74091_obj,length=74091>	0	.	.	.	.	.	.	.
##contig=<ID=ctg569_pilon_pilon_obj,length=225141>	0	.	.	.	.	.	.	.
##contig=<ID=ctg494_pilon_pilon_subseq_629740:681633_obj,length=51894>	0	.	.	.	.	.	.	.
##contig=<ID=ctg662_pilon_pilon_obj,length=55389>	0	.	.	.	.	.	.	.
##contig=<ID=ctg1314_pilon_pilon_obj,length=30669>	0	.	.	.	.	.	.	.
##contig=<ID=ctg1567_pilon_pilon_obj,length=32398>	0	.	.	.	.	.	.	.
##contig=<ID=ctg1974_pilon_pilon_obj,length=11230>	0	.	.	.	.	.	.	.
##contig=<ID=ctg1049_pilon_pilon_obj,length=30482>	0	.	.	.	.	.	.	.
##contig=<ID=ctg636_pilon_pilon_obj,length=80017>	0	.	.	.	.	.	.	.
##contig=<ID=ctg1430_pilon_pilon_obj,length=13049>	0	.	.	.	.	.	.	.
##contig=<ID=ctg1743_pilon_pilon_obj,length=14526>	0	.	.	.	.	.	.	.
##contig=<ID=ctg1224_pilon_pilon_obj,length=13037>	0	.	.	.	.	.	.	.
##contig=<ID=ctg623_pilon_pilon_obj,length=88413>	0	.	.	.	.	.	.	.
##contig=<ID=ctg1276_pilon_pilon_obj,length=28986>	0	.	.	.	.	.	.	.
##contig=<ID=ctg1571_pilon_pilon_obj,length=22865>	0	.	.	.	.	.	.	.
##contig=<ID=ctg962_pilon_pilon_obj,length=19220>	0	.	.	.	.	.	.	.
##contig=<ID=ctg883_pilon_pilon_obj,length=24000>	0	.	.	.	.	.	.	.
##contig=<ID=ctg1043_pilon_pilon_obj,length=22190>	0	.	.	.	.	.	.	.
##contig=<ID=ctg964_pilon_pilon_obj,length=20521>	0	.	.	.	.	.	.	.
##contig=<ID=ctg1368_pilon_pilon_obj,length=11868>	0	.	.	.	.	.	.	.
##contig=<ID=ctg1315_pilon_pilon_obj,length=29177>	0	.	.	.	.	.	.	.
##contig=<ID=ctg1873_pilon_pilon_obj,length=10147>	0	.	.	.	.	.	.	.
##contig=<ID=ctg1499_pilon_pilon_obj,length=36801>	0	.	.	.	.	.	.	.
##contig=<ID=ctg1657_pilon_pilon_obj,length=43494>	0	.	.	.	.	.	.	.
##contig=<ID=ctg886_pilon_pilon_obj,length=22249>	0	.	.	.	.	.	.	.
##contig=<ID=ctg617_pilon_pilon_obj,length=62363>	0	.	.	.	.	.	.	.
##contig=<ID=ctg561_pilon_pilon_obj,length=194944>	0	.	.	.	.	.	.	.
##contig=<ID=ctg1232_pilon_pilon_obj,length=20663>	0	.	.	.	.	.	.	.
##contig=<ID=ctg1948_pilon_pilon_obj,length=34488>	0	.	.	.	.	.	.	.
##contig=<ID=ctg1731_pilon_pilon_obj,length=11305>	0	.	.	.	.	.	.	.
##contig=<ID=ctg1489_pilon_pilon_obj,length=21064>	0	.	.	.	.	.	.	.
##contig=<ID=ctg607_pilon_pilon_obj,length=111384>	0	.	.	.	.	.	.	.
##contig=<ID=ctg1131_pilon_pilon_obj,length=45645>	0	.	.	.	.	.	.	.
##contig=<ID=ctg1546_pilon_pilon_obj,length=34659>	0	.	.	.	.	.	.	.
##contig=<ID=ctg1367_pilon_pilon_obj,length=24507>	0	.	.	.	.	.	.	.
##contig=<ID=ctg1070_pilon_pilon_obj,length=33526>	0	.	.	.	.	.	.	.
##contig=<ID=ctg1834_pilon_pilon_obj,length=20870>	0	.	.	.	.	.	.	.
##contig=<ID=ctg1175_pilon_pilon_obj,length=12611>	0	.	.	.	.	.	.	.
##contig=<ID=ctg1827_pilon_pilon_obj,length=15922>	0	.	.	.	.	.	.	.
##contig=<ID=ctg695_pilon_pilon_obj,length=42107>	0	.	.	.	.	.	.	.
##contig=<ID=ctg1984_pilon_pilon_obj,length=11723>	0	.	.	.	.	.	.	.
##contig=<ID=ctg670_pilon_pilon_obj,length=45683>	0	.	.	.	.	.	.	.
##contig=<ID=ctg1125_pilon_pilon_obj,length=38295>	0	.	.	.	.	.	.	.
##contig=<ID=ctg1452_pilon_pilon_obj,length=23370>	0	.	.	.	.	.	.	.
##contig=<ID=ctg1442_pilon_pilon_obj,length=17279>	0	.	.	.	.	.	.	.
##contig=<ID=ctg1595_pilon_pilon_obj,length=16922>	0	.	.	.	.	.	.	.
##contig=<ID=ctg1152_pilon_pilon_obj,length=14742>	0	.	.	.	.	.	.	.
##contig=<ID=ctg3_pilon_pilon_subseq_18882716:19074649_obj,length=191934>	0	.	.	.	.	.	.	.
##contig=<ID=ctg579_pilon_pilon_obj,length=172689>	0	.	.	.	.	.	.	.
##contig=<ID=ctg916_pilon_pilon_obj,length=21977>	0	.	.	.	.	.	.	.
##contig=<ID=ctg1989_pilon_pilon_obj,length=14914>	0	.	.	.	.	.	.	.
##contig=<ID=ctg1484_pilon_pilon_obj,length=19585>	0	.	.	.	.	.	.	.
##contig=<ID=ctg553_pilon_pilon_obj,length=295613>	0	.	.	.	.	.	.	.
##contig=<ID=ctg1045_pilon_pilon_obj,length=16138>	0	.	.	.	.	.	.	.
##contig=<ID=ctg1476_pilon_pilon_obj,length=9040>	0	.	.	.	.	.	.	.
##contig=<ID=ctg1024_pilon_pilon_obj,length=25829>	0	.	.	.	.	.	.	.
##contig=<ID=ctg1163_pilon_pilon_obj,length=14759>	0	.	.	.	.	.	.	.
##contig=<ID=ctg18_pilon_pilon_subseq_10542664:10582795_obj,length=40132>	0	.	.	.	.	.	.	.
##contig=<ID=ctg1695_pilon_pilon_obj,length=9238>	0	.	.	.	.	.	.	.
##contig=<ID=ctg751_pilon_pilon_obj,length=33444>	0	.	.	.	.	.	.	.
##contig=<ID=ctg1805_pilon_pilon_obj,length=16897>	0	.	.	.	.	.	.	.
##contig=<ID=ctg1373_pilon_pilon_obj,length=19562>	0	.	.	.	.	.	.	.
##contig=<ID=ctg1670_pilon_pilon_obj,length=29545>	0	.	.	.	.	.	.	.
##contig=<ID=ctg1653_pilon_pilon_obj,length=23002>	0	.	.	.	.	.	.	.
##contig=<ID=ctg1569_pilon_pilon_obj,length=15772>	0	.	.	.	.	.	.	.
##contig=<ID=ctg1028_pilon_pilon_obj,length=20442>	0	.	.	.	.	.	.	.
##contig=<ID=ctg635_pilon_pilon_obj,length=124189>	0	.	.	.	.	.	.	.
##contig=<ID=ctg905_pilon_pilon_obj,length=22774>	0	.	.	.	.	.	.	.
##contig=<ID=ctg1372_pilon_pilon_obj,length=10597>	0	.	.	.	.	.	.	.
##contig=<ID=ctg1925_pilon_pilon_obj,length=18724>	0	.	.	.	.	.	.	.
##contig=<ID=ctg1148_pilon_pilon_obj,length=15131>	0	.	.	.	.	.	.	.
##contig=<ID=ctg1264_pilon_pilon_obj,length=12364>	0	.	.	.	.	.	.	.
##contig=<ID=ctg1211_pilon_pilon_obj,length=12228>	0	.	.	.	.	.	.	.
##contig=<ID=ctg1503_pilon_pilon_obj,length=26475>	0	.	.	.	.	.	.	.
##contig=<ID=ctg965_pilon_pilon_obj,length=24844>	0	.	.	.	.	.	.	.
##contig=<ID=ctg1950_pilon_pilon_obj,length=16746>	0	.	.	.	.	.	.	.
##contig=<ID=ctg1624_pilon_pilon_obj,length=10149>	0	.	.	.	.	.	.	.
##contig=<ID=ctg1918_pilon_pilon_obj,length=23354>	0	.	.	.	.	.	.	.
##contig=<ID=ctg627_pilon_pilon_obj,length=74213>	0	.	.	.	.	.	.	.
##contig=<ID=ctg772_pilon_pilon_obj,length=30570>	0	.	.	.	.	.	.	.
##contig=<ID=ctg1220_pilon_pilon_obj,length=12161>	0	.	.	.	.	.	.	.
##contig=<ID=ctg603_pilon_pilon_obj,length=72378>	0	.	.	.	.	.	.	.
##contig=<ID=ctg1878_pilon_pilon_obj,length=15668>	0	.	.	.	.	.	.	.
##contig=<ID=ctg693_pilon_pilon_obj,length=50556>	0	.	.	.	.	.	.	.
##contig=<ID=ctg1721_pilon_pilon_obj,length=13759>	0	.	.	.	.	.	.	.
##contig=<ID=ctg1355_pilon_pilon_obj,length=12299>	0	.	.	.	.	.	.	.
##contig=<ID=ctg1961_pilon_pilon_obj,length=12792>	0	.	.	.	.	.	.	.
##contig=<ID=ctg1287_pilon_pilon_obj,length=19059>	0	.	.	.	.	.	.	.
##contig=<ID=ctg901_pilon_pilon_obj,length=53974>	0	.	.	.	.	.	.	.
##contig=<ID=ctg1182_pilon_pilon_obj,length=13706>	0	.	.	.	.	.	.	.
##contig=<ID=ctg1092_pilon_pilon_obj,length=14255>	0	.	.	.	.	.	.	.
##contig=<ID=ctg1185_pilon_pilon_obj,length=22594>	0	.	.	.	.	.	.	.
##contig=<ID=ctg1083_pilon_pilon_obj,length=15115>	0	.	.	.	.	.	.	.
##contig=<ID=ctg1654_pilon_pilon_obj,length=14452>	0	.	.	.	.	.	.	.
##contig=<ID=ctg1007_pilon_pilon_obj,length=36921>	0	.	.	.	.	.	.	.
##contig=<ID=ctg1506_pilon_pilon_obj,length=30145>	0	.	.	.	.	.	.	.
##contig=<ID=ctg1591_pilon_pilon_obj,length=23631>	0	.	.	.	.	.	.	.
##contig=<ID=ctg1757_pilon_pilon_obj,length=29811>	0	.	.	.	.	.	.	.
##contig=<ID=ctg1760_pilon_pilon_obj,length=27444>	0	.	.	.	.	.	.	.
##contig=<ID=ctg326_pilon_pilon_subseq_1633899:1752040_obj,length=118142>	0	.	.	.	.	.	.	.
##contig=<ID=ctg557_pilon_pilon_obj,length=171251>	0	.	.	.	.	.	.	.
##contig=<ID=ctg1253_pilon_pilon_obj,length=15615>	0	.	.	.	.	.	.	.
##contig=<ID=ctg1740_pilon_pilon_obj,length=26175>	0	.	.	.	.	.	.	.
##contig=<ID=ctg1358_pilon_pilon_obj,length=11268>	0	.	.	.	.	.	.	.
##contig=<ID=ctg1069_pilon_pilon_obj,length=15768>	0	.	.	.	.	.	.	.
##contig=<ID=ctg1676_pilon_pilon_obj,length=24112>	0	.	.	.	.	.	.	.
##contig=<ID=ctg1822_pilon_pilon_obj,length=12690>	0	.	.	.	.	.	.	.
##contig=<ID=ctg1380_pilon_pilon_obj,length=13083>	0	.	.	.	.	.	.	.
##contig=<ID=ctg1516_pilon_pilon_obj,length=17931>	0	.	.	.	.	.	.	.
##contig=<ID=ctg1042_pilon_pilon_obj,length=17883>	0	.	.	.	.	.	.	.
##contig=<ID=ctg1953_pilon_pilon_obj,length=14389>	0	.	.	.	.	.	.	.
##contig=<ID=ctg799_pilon_pilon_obj,length=27556>	0	.	.	.	.	.	.	.
##contig=<ID=ctg1566_pilon_pilon_obj,length=13574>	0	.	.	.	.	.	.	.
##contig=<ID=ctg1616_pilon_pilon_obj,length=15263>	0	.	.	.	.	.	.	.
##contig=<ID=ctg592_pilon_pilon_obj,length=255995>	0	.	.	.	.	.	.	.
##contig=<ID=ctg1932_pilon_pilon_obj,length=17293>	0	.	.	.	.	.	.	.
##contig=<ID=ctg1994_pilon_pilon_obj,length=16681>	0	.	.	.	.	.	.	.
##contig=<ID=ctg834_pilon_pilon_obj,length=64081>	0	.	.	.	.	.	.	.
##contig=<ID=ctg1990_pilon_pilon_obj,length=26974>	0	.	.	.	.	.	.	.
##contig=<ID=ctg1553_pilon_pilon_obj,length=18602>	0	.	.	.	.	.	.	.
##contig=<ID=ctg812_pilon_pilon_obj,length=28115>	0	.	.	.	.	.	.	.
##contig=<ID=ctg981_pilon_pilon_obj,length=17414>	0	.	.	.	.	.	.	.
##contig=<ID=ctg1683_pilon_pilon_obj,length=26485>	0	.	.	.	.	.	.	.
##contig=<ID=ctg1409_pilon_pilon_obj,length=22552>	0	.	.	.	.	.	.	.
##contig=<ID=ctg1967_pilon_pilon_obj,length=10974>	0	.	.	.	.	.	.	.
##contig=<ID=ctg1113_pilon_pilon_obj,length=23559>	0	.	.	.	.	.	.	.
##contig=<ID=ctg1855_pilon_pilon_obj,length=14339>	0	.	.	.	.	.	.	.
##contig=<ID=ctg911_pilon_pilon_obj,length=21753>	0	.	.	.	.	.	.	.
##contig=<ID=ctg1935_pilon_pilon_obj,length=26147>	0	.	.	.	.	.	.	.
##contig=<ID=ctg1416_pilon_pilon_obj,length=21376>	0	.	.	.	.	.	.	.
##contig=<ID=ctg1570_pilon_pilon_obj,length=9456>	0	.	.	.	.	.	.	.
##contig=<ID=ctg1239_pilon_pilon_obj,length=12833>	0	.	.	.	.	.	.	.
##contig=<ID=ctg1161_pilon_pilon_obj,length=36740>	0	.	.	.	.	.	.	.
##contig=<ID=ctg1100_pilon_pilon_obj,length=14775>	0	.	.	.	.	.	.	.
##contig=<ID=ctg1391_pilon_pilon_obj,length=11517>	0	.	.	.	.	.	.	.
##contig=<ID=ctg912_pilon_pilon_obj,length=20807>	0	.	.	.	.	.	.	.
##contig=<ID=ctg563_pilon_pilon_obj,length=125235>	0	.	.	.	.	.	.	.
##contig=<ID=ctg1612_pilon_pilon_obj,length=13546>	0	.	.	.	.	.	.	.
##contig=<ID=ctg913_pilon_pilon_obj,length=19769>	0	.	.	.	.	.	.	.
##contig=<ID=ctg1114_pilon_pilon_obj,length=47052>	0	.	.	.	.	.	.	.
##contig=<ID=ctg1142_pilon_pilon_obj,length=13444>	0	.	.	.	.	.	.	.
##contig=<ID=ctg653_pilon_pilon_obj,length=51448>	0	.	.	.	.	.	.	.
##contig=<ID=ctg1975_pilon_pilon_obj,length=14996>	0	.	.	.	.	.	.	.
##contig=<ID=ctg738_pilon_pilon_obj,length=77064>	0	.	.	.	.	.	.	.
##contig=<ID=ctg1573_pilon_pilon_obj,length=17085>	0	.	.	.	.	.	.	.
##contig=<ID=ctg1770_pilon_pilon_obj,length=14077>	0	.	.	.	.	.	.	.
##contig=<ID=ctg1435_pilon_pilon_obj,length=9868>	0	.	.	.	.	.	.	.
##contig=<ID=ctg1790_pilon_pilon_obj,length=12373>	0	.	.	.	.	.	.	.
##contig=<ID=ctg1455_pilon_pilon_obj,length=9493>	0	.	.	.	.	.	.	.
##contig=<ID=ctg586_pilon_pilon_obj,length=88581>	0	.	.	.	.	.	.	.
##contig=<ID=ctg1852_pilon_pilon_obj,length=25333>	0	.	.	.	.	.	.	.
##contig=<ID=ctg649_pilon_pilon_obj,length=55614>	0	.	.	.	.	.	.	.
##contig=<ID=ctg699_pilon_pilon_obj,length=118027>	0	.	.	.	.	.	.	.
##contig=<ID=ctg1523_pilon_pilon_obj,length=27110>	0	.	.	.	.	.	.	.
##contig=<ID=ctg1842_pilon_pilon_obj,length=13126>	0	.	.	.	.	.	.	.
##contig=<ID=ctg725_pilon_pilon_obj,length=148176>	0	.	.	.	.	.	.	.
##contig=<ID=ctg1900_pilon_pilon_obj,length=13281>	0	.	.	.	.	.	.	.
##contig=<ID=ctg1250_pilon_pilon_obj,length=37422>	0	.	.	.	.	.	.	.
##contig=<ID=ctg1460_pilon_pilon_obj,length=30830>	0	.	.	.	.	.	.	.
##contig=<ID=ctg836_pilon_pilon_obj,length=26842>	0	.	.	.	.	.	.	.
##contig=<ID=ctg1366_pilon_pilon_obj,length=26206>	0	.	.	.	.	.	.	.
##contig=<ID=ctg1138_pilon_pilon_obj,length=34102>	0	.	.	.	.	.	.	.
##contig=<ID=Super-Scaffold_1398,length=722496>	0	.	.	.	.	.	.	.
##contig=<ID=ctg1129_pilon_pilon_obj,length=44140>	0	.	.	.	.	.	.	.
##contig=<ID=Super-Scaffold_3333,length=447522>	0	.	.	.	.	.	.	.
##contig=<ID=ctg1180_pilon_pilon_obj,length=14061>	0	.	.	.	.	.	.	.
##contig=<ID=ctg858_pilon_pilon_obj,length=53281>	0	.	.	.	.	.	.	.
##contig=<ID=ctg872_pilon_pilon_obj,length=23372>	0	.	.	.	.	.	.	.
##contig=<ID=ctg1195_pilon_pilon_obj,length=19916>	0	.	.	.	.	.	.	.
##contig=<ID=ctg749_pilon_pilon_obj,length=33030>	0	.	.	.	.	.	.	.
##contig=<ID=ctg1080_pilon_pilon_obj,length=16170>	0	.	.	.	.	.	.	.
##contig=<ID=ctg1907_pilon_pilon_obj,length=31230>	0	.	.	.	.	.	.	.
##contig=<ID=ctg640_pilon_pilon_obj,length=49570>	0	.	.	.	.	.	.	.
##contig=<ID=ctg625_pilon_pilon_obj,length=68740>	0	.	.	.	.	.	.	.
##contig=<ID=ctg644_pilon_pilon_obj,length=52428>	0	.	.	.	.	.	.	.
##contig=<ID=ctg1205_pilon_pilon_obj,length=23303>	0	.	.	.	.	.	.	.
##contig=<ID=ctg1004_pilon_pilon_obj,length=28707>	0	.	.	.	.	.	.	.
##contig=<ID=ctg1709_pilon_pilon_obj,length=11966>	0	.	.	.	.	.	.	.
##contig=<ID=ctg1089_pilon_pilon_obj,length=15048>	0	.	.	.	.	.	.	.
##contig=<ID=ctg1473_pilon_pilon_obj,length=57173>	0	.	.	.	.	.	.	.
##contig=<ID=ctg767_pilon_pilon_obj,length=32984>	0	.	.	.	.	.	.	.
##contig=<ID=ctg791_pilon_pilon_obj,length=29301>	0	.	.	.	.	.	.	.
##contig=<ID=ctg907_pilon_pilon_obj,length=22189>	0	.	.	.	.	.	.	.
##contig=<ID=ctg817_pilon_pilon_obj,length=44991>	0	.	.	.	.	.	.	.
##contig=<ID=ctg1137_pilon_pilon_obj,length=15030>	0	.	.	.	.	.	.	.
##contig=<ID=ctg1781_pilon_pilon_obj,length=16502>	0	.	.	.	.	.	.	.
##contig=<ID=ctg792_pilon_pilon_obj,length=29488>	0	.	.	.	.	.	.	.
##contig=<ID=ctg1470_pilon_pilon_obj,length=16236>	0	.	.	.	.	.	.	.
##contig=<ID=ctg998_pilon_pilon_obj,length=18002>	0	.	.	.	.	.	.	.
##contig=<ID=ctg1365_pilon_pilon_obj,length=13569>	0	.	.	.	.	.	.	.
##contig=<ID=ctg1441_pilon_pilon_obj,length=10196>	0	.	.	.	.	.	.	.
##contig=<ID=ctg1582_pilon_pilon_obj,length=40316>	0	.	.	.	.	.	.	.
##contig=<ID=ctg1480_pilon_pilon_obj,length=42433>	0	.	.	.	.	.	.	.
##contig=<ID=ctg1482_pilon_pilon_obj,length=24136>	0	.	.	.	.	.	.	.
##contig=<ID=ctg927_pilon_pilon_obj,length=53021>	0	.	.	.	.	.	.	.
##contig=<ID=ctg1587_pilon_pilon_obj,length=38272>	0	.	.	.	.	.	.	.
##contig=<ID=ctg24_pilon_pilon_subseq_1:17814_obj,length=17814>	0	.	.	.	.	.	.	.
##contig=<ID=ctg1619_pilon_pilon_obj,length=27981>	0	.	.	.	.	.	.	.
##contig=<ID=ctg1674_pilon_pilon_obj,length=10226>	0	.	.	.	.	.	.	.
##contig=<ID=Super-Scaffold_1465,length=722096>	0	.	.	.	.	.	.	.
##contig=<ID=ctg963_pilon_pilon_obj,length=31610>	0	.	.	.	.	.	.	.
##contig=<ID=ctg776_pilon_pilon_obj,length=32035>	0	.	.	.	.	.	.	.
##contig=<ID=ctg1226_pilon_pilon_obj,length=14235>	0	.	.	.	.	.	.	.
##contig=<ID=ctg1431_pilon_pilon_obj,length=13823>	0	.	.	.	.	.	.	.
##contig=<ID=ctg944_pilon_pilon_obj,length=18397>	0	.	.	.	.	.	.	.
##contig=<ID=ctg1117_pilon_pilon_obj,length=46543>	0	.	.	.	.	.	.	.
##contig=<ID=ctg1047_pilon_pilon_obj,length=28903>	0	.	.	.	.	.	.	.
##contig=<ID=ctg781_pilon_pilon_obj,length=46356>	0	.	.	.	.	.	.	.
##contig=<ID=ctg1502_pilon_pilon_obj,length=21285>	0	.	.	.	.	.	.	.
##contig=<ID=ctg546_pilon_pilon_obj,length=169065>	0	.	.	.	.	.	.	.
##contig=<ID=ctg1251_pilon_pilon_obj,length=11579>	0	.	.	.	.	.	.	.
##contig=<ID=ctg1970_pilon_pilon_obj,length=12483>	0	.	.	.	.	.	.	.
##contig=<ID=ctg1246_pilon_pilon_obj,length=12656>	0	.	.	.	.	.	.	.
##contig=<ID=ctg1166_pilon_pilon_obj,length=21823>	0	.	.	.	.	.	.	.
##contig=<ID=ctg1094_pilon_pilon_obj,length=19178>	0	.	.	.	.	.	.	.
##contig=<ID=ctg918_pilon_pilon_obj,length=20361>	0	.	.	.	.	.	.	.
##contig=<ID=ctg668_pilon_pilon_obj,length=53700>	0	.	.	.	.	.	.	.
##contig=<ID=ctg787_pilon_pilon_obj,length=31364>	0	.	.	.	.	.	.	.
##contig=<ID=ctg1475_pilon_pilon_obj,length=25799>	0	.	.	.	.	.	.	.
##contig=<ID=ctg1273_pilon_pilon_obj,length=27121>	0	.	.	.	.	.	.	.
##contig=<ID=ctg920_pilon_pilon_obj,length=75305>	0	.	.	.	.	.	.	.
##contig=<ID=ctg1495_pilon_pilon_obj,length=18009>	0	.	.	.	.	.	.	.
##contig=<ID=ctg1509_pilon_pilon_obj,length=22058>	0	.	.	.	.	.	.	.
##contig=<ID=ctg1725_pilon_pilon_obj,length=22114>	0	.	.	.	.	.	.	.
##contig=<ID=ctg1800_pilon_pilon_obj,length=10619>	0	.	.	.	.	.	.	.
##contig=<ID=ctg1853_pilon_pilon_obj,length=18220>	0	.	.	.	.	.	.	.
##contig=<ID=ctg1006_pilon_pilon_obj,length=25619>	0	.	.	.	.	.	.	.
##contig=<ID=ctg1040_pilon_pilon_obj,length=18195>	0	.	.	.	.	.	.	.
##contig=<ID=ctg1747_pilon_pilon_obj,length=18225>	0	.	.	.	.	.	.	.
##contig=<ID=ctg887_pilon_pilon_obj,length=25662>	0	.	.	.	.	.	.	.
##contig=<ID=ctg714_pilon_pilon_obj,length=39278>	0	.	.	.	.	.	.	.
##contig=<ID=ctg1263_pilon_pilon_obj,length=11368>	0	.	.	.	.	.	.	.
##contig=<ID=ctg1444_pilon_pilon_obj,length=10546>	0	.	.	.	.	.	.	.
##contig=<ID=ctg1865_pilon_pilon_obj,length=10272>	0	.	.	.	.	.	.	.
##contig=<ID=ctg1052_pilon_pilon_obj,length=16321>	0	.	.	.	.	.	.	.
##contig=<ID=ctg718_pilon_pilon_obj,length=37096>	0	.	.	.	.	.	.	.
##contig=<ID=ctg1440_pilon_pilon_obj,length=9563>	0	.	.	.	.	.	.	.
##contig=<ID=ctg1717_pilon_pilon_obj,length=14822>	0	.	.	.	.	.	.	.
##contig=<ID=ctg1629_pilon_pilon_obj,length=30206>	0	.	.	.	.	.	.	.
##contig=<ID=Super-Scaffold_1484,length=347249>	0	.	.	.	.	.	.	.
##contig=<ID=ctg1968_pilon_pilon_obj,length=14876>	0	.	.	.	.	.	.	.
##contig=<ID=ctg798_pilon_pilon_obj,length=27387>	0	.	.	.	.	.	.	.
##contig=<ID=ctg720_pilon_pilon_obj,length=35721>	0	.	.	.	.	.	.	.
##contig=<ID=ctg928_pilon_pilon_obj,length=57265>	0	.	.	.	.	.	.	.
##contig=<ID=ctg874_pilon_pilon_obj,length=46818>	0	.	.	.	.	.	.	.
##contig=<ID=ctg1472_pilon_pilon_obj,length=8703>	0	.	.	.	.	.	.	.
##contig=<ID=ctg1628_pilon_pilon_obj,length=22359>	0	.	.	.	.	.	.	.
##contig=<ID=ctg1621_pilon_pilon_obj,length=19419>	0	.	.	.	.	.	.	.
##contig=<ID=ctg818_pilon_pilon_obj,length=33955>	0	.	.	.	.	.	.	.
##contig=<ID=ctg1957_pilon_pilon_obj,length=10249>	0	.	.	.	.	.	.	.
##contig=<ID=ctg1207_pilon_pilon_obj,length=37126>	0	.	.	.	.	.	.	.
##contig=<ID=ctg1848_pilon_pilon_obj,length=13643>	0	.	.	.	.	.	.	.
##contig=<ID=ctg1879_pilon_pilon_obj,length=16346>	0	.	.	.	.	.	.	.
##contig=<ID=ctg1972_pilon_pilon_obj,length=11747>	0	.	.	.	.	.	.	.
##contig=<ID=ctg722_pilon_pilon_obj,length=132161>	0	.	.	.	.	.	.	.
##contig=<ID=ctg701_pilon_pilon_obj,length=48560>	0	.	.	.	.	.	.	.
##contig=<ID=ctg1248_pilon_pilon_obj,length=12584>	0	.	.	.	.	.	.	.
##contig=<ID=ctg1044_pilon_pilon_obj,length=17707>	0	.	.	.	.	.	.	.
##contig=<ID=ctg706_pilon_pilon_obj,length=39629>	0	.	.	.	.	.	.	.
##contig=<ID=ctg1707_pilon_pilon_obj,length=15923>	0	.	.	.	.	.	.	.
##contig=<ID=ctg849_pilon_pilon_obj,length=23951>	0	.	.	.	.	.	.	.
##contig=<ID=ctg982_pilon_pilon_obj,length=19079>	0	.	.	.	.	.	.	.
##contig=<ID=ctg682_pilon_pilon_obj,length=108203>	0	.	.	.	.	.	.	.
##contig=<ID=ctg1144_pilon_pilon_obj,length=17085>	0	.	.	.	.	.	.	.
##contig=<ID=ctg1150_pilon_pilon_obj,length=19252>	0	.	.	.	.	.	.	.
##contig=<ID=ctg707_pilon_pilon_obj,length=37926>	0	.	.	.	.	.	.	.
##contig=<ID=ctg1397_pilon_pilon_obj,length=10344>	0	.	.	.	.	.	.	.
##contig=<ID=ctg570_pilon_pilon_obj,length=124794>	0	.	.	.	.	.	.	.
##contig=<ID=ctg1267_pilon_pilon_obj,length=16013>	0	.	.	.	.	.	.	.
##contig=<ID=ctg1756_pilon_pilon_obj,length=28969>	0	.	.	.	.	.	.	.
##contig=<ID=ctg1483_pilon_pilon_obj,length=22397>	0	.	.	.	.	.	.	.
##contig=<ID=ctg828_pilon_pilon_obj,length=24642>	0	.	.	.	.	.	.	.
##contig=<ID=ctg1346_pilon_pilon_obj,length=11260>	0	.	.	.	.	.	.	.
##contig=<ID=ctg711_pilon_pilon_obj,length=88674>	0	.	.	.	.	.	.	.
##contig=<ID=ctg1772_pilon_pilon_obj,length=16128>	0	.	.	.	.	.	.	.
##contig=<ID=ctg1034_pilon_pilon_obj,length=17358>	0	.	.	.	.	.	.	.
##contig=<ID=ctg1334_pilon_pilon_obj,length=10799>	0	.	.	.	.	.	.	.
##contig=<ID=Super-Scaffold_1422,length=376267>	0	.	.	.	.	.	.	.
##contig=<ID=ctg1934_pilon_pilon_obj,length=11452>	0	.	.	.	.	.	.	.
##contig=<ID=ctg1651_pilon_pilon_obj,length=43159>	0	.	.	.	.	.	.	.
##contig=<ID=ctg1022_pilon_pilon_obj,length=17097>	0	.	.	.	.	.	.	.
##contig=<ID=Super-Scaffold_1399,length=526372>	0	.	.	.	.	.	.	.
##contig=<ID=ctg1197_pilon_pilon_obj,length=12662>	0	.	.	.	.	.	.	.
##contig=<ID=ctg590_pilon_pilon_obj,length=77800>	0	.	.	.	.	.	.	.
##contig=<ID=ctg702_pilon_pilon_obj,length=45968>	0	.	.	.	.	.	.	.
##contig=<ID=ctg1561_pilon_pilon_obj,length=22577>	0	.	.	.	.	.	.	.
##contig=<ID=ctg991_pilon_pilon_obj,length=50316>	0	.	.	.	.	.	.	.
##contig=<ID=ctg1321_pilon_pilon_obj,length=11685>	0	.	.	.	.	.	.	.
##contig=<ID=ctg572_pilon_pilon_obj,length=176738>	0	.	.	.	.	.	.	.
##contig=<ID=ctg1965_pilon_pilon_obj,length=24549>	0	.	.	.	.	.	.	.
##contig=<ID=ctg950_pilon_pilon_obj,length=35118>	0	.	.	.	.	.	.	.
##contig=<ID=ctg1602_pilon_pilon_obj,length=21998>	0	.	.	.	.	.	.	.
##contig=<ID=ctg731_pilon_pilon_obj,length=42587>	0	.	.	.	.	.	.	.
##contig=<ID=ctg1845_pilon_pilon_obj,length=10689>	0	.	.	.	.	.	.	.
##contig=<ID=ctg435_pilon_pilon_subseq_1:62488_obj,length=62488>	0	.	.	.	.	.	.	.
##contig=<ID=ctg1419_pilon_pilon_obj,length=16439>	0	.	.	.	.	.	.	.
##contig=<ID=ctg752_pilon_pilon_obj,length=32379>	0	.	.	.	.	.	.	.
##contig=<ID=ctg1847_pilon_pilon_obj,length=19235>	0	.	.	.	.	.	.	.
##contig=<ID=ctg1633_pilon_pilon_obj,length=24728>	0	.	.	.	.	.	.	.
##contig=<ID=ctg1243_pilon_pilon_obj,length=27874>	0	.	.	.	.	.	.	.
##contig=<ID=ctg924_pilon_pilon_obj,length=36154>	0	.	.	.	.	.	.	.
##contig=<ID=ctg1890_pilon_pilon_obj,length=11368>	0	.	.	.	.	.	.	.
##contig=<ID=ctg1693_pilon_pilon_obj,length=12836>	0	.	.	.	.	.	.	.
##contig=<ID=ctg1171_pilon_pilon_obj,length=50639>	0	.	.	.	.	.	.	.
##contig=<ID=ctg1381_pilon_pilon_obj,length=10936>	0	.	.	.	.	.	.	.
##contig=<ID=ctg1544_pilon_pilon_obj,length=16370>	0	.	.	.	.	.	.	.
##contig=<ID=ctg897_pilon_pilon_obj,length=24700>	0	.	.	.	.	.	.	.
##contig=<ID=Super-Scaffold_1497,length=599296>	0	.	.	.	.	.	.	.
##contig=<ID=Super-Scaffold_1360,length=641749>	0	.	.	.	.	.	.	.
##contig=<ID=ctg1806_pilon_pilon_obj,length=20450>	0	.	.	.	.	.	.	.
##contig=<ID=ctg1035_pilon_pilon_obj,length=17406>	0	.	.	.	.	.	.	.
##contig=<ID=ctg1078_pilon_pilon_obj,length=17827>	0	.	.	.	.	.	.	.
##contig=<ID=ctg829_pilon_pilon_obj,length=24681>	0	.	.	.	.	.	.	.
##contig=<ID=ctg1719_pilon_pilon_obj,length=34833>	0	.	.	.	.	.	.	.
##contig=<ID=ctg744_pilon_pilon_obj,length=32246>	0	.	.	.	.	.	.	.
##contig=<ID=ctg1991_pilon_pilon_obj,length=14588>	0	.	.	.	.	.	.	.
##contig=<ID=ctg730_pilon_pilon_obj,length=35126>	0	.	.	.	.	.	.	.
##contig=<ID=ctg1143_pilon_pilon_obj,length=28793>	0	.	.	.	.	.	.	.
##contig=<ID=ctg1313_pilon_pilon_obj,length=11663>	0	.	.	.	.	.	.	.
##contig=<ID=ctg1081_pilon_pilon_obj,length=32914>	0	.	.	.	.	.	.	.
##contig=<ID=ctg631_pilon_pilon_obj,length=69098>	0	.	.	.	.	.	.	.
##contig=<ID=ctg795_pilon_pilon_obj,length=38848>	0	.	.	.	.	.	.	.
##contig=<ID=ctg1749_pilon_pilon_obj,length=14273>	0	.	.	.	.	.	.	.
##contig=<ID=ctg1378_pilon_pilon_obj,length=13960>	0	.	.	.	.	.	.	.
##contig=<ID=ctg597_pilon_pilon_obj,length=73013>	0	.	.	.	.	.	.	.
##contig=<ID=ctg995_pilon_pilon_obj,length=21351>	0	.	.	.	.	.	.	.
##contig=<ID=ctg919_pilon_pilon_obj,length=21593>	0	.	.	.	.	.	.	.
##contig=<ID=ctg1601_pilon_pilon_obj,length=22140>	0	.	.	.	.	.	.	.
##contig=<ID=ctg690_pilon_pilon_obj,length=227049>	0	.	.	.	.	.	.	.
##contig=<ID=ctg1575_pilon_pilon_obj,length=15648>	0	.	.	.	.	.	.	.
##contig=<ID=ctg743_pilon_pilon_obj,length=33788>	0	.	.	.	.	.	.	.
##contig=<ID=ctg1333_pilon_pilon_obj,length=21989>	0	.	.	.	.	.	.	.
##contig=<ID=ctg1983_pilon_pilon_obj,length=12128>	0	.	.	.	.	.	.	.
##contig=<ID=ctg804_pilon_pilon_obj,length=51298>	0	.	.	.	.	.	.	.
##contig=<ID=ctg1545_pilon_pilon_obj,length=32716>	0	.	.	.	.	.	.	.
##contig=<ID=ctg1379_pilon_pilon_obj,length=10793>	0	.	.	.	.	.	.	.
##contig=<ID=ctg632_pilon_pilon_obj,length=57964>	0	.	.	.	.	.	.	.
##contig=<ID=ctg1345_pilon_pilon_obj,length=47751>	0	.	.	.	.	.	.	.
##contig=<ID=ctg1088_pilon_pilon_obj,length=23756>	0	.	.	.	.	.	.	.
##contig=<ID=ctg859_pilon_pilon_obj,length=22978>	0	.	.	.	.	.	.	.
##contig=<ID=ctg1149_pilon_pilon_obj,length=13787>	0	.	.	.	.	.	.	.
##contig=<ID=ctg1141_pilon_pilon_obj,length=14632>	0	.	.	.	.	.	.	.
##contig=<ID=ctg1461_pilon_pilon_obj,length=9913>	0	.	.	.	.	.	.	.
##contig=<ID=ctg970_pilon_pilon_obj,length=40182>	0	.	.	.	.	.	.	.
##contig=<ID=ctg1979_pilon_pilon_obj,length=18342>	0	.	.	.	.	.	.	.
##contig=<ID=ctg770_pilon_pilon_obj,length=47282>	0	.	.	.	.	.	.	.
##contig=<ID=ctg884_pilon_pilon_obj,length=24354>	0	.	.	.	.	.	.	.
##contig=<ID=ctg977_pilon_pilon_obj,length=41179>	0	.	.	.	.	.	.	.
##contig=<ID=ctg614_pilon_pilon_obj,length=154616>	0	.	.	.	.	.	.	.
##contig=<ID=ctg1369_pilon_pilon_obj,length=54947>	0	.	.	.	.	.	.	.
##contig=<ID=ctg1636_pilon_pilon_obj,length=15972>	0	.	.	.	.	.	.	.
##contig=<ID=ctg801_pilon_pilon_obj,length=28912>	0	.	.	.	.	.	.	.
##contig=<ID=ctg1518_pilon_pilon_obj,length=29979>	0	.	.	.	.	.	.	.
##contig=<ID=ctg1422_pilon_pilon_obj,length=22373>	0	.	.	.	.	.	.	.
##contig=<ID=ctg976_pilon_pilon_obj,length=57198>	0	.	.	.	.	.	.	.
##contig=<ID=ctg957_pilon_pilon_obj,length=18941>	0	.	.	.	.	.	.	.
##contig=<ID=ctg1936_pilon_pilon_obj,length=10728>	0	.	.	.	.	.	.	.
##contig=<ID=ctg734_pilon_pilon_obj,length=47178>	0	.	.	.	.	.	.	.
##contig=<ID=ctg645_pilon_pilon_obj,length=70275>	0	.	.	.	.	.	.	.
##contig=<ID=ctg1956_pilon_pilon_obj,length=16142>	0	.	.	.	.	.	.	.
##contig=<ID=ctg1132_pilon_pilon_obj,length=13534>	0	.	.	.	.	.	.	.
##contig=<ID=ctg899_pilon_pilon_obj,length=21612>	0	.	.	.	.	.	.	.
##contig=<ID=ctg1681_pilon_pilon_obj,length=13098>	0	.	.	.	.	.	.	.
##contig=<ID=ctg1336_pilon_pilon_obj,length=11032>	0	.	.	.	.	.	.	.
##contig=<ID=ctg779_pilon_pilon_obj,length=30261>	0	.	.	.	.	.	.	.
##contig=<ID=ctg1946_pilon_pilon_obj,length=14317>	0	.	.	.	.	.	.	.
##contig=<ID=ctg1209_pilon_pilon_obj,length=22601>	0	.	.	.	.	.	.	.
##contig=<ID=ctg1213_pilon_pilon_obj,length=14519>	0	.	.	.	.	.	.	.
##contig=<ID=ctg1153_pilon_pilon_obj,length=13900>	0	.	.	.	.	.	.	.
##contig=<ID=ctg169_pilon_pilon_subseq_1934276:1968455_obj,length=34180>	0	.	.	.	.	.	.	.
##contig=<ID=ctg1867_pilon_pilon_obj,length=9750>	0	.	.	.	.	.	.	.
##contig=<ID=ctg1145_pilon_pilon_obj,length=14183>	0	.	.	.	.	.	.	.
##contig=<ID=ctg1156_pilon_pilon_obj,length=31063>	0	.	.	.	.	.	.	.
##contig=<ID=ctg873_pilon_pilon_obj,length=73250>	0	.	.	.	.	.	.	.
##contig=<ID=ctg1521_pilon_pilon_obj,length=28862>	0	.	.	.	.	.	.	.
##contig=<ID=ctg681_pilon_pilon_obj,length=45304>	0	.	.	.	.	.	.	.
##contig=<ID=ctg1164_pilon_pilon_obj,length=28913>	0	.	.	.	.	.	.	.
##contig=<ID=ctg969_pilon_pilon_obj,length=18984>	0	.	.	.	.	.	.	.
##contig=<ID=ctg1771_pilon_pilon_obj,length=23203>	0	.	.	.	.	.	.	.
##contig=<ID=ctg1685_pilon_pilon_obj,length=10600>	0	.	.	.	.	.	.	.
##contig=<ID=ctg1945_pilon_pilon_obj,length=12989>	0	.	.	.	.	.	.	.
##contig=<ID=ctg979_pilon_pilon_obj,length=17898>	0	.	.	.	.	.	.	.
##contig=<ID=ctg1082_pilon_pilon_obj,length=29831>	0	.	.	.	.	.	.	.
##contig=<ID=ctg1411_pilon_pilon_obj,length=10125>	0	.	.	.	.	.	.	.
##contig=<ID=ctg51_pilon_pilon_subseq_15988228:16059677_obj,length=71450>	0	.	.	.	.	.	.	.
##contig=<ID=ctg1849_pilon_pilon_obj,length=14887>	0	.	.	.	.	.	.	.
##contig=<ID=ctg1488_pilon_pilon_obj,length=16294>	0	.	.	.	.	.	.	.
##contig=<ID=ctg1118_pilon_pilon_obj,length=14669>	0	.	.	.	.	.	.	.
##contig=<ID=ctg1699_pilon_pilon_obj,length=12344>	0	.	.	.	.	.	.	.
##contig=<ID=ctg1547_pilon_pilon_obj,length=38663>	0	.	.	.	.	.	.	.
##contig=<ID=ctg1786_pilon_pilon_obj,length=13517>	0	.	.	.	.	.	.	.
##contig=<ID=ctg703_pilon_pilon_obj,length=87757>	0	.	.	.	.	.	.	.
##contig=<ID=ctg1735_pilon_pilon_obj,length=12269>	0	.	.	.	.	.	.	.
##contig=<ID=ctg1539_pilon_pilon_obj,length=40803>	0	.	.	.	.	.	.	.
##contig=<ID=ctg747_pilon_pilon_obj,length=68185>	0	.	.	.	.	.	.	.
##contig=<ID=ctg1415_pilon_pilon_obj,length=9871>	0	.	.	.	.	.	.	.
##contig=<ID=ctg1768_pilon_pilon_obj,length=13772>	0	.	.	.	.	.	.	.
##contig=<ID=ctg1804_pilon_pilon_obj,length=16527>	0	.	.	.	.	.	.	.
##contig=<ID=ctg784_pilon_pilon_obj,length=29636>	0	.	.	.	.	.	.	.
##contig=<ID=ctg1135_pilon_pilon_obj,length=14542>	0	.	.	.	.	.	.	.
##contig=<ID=ctg1921_pilon_pilon_obj,length=11251>	0	.	.	.	.	.	.	.
##contig=<ID=ctg1903_pilon_pilon_obj,length=13329>	0	.	.	.	.	.	.	.
##contig=<ID=ctg1319_pilon_pilon_obj,length=11002>	0	.	.	.	.	.	.	.
##contig=<ID=ctg1759_pilon_pilon_obj,length=15196>	0	.	.	.	.	.	.	.
##contig=<ID=ctg1646_pilon_pilon_obj,length=30145>	0	.	.	.	.	.	.	.
##contig=<ID=ctg1882_pilon_pilon_obj,length=12593>	0	.	.	.	.	.	.	.
##contig=<ID=ctg1005_pilon_pilon_obj,length=17581>	0	.	.	.	.	.	.	.
##contig=<ID=ctg654_pilon_pilon_obj,length=72552>	0	.	.	.	.	.	.	.
##contig=<ID=ctg854_pilon_pilon_obj,length=24243>	0	.	.	.	.	.	.	.
##contig=<ID=ctg1252_pilon_pilon_obj,length=34235>	0	.	.	.	.	.	.	.
##contig=<ID=ctg1155_pilon_pilon_obj,length=20253>	0	.	.	.	.	.	.	.
##contig=<ID=ctg1916_pilon_pilon_obj,length=13560>	0	.	.	.	.	.	.	.
##contig=<ID=ctg657_pilon_pilon_obj,length=68801>	0	.	.	.	.	.	.	.
##contig=<ID=ctg1229_pilon_pilon_obj,length=14425>	0	.	.	.	.	.	.	.
##contig=<ID=ctg1027_pilon_pilon_obj,length=16708>	0	.	.	.	.	.	.	.
##contig=<ID=ctg1826_pilon_pilon_obj,length=11121>	0	.	.	.	.	.	.	.
##contig=<ID=ctg1530_pilon_pilon_obj,length=39276>	0	.	.	.	.	.	.	.
##contig=<ID=ctg531_pilon_pilon_obj,length=302157>	0	.	.	.	.	.	.	.
##contig=<ID=ctg968_pilon_pilon_obj,length=29050>	0	.	.	.	.	.	.	.
##contig=<ID=ctg709_pilon_pilon_obj,length=67866>	0	.	.	.	.	.	.	.
##contig=<ID=ctg1565_pilon_pilon_obj,length=23443>	0	.	.	.	.	.	.	.
##contig=<ID=ctg745_pilon_pilon_obj,length=35225>	0	.	.	.	.	.	.	.
##contig=<ID=ctg1086_pilon_pilon_obj,length=15178>	0	.	.	.	.	.	.	.
##contig=<ID=ctg862_pilon_pilon_obj,length=62144>	0	.	.	.	.	.	.	.
##contig=<ID=ctg1593_pilon_pilon_obj,length=49489>	0	.	.	.	.	.	.	.
##contig=<ID=ctg975_pilon_pilon_obj,length=33774>	0	.	.	.	.	.	.	.
##contig=<ID=ctg1104_pilon_pilon_obj,length=14339>	0	.	.	.	.	.	.	.
##contig=<ID=ctg1875_pilon_pilon_obj,length=13783>	0	.	.	.	.	.	.	.
##contig=<ID=ctg1816_pilon_pilon_obj,length=11876>	0	.	.	.	.	.	.	.
##contig=<ID=ctg1687_pilon_pilon_obj,length=9868>	0	.	.	.	.	.	.	.
##contig=<ID=ctg866_pilon_pilon_obj,length=26100>	0	.	.	.	.	.	.	.
##contig=<ID=ctg343_pilon_pilon_subseq_159705:168849_obj,length=9145>	0	.	.	.	.	.	.	.
##contig=<ID=ctg1293_pilon_pilon_obj,length=11518>	0	.	.	.	.	.	.	.
##contig=<ID=ctg1335_pilon_pilon_obj,length=11282>	0	.	.	.	.	.	.	.
##contig=<ID=ctg1891_pilon_pilon_obj,length=12471>	0	.	.	.	.	.	.	.
##contig=<ID=ctg1765_pilon_pilon_obj,length=17258>	0	.	.	.	.	.	.	.
##contig=<ID=ctg1863_pilon_pilon_obj,length=11539>	0	.	.	.	.	.	.	.
##contig=<ID=ctg1938_pilon_pilon_obj,length=10562>	0	.	.	.	.	.	.	.
##contig=<ID=ctg677_pilon_pilon_obj,length=47079>	0	.	.	.	.	.	.	.
##contig=<ID=ctg1576_pilon_pilon_obj,length=12167>	0	.	.	.	.	.	.	.
##contig=<ID=ctg1302_pilon_pilon_obj,length=69482>	0	.	.	.	.	.	.	.
##contig=<ID=ctg666_pilon_pilon_obj,length=53773>	0	.	.	.	.	.	.	.
##contig=<ID=ctg1085_pilon_pilon_obj,length=15692>	0	.	.	.	.	.	.	.
##contig=<ID=ctg1978_pilon_pilon_obj,length=10146>	0	.	.	.	.	.	.	.
##contig=<ID=ctg1877_pilon_pilon_obj,length=13637>	0	.	.	.	.	.	.	.
##contig=<ID=ctg844_pilon_pilon_obj,length=49680>	0	.	.	.	.	.	.	.
##contig=<ID=ctg1514_pilon_pilon_obj,length=14664>	0	.	.	.	.	.	.	.
##contig=<ID=ctg819_pilon_pilon_obj,length=23499>	0	.	.	.	.	.	.	.
##contig=<ID=ctg1777_pilon_pilon_obj,length=18934>	0	.	.	.	.	.	.	.
##contig=<ID=ctg1528_pilon_pilon_obj,length=16578>	0	.	.	.	.	.	.	.
##contig=<ID=ctg1627_pilon_pilon_obj,length=18348>	0	.	.	.	.	.	.	.
##contig=<ID=ctg1002_pilon_pilon_obj,length=17463>	0	.	.	.	.	.	.	.
##contig=<ID=ctg1286_pilon_pilon_obj,length=11663>	0	.	.	.	.	.	.	.
##contig=<ID=ctg1225_pilon_pilon_obj,length=32731>	0	.	.	.	.	.	.	.
##contig=<ID=ctg1439_pilon_pilon_obj,length=9778>	0	.	.	.	.	.	.	.
##contig=<ID=ctg1943_pilon_pilon_obj,length=36999>	0	.	.	.	.	.	.	.
##contig=<ID=ctg1897_pilon_pilon_obj,length=33476>	0	.	.	.	.	.	.	.
##contig=<ID=ctg1517_pilon_pilon_obj,length=18357>	0	.	.	.	.	.	.	.
##contig=<ID=ctg1146_pilon_pilon_obj,length=13351>	0	.	.	.	.	.	.	.
##contig=<ID=ctg1563_pilon_pilon_obj,length=11836>	0	.	.	.	.	.	.	.
##contig=<ID=Super-Scaffold_1493,length=281653>	0	.	.	.	.	.	.	.
##contig=<ID=ctg1265_pilon_pilon_obj,length=31653>	0	.	.	.	.	.	.	.
##contig=<ID=ctg1465_pilon_pilon_obj,length=9753>	0	.	.	.	.	.	.	.
##contig=<ID=ctg1889_pilon_pilon_obj,length=17568>	0	.	.	.	.	.	.	.
##contig=<ID=ctg717_pilon_pilon_obj,length=42411>	0	.	.	.	.	.	.	.
##contig=<ID=ctg1015_pilon_pilon_obj,length=17228>	0	.	.	.	.	.	.	.
##contig=<ID=ctg797_pilon_pilon_obj,length=29263>	0	.	.	.	.	.	.	.
##contig=<ID=ctg1183_pilon_pilon_obj,length=21359>	0	.	.	.	.	.	.	.
##contig=<ID=ctg1492_pilon_pilon_obj,length=13548>	0	.	.	.	.	.	.	.
##contig=<ID=ctg1037_pilon_pilon_obj,length=28932>	0	.	.	.	.	.	.	.
##contig=<ID=ctg1710_pilon_pilon_obj,length=15210>	0	.	.	.	.	.	.	.
##contig=<ID=ctg1271_pilon_pilon_obj,length=10824>	0	.	.	.	.	.	.	.
##contig=<ID=ctg786_pilon_pilon_obj,length=49876>	0	.	.	.	.	.	.	.
##contig=<ID=ctg1659_pilon_pilon_obj,length=32566>	0	.	.	.	.	.	.	.
##contig=<ID=ctg1808_pilon_pilon_obj,length=15547>	0	.	.	.	.	.	.	.
##contig=<ID=ctg1160_pilon_pilon_obj,length=15705>	0	.	.	.	.	.	.	.
##contig=<ID=ctg800_pilon_pilon_obj,length=28391>	0	.	.	.	.	.	.	.
##contig=<ID=ctg1555_pilon_pilon_obj,length=21975>	0	.	.	.	.	.	.	.
##contig=<ID=ctg1179_pilon_pilon_obj,length=33696>	0	.	.	.	.	.	.	.
##contig=<ID=ctg710_pilon_pilon_obj,length=74935>	0	.	.	.	.	.	.	.
##contig=<ID=ctg815_pilon_pilon_obj,length=110777>	0	.	.	.	.	.	.	.
##contig=<ID=ctg1136_pilon_pilon_obj,length=17995>	0	.	.	.	.	.	.	.
##contig=<ID=ctg1406_pilon_pilon_obj,length=19556>	0	.	.	.	.	.	.	.
##contig=<ID=ctg209_pilon_pilon_subseq_3469458:3522246_obj,length=52789>	0	.	.	.	.	.	.	.
##contig=<ID=ctg1835_pilon_pilon_obj,length=14810>	0	.	.	.	.	.	.	.
##contig=<ID=ctg726_pilon_pilon_obj,length=35228>	0	.	.	.	.	.	.	.
##contig=<ID=ctg629_pilon_pilon_obj,length=64394>	0	.	.	.	.	.	.	.
##contig=<ID=ctg616_pilon_pilon_obj,length=111728>	0	.	.	.	.	.	.	.
##contig=<ID=ctg576_pilon_pilon_obj,length=163630>	0	.	.	.	.	.	.	.
##contig=<ID=ctg1295_pilon_pilon_obj,length=27033>	0	.	.	.	.	.	.	.
##contig=<ID=ctg893_pilon_pilon_obj,length=34275>	0	.	.	.	.	.	.	.
##contig=<ID=ctg1996_pilon_pilon_obj,length=21331>	0	.	.	.	.	.	.	.
##contig=<ID=ctg596_pilon_pilon_obj,length=211610>	0	.	.	.	.	.	.	.
##contig=<ID=ctg1354_pilon_pilon_obj,length=11461>	0	.	.	.	.	.	.	.
##contig=<ID=ctg1711_pilon_pilon_obj,length=14001>	0	.	.	.	.	.	.	.
##contig=<ID=ctg1668_pilon_pilon_obj,length=16276>	0	.	.	.	.	.	.	.
##contig=<ID=ctg1682_pilon_pilon_obj,length=20175>	0	.	.	.	.	.	.	.
##contig=<ID=ctg1741_pilon_pilon_obj,length=25349>	0	.	.	.	.	.	.	.
##contig=<ID=ctg742_pilon_pilon_obj,length=51609>	0	.	.	.	.	.	.	.
##contig=<ID=ctg1116_pilon_pilon_obj,length=21695>	0	.	.	.	.	.	.	.
##contig=<ID=ctg1728_pilon_pilon_obj,length=11890>	0	.	.	.	.	.	.	.
##contig=<ID=ctg971_pilon_pilon_obj,length=18564>	0	.	.	.	.	.	.	.
##contig=<ID=ctg1107_pilon_pilon_obj,length=16360>	0	.	.	.	.	.	.	.
##contig=<ID=ctg1157_pilon_pilon_obj,length=13476>	0	.	.	.	.	.	.	.
##contig=<ID=ctg972_pilon_pilon_obj,length=32672>	0	.	.	.	.	.	.	.
##contig=<ID=ctg1202_pilon_pilon_obj,length=13119>	0	.	.	.	.	.	.	.
##contig=<ID=ctg746_pilon_pilon_obj,length=34040>	0	.	.	.	.	.	.	.
##contig=<ID=ctg820_pilon_pilon_obj,length=26768>	0	.	.	.	.	.	.	.
##contig=<ID=ctg1942_pilon_pilon_obj,length=28681>	0	.	.	.	.	.	.	.
##contig=<ID=ctg1478_pilon_pilon_obj,length=12367>	0	.	.	.	.	.	.	.
##contig=<ID=ctg949_pilon_pilon_obj,length=20031>	0	.	.	.	.	.	.	.
##contig=<ID=ctg1589_pilon_pilon_obj,length=12241>	0	.	.	.	.	.	.	.
##contig=<ID=ctg1189_pilon_pilon_obj,length=13448>	0	.	.	.	.	.	.	.
##contig=<ID=ctg577_pilon_pilon_obj,length=98289>	0	.	.	.	.	.	.	.
##contig=<ID=ctg843_pilon_pilon_obj,length=67842>	0	.	.	.	.	.	.	.
##contig=<ID=ctg1655_pilon_pilon_obj,length=12028>	0	.	.	.	.	.	.	.
##contig=<ID=ctg582_pilon_pilon_obj,length=84586>	0	.	.	.	.	.	.	.
##contig=<ID=ctg1700_pilon_pilon_obj,length=16011>	0	.	.	.	.	.	.	.
##contig=<ID=ctg648_pilon_pilon_obj,length=52483>	0	.	.	.	.	.	.	.
##contig=<ID=ctg1746_pilon_pilon_obj,length=25519>	0	.	.	.	.	.	.	.
##contig=<ID=ctg1648_pilon_pilon_obj,length=11743>	0	.	.	.	.	.	.	.
##contig=<ID=ctg876_pilon_pilon_obj,length=23691>	0	.	.	.	.	.	.	.
##contig=<ID=ctg1689_pilon_pilon_obj,length=30474>	0	.	.	.	.	.	.	.
##contig=<ID=ctg1115_pilon_pilon_obj,length=23628>	0	.	.	.	.	.	.	.
##contig=<ID=ctg948_pilon_pilon_obj,length=19571>	0	.	.	.	.	.	.	.
##contig=<ID=ctg101_pilon_pilon_subseq_9641876:9708853_obj,length=66978>	0	.	.	.	.	.	.	.
##contig=<ID=ctg1432_pilon_pilon_obj,length=35612>	0	.	.	.	.	.	.	.
##contig=<ID=ctg1072_pilon_pilon_obj,length=15617>	0	.	.	.	.	.	.	.
##contig=<ID=ctg1799_pilon_pilon_obj,length=10316>	0	.	.	.	.	.	.	.
##contig=<ID=ctg1551_pilon_pilon_obj,length=30766>	0	.	.	.	.	.	.	.
##contig=<ID=ctg1186_pilon_pilon_obj,length=15396>	0	.	.	.	.	.	.	.
##contig=<ID=ctg1500_pilon_pilon_obj,length=33971>	0	.	.	.	.	.	.	.
##contig=<ID=ctg697_pilon_pilon_obj,length=49208>	0	.	.	.	.	.	.	.
##contig=<ID=ctg753_pilon_pilon_obj,length=31650>	0	.	.	.	.	.	.	.
##contig=<ID=ctg860_pilon_pilon_obj,length=31238>	0	.	.	.	.	.	.	.
##contig=<ID=ctg1206_pilon_pilon_obj,length=35149>	0	.	.	.	.	.	.	.
##contig=<ID=ctg708_pilon_pilon_obj,length=37442>	0	.	.	.	.	.	.	.
##contig=<ID=ctg780_pilon_pilon_obj,length=30975>	0	.	.	.	.	.	.	.
##contig=<ID=ctg1279_pilon_pilon_obj,length=11753>	0	.	.	.	.	.	.	.
##contig=<ID=ctg1139_pilon_pilon_obj,length=14100>	0	.	.	.	.	.	.	.
##contig=<ID=ctg571_pilon_pilon_obj,length=143341>	0	.	.	.	.	.	.	.
##contig=<ID=ctg1686_pilon_pilon_obj,length=41899>	0	.	.	.	.	.	.	.
##contig=<ID=ctg1558_pilon_pilon_obj,length=15146>	0	.	.	.	.	.	.	.
##contig=<ID=ctg1987_pilon_pilon_obj,length=13501>	0	.	.	.	.	.	.	.
##contig=<ID=ctg1443_pilon_pilon_obj,length=17548>	0	.	.	.	.	.	.	.
##contig=<ID=ctg589_pilon_pilon_obj,length=80669>	0	.	.	.	.	.	.	.
##contig=<ID=ctg1073_pilon_pilon_obj,length=16426>	0	.	.	.	.	.	.	.
##contig=<ID=ctg989_pilon_pilon_obj,length=32375>	0	.	.	.	.	.	.	.
##contig=<ID=ctg997_pilon_pilon_obj,length=47595>	0	.	.	.	.	.	.	.
##contig=<ID=ctg1351_pilon_pilon_obj,length=16225>	0	.	.	.	.	.	.	.
##contig=<ID=ctg1823_pilon_pilon_obj,length=14734>	0	.	.	.	.	.	.	.
##contig=<ID=ctg610_pilon_pilon_obj,length=145198>	0	.	.	.	.	.	.	.
##contig=<ID=ctg890_pilon_pilon_obj,length=62616>	0	.	.	.	.	.	.	.
##contig=<ID=ctg764_pilon_pilon_obj,length=31313>	0	.	.	.	.	.	.	.
##contig=<ID=ctg676_pilon_pilon_obj,length=71022>	0	.	.	.	.	.	.	.
##contig=<ID=ctg1218_pilon_pilon_obj,length=20262>	0	.	.	.	.	.	.	.
##contig=<ID=ctg1128_pilon_pilon_obj,length=16395>	0	.	.	.	.	.	.	.
##contig=<ID=ctg1519_pilon_pilon_obj,length=11732>	0	.	.	.	.	.	.	.
##contig=<ID=ctg1583_pilon_pilon_obj,length=12744>	0	.	.	.	.	.	.	.
##contig=<ID=ctg1869_pilon_pilon_obj,length=12192>	0	.	.	.	.	.	.	.
##contig=<ID=ctg1300_pilon_pilon_obj,length=10603>	0	.	.	.	.	.	.	.
##contig=<ID=ctg1342_pilon_pilon_obj,length=11042>	0	.	.	.	.	.	.	.
##contig=<ID=ctg385_pilon_pilon_subseq_1:57347_obj,length=57347>	0	.	.	.	.	.	.	.
##contig=<ID=ctg1065_pilon_pilon_obj,length=20641>	0	.	.	.	.	.	.	.
##contig=<ID=ctg498_pilon_pilon_subseq_1:128491_obj,length=128491>	0	.	.	.	.	.	.	.
##contig=<ID=ctg768_pilon_pilon_obj,length=91569>	0	.	.	.	.	.	.	.
##contig=<ID=ctg1691_pilon_pilon_obj,length=12515>	0	.	.	.	.	.	.	.
##contig=<ID=ctg1281_pilon_pilon_obj,length=22799>	0	.	.	.	.	.	.	.
##contig=<ID=ctg1951_pilon_pilon_obj,length=10898>	0	.	.	.	.	.	.	.
##contig=<ID=ctg1640_pilon_pilon_obj,length=19805>	0	.	.	.	.	.	.	.
##contig=<ID=ctg777_pilon_pilon_obj,length=41429>	0	.	.	.	.	.	.	.
##contig=<ID=ctg1421_pilon_pilon_obj,length=9620>	0	.	.	.	.	.	.	.
##contig=<ID=ctg1193_pilon_pilon_obj,length=13369>	0	.	.	.	.	.	.	.
##contig=<ID=ctg548_pilon_pilon_obj,length=183332>	0	.	.	.	.	.	.	.
##contig=<ID=ctg471_pilon_pilon_subseq_1:98861_obj,length=98861>	0	.	.	.	.	.	.	.
##contig=<ID=ctg1046_pilon_pilon_obj,length=17395>	0	.	.	.	.	.	.	.
##contig=<ID=ctg915_pilon_pilon_obj,length=21122>	0	.	.	.	.	.	.	.
##contig=<ID=ctg1051_pilon_pilon_obj,length=27262>	0	.	.	.	.	.	.	.
##contig=<ID=ctg253_pilon_pilon_subseq_1:92028_obj,length=92028>	0	.	.	.	.	.	.	.
##contig=<ID=ctg1167_pilon_pilon_obj,length=14360>	0	.	.	.	.	.	.	.
##contig=<ID=ctg1376_pilon_pilon_obj,length=32978>	0	.	.	.	.	.	.	.
##contig=<ID=ctg1031_pilon_pilon_obj,length=26027>	0	.	.	.	.	.	.	.
##contig=<ID=ctg853_pilon_pilon_obj,length=55707>	0	.	.	.	.	.	.	.
##contig=<ID=ctg1773_pilon_pilon_obj,length=11075>	0	.	.	.	.	.	.	.
##contig=<ID=ctg1261_pilon_pilon_obj,length=12442>	0	.	.	.	.	.	.	.
##contig=<ID=ctg728_pilon_pilon_obj,length=35068>	0	.	.	.	.	.	.	.
##contig=<ID=ctg602_pilon_pilon_obj,length=84772>	0	.	.	.	.	.	.	.
##contig=<ID=ctg700_pilon_pilon_obj,length=38782>	0	.	.	.	.	.	.	.
##contig=<ID=ctg1862_pilon_pilon_obj,length=13334>	0	.	.	.	.	.	.	.
##contig=<ID=ctg1733_pilon_pilon_obj,length=11824>	0	.	.	.	.	.	.	.
##contig=<ID=ctg1787_pilon_pilon_obj,length=14015>	0	.	.	.	.	.	.	.
##contig=<ID=ctg1796_pilon_pilon_obj,length=11251>	0	.	.	.	.	.	.	.
##contig=<ID=ctg492_pilon_pilon_obj,length=326528>	0	.	.	.	.	.	.	.
##contig=<ID=ctg615_pilon_pilon_obj,length=70288>	0	.	.	.	.	.	.	.
##contig=<ID=ctg880_pilon_pilon_obj,length=50148>	0	.	.	.	.	.	.	.
##contig=<ID=ctg1568_pilon_pilon_obj,length=17530>	0	.	.	.	.	.	.	.
##contig=<ID=ctg1886_pilon_pilon_obj,length=11424>	0	.	.	.	.	.	.	.
##contig=<ID=ctg1630_pilon_pilon_obj,length=14659>	0	.	.	.	.	.	.	.
##contig=<ID=ctg1511_pilon_pilon_obj,length=12532>	0	.	.	.	.	.	.	.
##contig=<ID=Super-Scaffold_1431,length=498283>	0	.	.	.	.	.	.	.
##contig=<ID=ctg737_pilon_pilon_obj,length=34725>	0	.	.	.	.	.	.	.
##contig=<ID=ctg1310_pilon_pilon_obj,length=14023>	0	.	.	.	.	.	.	.
##contig=<ID=ctg555_pilon_pilon_subseq_164067:310670_obj,length=146604>	0	.	.	.	.	.	.	.
##contig=<ID=ctg1908_pilon_pilon_obj,length=17838>	0	.	.	.	.	.	.	.
##contig=<ID=ctg686_pilon_pilon_obj,length=103131>	0	.	.	.	.	.	.	.
##contig=<ID=ctg1462_pilon_pilon_obj,length=8931>	0	.	.	.	.	.	.	.
##contig=<ID=ctg813_pilon_pilon_obj,length=30691>	0	.	.	.	.	.	.	.
##contig=<ID=ctg715_pilon_pilon_obj,length=103709>	0	.	.	.	.	.	.	.
##contig=<ID=ctg584_pilon_pilon_obj,length=163923>	0	.	.	.	.	.	.	.
##contig=<ID=ctg935_pilon_pilon_obj,length=19977>	0	.	.	.	.	.	.	.
##contig=<ID=ctg1854_pilon_pilon_obj,length=10865>	0	.	.	.	.	.	.	.
##contig=<ID=ctg870_pilon_pilon_obj,length=22886>	0	.	.	.	.	.	.	.
##contig=<ID=ctg1861_pilon_pilon_obj,length=18126>	0	.	.	.	.	.	.	.
##contig=<ID=ctg925_pilon_pilon_obj,length=20491>	0	.	.	.	.	.	.	.
##contig=<ID=ctg943_pilon_pilon_obj,length=29944>	0	.	.	.	.	.	.	.
##contig=<ID=ctg1059_pilon_pilon_obj,length=24304>	0	.	.	.	.	.	.	.
##contig=<ID=ctg547_pilon_pilon_obj,length=372445>	0	.	.	.	.	.	.	.
##contig=<ID=ctg2002_pilon_pilon_obj,length=9432>	0	.	.	.	.	.	.	.
##contig=<ID=ctg1896_pilon_pilon_obj,length=13521>	0	.	.	.	.	.	.	.
##contig=<ID=ctg1237_pilon_pilon_obj,length=21326>	0	.	.	.	.	.	.	.
##contig=<ID=ctg1199_pilon_pilon_obj,length=13103>	0	.	.	.	.	.	.	.
##contig=<ID=ctg1364_pilon_pilon_obj,length=41303>	0	.	.	.	.	.	.	.
##contig=<ID=ctg875_pilon_pilon_obj,length=82777>	0	.	.	.	.	.	.	.
##contig=<ID=ctg1227_pilon_pilon_obj,length=12349>	0	.	.	.	.	.	.	.
##contig=<ID=ctg848_pilon_pilon_obj,length=24161>	0	.	.	.	.	.	.	.
##contig=<ID=ctg1386_pilon_pilon_obj,length=10630>	0	.	.	.	.	.	.	.
##contig=<ID=ctg810_pilon_pilon_obj,length=32441>	0	.	.	.	.	.	.	.
##contig=<ID=ctg1008_pilon_pilon_obj,length=18457>	0	.	.	.	.	.	.	.
##contig=<ID=ctg1258_pilon_pilon_obj,length=12239>	0	.	.	.	.	.	.	.
##contig=<ID=ctg1464_pilon_pilon_obj,length=12219>	0	.	.	.	.	.	.	.
##contig=<ID=ctg1399_pilon_pilon_obj,length=10775>	0	.	.	.	.	.	.	.
##contig=<ID=ctg1982_pilon_pilon_obj,length=15922>	0	.	.	.	.	.	.	.
##contig=<ID=ctg1538_pilon_pilon_obj,length=12431>	0	.	.	.	.	.	.	.
##contig=<ID=ctg1054_pilon_pilon_obj,length=16290>	0	.	.	.	.	.	.	.
##contig=<ID=ctg1911_pilon_pilon_obj,length=20153>	0	.	.	.	.	.	.	.
##contig=<ID=ctg946_pilon_pilon_obj,length=43658>	0	.	.	.	.	.	.	.
##contig=<ID=ctg1815_pilon_pilon_obj,length=15214>	0	.	.	.	.	.	.	.
##contig=<ID=ctg914_pilon_pilon_obj,length=37709>	0	.	.	.	.	.	.	.
##contig=<ID=ctg1995_pilon_pilon_obj,length=21196>	0	.	.	.	.	.	.	.
##contig=<ID=ctg1505_pilon_pilon_obj,length=10603>	0	.	.	.	.	.	.	.
##contig=<ID=ctg1493_pilon_pilon_obj,length=12270>	0	.	.	.	.	.	.	.
##contig=<ID=ctg1884_pilon_pilon_obj,length=15659>	0	.	.	.	.	.	.	.
##contig=<ID=ctg939_pilon_pilon_obj,length=25487>	0	.	.	.	.	.	.	.
##contig=<ID=ctg1165_pilon_pilon_obj,length=24758>	0	.	.	.	.	.	.	.
##contig=<ID=ctg833_pilon_pilon_obj,length=55681>	0	.	.	.	.	.	.	.
##contig=<ID=Super-Scaffold_1426,length=351385>	0	.	.	.	.	.	.	.
##contig=<ID=ctg1540_pilon_pilon_obj,length=16934>	0	.	.	.	.	.	.	.
##contig=<ID=ctg1026_pilon_pilon_obj,length=16171>	0	.	.	.	.	.	.	.
##contig=<ID=ctg1529_pilon_pilon_obj,length=18369>	0	.	.	.	.	.	.	.
##contig=<ID=ctg842_pilon_pilon_obj,length=88211>	0	.	.	.	.	.	.	.
##contig=<ID=ctg1450_pilon_pilon_obj,length=9539>	0	.	.	.	.	.	.	.
##contig=<ID=ctg1556_pilon_pilon_obj,length=19555>	0	.	.	.	.	.	.	.
##contig=<ID=ctg1255_pilon_pilon_obj,length=27835>	0	.	.	.	.	.	.	.
##contig=<ID=ctg1401_pilon_pilon_obj,length=31503>	0	.	.	.	.	.	.	.
##contig=<ID=ctg733_pilon_pilon_obj,length=35353>	0	.	.	.	.	.	.	.
##contig=<ID=ctg1448_pilon_pilon_obj,length=13520>	0	.	.	.	.	.	.	.
##contig=<ID=ctg1762_pilon_pilon_obj,length=14166>	0	.	.	.	.	.	.	.
##contig=<ID=ctg1429_pilon_pilon_obj,length=10314>	0	.	.	.	.	.	.	.
##contig=<ID=ctg1977_pilon_pilon_obj,length=13988>	0	.	.	.	.	.	.	.
##contig=<ID=ctg1454_pilon_pilon_obj,length=9167>	0	.	.	.	.	.	.	.
##contig=<ID=ctg580_pilon_pilon_obj,length=116345>	0	.	.	.	.	.	.	.
##contig=<ID=ctg867_pilon_pilon_obj,length=30762>	0	.	.	.	.	.	.	.
##contig=<ID=ctg983_pilon_pilon_obj,length=91365>	0	.	.	.	.	.	.	.
##contig=<ID=ctg1016_pilon_pilon_obj,length=18519>	0	.	.	.	.	.	.	.
##contig=<ID=ctg673_pilon_pilon_obj,length=97949>	0	.	.	.	.	.	.	.
##contig=<ID=ctg1203_pilon_pilon_obj,length=13039>	0	.	.	.	.	.	.	.
##contig=<ID=ctg1079_pilon_pilon_obj,length=16280>	0	.	.	.	.	.	.	.
##contig=<ID=ctg1543_pilon_pilon_obj,length=25091>	0	.	.	.	.	.	.	.
##contig=<ID=ctg794_pilon_pilon_obj,length=29340>	0	.	.	.	.	.	.	.
##contig=<ID=ctg1181_pilon_pilon_obj,length=13175>	0	.	.	.	.	.	.	.
##contig=<ID=ctg1964_pilon_pilon_obj,length=11102>	0	.	.	.	.	.	.	.
##contig=<ID=ctg674_pilon_pilon_obj,length=45668>	0	.	.	.	.	.	.	.
##contig=<ID=ctg1102_pilon_pilon_obj,length=14831>	0	.	.	.	.	.	.	.
##contig=<ID=ctg1487_pilon_pilon_obj,length=21654>	0	.	.	.	.	.	.	.
##contig=<ID=ctg1058_pilon_pilon_obj,length=46586>	0	.	.	.	.	.	.	.
##contig=<ID=ctg1795_pilon_pilon_obj,length=18496>	0	.	.	.	.	.	.	.
##contig=<ID=ctg1508_pilon_pilon_obj,length=17556>	0	.	.	.	.	.	.	.
##contig=<ID=ctg1766_pilon_pilon_obj,length=21784>	0	.	.	.	.	.	.	.
##contig=<ID=ctg1976_pilon_pilon_obj,length=10080>	0	.	.	.	.	.	.	.
##contig=<ID=ctg684_pilon_pilon_obj,length=61566>	0	.	.	.	.	.	.	.
##contig=<ID=ctg680_pilon_pilon_obj,length=46507>	0	.	.	.	.	.	.	.
##contig=<ID=ctg642_pilon_pilon_obj,length=63105>	0	.	.	.	.	.	.	.
##contig=<ID=ctg954_pilon_pilon_obj,length=21616>	0	.	.	.	.	.	.	.
##contig=<ID=ctg1585_pilon_pilon_obj,length=25220>	0	.	.	.	.	.	.	.
##contig=<ID=ctg856_pilon_pilon_obj,length=23487>	0	.	.	.	.	.	.	.
##contig=<ID=ctg712_pilon_pilon_obj,length=50142>	0	.	.	.	.	.	.	.
##contig=<ID=ctg959_pilon_pilon_obj,length=48543>	0	.	.	.	.	.	.	.
##contig=<ID=ctg1715_pilon_pilon_obj,length=15667>	0	.	.	.	.	.	.	.
##contig=<ID=ctg1496_pilon_pilon_obj,length=19794>	0	.	.	.	.	.	.	.
##contig=<ID=ctg1525_pilon_pilon_obj,length=8589>	0	.	.	.	.	.	.	.
##contig=<ID=ctg1208_pilon_pilon_obj,length=18251>	0	.	.	.	.	.	.	.
##contig=<ID=ctg1542_pilon_pilon_obj,length=10567>	0	.	.	.	.	.	.	.
##contig=<ID=ctg1774_pilon_pilon_obj,length=19404>	0	.	.	.	.	.	.	.
##contig=<ID=ctg1817_pilon_pilon_obj,length=10541>	0	.	.	.	.	.	.	.
##contig=<ID=ctg1241_pilon_pilon_obj,length=41315>	0	.	.	.	.	.	.	.
##contig=<ID=ctg774_pilon_pilon_obj,length=65936>	0	.	.	.	.	.	.	.
##contig=<ID=ctg1407_pilon_pilon_obj,length=15941>	0	.	.	.	.	.	.	.
##contig=<ID=ctg1944_pilon_pilon_obj,length=10173>	0	.	.	.	.	.	.	.
##contig=<ID=ctg1306_pilon_pilon_obj,length=11400>	0	.	.	.	.	.	.	.
##contig=<ID=ctg986_pilon_pilon_obj,length=38503>	0	.	.	.	.	.	.	.
##contig=<ID=ctg892_pilon_pilon_obj,length=69529>	0	.	.	.	.	.	.	.
##contig=<ID=ctg1192_pilon_pilon_obj,length=13721>	0	.	.	.	.	.	.	.
##contig=<ID=ctg1068_pilon_pilon_obj,length=17792>	0	.	.	.	.	.	.	.
##contig=<ID=ctg1168_pilon_pilon_obj,length=40345>	0	.	.	.	.	.	.	.
##contig=<ID=ctg852_pilon_pilon_obj,length=26297>	0	.	.	.	.	.	.	.
##contig=<ID=ctg1663_pilon_pilon_obj,length=12666>	0	.	.	.	.	.	.	.
##contig=<ID=ctg1108_pilon_pilon_obj,length=25190>	0	.	.	.	.	.	.	.
##contig=<ID=ctg1337_pilon_pilon_obj,length=33655>	0	.	.	.	.	.	.	.
##contig=<ID=ctg1377_pilon_pilon_obj,length=10649>	0	.	.	.	.	.	.	.
##contig=<ID=ctg1361_pilon_pilon_obj,length=11113>	0	.	.	.	.	.	.	.
##contig=<ID=ctg1922_pilon_pilon_obj,length=10038>	0	.	.	.	.	.	.	.
##contig=<ID=ctg1605_pilon_pilon_obj,length=16563>	0	.	.	.	.	.	.	.
##contig=<ID=ctg672_pilon_pilon_obj,length=94496>	0	.	.	.	.	.	.	.
##contig=<ID=ctg808_pilon_pilon_obj,length=28279>	0	.	.	.	.	.	.	.
##contig=<ID=ctg908_pilon_pilon_obj,length=21224>	0	.	.	.	.	.	.	.
##contig=<ID=ctg1671_pilon_pilon_obj,length=10956>	0	.	.	.	.	.	.	.
##contig=<ID=ctg138_pilon_pilon_subseq_2331303:2374204_obj,length=42902>	0	.	.	.	.	.	.	.
##contig=<ID=ctg1033_pilon_pilon_obj,length=19373>	0	.	.	.	.	.	.	.
##contig=<ID=ctg624_pilon_pilon_obj,length=161221>	0	.	.	.	.	.	.	.
##contig=<ID=ctg692_pilon_pilon_obj,length=41725>	0	.	.	.	.	.	.	.
##contig=<ID=ctg343_pilon_pilon_subseq_1:159704_obj,length=159704>	0	.	.	.	.	.	.	.
##contig=<ID=ctg628_pilon_pilon_obj,length=60204>	0	.	.	.	.	.	.	.
##contig=<ID=ctg1331_pilon_pilon_obj,length=13242>	0	.	.	.	.	.	.	.
##contig=<ID=ctg1388_pilon_pilon_obj,length=15878>	0	.	.	.	.	.	.	.
##contig=<ID=ctg661_pilon_pilon_obj,length=79637>	0	.	.	.	.	.	.	.
##contig=<ID=ctg1599_pilon_pilon_obj,length=18744>	0	.	.	.	.	.	.	.
##contig=<ID=ctg879_pilon_pilon_obj,length=23172>	0	.	.	.	.	.	.	.
##contig=<ID=ctg1158_pilon_pilon_obj,length=27961>	0	.	.	.	.	.	.	.
##contig=<ID=ctg1414_pilon_pilon_obj,length=10327>	0	.	.	.	.	.	.	.
##contig=<ID=ctg1003_pilon_pilon_obj,length=43143>	0	.	.	.	.	.	.	.
##contig=<ID=ctg1234_pilon_pilon_obj,length=23686>	0	.	.	.	.	.	.	.
##contig=<ID=ctg1091_pilon_pilon_obj,length=18946>	0	.	.	.	.	.	.	.
##contig=<ID=ctg1906_pilon_pilon_obj,length=23598>	0	.	.	.	.	.	.	.
##contig=<ID=ctg175_pilon_pilon_subseq_1:52924_obj,length=52924>	0	.	.	.	.	.	.	.
##contig=<ID=ctg1491_pilon_pilon_obj,length=15340>	0	.	.	.	.	.	.	.
##contig=<ID=ctg1009_pilon_pilon_obj,length=60796>	0	.	.	.	.	.	.	.
##contig=<ID=ctg987_pilon_pilon_obj,length=19324>	0	.	.	.	.	.	.	.
##contig=<ID=ctg1999_pilon_pilon_obj,length=19010>	0	.	.	.	.	.	.	.
##contig=<ID=ctg1219_pilon_pilon_obj,length=12851>	0	.	.	.	.	.	.	.
##contig=<ID=ctg904_pilon_pilon_obj,length=21176>	0	.	.	.	.	.	.	.
##contig=<ID=ctg336_pilon_pilon_subseq_950298:1048670_obj,length=98373>	0	.	.	.	.	.	.	.
##contig=<ID=ctg1931_pilon_pilon_obj,length=12664>	0	.	.	.	.	.	.	.
##contig=<ID=ctg1000_pilon_pilon_obj,length=18602>	0	.	.	.	.	.	.	.
##contig=<ID=ctg1904_pilon_pilon_obj,length=13164>	0	.	.	.	.	.	.	.
##contig=<ID=ctg1592_pilon_pilon_obj,length=19484>	0	.	.	.	.	.	.	.
##contig=<ID=ctg1456_pilon_pilon_obj,length=9995>	0	.	.	.	.	.	.	.
##contig=<ID=ctg689_pilon_pilon_obj,length=39517>	0	.	.	.	.	.	.	.
##contig=<ID=ctg783_pilon_pilon_obj,length=30625>	0	.	.	.	.	.	.	.
##contig=<ID=ctg793_pilon_pilon_obj,length=48767>	0	.	.	.	.	.	.	.
##contig=<ID=ctg739_pilon_pilon_obj,length=76365>	0	.	.	.	.	.	.	.
##contig=<ID=ctg1745_pilon_pilon_obj,length=13503>	0	.	.	.	.	.	.	.
##contig=<ID=ctg1101_pilon_pilon_obj,length=14952>	0	.	.	.	.	.	.	.
##contig=<ID=ctg1259_pilon_pilon_obj,length=42275>	0	.	.	.	.	.	.	.
##contig=<ID=ctg1920_pilon_pilon_obj,length=18206>	0	.	.	.	.	.	.	.
##contig=<ID=ctg559_pilon_pilon_obj,length=132357>	0	.	.	.	.	.	.	.
##contig=<ID=ctg705_pilon_pilon_obj,length=119448>	0	.	.	.	.	.	.	.
##contig=<ID=ctg1667_pilon_pilon_obj,length=16625>	0	.	.	.	.	.	.	.
##contig=<ID=ctg667_pilon_pilon_obj,length=49803>	0	.	.	.	.	.	.	.
##contig=<ID=ctg1940_pilon_pilon_obj,length=12213>	0	.	.	.	.	.	.	.
##contig=<ID=ctg1893_pilon_pilon_obj,length=13380>	0	.	.	.	.	.	.	.
##contig=<ID=Super-Scaffold_1352,length=545285>	0	.	.	.	.	.	.	.
##contig=<ID=ctg1280_pilon_pilon_obj,length=17892>	0	.	.	.	.	.	.	.
##contig=<ID=ctg1340_pilon_pilon_obj,length=12760>	0	.	.	.	.	.	.	.
##contig=<ID=ctg1084_pilon_pilon_obj,length=49085>	0	.	.	.	.	.	.	.
##contig=<ID=ctg1413_pilon_pilon_obj,length=25645>	0	.	.	.	.	.	.	.
##contig=<ID=ctg1400_pilon_pilon_obj,length=9721>	0	.	.	.	.	.	.	.
##contig=<ID=ctg1727_pilon_pilon_obj,length=11105>	0	.	.	.	.	.	.	.
##contig=<ID=ctg588_pilon_pilon_obj,length=80598>	0	.	.	.	.	.	.	.
##contig=<ID=ctg1955_pilon_pilon_obj,length=13326>	0	.	.	.	.	.	.	.
##contig=<ID=ctg1874_pilon_pilon_obj,length=27017>	0	.	.	.	.	.	.	.
##contig=<ID=ctg2003_pilon_pilon_obj,length=22770>	0	.	.	.	.	.	.	.
##contig=<ID=ctg1574_pilon_pilon_obj,length=10579>	0	.	.	.	.	.	.	.
##contig=<ID=ctg1656_pilon_pilon_obj,length=13567>	0	.	.	.	.	.	.	.
##contig=<ID=ctg1109_pilon_pilon_obj,length=48470>	0	.	.	.	.	.	.	.
##contig=<ID=ctg1860_pilon_pilon_obj,length=11378>	0	.	.	.	.	.	.	.
##contig=<ID=ctg558_pilon_pilon_obj,length=176042>	0	.	.	.	.	.	.	.
##contig=<ID=ctg1716_pilon_pilon_obj,length=9893>	0	.	.	.	.	.	.	.
##contig=<ID=ctg941_pilon_pilon_obj,length=29921>	0	.	.	.	.	.	.	.
##contig=<ID=ctg1512_pilon_pilon_obj,length=14941>	0	.	.	.	.	.	.	.
##contig=<ID=ctg766_pilon_pilon_obj,length=66950>	0	.	.	.	.	.	.	.
##contig=<ID=ctg1126_pilon_pilon_obj,length=19507>	0	.	.	.	.	.	.	.
##contig=<ID=ctg931_pilon_pilon_obj,length=19848>	0	.	.	.	.	.	.	.
##contig=<ID=ctg650_pilon_pilon_obj,length=133132>	0	.	.	.	.	.	.	.
##contig=<ID=ctg675_pilon_pilon_obj,length=46045>	0	.	.	.	.	.	.	.
##contig=<ID=ctg1647_pilon_pilon_obj,length=11016>	0	.	.	.	.	.	.	.
##contig=<ID=ctg1233_pilon_pilon_obj,length=11495>	0	.	.	.	.	.	.	.
##contig=<ID=ctg1738_pilon_pilon_obj,length=24235>	0	.	.	.	.	.	.	.
##contig=<ID=ctg1339_pilon_pilon_obj,length=12197>	0	.	.	.	.	.	.	.
##contig=<ID=ctg1249_pilon_pilon_obj,length=18742>	0	.	.	.	.	.	.	.
##contig=<ID=ctg1151_pilon_pilon_obj,length=58120>	0	.	.	.	.	.	.	.
##contig=<ID=ctg1363_pilon_pilon_obj,length=10900>	0	.	.	.	.	.	.	.
##contig=<ID=ctg678_pilon_pilon_obj,length=73148>	0	.	.	.	.	.	.	.
##contig=<ID=ctg1427_pilon_pilon_obj,length=18005>	0	.	.	.	.	.	.	.
##contig=<ID=ctg763_pilon_pilon_obj,length=49159>	0	.	.	.	.	.	.	.
##contig=<ID=ctg1639_pilon_pilon_obj,length=24662>	0	.	.	.	.	.	.	.
##contig=<ID=ctg1032_pilon_pilon_obj,length=57404>	0	.	.	.	.	.	.	.
##contig=<ID=ctg1785_pilon_pilon_obj,length=14241>	0	.	.	.	.	.	.	.
##contig=<ID=ctg1097_pilon_pilon_obj,length=16088>	0	.	.	.	.	.	.	.
##contig=<ID=ctg741_pilon_pilon_obj,length=34019>	0	.	.	.	.	.	.	.
##contig=<ID=ctg1603_pilon_pilon_obj,length=11058>	0	.	.	.	.	.	.	.
##contig=<ID=ctg1713_pilon_pilon_obj,length=19757>	0	.	.	.	.	.	.	.
##contig=<ID=ctg1596_pilon_pilon_obj,length=25592>	0	.	.	.	.	.	.	.
##contig=<ID=ctg951_pilon_pilon_obj,length=22625>	0	.	.	.	.	.	.	.
##contig=<ID=ctg1468_pilon_pilon_obj,length=10132>	0	.	.	.	.	.	.	.
##contig=<ID=ctg1110_pilon_pilon_obj,length=21692>	0	.	.	.	.	.	.	.
##contig=<ID=ctg871_pilon_pilon_obj,length=23366>	0	.	.	.	.	.	.	.
##contig=<ID=ctg1291_pilon_pilon_obj,length=16889>	0	.	.	.	.	.	.	.
##contig=<ID=ctg748_pilon_pilon_obj,length=53538>	0	.	.	.	.	.	.	.
##contig=<ID=ctg1405_pilon_pilon_obj,length=24584>	0	.	.	.	.	.	.	.
##contig=<ID=ctg1412_pilon_pilon_obj,length=9936>	0	.	.	.	.	.	.	.
##contig=<ID=ctg581_pilon_pilon_obj,length=131313>	0	.	.	.	.	.	.	.
##contig=<ID=ctg938_pilon_pilon_obj,length=20623>	0	.	.	.	.	.	.	.
##contig=<ID=ctg903_pilon_pilon_obj,length=59799>	0	.	.	.	.	.	.	.
##contig=<ID=ctg574_pilon_pilon_obj,length=134758>	0	.	.	.	.	.	.	.
##contig=<ID=ctg1986_pilon_pilon_obj,length=10397>	0	.	.	.	.	.	.	.
##contig=<ID=ctg1714_pilon_pilon_obj,length=17420>	0	.	.	.	.	.	.	.
##contig=<ID=ctg921_pilon_pilon_obj,length=31248>	0	.	.	.	.	.	.	.
##contig=<ID=ctg1926_pilon_pilon_obj,length=19420>	0	.	.	.	.	.	.	.
##contig=<ID=ctg1305_pilon_pilon_obj,length=20298>	0	.	.	.	.	.	.	.
##contig=<ID=ctg1750_pilon_pilon_obj,length=30718>	0	.	.	.	.	.	.	.
##contig=<ID=ctg760_pilon_pilon_obj,length=31032>	0	.	.	.	.	.	.	.
##contig=<ID=ctg1969_pilon_pilon_obj,length=8058>	0	.	.	.	.	.	.	.
##contig=<ID=ctg691_pilon_pilon_obj,length=41920>	0	.	.	.	.	.	.	.
##contig=<ID=ctg655_pilon_pilon_obj,length=47920>	0	.	.	.	.	.	.	.
##contig=<ID=ctg952_pilon_pilon_obj,length=49478>	0	.	.	.	.	.	.	.
##contig=<ID=ctg1198_pilon_pilon_obj,length=15416>	0	.	.	.	.	.	.	.
##contig=<ID=ctg1564_pilon_pilon_obj,length=17680>	0	.	.	.	.	.	.	.
##contig=<ID=ctg759_pilon_pilon_obj,length=32749>	0	.	.	.	.	.	.	.
##contig=<ID=ctg1818_pilon_pilon_obj,length=12467>	0	.	.	.	.	.	.	.
##contig=<ID=ctg1344_pilon_pilon_obj,length=11019>	0	.	.	.	.	.	.	.
##contig=<ID=ctg1778_pilon_pilon_obj,length=20433>	0	.	.	.	.	.	.	.
##contig=<ID=ctg669_pilon_pilon_obj,length=47742>	0	.	.	.	.	.	.	.
##contig=<ID=ctg782_pilon_pilon_obj,length=29889>	0	.	.	.	.	.	.	.
##contig=<ID=ctg1021_pilon_pilon_obj,length=21956>	0	.	.	.	.	.	.	.
##contig=<ID=Super-Scaffold_1366,length=513486>	0	.	.	.	.	.	.	.
##contig=<ID=ctg1283_pilon_pilon_obj,length=15670>	0	.	.	.	.	.	.	.
##contig=<ID=ctg659_pilon_pilon_obj,length=179264>	0	.	.	.	.	.	.	.
##contig=<ID=ctg840_pilon_pilon_obj,length=24919>	0	.	.	.	.	.	.	.
##contig=<ID=ctg1174_pilon_pilon_obj,length=13830>	0	.	.	.	.	.	.	.
##contig=<ID=ctg1269_pilon_pilon_obj,length=10974>	0	.	.	.	.	.	.	.
##contig=<ID=ctg663_pilon_pilon_obj,length=96625>	0	.	.	.	.	.	.	.
##contig=<ID=ctg1610_pilon_pilon_obj,length=10976>	0	.	.	.	.	.	.	.
##contig=<ID=ctg811_pilon_pilon_obj,length=59538>	0	.	.	.	.	.	.	.
##contig=<ID=ctg1734_pilon_pilon_obj,length=16862>	0	.	.	.	.	.	.	.
##contig=<ID=ctg894_pilon_pilon_obj,length=41942>	0	.	.	.	.	.	.	.
##contig=<ID=ctg550_pilon_pilon_obj,length=154878>	0	.	.	.	.	.	.	.
##contig=<ID=ctg721_pilon_pilon_obj,length=66720>	0	.	.	.	.	.	.	.
##contig=<ID=ctg729_pilon_pilon_obj,length=36017>	0	.	.	.	.	.	.	.
##contig=<ID=ctg1154_pilon_pilon_obj,length=21175>	0	.	.	.	.	.	.	.
##contig=<ID=ctg1053_pilon_pilon_obj,length=16925>	0	.	.	.	.	.	.	.
##contig=<ID=ctg765_pilon_pilon_obj,length=70566>	0	.	.	.	.	.	.	.
##contig=<ID=ctg1433_pilon_pilon_obj,length=15675>	0	.	.	.	.	.	.	.
##contig=<ID=ctg1417_pilon_pilon_obj,length=20168>	0	.	.	.	.	.	.	.
##contig=<ID=ctg1579_pilon_pilon_obj,length=13692>	0	.	.	.	.	.	.	.
##contig=<ID=ctg1607_pilon_pilon_obj,length=12224>	0	.	.	.	.	.	.	.
##contig=<ID=ctg889_pilon_pilon_obj,length=31830>	0	.	.	.	.	.	.	.
##contig=<ID=ctg1730_pilon_pilon_obj,length=18040>	0	.	.	.	.	.	.	.
##contig=<ID=ctg788_pilon_pilon_obj,length=115246>	0	.	.	.	.	.	.	.
##contig=<ID=ctg1242_pilon_pilon_obj,length=46225>	0	.	.	.	.	.	.	.
##contig=<ID=ctg1408_pilon_pilon_obj,length=10794>	0	.	.	.	.	.	.	.
##contig=<ID=ctg888_pilon_pilon_obj,length=53551>	0	.	.	.	.	.	.	.
##contig=<ID=ctg1245_pilon_pilon_obj,length=37396>	0	.	.	.	.	.	.	.
##contig=<ID=ctg1775_pilon_pilon_obj,length=28185>	0	.	.	.	.	.	.	.
##contig=<ID=ctg1238_pilon_pilon_obj,length=39371>	0	.	.	.	.	.	.	.
##contig=<ID=ctg1099_pilon_pilon_obj,length=15611>	0	.	.	.	.	.	.	.
##contig=<ID=ctg1701_pilon_pilon_obj,length=16295>	0	.	.	.	.	.	.	.
##contig=<ID=ctg551_pilon_pilon_obj,length=149391>	0	.	.	.	.	.	.	.
##contig=<ID=ctg1930_pilon_pilon_obj,length=12275>	0	.	.	.	.	.	.	.
##contig=<ID=ctg564_pilon_pilon_obj,length=230018>	0	.	.	.	.	.	.	.
##contig=<ID=ctg1327_pilon_pilon_obj,length=11617>	0	.	.	.	.	.	.	.
##contig=<ID=ctg1338_pilon_pilon_obj,length=31819>	0	.	.	.	.	.	.	.
##contig=<ID=ctg773_pilon_pilon_obj,length=29862>	0	.	.	.	.	.	.	.
##contig=<ID=ctg606_pilon_pilon_obj,length=75229>	0	.	.	.	.	.	.	.
##contig=<ID=ctg1652_pilon_pilon_obj,length=11517>	0	.	.	.	.	.	.	.
##contig=<ID=ctg1531_pilon_pilon_obj,length=14151>	0	.	.	.	.	.	.	.
##contig=<ID=ctg1356_pilon_pilon_obj,length=22994>	0	.	.	.	.	.	.	.
##contig=<ID=ctg1196_pilon_pilon_obj,length=15899>	0	.	.	.	.	.	.	.
##contig=<ID=ctg1486_pilon_pilon_obj,length=21148>	0	.	.	.	.	.	.	.
##contig=<ID=ctg1952_pilon_pilon_obj,length=16418>	0	.	.	.	.	.	.	.
##contig=<ID=ctg1843_pilon_pilon_obj,length=10461>	0	.	.	.	.	.	.	.
##contig=<ID=ctg1763_pilon_pilon_obj,length=21415>	0	.	.	.	.	.	.	.
##contig=<ID=ctg2000_pilon_pilon_obj,length=9802>	0	.	.	.	.	.	.	.
##contig=<ID=ctg878_pilon_pilon_obj,length=30933>	0	.	.	.	.	.	.	.
##contig=<ID=ctg573_pilon_pilon_obj,length=215224>	0	.	.	.	.	.	.	.
##contig=<ID=ctg1829_pilon_pilon_obj,length=15468>	0	.	.	.	.	.	.	.
##contig=<ID=ctg1959_pilon_pilon_obj,length=10088>	0	.	.	.	.	.	.	.
##contig=<ID=Super-Scaffold_1453,length=327959>	0	.	.	.	.	.	.	.
##contig=<ID=ctg1522_pilon_pilon_obj,length=19986>	0	.	.	.	.	.	.	.
##contig=<ID=ctg1257_pilon_pilon_obj,length=28074>	0	.	.	.	.	.	.	.
##contig=<ID=ctg1665_pilon_pilon_obj,length=12848>	0	.	.	.	.	.	.	.
##contig=<ID=ctg1871_pilon_pilon_obj,length=18373>	0	.	.	.	.	.	.	.
##contig=<ID=ctg835_pilon_pilon_obj,length=28568>	0	.	.	.	.	.	.	.
##contig=<ID=ctg1063_pilon_pilon_obj,length=17139>	0	.	.	.	.	.	.	.
##contig=<ID=ctg1223_pilon_pilon_obj,length=13015>	0	.	.	.	.	.	.	.
##contig=<ID=ctg805_pilon_pilon_obj,length=32034>	0	.	.	.	.	.	.	.
##contig=<ID=ctg830_pilon_pilon_obj,length=45578>	0	.	.	.	.	.	.	.
##contig=<ID=ctg1677_pilon_pilon_obj,length=25248>	0	.	.	.	.	.	.	.
##contig=<ID=ctg1001_pilon_pilon_obj,length=30142>	0	.	.	.	.	.	.	.
##contig=<ID=ctg865_pilon_pilon_obj,length=52033>	0	.	.	.	.	.	.	.
##contig=<ID=ctg1532_pilon_pilon_obj,length=10521>	0	.	.	.	.	.	.	.
##contig=<ID=ctg665_pilon_pilon_obj,length=83092>	0	.	.	.	.	.	.	.
##contig=<ID=ctg591_pilon_pilon_obj,length=173189>	0	.	.	.	.	.	.	.
##contig=<ID=ctg1929_pilon_pilon_obj,length=18085>	0	.	.	.	.	.	.	.
##contig=<ID=ctg1434_pilon_pilon_obj,length=10303>	0	.	.	.	.	.	.	.
##contig=<ID=ctg1294_pilon_pilon_obj,length=12422>	0	.	.	.	.	.	.	.
##contig=<ID=ctg1702_pilon_pilon_obj,length=25253>	0	.	.	.	.	.	.	.
##contig=<ID=ctg1937_pilon_pilon_obj,length=12560>	0	.	.	.	.	.	.	.
##contig=<ID=ctg955_pilon_pilon_obj,length=44861>	0	.	.	.	.	.	.	.
##contig=<ID=ctg992_pilon_pilon_obj,length=62498>	0	.	.	.	.	.	.	.
##contig=<ID=ctg929_pilon_pilon_obj,length=21003>	0	.	.	.	.	.	.	.
##contig=<ID=ctg1966_pilon_pilon_obj,length=18085>	0	.	.	.	.	.	.	.
##contig=<ID=ctg1642_pilon_pilon_obj,length=16077>	0	.	.	.	.	.	.	.
##contig=<ID=ctg891_pilon_pilon_obj,length=28759>	0	.	.	.	.	.	.	.
##contig=<ID=ctg1074_pilon_pilon_obj,length=30282>	0	.	.	.	.	.	.	.
##contig=<ID=ctg1971_pilon_pilon_obj,length=17089>	0	.	.	.	.	.	.	.
##contig=<ID=ctg1783_pilon_pilon_obj,length=16129>	0	.	.	.	.	.	.	.
##contig=<ID=ctg1941_pilon_pilon_obj,length=15361>	0	.	.	.	.	.	.	.
##contig=<ID=ctg1998_pilon_pilon_obj,length=15122>	0	.	.	.	.	.	.	.
##contig=<ID=ctg936_pilon_pilon_obj,length=20449>	0	.	.	.	.	.	.	.
##contig=<ID=ctg1606_pilon_pilon_obj,length=20718>	0	.	.	.	.	.	.	.
##contig=<ID=ctg1111_pilon_pilon_obj,length=19031>	0	.	.	.	.	.	.	.
##contig=<ID=ctg1064_pilon_pilon_obj,length=25099>	0	.	.	.	.	.	.	.
##contig=<ID=ctg723_pilon_pilon_obj,length=36509>	0	.	.	.	.	.	.	.
##contig=<ID=ctg1326_pilon_pilon_obj,length=22393>	0	.	.	.	.	.	.	.
##contig=<ID=ctg1748_pilon_pilon_obj,length=16175>	0	.	.	.	.	.	.	.
##contig=<ID=ctg634_pilon_pilon_obj,length=58087>	0	.	.	.	.	.	.	.
##contig=<ID=ctg1061_pilon_pilon_obj,length=30416>	0	.	.	.	.	.	.	.
##contig=<ID=ctg1723_pilon_pilon_obj,length=13416>	0	.	.	.	.	.	.	.
##contig=<ID=Super-Scaffold_1476,length=282327>	0	.	.	.	.	.	.	.
##contig=<ID=ctg555_pilon_pilon_subseq_1:164066_obj,length=164066>	0	.	.	.	.	.	.	.
##contig=<ID=ctg826_pilon_pilon_obj,length=40210>	0	.	.	.	.	.	.	.
##contig=<ID=ctg1296_pilon_pilon_obj,length=11195>	0	.	.	.	.	.	.	.
##contig=<ID=ctg1866_pilon_pilon_obj,length=22866>	0	.	.	.	.	.	.	.
##contig=<ID=ctg613_pilon_pilon_obj,length=68479>	0	.	.	.	.	.	.	.
##contig=<ID=ctg1645_pilon_pilon_obj,length=53769>	0	.	.	.	.	.	.	.
##contig=<ID=ctg1947_pilon_pilon_obj,length=22222>	0	.	.	.	.	.	.	.
##contig=<ID=ctg393_pilon_pilon_subseq_1:193366_obj,length=193366>	0	.	.	.	.	.	.	.
##contig=<ID=ctg1973_pilon_pilon_obj,length=13318>	0	.	.	.	.	.	.	.
##contig=<ID=ctg1673_pilon_pilon_obj,length=9879>	0	.	.	.	.	.	.	.
##contig=<ID=ctg1552_pilon_pilon_obj,length=14936>	0	.	.	.	.	.	.	.
##contig=<ID=ctg1298_pilon_pilon_obj,length=12665>	0	.	.	.	.	.	.	.
##contig=<ID=ctg881_pilon_pilon_obj,length=24898>	0	.	.	.	.	.	.	.
##contig=<ID=ctg583_pilon_pilon_obj,length=86120>	0	.	.	.	.	.	.	.
##contig=<ID=ctg934_pilon_pilon_obj,length=32299>	0	.	.	.	.	.	.	.
##contig=<ID=ctg1883_pilon_pilon_obj,length=10152>	0	.	.	.	.	.	.	.
##contig=<ID=ctg1726_pilon_pilon_obj,length=16013>	0	.	.	.	.	.	.	.
##contig=<ID=ctg171_pilon_pilon_subseq_3547556:3680449_obj,length=132894>	0	.	.	.	.	.	.	.
##contig=<ID=ctg1277_pilon_pilon_obj,length=23507>	0	.	.	.	.	.	.	.
##contig=<ID=ctg1266_pilon_pilon_obj,length=12822>	0	.	.	.	.	.	.	.
##contig=<ID=ctg1188_pilon_pilon_obj,length=20102>	0	.	.	.	.	.	.	.
##contig=<ID=ctg1824_pilon_pilon_obj,length=12183>	0	.	.	.	.	.	.	.
##contig=<ID=ctg724_pilon_pilon_obj,length=40587>	0	.	.	.	.	.	.	.
##contig=<ID=ctg1912_pilon_pilon_obj,length=24362>	0	.	.	.	.	.	.	.
##contig=<ID=ctg1833_pilon_pilon_obj,length=15797>	0	.	.	.	.	.	.	.
##contig=<ID=ctg1868_pilon_pilon_obj,length=13734>	0	.	.	.	.	.	.	.
##contig=<ID=ctg1215_pilon_pilon_obj,length=13386>	0	.	.	.	.	.	.	.
##contig=<ID=ctg1611_pilon_pilon_obj,length=24968>	0	.	.	.	.	.	.	.
##contig=<ID=ctg1389_pilon_pilon_obj,length=10545>	0	.	.	.	.	.	.	.
##contig=<ID=ctg1909_pilon_pilon_obj,length=22209>	0	.	.	.	.	.	.	.
##contig=<ID=ctg1928_pilon_pilon_obj,length=11494>	0	.	.	.	.	.	.	.
##contig=<ID=ctg1272_pilon_pilon_obj,length=12071>	0	.	.	.	.	.	.	.
##contig=<ID=ctg803_pilon_pilon_obj,length=27492>	0	.	.	.	.	.	.	.
##contig=<ID=ctg1247_pilon_pilon_obj,length=16140>	0	.	.	.	.	.	.	.
##contig=<ID=ctg2001_pilon_pilon_obj,length=11702>	0	.	.	.	.	.	.	.
##contig=<ID=ctg1119_pilon_pilon_obj,length=71802>	0	.	.	.	.	.	.	.
##contig=<ID=ctg1485_pilon_pilon_obj,length=35506>	0	.	.	.	.	.	.	.
##contig=<ID=ctg1240_pilon_pilon_obj,length=28609>	0	.	.	.	.	.	.	.
##contig=<ID=ctg1170_pilon_pilon_obj,length=37308>	0	.	.	.	.	.	.	.
##contig=<ID=ctg1297_pilon_pilon_obj,length=11182>	0	.	.	.	.	.	.	.
##contig=<ID=ctg1504_pilon_pilon_obj,length=20283>	0	.	.	.	.	.	.	.
##contig=<ID=ctg1698_pilon_pilon_obj,length=17452>	0	.	.	.	.	.	.	.
##contig=<ID=ctg1902_pilon_pilon_obj,length=10181>	0	.	.	.	.	.	.	.
##contig=<ID=ctg1010_pilon_pilon_obj,length=21557>	0	.	.	.	.	.	.	.
##contig=<ID=ctg1201_pilon_pilon_obj,length=53428>	0	.	.	.	.	.	.	.
##contig=<ID=ctg958_pilon_pilon_obj,length=102122>	0	.	.	.	.	.	.	.
##contig=<ID=ctg864_pilon_pilon_obj,length=37136>	0	.	.	.	.	.	.	.
##contig=<ID=ctg1580_pilon_pilon_obj,length=20425>	0	.	.	.	.	.	.	.
##contig=<ID=ctg1394_pilon_pilon_obj,length=62410>	0	.	.	.	.	.	.	.
##contig=<ID=ctg694_pilon_pilon_obj,length=53719>	0	.	.	.	.	.	.	.
##contig=<ID=ctg990_pilon_pilon_obj,length=51167>	0	.	.	.	.	.	.	.
##contig=<ID=ctg599_pilon_pilon_obj,length=91076>	0	.	.	.	.	.	.	.
##contig=<ID=ctg1650_pilon_pilon_obj,length=11494>	0	.	.	.	.	.	.	.
##contig=<ID=ctg756_pilon_pilon_obj,length=34301>	0	.	.	.	.	.	.	.
##contig=<ID=ctg1811_pilon_pilon_obj,length=17227>	0	.	.	.	.	.	.	.
##contig=<ID=ctg823_pilon_pilon_obj,length=27349>	0	.	.	.	.	.	.	.
##contig=<ID=ctg1350_pilon_pilon_obj,length=10912>	0	.	.	.	.	.	.	.
##contig=<ID=ctg1458_pilon_pilon_obj,length=10884>	0	.	.	.	.	.	.	.
##contig=<ID=ctg1577_pilon_pilon_obj,length=15635>	0	.	.	.	.	.	.	.
##contig=<ID=ctg1637_pilon_pilon_obj,length=58825>	0	.	.	.	.	.	.	.
##contig=<ID=ctg1270_pilon_pilon_obj,length=11700>	0	.	.	.	.	.	.	.
##contig=<ID=ctg1274_pilon_pilon_obj,length=11505>	0	.	.	.	.	.	.	.
##contig=<ID=ctg1067_pilon_pilon_obj,length=21003>	0	.	.	.	.	.	.	.
##contig=<ID=ctg757_pilon_pilon_obj,length=31733>	0	.	.	.	.	.	.	.
##contig=<ID=ctg1494_pilon_pilon_obj,length=16409>	0	.	.	.	.	.	.	.
##contig=<ID=ctg1578_pilon_pilon_obj,length=41624>	0	.	.	.	.	.	.	.
##contig=<ID=ctg1436_pilon_pilon_obj,length=13978>	0	.	.	.	.	.	.	.
##contig=<ID=ctg1899_pilon_pilon_obj,length=9970>	0	.	.	.	.	.	.	.
##contig=<ID=ctg626_pilon_pilon_obj,length=59540>	0	.	.	.	.	.	.	.
##contig=<ID=ctg1801_pilon_pilon_obj,length=16215>	0	.	.	.	.	.	.	.
##contig=<ID=ctg1172_pilon_pilon_obj,length=13513>	0	.	.	.	.	.	.	.
##contig=<ID=ctg1876_pilon_pilon_obj,length=12498>	0	.	.	.	.	.	.	.
##contig=<ID=ctg917_pilon_pilon_obj,length=89955>	0	.	.	.	.	.	.	.
##contig=<ID=ctg1718_pilon_pilon_obj,length=16919>	0	.	.	.	.	.	.	.
##contig=<ID=ctg978_pilon_pilon_obj,length=21455>	0	.	.	.	.	.	.	.
##contig=<ID=ctg651_pilon_pilon_obj,length=89571>	0	.	.	.	.	.	.	.
##contig=<ID=ctg1398_pilon_pilon_obj,length=15939>	0	.	.	.	.	.	.	.
##contig=<ID=ctg1675_pilon_pilon_obj,length=25693>	0	.	.	.	.	.	.	.
##contig=<ID=ctg1641_pilon_pilon_obj,length=16672>	0	.	.	.	.	.	.	.
##contig=<ID=ctg868_pilon_pilon_obj,length=24801>	0	.	.	.	.	.	.	.
##contig=<ID=ctg647_pilon_pilon_obj,length=180610>	0	.	.	.	.	.	.	.
##contig=<ID=ctg1056_pilon_pilon_obj,length=16536>	0	.	.	.	.	.	.	.
##contig=<ID=ctg1510_pilon_pilon_obj,length=15241>	0	.	.	.	.	.	.	.
##contig=<ID=ctg1467_pilon_pilon_obj,length=12502>	0	.	.	.	.	.	.	.
##contig=<ID=ctg1498_pilon_pilon_obj,length=53229>	0	.	.	.	.	.	.	.
##contig=<ID=ctg1802_pilon_pilon_obj,length=21170>	0	.	.	.	.	.	.	.
##contig=<ID=ctg1438_pilon_pilon_obj,length=9479>	0	.	.	.	.	.	.	.
##contig=<ID=ctg1424_pilon_pilon_obj,length=10635>	0	.	.	.	.	.	.	.
##contig=<ID=ctg1751_pilon_pilon_obj,length=32880>	0	.	.	.	.	.	.	.
##contig=<ID=ctg973_pilon_pilon_obj,length=18492>	0	.	.	.	.	.	.	.
##contig=<ID=ctg1988_pilon_pilon_obj,length=14103>	0	.	.	.	.	.	.	.
##contig=<ID=ctg1463_pilon_pilon_obj,length=10049>	0	.	.	.	.	.	.	.
##contig=<ID=ctg1548_pilon_pilon_obj,length=18910>	0	.	.	.	.	.	.	.
##contig=<ID=ctg1792_pilon_pilon_obj,length=10353>	0	.	.	.	.	.	.	.
##contig=<ID=Super-Scaffold_1498,length=234446>	0	.	.	.	.	.	.	.
##contig=<ID=ctg1501_pilon_pilon_obj,length=21234>	0	.	.	.	.	.	.	.
##contig=<ID=ctg1210_pilon_pilon_obj,length=11976>	0	.	.	.	.	.	.	.
##contig=<ID=ctg1513_pilon_pilon_obj,length=11742>	0	.	.	.	.	.	.	.
##contig=<ID=ctg1767_pilon_pilon_obj,length=32602>	0	.	.	.	.	.	.	.
##contig=<ID=ctg1288_pilon_pilon_obj,length=23087>	0	.	.	.	.	.	.	.
##contig=<ID=ctg932_pilon_pilon_obj,length=35073>	0	.	.	.	.	.	.	.
##contig=<ID=ctg1036_pilon_pilon_obj,length=16895>	0	.	.	.	.	.	.	.
##contig=<ID=ctg1217_pilon_pilon_obj,length=52524>	0	.	.	.	.	.	.	.
##contig=<ID=ctg656_pilon_pilon_obj,length=48686>	0	.	.	.	.	.	.	.
##contig=<ID=ctg1708_pilon_pilon_obj,length=20423>	0	.	.	.	.	.	.	.
##contig=<ID=ctg906_pilon_pilon_obj,length=21619>	0	.	.	.	.	.	.	.
##contig=<ID=ctg1385_pilon_pilon_obj,length=10467>	0	.	.	.	.	.	.	.
##contig=<ID=ctg1784_pilon_pilon_obj,length=14781>	0	.	.	.	.	.	.	.
##contig=<ID=ctg1178_pilon_pilon_obj,length=43214>	0	.	.	.	.	.	.	.
##contig=<ID=ctg321_pilon_pilon_subseq_2438479:2450923_obj,length=12445>	0	.	.	.	.	.	.	.
##contig=<ID=ctg1894_pilon_pilon_obj,length=10414>	0	.	.	.	.	.	.	.
##contig=<ID=ctg1923_pilon_pilon_obj,length=14211>	0	.	.	.	.	.	.	.
##contig=<ID=ctg630_pilon_pilon_obj,length=71615>	0	.	.	.	.	.	.	.
##contig=<ID=ctg565_pilon_pilon_obj,length=115876>	0	.	.	.	.	.	.	.
##contig=<ID=ctg1732_pilon_pilon_obj,length=16338>	0	.	.	.	.	.	.	.
##contig=<ID=ctg1634_pilon_pilon_obj,length=21276>	0	.	.	.	.	.	.	.
##contig=<ID=ctg896_pilon_pilon_obj,length=31545>	0	.	.	.	.	.	.	.
##contig=<ID=ctg1177_pilon_pilon_obj,length=13655>	0	.	.	.	.	.	.	.
##contig=<ID=ctg1121_pilon_pilon_obj,length=14416>	0	.	.	.	.	.	.	.
##contig=<ID=ctg383_pilon_pilon_subseq_1:52063_obj,length=52063>	0	.	.	.	.	.	.	.
##contig=<ID=ctg1071_pilon_pilon_obj,length=26355>	0	.	.	.	.	.	.	.
##contig=<ID=ctg1672_pilon_pilon_obj,length=17676>	0	.	.	.	.	.	.	.
##contig=<ID=ctg1830_pilon_pilon_obj,length=14581>	0	.	.	.	.	.	.	.
##contig=<ID=ctg1093_pilon_pilon_obj,length=14580>	0	.	.	.	.	.	.	.
##contig=<ID=ctg377_pilon_pilon_subseq_1:97888_obj,length=97888>	0	.	.	.	.	.	.	.
##contig=<ID=ctg1318_pilon_pilon_obj,length=13420>	0	.	.	.	.	.	.	.
##contig=<ID=ctg1958_pilon_pilon_obj,length=18537>	0	.	.	.	.	.	.	.
##contig=<ID=ctg1705_pilon_pilon_obj,length=13317>	0	.	.	.	.	.	.	.
##contig=<ID=ctg1216_pilon_pilon_obj,length=11685>	0	.	.	.	.	.	.	.
##contig=<ID=ctg618_pilon_pilon_obj,length=98933>	0	.	.	.	.	.	.	.
##contig=<ID=ctg1041_pilon_pilon_obj,length=18732>	0	.	.	.	.	.	.	.
##contig=<ID=ctg1797_pilon_pilon_obj,length=11976>	0	.	.	.	.	.	.	.
##contig=<ID=ctg1060_pilon_pilon_obj,length=31655>	0	.	.	.	.	.	.	.
##contig=<ID=ctg974_pilon_pilon_obj,length=36125>	0	.	.	.	.	.	.	.
##contig=<ID=ctg1776_pilon_pilon_obj,length=10290>	0	.	.	.	.	.	.	.
##contig=<ID=ctg1133_pilon_pilon_obj,length=38402>	0	.	.	.	.	.	.	.
##contig=<ID=ctg1684_pilon_pilon_obj,length=20931>	0	.	.	.	.	.	.	.
##contig=<ID=ctg1322_pilon_pilon_obj,length=10753>	0	.	.	.	.	.	.	.
##contig=<ID=ctg937_pilon_pilon_obj,length=46318>	0	.	.	.	.	.	.	.
##contig=<ID=ctg1609_pilon_pilon_obj,length=33398>	0	.	.	.	.	.	.	.
##contig=<ID=ctg1050_pilon_pilon_obj,length=23051>	0	.	.	.	.	.	.	.
##contig=<ID=ctg1664_pilon_pilon_obj,length=14576>	0	.	.	.	.	.	.	.
##contig=<ID=ctg1744_pilon_pilon_obj,length=37238>	0	.	.	.	.	.	.	.
##contig=<ID=ctg1471_pilon_pilon_obj,length=27451>	0	.	.	.	.	.	.	.
##contig=<ID=ctg1737_pilon_pilon_obj,length=13023>	0	.	.	.	.	.	.	.
##contig=<ID=ctg985_pilon_pilon_obj,length=21507>	0	.	.	.	.	.	.	.
##contig=<ID=ctg1758_pilon_pilon_obj,length=13474>	0	.	.	.	.	.	.	.
##contig=<ID=ctg942_pilon_pilon_obj,length=19547>	0	.	.	.	.	.	.	.
##contig=<ID=ctg1812_pilon_pilon_obj,length=24624>	0	.	.	.	.	.	.	.
##contig=<ID=ctg1761_pilon_pilon_obj,length=10168>	0	.	.	.	.	.	.	.
##contig=<ID=ctg1819_pilon_pilon_obj,length=13586>	0	.	.	.	.	.	.	.
##contig=<ID=ctg740_pilon_pilon_obj,length=108381>	0	.	.	.	.	.	.	.
##contig=<ID=ctg536_pilon_pilon_obj,length=186381>	0	.	.	.	.	.	.	.
##contig=<ID=ctg1712_pilon_pilon_obj,length=25823>	0	.	.	.	.	.	.	.
##contig=<ID=ctg639_pilon_pilon_obj,length=107868>	0	.	.	.	.	.	.	.
##contig=<ID=ctg1292_pilon_pilon_obj,length=15924>	0	.	.	.	.	.	.	.
##contig=<ID=ctg1720_pilon_pilon_obj,length=25837>	0	.	.	.	.	.	.	.
##contig=<ID=ctg1515_pilon_pilon_obj,length=17245>	0	.	.	.	.	.	.	.
##contig=<ID=ctg1888_pilon_pilon_obj,length=11079>	0	.	.	.	.	.	.	.
##contig=<ID=ctg1613_pilon_pilon_obj,length=26573>	0	.	.	.	.	.	.	.
##contig=<ID=ctg802_pilon_pilon_obj,length=26781>	0	.	.	.	.	.	.	.
##contig=<ID=ctg1572_pilon_pilon_obj,length=19917>	0	.	.	.	.	.	.	.
##contig=<ID=ctg1846_pilon_pilon_obj,length=12005>	0	.	.	.	.	.	.	.
##contig=<ID=ctg1254_pilon_pilon_obj,length=11960>	0	.	.	.	.	.	.	.
##contig=<ID=ctg940_pilon_pilon_obj,length=52235>	0	.	.	.	.	.	.	.
##contig=<ID=ctg863_pilon_pilon_obj,length=24795>	0	.	.	.	.	.	.	.
##contig=<ID=ctg1019_pilon_pilon_obj,length=18120>	0	.	.	.	.	.	.	.
##contig=<ID=ctg930_pilon_pilon_obj,length=20811>	0	.	.	.	.	.	.	.
##contig=<ID=ctg671_pilon_pilon_obj,length=48121>	0	.	.	.	.	.	.	.
##contig=<ID=ctg1813_pilon_pilon_obj,length=11441>	0	.	.	.	.	.	.	.
##contig=<ID=ctg1130_pilon_pilon_obj,length=14796>	0	.	.	.	.	.	.	.
##contig=<ID=ctg605_pilon_pilon_obj,length=72885>	0	.	.	.	.	.	.	.
##contig=<ID=ctg855_pilon_pilon_obj,length=28240>	0	.	.	.	.	.	.	.
##contig=<ID=ctg732_pilon_pilon_obj,length=48670>	0	.	.	.	.	.	.	.
##contig=<ID=ctg1798_pilon_pilon_obj,length=16978>	0	.	.	.	.	.	.	.
##contig=<ID=ctg967_pilon_pilon_obj,length=20645>	0	.	.	.	.	.	.	.
##contig=<ID=ctg1038_pilon_pilon_obj,length=17486>	0	.	.	.	.	.	.	.
##contig=<ID=ctg1410_pilon_pilon_obj,length=50047>	0	.	.	.	.	.	.	.
##contig=<ID=ctg1764_pilon_pilon_obj,length=9938>	0	.	.	.	.	.	.	.
##contig=<ID=ctg1962_pilon_pilon_obj,length=15814>	0	.	.	.	.	.	.	.
##contig=<ID=ctg622_pilon_pilon_obj,length=125994>	0	.	.	.	.	.	.	.
##contig=<ID=ctg1755_pilon_pilon_obj,length=11135>	0	.	.	.	.	.	.	.
##contig=<ID=ctg1030_pilon_pilon_obj,length=16945>	0	.	.	.	.	.	.	.
##contig=<ID=ctg1299_pilon_pilon_obj,length=23382>	0	.	.	.	.	.	.	.
##contig=<ID=ctg755_pilon_pilon_obj,length=66175>	0	.	.	.	.	.	.	.
##contig=<ID=ctg1437_pilon_pilon_obj,length=48382>	0	.	.	.	.	.	.	.
##contig=<ID=ctg1428_pilon_pilon_obj,length=9684>	0	.	.	.	.	.	.	.
##contig=<ID=ctg1479_pilon_pilon_obj,length=43209>	0	.	.	.	.	.	.	.
##contig=<ID=ctg762_pilon_pilon_obj,length=31316>	0	.	.	.	.	.	.	.
##contig=<ID=ctg1349_pilon_pilon_obj,length=16442>	0	.	.	.	.	.	.	.
##contig=<ID=ctg1352_pilon_pilon_obj,length=41643>	0	.	.	.	.	.	.	.
##contig=<ID=ctg1392_pilon_pilon_obj,length=10475>	0	.	.	.	.	.	.	.
##contig=<ID=ctg1304_pilon_pilon_obj,length=13028>	0	.	.	.	.	.	.	.
##contig=<ID=ctg857_pilon_pilon_obj,length=24841>	0	.	.	.	.	.	.	.
##contig=<ID=ctg1393_pilon_pilon_obj,length=12841>	0	.	.	.	.	.	.	.
##contig=<ID=ctg1011_pilon_pilon_obj,length=32042>	0	.	.	.	.	.	.	.
##contig=<ID=ctg1447_pilon_pilon_obj,length=12487>	0	.	.	.	.	.	.	.
##contig=<ID=ctg643_pilon_pilon_obj,length=154393>	0	.	.	.	.	.	.	.
##contig=<ID=ctg1309_pilon_pilon_obj,length=14331>	0	.	.	.	.	.	.	.
##contig=<ID=ctg608_pilon_pilon_obj,length=67673>	0	.	.	.	.	.	.	.
##contig=<ID=ctg1696_pilon_pilon_obj,length=9812>	0	.	.	.	.	.	.	.
##contig=<ID=ctg736_pilon_pilon_obj,length=42700>	0	.	.	.	.	.	.	.
##contig=<ID=ctg1753_pilon_pilon_obj,length=14952>	0	.	.	.	.	.	.	.
##contig=<ID=ctg679_pilon_pilon_obj,length=94887>	0	.	.	.	.	.	.	.
##contig=<ID=ctg1098_pilon_pilon_obj,length=31136>	0	.	.	.	.	.	.	.
##contig=<ID=ctg1123_pilon_pilon_obj,length=18236>	0	.	.	.	.	.	.	.
##contig=<ID=ctg993_pilon_pilon_obj,length=40047>	0	.	.	.	.	.	.	.
##contig=<ID=ctg1828_pilon_pilon_obj,length=9916>	0	.	.	.	.	.	.	.
##contig=<ID=ctg1122_pilon_pilon_obj,length=30722>	0	.	.	.	.	.	.	.
##contig=<ID=ctg1850_pilon_pilon_obj,length=13276>	0	.	.	.	.	.	.	.
##contig=<ID=ctg1537_pilon_pilon_obj,length=18909>	0	.	.	.	.	.	.	.
##contig=<ID=ctg1631_pilon_pilon_obj,length=14873>	0	.	.	.	.	.	.	.
##contig=<ID=ctg1474_pilon_pilon_obj,length=8525>	0	.	.	.	.	.	.	.
##contig=<ID=ctg1910_pilon_pilon_obj,length=17562>	0	.	.	.	.	.	.	.
##contig=<ID=ctg1457_pilon_pilon_obj,length=13918>	0	.	.	.	.	.	.	.
##contig=<ID=ctg821_pilon_pilon_obj,length=37939>	0	.	.	.	.	.	.	.
##contig=<ID=ctg562_pilon_pilon_obj,length=138246>	0	.	.	.	.	.	.	.
##contig=<ID=ctg1820_pilon_pilon_obj,length=17462>	0	.	.	.	.	.	.	.
##contig=<ID=ctg1453_pilon_pilon_obj,length=9892>	0	.	.	.	.	.	.	.
##contig=<ID=ctg1095_pilon_pilon_obj,length=60614>	0	.	.	.	.	.	.	.
##contig=<ID=ctg1341_pilon_pilon_obj,length=10733>	0	.	.	.	.	.	.	.
##contig=<ID=ctg1106_pilon_pilon_obj,length=14206>	0	.	.	.	.	.	.	.
##contig=<ID=ctg898_pilon_pilon_obj,length=22079>	0	.	.	.	.	.	.	.
##contig=<ID=ctg621_pilon_pilon_obj,length=107272>	0	.	.	.	.	.	.	.
##contig=<ID=ctg1644_pilon_pilon_obj,length=10404>	0	.	.	.	.	.	.	.
##contig=<ID=ctg1176_pilon_pilon_obj,length=15629>	0	.	.	.	.	.	.	.
##contig=<ID=ctg1112_pilon_pilon_obj,length=32055>	0	.	.	.	.	.	.	.
##contig=<ID=ctg1840_pilon_pilon_obj,length=10684>	0	.	.	.	.	.	.	.
##contig=<ID=ctg1404_pilon_pilon_obj,length=10256>	0	.	.	.	.	.	.	.
##contig=<ID=ctg1396_pilon_pilon_obj,length=20462>	0	.	.	.	.	.	.	.
##contig=<ID=ctg814_pilon_pilon_obj,length=26341>	0	.	.	.	.	.	.	.
##contig=<ID=ctg1729_pilon_pilon_obj,length=27047>	0	.	.	.	.	.	.	.
##contig=<ID=ctg1625_pilon_pilon_obj,length=27795>	0	.	.	.	.	.	.	.
##contig=<ID=ctg1087_pilon_pilon_obj,length=15378>	0	.	.	.	.	.	.	.
##contig=<ID=ctg612_pilon_pilon_obj,length=72874>	0	.	.	.	.	.	.	.
##contig=<ID=Super-Scaffold_3383,length=268536>	0	.	.	.	.	.	.	.
##contig=<ID=ctg1992_pilon_pilon_obj,length=21462>	0	.	.	.	.	.	.	.
##contig=<ID=ctg1090_pilon_pilon_obj,length=14929>	0	.	.	.	.	.	.	.
##contig=<ID=ctg775_pilon_pilon_obj,length=35586>	0	.	.	.	.	.	.	.
##contig=<ID=ctg101_pilon_pilon_subseq_1:65715_obj,length=65715>	0	.	.	.	.	.	.	.
##contig=<ID=ctg1275_pilon_pilon_obj,length=12587>	0	.	.	.	.	.	.	.
##contig=<ID=ctg1371_pilon_pilon_obj,length=10893>	0	.	.	.	.	.	.	.
##contig=<ID=ctg1236_pilon_pilon_obj,length=31218>	0	.	.	.	.	.	.	.
##contig=<ID=ctg1924_pilon_pilon_obj,length=14583>	0	.	.	.	.	.	.	.
##contig=<ID=ctg1235_pilon_pilon_obj,length=12812>	0	.	.	.	.	.	.	.
##contig=<ID=ctg685_pilon_pilon_obj,length=48235>	0	.	.	.	.	.	.	.
##contig=<ID=ctg1703_pilon_pilon_obj,length=20717>	0	.	.	.	.	.	.	.
##contig=<ID=ctg1330_pilon_pilon_obj,length=10895>	0	.	.	.	.	.	.	.
##contig=<ID=ctg601_pilon_pilon_obj,length=74659>	0	.	.	.	.	.	.	.
##contig=<ID=ctg716_pilon_pilon_obj,length=36564>	0	.	.	.	.	.	.	.
##contig=<ID=ctg1374_pilon_pilon_obj,length=10099>	0	.	.	.	.	.	.	.
##contig=<ID=ctg851_pilon_pilon_obj,length=42507>	0	.	.	.	.	.	.	.
##contig=<ID=ctg1222_pilon_pilon_obj,length=12472>	0	.	.	.	.	.	.	.
##contig=<ID=ctg1915_pilon_pilon_obj,length=15308>	0	.	.	.	.	.	.	.
##contig=<ID=ctg1307_pilon_pilon_obj,length=26587>	0	.	.	.	.	.	.	.
##contig=<ID=ctg491_pilon_pilon_subseq_1:85850_obj,length=85850>	0	.	.	.	.	.	.	.
##contig=<ID=ctg1880_pilon_pilon_obj,length=21418>	0	.	.	.	.	.	.	.
##contig=<ID=ctg1679_pilon_pilon_obj,length=11588>	0	.	.	.	.	.	.	.
##contig=<ID=ctg1212_pilon_pilon_obj,length=13235>	0	.	.	.	.	.	.	.
##contig=<ID=ctg652_pilon_pilon_obj,length=48910>	0	.	.	.	.	.	.	.
##contig=<ID=ctg1466_pilon_pilon_obj,length=10307>	0	.	.	.	.	.	.	.
##contig=<ID=ctg953_pilon_pilon_obj,length=18062>	0	.	.	.	.	.	.	.
##contig=<ID=ctg1020_pilon_pilon_obj,length=26208>	0	.	.	.	.	.	.	.
##contig=<ID=ctg727_pilon_pilon_obj,length=51539>	0	.	.	.	.	.	.	.
##contig=<ID=ctg1332_pilon_pilon_obj,length=14606>	0	.	.	.	.	.	.	.
##contig=<ID=ctg1825_pilon_pilon_obj,length=13621>	0	.	.	.	.	.	.	.
##contig=<ID=ctg1403_pilon_pilon_obj,length=11340>	0	.	.	.	.	.	.	.
##contig=<ID=ctg1780_pilon_pilon_obj,length=12348>	0	.	.	.	.	.	.	.
##contig=<ID=ctg1362_pilon_pilon_obj,length=6497>	0	.	.	.	.	.	.	.
##contig=<ID=ctg1055_pilon_pilon_obj,length=18946>	0	.	.	.	.	.	.	.
##contig=<ID=ctg140_pilon_pilon_subseq_2275782:2293086_obj,length=17305>	0	.	.	.	.	.	.	.
##contig=<ID=ctg900_pilon_pilon_obj,length=25945>	0	.	.	.	.	.	.	.
##contig=<ID=ctg980_pilon_pilon_obj,length=35104>	0	.	.	.	.	.	.	.
##contig=<ID=ctg841_pilon_pilon_obj,length=27650>	0	.	.	.	.	.	.	.
##contig=<ID=ctg1147_pilon_pilon_obj,length=14520>	0	.	.	.	.	.	.	.
##contig=<ID=ctg754_pilon_pilon_obj,length=52315>	0	.	.	.	.	.	.	.
##contig=<ID=ctg869_pilon_pilon_obj,length=23234>	0	.	.	.	.	.	.	.
##contig=<ID=ctg1559_pilon_pilon_obj,length=35211>	0	.	.	.	.	.	.	.
##contig=<ID=ctg1739_pilon_pilon_obj,length=12711>	0	.	.	.	.	.	.	.
##contig=<ID=ctg1754_pilon_pilon_obj,length=11336>	0	.	.	.	.	.	.	.
##contig=<ID=ctg1632_pilon_pilon_obj,length=12230>	0	.	.	.	.	.	.	.
##contig=<ID=ctg1169_pilon_pilon_obj,length=13658>	0	.	.	.	.	.	.	.
##contig=<ID=ctg1807_pilon_pilon_obj,length=15775>	0	.	.	.	.	.	.	.
##contig=<ID=ctg1320_pilon_pilon_obj,length=20506>	0	.	.	.	.	.	.	.
##contig=<ID=ctg1680_pilon_pilon_obj,length=12402>	0	.	.	.	.	.	.	.
##contig=<ID=ctg1262_pilon_pilon_obj,length=12270>	0	.	.	.	.	.	.	.
##contig=<ID=ctg1325_pilon_pilon_obj,length=11053>	0	.	.	.	.	.	.	.
##contig=<ID=ctg806_pilon_pilon_obj,length=73135>	0	.	.	.	.	.	.	.
##contig=<ID=ctg1357_pilon_pilon_obj,length=33992>	0	.	.	.	.	.	.	.
##contig=<ID=ctg1200_pilon_pilon_obj,length=12744>	0	.	.	.	.	.	.	.
##contig=<ID=ctg809_pilon_pilon_obj,length=27768>	0	.	.	.	.	.	.	.
##contig=<ID=ctg758_pilon_pilon_obj,length=31929>	0	.	.	.	.	.	.	.
##contig=<ID=ctg956_pilon_pilon_obj,length=73498>	0	.	.	.	.	.	.	.
##contig=<ID=ctg1963_pilon_pilon_obj,length=11266>	0	.	.	.	.	.	.	.
##contig=<ID=ctg1600_pilon_pilon_obj,length=28454>	0	.	.	.	.	.	.	.
##contig=<ID=ctg1810_pilon_pilon_obj,length=12148>	0	.	.	.	.	.	.	.
##contig=<ID=ctg1832_pilon_pilon_obj,length=24269>	0	.	.	.	.	.	.	.
##contig=<ID=ctg713_pilon_pilon_obj,length=42674>	0	.	.	.	.	.	.	.
##contig=<ID=ctg778_pilon_pilon_obj,length=46266>	0	.	.	.	.	.	.	.
##contig=<ID=ctg688_pilon_pilon_obj,length=46798>	0	.	.	.	.	.	.	.
##contig=<ID=ctg850_pilon_pilon_obj,length=24771>	0	.	.	.	.	.	.	.
##contig=<ID=ctg1194_pilon_pilon_obj,length=13078>	0	.	.	.	.	.	.	.
##contig=<ID=ctg1469_pilon_pilon_obj,length=9103>	0	.	.	.	.	.	.	.
##contig=<ID=ctg1256_pilon_pilon_obj,length=11800>	0	.	.	.	.	.	.	.
##contig=<ID=ctg832_pilon_pilon_obj,length=31692>	0	.	.	.	.	.	.	.
##contig=<ID=ctg1905_pilon_pilon_obj,length=19323>	0	.	.	.	.	.	.	.
##contig=<ID=ctg604_pilon_pilon_obj,length=75960>	0	.	.	.	.	.	.	.
##contig=<ID=ctg910_pilon_pilon_obj,length=39781>	0	.	.	.	.	.	.	.
##contig=<ID=ctg496_pilon_pilon_obj,length=295212>	0	.	.	.	.	.	.	.
##contig=<ID=ctg1477_pilon_pilon_obj,length=10122>	0	.	.	.	.	.	.	.
##contig=<ID=ctg1954_pilon_pilon_obj,length=11722>	0	.	.	.	.	.	.	.
##contig=<ID=ctg1794_pilon_pilon_obj,length=10927>	0	.	.	.	.	.	.	.
##contig=<ID=ctg1347_pilon_pilon_obj,length=25010>	0	.	.	.	.	.	.	.
##contig=<ID=ctg1661_pilon_pilon_obj,length=16560>	0	.	.	.	.	.	.	.
##contig=<ID=ctg1014_pilon_pilon_obj,length=34604>	0	.	.	.	.	.	.	.
##contig=<ID=ctg1841_pilon_pilon_obj,length=21773>	0	.	.	.	.	.	.	.
##contig=<ID=ctg1451_pilon_pilon_obj,length=9727>	0	.	.	.	.	.	.	.
##contig=<ID=ctg999_pilon_pilon_obj,length=17263>	0	.	.	.	.	.	.	.
##contig=<ID=ctg1752_pilon_pilon_obj,length=19467>	0	.	.	.	.	.	.	.
##contig=<ID=ctg1526_pilon_pilon_obj,length=35066>	0	.	.	.	.	.	.	.
##contig=<ID=ctg1560_pilon_pilon_obj,length=15539>	0	.	.	.	.	.	.	.
##contig=<ID=ctg960_pilon_pilon_obj,length=53600>	0	.	.	.	.	.	.	.
##contig=<ID=ctg1724_pilon_pilon_obj,length=12913>	0	.	.	.	.	.	.	.
##contig=<ID=ctg1997_pilon_pilon_obj,length=24470>	0	.	.	.	.	.	.	.
##contig=<ID=ctg1690_pilon_pilon_obj,length=28746>	0	.	.	.	.	.	.	.
##contig=<ID=ctg1588_pilon_pilon_obj,length=13466>	0	.	.	.	.	.	.	.
##contig=<ID=ctg877_pilon_pilon_obj,length=69381>	0	.	.	.	.	.	.	.
##contig=<ID=ctg1581_pilon_pilon_obj,length=17720>	0	.	.	.	.	.	.	.
##contig=<ID=ctg1449_pilon_pilon_obj,length=16527>	0	.	.	.	.	.	.	.
##contig=<ID=ctg1204_pilon_pilon_obj,length=12840>	0	.	.	.	.	.	.	.
##contig=<ID=ctg790_pilon_pilon_obj,length=28321>	0	.	.	.	.	.	.	.
##contig=<ID=ctg933_pilon_pilon_obj,length=28302>	0	.	.	.	.	.	.	.
##contig=<ID=ctg1481_pilon_pilon_obj,length=12832>	0	.	.	.	.	.	.	.
##contig=<ID=Super-Scaffold_1510,length=201056>	0	.	.	.	.	.	.	.
##contig=<ID=ctg660_pilon_pilon_obj,length=58163>	0	.	.	.	.	.	.	.
##contig=<ID=ctg1425_pilon_pilon_obj,length=28343>	0	.	.	.	.	.	.	.
##contig=<ID=ctg1384_pilon_pilon_obj,length=14394>	0	.	.	.	.	.	.	.
##contig=<ID=ctg1497_pilon_pilon_obj,length=20302>	0	.	.	.	.	.	.	.
##contig=<ID=ctg1533_pilon_pilon_obj,length=13210>	0	.	.	.	.	.	.	.
##contig=<ID=ctg839_pilon_pilon_obj,length=25774>	0	.	.	.	.	.	.	.
##contig=<ID=ctg1316_pilon_pilon_obj,length=9779>	0	.	.	.	.	.	.	.
##contig=<ID=ctg771_pilon_pilon_obj,length=37320>	0	.	.	.	.	.	.	.
##contig=<ID=ctg926_pilon_pilon_obj,length=33635>	0	.	.	.	.	.	.	.
##contig=<ID=ctg1643_pilon_pilon_obj,length=27324>	0	.	.	.	.	.	.	.
##contig=<ID=ctg1062_pilon_pilon_obj,length=15465>	0	.	.	.	.	.	.	.
##contig=<ID=ctg1359_pilon_pilon_obj,length=10671>	0	.	.	.	.	.	.	.
##contig=<ID=ctg1360_pilon_pilon_obj,length=11566>	0	.	.	.	.	.	.	.
##contig=<ID=ctg1328_pilon_pilon_obj,length=15700>	0	.	.	.	.	.	.	.
##contig=<ID=ctg1290_pilon_pilon_obj,length=11756>	0	.	.	.	.	.	.	.
##contig=<ID=ctg1018_pilon_pilon_obj,length=54335>	0	.	.	.	.	.	.	.
##contig=<ID=ctg1329_pilon_pilon_obj,length=12323>	0	.	.	.	.	.	.	.
##contig=<ID=ctg1669_pilon_pilon_obj,length=13078>	0	.	.	.	.	.	.	.
##contig=<ID=ctg750_pilon_pilon_obj,length=50807>	0	.	.	.	.	.	.	.
##contig=<ID=ctg1140_pilon_pilon_obj,length=14718>	0	.	.	.	.	.	.	.
##contig=<ID=ctg1308_pilon_pilon_obj,length=17892>	0	.	.	.	.	.	.	.
##contig=<ID=ctg945_pilon_pilon_obj,length=19877>	0	.	.	.	.	.	.	.
##contig=<ID=ctg1190_pilon_pilon_obj,length=31824>	0	.	.	.	.	.	.	.
##contig=<ID=ctg1402_pilon_pilon_obj,length=12171>	0	.	.	.	.	.	.	.
##contig=<ID=ctg1317_pilon_pilon_obj,length=11181>	0	.	.	.	.	.	.	.
##contig=<ID=ctg885_pilon_pilon_obj,length=22486>	0	.	.	.	.	.	.	.
##contig=<ID=ctg1660_pilon_pilon_obj,length=22394>	0	.	.	.	.	.	.	.
##contig=<ID=ctg1870_pilon_pilon_obj,length=10174>	0	.	.	.	.	.	.	.
##contig=<ID=ctg68_pilon_pilon_subseq_1:147070_obj,length=147070>	0	.	.	.	.	.	.	.
##contig=<ID=ctg1534_pilon_pilon_obj,length=30005>	0	.	.	.	.	.	.	.
##contig=<ID=ctg1418_pilon_pilon_obj,length=10616>	0	.	.	.	.	.	.	.
##contig=<ID=ctg1622_pilon_pilon_obj,length=15853>	0	.	.	.	.	.	.	.
##contig=<ID=ctg1791_pilon_pilon_obj,length=11273>	0	.	.	.	.	.	.	.
##contig=<ID=ctg1666_pilon_pilon_obj,length=12671>	0	.	.	.	.	.	.	.
##contig=<ID=ctg1554_pilon_pilon_obj,length=34490>	0	.	.	.	.	.	.	.
##contig=<ID=ctg1285_pilon_pilon_obj,length=11158>	0	.	.	.	.	.	.	.
##contig=<ID=ctg1268_pilon_pilon_obj,length=12757>	0	.	.	.	.	.	.	.
##contig=<ID=ctg1323_pilon_pilon_obj,length=21526>	0	.	.	.	.	.	.	.
##contig=<ID=ctg1839_pilon_pilon_obj,length=14816>	0	.	.	.	.	.	.	.
##contig=<ID=ctg594_pilon_pilon_obj,length=89826>	0	.	.	.	.	.	.	.
##contig=<ID=ctg1809_pilon_pilon_obj,length=14361>	0	.	.	.	.	.	.	.
##contig=<ID=ctg1301_pilon_pilon_obj,length=13700>	0	.	.	.	.	.	.	.
##contig=<ID=Super-Scaffold_1380,length=481435>	0	.	.	.	.	.	.	.
##contig=<ID=ctg1324_pilon_pilon_obj,length=54966>	0	.	.	.	.	.	.	.
##contig=<ID=ctg1278_pilon_pilon_obj,length=13776>	0	.	.	.	.	.	.	.
##contig=<ID=ctg1704_pilon_pilon_obj,length=21277>	0	.	.	.	.	.	.	.
##contig=<ID=ctg1649_pilon_pilon_obj,length=11526>	0	.	.	.	.	.	.	.
##contig=<ID=ctg947_pilon_pilon_obj,length=16816>	0	.	.	.	.	.	.	.
##contig=<ID=ctg1590_pilon_pilon_obj,length=18411>	0	.	.	.	.	.	.	.
##contig=<ID=ctg1423_pilon_pilon_obj,length=11618>	0	.	.	.	.	.	.	.
##contig=<ID=ctg1312_pilon_pilon_obj,length=18414>	0	.	.	.	.	.	.	.
##contig=<ID=ctg1536_pilon_pilon_obj,length=30483>	0	.	.	.	.	.	.	.
##ALT=<ID=*,Description="Represents allele(s) other than observed.">	0	.	.	.	.	.	.	.
##INFO=<ID=INDEL,Number=0,Type=Flag,Description="Indicates that the variant is an INDEL.">	0	.	.	.	.	.	.	.
##INFO=<ID=IDV,Number=1,Type=Integer,Description="Maximum number of reads supporting an indel">	0	.	.	.	.	.	.	.
##INFO=<ID=IMF,Number=1,Type=Float,Description="Maximum fraction of reads supporting an indel">	0	.	.	.	.	.	.	.
##INFO=<ID=DP,Number=1,Type=Integer,Description="Raw read depth">	0	.	.	.	.	.	.	.
##INFO=<ID=VDB,Number=1,Type=Float,Description="Variant Distance Bias for filtering splice-site artefacts in RNA-seq data (bigger is better)",Version="3">	0	.	.	.	.	.	.	.
##INFO=<ID=RPB,Number=1,Type=Float,Description="Mann-Whitney U test of Read Position Bias (bigger is better)">	0	.	.	.	.	.	.	.
##INFO=<ID=MQB,Number=1,Type=Float,Description="Mann-Whitney U test of Mapping Quality Bias (bigger is better)">	0	.	.	.	.	.	.	.
##INFO=<ID=BQB,Number=1,Type=Float,Description="Mann-Whitney U test of Base Quality Bias (bigger is better)">	0	.	.	.	.	.	.	.
##INFO=<ID=MQSB,Number=1,Type=Float,Description="Mann-Whitney U test of Mapping Quality vs Strand Bias (bigger is better)">	0	.	.	.	.	.	.	.
##INFO=<ID=SGB,Number=1,Type=Float,Description="Segregation based metric.">	0	.	.	.	.	.	.	.
##INFO=<ID=MQ0F,Number=1,Type=Float,Description="Fraction of MQ0 reads (smaller is better)">	0	.	.	.	.	.	.	.
##FORMAT=<ID=PL,Number=G,Type=Integer,Description="List of Phred-scaled genotype likelihoods">	0	.	.	.	.	.	.	.
##FORMAT=<ID=DP,Number=1,Type=Integer,Description="Number of high-quality bases">	0	.	.	.	.	.	.	.
##FORMAT=<ID=GT,Number=1,Type=String,Description="Genotype">	0	.	.	.	.	.	.	.
##INFO=<ID=ICB,Number=1,Type=Float,Description="Inbreeding Coefficient Binomial test (bigger is better)">	0	.	.	.	.	.	.	.
##INFO=<ID=HOB,Number=1,Type=Float,Description="Bias in the number of HOMs number (smaller is better)">	0	.	.	.	.	.	.	.
##INFO=<ID=AC,Number=A,Type=Integer,Description="Allele count in genotypes for each ALT allele, in the same order as listed">	0	.	.	.	.	.	.	.
##INFO=<ID=AN,Number=1,Type=Integer,Description="Total number of alleles in called genotypes">	0	.	.	.	.	.	.	.
##INFO=<ID=DP4,Number=4,Type=Integer,Description="Number of high-quality ref-forward , ref-reverse, alt-forward and alt-reverse bases">	0	.	.	.	.	.	.	.
##INFO=<ID=MQ,Number=1,Type=Integer,Description="Average mapping quality">	0	.	.	.	.	.	.	.
chr1	1138318	.	G	A	999.0	.	DP=1129;VDB=0.07578;SGB=94.8308;RPB=0.881632;MQB=0.0561005;MQSB=0.294655;BQB=0.000611452;MQ0F=0.0248007;ICB=0.87587;HOB=0.0113832;AC=5;AN=8;DP4=417,408,44,36;MQ=55;ANN=A|intergenic_region|MODIFIER|evm.TU.chr1.7-evm.TU.chr1.8|evm.TU.chr1.7-evm.TU.chr1.8|intergenic_region|evm.TU.chr1.7-evm.TU.chr1.8|||n.1138318G>A||||||	GT:PL:DP	0/0:0,24,208:8	./.:.:.	1/1:201,27,0:9	0/1:48,0,85:4	1/1:134,15,0:5
chr1	15130402	.	A	T	999.0	.	DP=1555;VDB=0.345434;SGB=173.72;RPB=0.979117;MQB=0.999272;MQSB=0.990571;BQB=0.0530109;MQ0F=0;ICB=0.529196;HOB=0.0221167;AC=8;AN=10;DP4=654,658,49,51;MQ=59;ANN=T|intergenic_region|MODIFIER|evm.TU.chr1.96-evm.TU.chr1.97|evm.TU.chr1.96-evm.TU.chr1.97|intergenic_region|evm.TU.chr1.96-evm.TU.chr1.97|||n.15130402A>T||||||	GT:PL:DP	1/1:255,33,0:11	1/1:212,30,0:10	0/1:161,0,82:8	0/1:139,0,81:8	1/1:195,21,0:7
chr1	15138682	.	G	C	999.0	.	DP=1797;VDB=0.107531;SGB=232.306;RPB=0.150305;MQB=0.999923;MQSB=0.999283;BQB=0.00128688;MQ0F=0;ICB=0.553085;HOB=0.0212987;AC=8;AN=10;DP4=682,846,52,79;MQ=59;ANN=C|intergenic_region|MODIFIER|evm.TU.chr1.96-evm.TU.chr1.97|evm.TU.chr1.96-evm.TU.chr1.97|intergenic_region|evm.TU.chr1.96-evm.TU.chr1.97|||n.15138682G>C||||||	GT:PL:DP	1/1:255,42,0:14	1/1:174,18,0:6	0/1:159,0,128:9	0/1:247,0,171:20	1/1:255,39,0:13
chr1	21897781	.	T	G	999.0	.	DP=2074;VDB=0.0171359;SGB=-72.706;RPB=2.4508e-18;MQB=5.84007e-09;MQSB=2.69526e-05;BQB=0.0286574;MQ0F=0.0371263;ICB=0.996994;HOB=0.00191327;AC=5;AN=8;DP4=917,654,65,29;MQ=55;ANN=G|intergenic_region|MODIFIER|evm.TU.chr1.134-evm.TU.chr1.135|evm.TU.chr1.134-evm.TU.chr1.135|intergenic_region|evm.TU.chr1.134-evm.TU.chr1.135|||n.21897781T>G||||||	GT:PL:DP	./.:.:.	1/1:160,18,0:6	0/0:0,30,255:10	0/1:73,0,226:13	1/1:126,15,0:5
chr1	38499070	.	A	G	999.0	.	DP=1842;VDB=0.732094;SGB=184.938;RPB=0.88949;MQB=0.00351818;MQSB=0.864592;BQB=0.0061315;MQ0F=0.00597177;ICB=0.697768;HOB=0.0182713;AC=7;AN=10;DP4=884,607,82,46;MQ=57;ANN=G|intergenic_region|MODIFIER|evm.TU.chr1.208-evm.TU.chr1.209|evm.TU.chr1.208-evm.TU.chr1.209|intergenic_region|evm.TU.chr1.208-evm.TU.chr1.209|||n.38499070A>G||||||	GT:PL:DP	1/1:197,21,0:7	1/1:255,36,0:13	0/0:0,12,135:4	0/1:135,0,56:6	1/1:160,15,0:5
chr1	55558579	.	C	A	820.0	.	DP=4753;VDB=0.0241264;SGB=-1730.73;RPB=0;MQB=6.4549e-30;MQSB=1.69949e-27;BQB=0.0139595;MQ0F=0.728592;ICB=0.838646;HOB=0.0138504;AC=8;AN=10;DP4=2034,2150,147,138;MQ=7;ANN=A|intergenic_region|MODIFIER|evm.TU.chr1.306-evm.TU.chr1.307|evm.TU.chr1.306-evm.TU.chr1.307|intergenic_region|evm.TU.chr1.306-evm.TU.chr1.307|||n.55558579C>A||||||	GT:PL:DP	1/1:74,18,0:29	1/1:53,36,0:49	0/1:46,0,11:28	0/1:69,8,0:25	1/1:21,15,0:21
chr1	75121067	.	A	G	999.0	.	DP=1663;VDB=0.11733;SGB=132.492;RPB=0.887785;MQB=1;MQSB=1;BQB=0.948872;MQ0F=0;ICB=0.858195;HOB=0.0131471;AC=7;AN=10;DP4=656,696,76,60;MQ=60;ANN=G|intergenic_region|MODIFIER|evm.TU.chr1.329-evm.TU.chr1.330|evm.TU.chr1.329-evm.TU.chr1.330|intergenic_region|evm.TU.chr1.329-evm.TU.chr1.330|||n.75121067A>G||||||	GT:PL:DP	0/1:196,0,191:14	1/1:255,33,0:11	1/1:255,45,0:15	1/1:255,36,0:12	0/0:0,36,255:12
chr1	75124599	.	G	A	999.0	.	DP=1461;VDB=0.826234;SGB=93.4108;RPB=0.762124;MQB=1.70244e-06;MQSB=0.435028;BQB=0.989949;MQ0F=0.00205339;ICB=0.840679;HOB=0.0138617;AC=7;AN=10;DP4=763,423,89,23;MQ=46;ANN=A|intergenic_region|MODIFIER|evm.TU.chr1.329-evm.TU.chr1.330|evm.TU.chr1.329-evm.TU.chr1.330|intergenic_region|evm.TU.chr1.329-evm.TU.chr1.330|||n.75124599G>A||||||	GT:PL:DP	0/1:144,0,63:11	1/1:146,18,0:6	1/1:241,27,0:9	1/1:190,24,0:8	0/0:0,21,183:7
chr1	75133560	.	G	A	999.0	.	DP=1500;VDB=0.0641463;SGB=123.693;RPB=0.496861;MQB=0.999858;MQSB=0.998846;BQB=0.067912;MQ0F=0.000666667;ICB=0.968347;HOB=0.00654548;AC=7;AN=10;DP4=569,596,83,62;MQ=59;ANN=A|intergenic_region|MODIFIER|evm.TU.chr1.329-evm.TU.chr1.330|evm.TU.chr1.329-evm.TU.chr1.330|intergenic_region|evm.TU.chr1.329-evm.TU.chr1.330|||n.75133560G>A||||||	GT:PL:DP	0/1:224,0,42:9	1/1:255,42,0:14	1/1:255,42,0:14	1/1:255,24,0:8	0/0:0,15,161:5
chr1	75137799	.	C	T	999.0	.	DP=1553;VDB=0.541475;SGB=147.15;RPB=0.0921986;MQB=0.999874;MQSB=0.998987;BQB=0.543553;MQ0F=0;ICB=0.892884;HOB=0.0116291;AC=7;AN=10;DP4=592,633,64,77;MQ=59;ANN=T|intergenic_region|MODIFIER|evm.TU.chr1.329-evm.TU.chr1.330|evm.TU.chr1.329-evm.TU.chr1.330|intergenic_region|evm.TU.chr1.329-evm.TU.chr1.330|||n.75137799C>T||||||	GT:PL:DP	0/1:189,0,205:16	1/1:207,21,0:7	1/1:255,27,0:9	1/1:253,27,0:9	0/0:0,27,255:9
chr1	110876958	.	C	T	999.0	.	DP=1579;VDB=0.411252;SGB=168.304;RPB=0.568414;MQB=1;MQSB=1;BQB=0.090766;MQ0F=0;ICB=0.932919;HOB=0.00928029;AC=6;AN=10;DP4=626,623,88,78;MQ=60;ANN=T|intergenic_region|MODIFIER|evm.TU.chr1.499-evm.TU.chr1.500|evm.TU.chr1.499-evm.TU.chr1.500|intergenic_region|evm.TU.chr1.499-evm.TU.chr1.500|||n.110876958C>T||||||	GT:PL:DP	1/1:182,15,0:5	1/1:253,24,0:8	0/0:0,30,255:10	1/1:255,45,0:15	0/0:0,30,255:10
chr1	112228189	.	C	G	999.0	.	DP=1214;VDB=1;SGB=-63.4822;RPB=5.27808e-05;MQB=3.55844e-23;MQSB=0.127513;BQB=2.72709e-06;MQ0F=0.062603;ICB=0.984547;HOB=0.00480672;AC=5;AN=6;DP4=511,542,19,67;MQ=41;ANN=G|intron_variant|MODIFIER|evm.TU.chr1.510|evm.TU.chr1.510|transcript|evm.model.chr1.510|protein_coding|12/13|c.2212-752G>C||||||	GT:PL:DP	./.:.:.	1/1:129,10,0:6	0/1:19,0,100:6	1/1:94,12,0:4	./.:.:.
chr1	184662928	.	C	T	999.0	.	DP=1520;VDB=0.854777;SGB=158.612;RPB=0.965151;MQB=1;MQSB=1;BQB=4.02681e-07;MQ0F=0;ICB=0.999014;HOB=0.00120576;AC=8;AN=10;DP4=641,530,124,80;MQ=60;ANN=T|intron_variant|MODIFIER|evm.TU.chr1.917|evm.TU.chr1.917|transcript|evm.model.chr1.917|protein_coding|8/18|c.769-576C>T||||||	GT:PL:DP	1/1:255,33,0:11	1/1:255,36,0:12	0/1:175,0,131:11	0/1:196,0,153:12	1/1:255,30,0:10
chr1	184663896	.	T	A	999.0	.	DP=1689;VDB=0.524617;SGB=137.725;RPB=0.935396;MQB=2.11145e-37;MQSB=0.986508;BQB=0.00308592;MQ0F=0.027235;ICB=0.999528;HOB=0.000824778;AC=8;AN=10;DP4=681,574,141,91;MQ=54;ANN=A|intron_variant|MODIFIER|evm.TU.chr1.917|evm.TU.chr1.917|transcript|evm.model.chr1.917|protein_coding|9/18|c.849+312T>A||||||	GT:PL:DP	1/1:255,36,0:12	1/1:255,33,0:15	0/1:209,0,84:13	0/1:245,0,92:16	1/1:165,18,0:6
chr1	199099070	.	A	G	999.0	.	DP=1662;VDB=0.551904;SGB=84.8756;RPB=0.483412;MQB=0.988941;MQSB=0.995898;BQB=0.00846883;MQ0F=0;ICB=0.608341;HOB=0.016093;AC=5;AN=8;DP4=843,605,30,20;MQ=59;ANN=G||MODIFIER|||||||||||||ERROR_OUT_OF_CHROMOSOME_RANGE	GT:PL:DP	./.:.:.	0/1:97,0,219:12	1/1:182,18,0:6	1/1:202,18,0:6	0/0:0,27,255:9
chr1	200716477	.	T	C	999.0	.	DP=1226;VDB=0.00816746;SGB=45.9545;RPB=0.966591;MQB=0.985365;MQSB=0.996198;BQB=0.759302;MQ0F=0.000815661;ICB=0.897728;HOB=0.0100641;AC=5;AN=8;DP4=482,564,27,37;MQ=59;ANN=C||MODIFIER|||||||||||||ERROR_OUT_OF_CHROMOSOME_RANGE	GT:PL:DP	1/1:160,15,0:5	./.:.:.	1/1:185,18,0:6	0/0:0,21,183:7	0/1:170,0,168:12
chr1	224126202	.	G	A	999.0	.	DP=1802;VDB=0.107364;SGB=162.755;RPB=0.609375;MQB=1;MQSB=1;BQB=0.0147002;MQ0F=0;ICB=0.608132;HOB=0.0160295;AC=5;AN=8;DP4=719,604,41,30;MQ=60;ANN=A||MODIFIER|||||||||||||ERROR_OUT_OF_CHROMOSOME_RANGE	GT:PL:DP	./.:.:.	1/1:255,30,0:10	0/0:0,33,255:11	1/1:255,45,0:15	0/1:194,0,153:11
chr1	225374081	.	T	C	997.0	.	DP=1537;VDB=0.120315;SGB=99.0067;RPB=0.0478863;MQB=0.999901;MQSB=0.99822;BQB=0.0688518;MQ0F=0;ICB=0.267225;HOB=0.0278875;AC=6;AN=10;DP4=426,409,27,22;MQ=59;ANN=C||MODIFIER|||||||||||||ERROR_OUT_OF_CHROMOSOME_RANGE	GT:PL:DP	0/0:0,15,158:5	0/0:0,27,224:9	1/1:255,45,0:15	1/1:215,21,0:7	1/1:179,18,0:6
chr1	253675984	.	G	A	999.0	.	DP=1373;VDB=1.0818e-28;SGB=-105.084;RPB=1.01136e-24;MQB=3.69382e-42;MQSB=0.194317;BQB=0.00108232;MQ0F=0.00364166;ICB=0.947371;HOB=0.0090165;AC=5;AN=8;DP4=649,535,43,41;MQ=56;ANN=A||MODIFIER|||||||||||||ERROR_OUT_OF_CHROMOSOME_RANGE	GT:PL:DP	1/1:94,15,0:5	0/0:0,6,74:2	0/1:36,0,217:11	./.:.:.	1/1:97,15,0:5
chr1	257821765	.	G	C	999.0	.	DP=1762;VDB=0.0365466;SGB=186.081;RPB=0.302525;MQB=0.991981;MQSB=0.98506;BQB=0.748106;MQ0F=0;ICB=0.416649;HOB=0.0231994;AC=6;AN=10;DP4=777,760,42,47;MQ=59;ANN=C||MODIFIER|||||||||||||ERROR_OUT_OF_CHROMOSOME_RANGE	GT:PL:DP	1/1:181,18,0:6	0/0:0,39,255:13	1/1:248,24,0:8	1/1:255,45,0:15	0/0:0,18,207:6
chr9	4096756	.	G	C	999.0	.	DP=1958;VDB=0.325961;SGB=168.724;RPB=0.524175;MQB=0.999954;MQSB=0.999179;BQB=0.0364484;MQ0F=0;ICB=0.526604;HOB=0.0216605;AC=6;AN=10;DP4=857,862,53,43;MQ=59;ANN=C|upstream_gene_variant|MODIFIER|evm.TU.chr9.71|evm.TU.chr9.71|transcript|evm.model.chr9.71|protein_coding||c.-495G>C|||||495|,C|intergenic_region|MODIFIER|evm.TU.chr9.70-evm.TU.chr9.71|evm.TU.chr9.70-evm.TU.chr9.71|intergenic_region|evm.T…	GT:PL:DP	1/1:254,36,0:12	1/1:255,30,0:10	0/0:0,27,255:9	1/1:255,54,0:18	0/0:0,30,255:10
chr9	75618225	.	T	G	999.0	.	DP=1872;VDB=0.118293;SGB=211.699;RPB=0.726576;MQB=0.933904;MQSB=0.992492;BQB=6.32105e-07;MQ0F=0.00213675;ICB=0.627914;HOB=0.0198723;AC=7;AN=10;DP4=802,759,61,66;MQ=59;ANN=G|intergenic_region|MODIFIER|evm.TU.chr9.958-evm.TU.chr9.959|evm.TU.chr9.958-evm.TU.chr9.959|intergenic_region|evm.TU.chr9.958-evm.TU.chr9.959|||n.75618225T>G||||||	GT:PL:DP	0/1:126,0,133:10	0/0:0,36,255:12	1/1:255,33,0:11	1/1:255,42,0:14	1/1:221,24,0:8
chr9	75677523	.	C	T	999.0	.	DP=1931;VDB=0.0489876;SGB=189.428;RPB=0.904431;MQB=0.952523;MQSB=0.891452;BQB=0.000877986;MQ0F=0.0165717;ICB=0.500019;HOB=0.0220741;AC=6;AN=10;DP4=887,762,59,52;MQ=58;ANN=T|intergenic_region|MODIFIER|evm.TU.chr9.958-evm.TU.chr9.959|evm.TU.chr9.958-evm.TU.chr9.959|intergenic_region|evm.TU.chr9.958-evm.TU.chr9.959|||n.75677523C>T||||||	GT:PL:DP	0/0:0,30,255:10	0/0:0,42,255:14	1/1:255,42,0:14	1/1:255,26,0:15	1/1:225,24,0:8
chr9	90167570	.	C	A	999.0	.	DP=900;VDB=0;SGB=-37.7934;RPB=9.73663e-38;MQB=4.31557e-16;MQSB=0.0613266;BQB=2.70003e-08;MQ0F=0.0255556;ICB=0.881168;HOB=0.0143353;AC=5;AN=8;DP4=299,367,59,49;MQ=51;ANN=A|intergenic_region|MODIFIER|evm.TU.chr9.1003-evm.TU.chr9.1004|evm.TU.chr9.1003-evm.TU.chr9.1004|intergenic_region|evm.TU.chr9.1003-evm.TU.chr9.1004|||n.90167570C>A||||||	GT:PL:DP	1/1:131,12,0:4	1/1:95,15,0:5	0/1:91,0,110:9	0/0:0,5,91:4	./.:.:.
chr9	98880884	.	C	A	999.0	.	DP=1229;VDB=0.0269239;SGB=60.813;RPB=0.00413964;MQB=0.000205701;MQSB=0;BQB=0.0748899;MQ0F=0.191212;ICB=0.921871;HOB=0.0100347;AC=7;AN=10;DP4=467,558,26,90;MQ=27;ANN=A|intergenic_region|MODIFIER|evm.TU.chr9.1036-evm.TU.chr9.1037|evm.TU.chr9.1036-evm.TU.chr9.1037|intergenic_region|evm.TU.chr9.1036-evm.TU.chr9.1037|||n.98880884C>A||||||	GT:PL:DP	1/1:129,18,0:6	0/1:48,0,43:7	1/1:231,23,0:11	1/1:129,15,0:5	0/0:0,18,149:6
chr10	17357560	.	T	A	999.0	.	DP=1397;VDB=0.630561;SGB=128.489;RPB=0.934291;MQB=1;MQSB=1;BQB=0.00600187;MQ0F=0;ICB=0.658849;HOB=0.0199091;AC=6;AN=8;DP4=633,533,57,39;MQ=60;ANN=A|intergenic_region|MODIFIER|evm.TU.chr10.174-evm.TU.chr10.175|evm.TU.chr10.174-evm.TU.chr10.175|intergenic_region|evm.TU.chr10.174-evm.TU.chr10.175|||n.17357560T>A||||||	GT:PL:DP	0/0:0,36,255:12	1/1:255,27,0:9	1/1:255,36,0:12	1/1:201,21,0:7	./.:.:.
chr10	35319888	.	C	G	999.0	.	DP=3374;VDB=0.0541336;SGB=-330.911;RPB=3.08096e-15;MQB=0;MQSB=0;BQB=0.000464781;MQ0F=0.632187;ICB=0.994744;HOB=0.0027797;AC=7;AN=10;DP4=2072,818,57,147;MQ=10;ANN=G|intergenic_region|MODIFIER|evm.TU.chr10.269-evm.TU.chr10.270|evm.TU.chr10.269-evm.TU.chr10.270|intergenic_region|evm.TU.chr10.269-evm.TU.chr10.270|||n.35319888C>G||||||	GT:PL:DP	1/1:48,23,0:28	1/1:19,21,0:20	1/1:59,24,0:29	0/1:129,0,64:29	0/0:0,42,53:14
chr10	69308097	.	T	C	999.0	.	DP=1535;VDB=0.823265;SGB=105.831;RPB=0.961535;MQB=1;MQSB=1;BQB=0.0798966;MQ0F=0;ICB=0.74771;HOB=0.017345;AC=6;AN=10;DP4=711,597,62,44;MQ=60;ANN=C|intron_variant|MODIFIER|evm.TU.chr10.477|evm.TU.chr10.477|transcript|evm.model.chr10.477|protein_coding|2/3|c.508-4101A>G||||||	GT:PL:DP	1/1:255,39,0:13	0/0:0,36,255:12	1/1:255,36,0:12	0/0:0,21,228:7	1/1:255,24,0:8
chr10	72256668	.	C	G	999.0	.	DP=1699;VDB=0.0290433;SGB=201.987;RPB=0.994656;MQB=0.0052768;MQSB=0.972291;BQB=4.7066e-07;MQ0F=0.00294291;ICB=0.930956;HOB=0.00934903;AC=7;AN=10;DP4=724,679,87,91;MQ=53;ANN=G|intron_variant|MODIFIER|evm.TU.chr10.518|evm.TU.chr10.518|transcript|evm.model.chr10.518|protein_coding|12/17|c.1833-21598G>C||||||	GT:PL:DP	1/1:179,18,0:6	1/1:255,33,0:11	1/1:255,45,0:15	0/0:0,27,243:9	0/1:186,0,67:12
chr10	99846283	.	A	G	999.0	.	DP=1654;VDB=0.251672;SGB=151.361;RPB=0.942344;MQB=0.999162;MQSB=0.999857;BQB=0.73761;MQ0F=0.000604595;ICB=0.781826;HOB=0.0158414;AC=6;AN=10;DP4=820,532,73,51;MQ=59;ANN=G|intergenic_region|MODIFIER|evm.TU.chr10.759-evm.TU.chr10.760|evm.TU.chr10.759-evm.TU.chr10.760|intergenic_region|evm.TU.chr10.759-evm.TU.chr10.760|||n.99846283A>G||||||	GT:PL:DP	0/0:0,18,160:6	0/0:0,30,227:10	1/1:255,30,0:10	1/1:255,36,0:12	1/1:225,24,0:8
chr10	99852773	.	A	G	999.0	.	DP=1864;VDB=0.424267;SGB=128.496;RPB=0.7437;MQB=1.14188e-11;MQSB=0.194511;BQB=0.0442247;MQ0F=0;ICB=0.526604;HOB=0.0216605;AC=6;AN=10;DP4=901,711,46,37;MQ=58;ANN=G|intergenic_region|MODIFIER|evm.TU.chr10.759-evm.TU.chr10.760|evm.TU.chr10.759-evm.TU.chr10.760|intergenic_region|evm.TU.chr10.759-evm.TU.chr10.760|||n.99852773A>G||||||	GT:PL:DP	0/0:0,33,255:11	0/0:0,21,217:7	1/1:255,33,0:11	1/1:255,36,0:12	1/1:255,33,0:11
chr10	99852893	.	G	A	999.0	.	DP=1755;VDB=0.351293;SGB=103.408;RPB=0.999908;MQB=0.499693;MQSB=0.997643;BQB=0.0807181;MQ0F=0.002849;ICB=0.888708;HOB=0.0116863;AC=6;AN=10;DP4=736,724,68,64;MQ=58;ANN=A|intergenic_region|MODIFIER|evm.TU.chr10.759-evm.TU.chr10.760|evm.TU.chr10.759-evm.TU.chr10.760|intergenic_region|evm.TU.chr10.759-evm.TU.chr10.760|||n.99852893G>A||||||	GT:PL:DP	0/0:0,36,255:12	0/0:0,24,227:8	1/1:225,24,0:8	1/1:255,30,0:10	1/1:255,33,0:11
chr10	99853282	.	C	T	999.0	.	DP=1622;VDB=0.145461;SGB=108.963;RPB=0.977227;MQB=0.999799;MQSB=0.995424;BQB=0.760577;MQ0F=0;ICB=0.501922;HOB=0.0224718;AC=6;AN=10;DP4=755,667,41,30;MQ=59;ANN=T|intergenic_region|MODIFIER|evm.TU.chr10.759-evm.TU.chr10.760|evm.TU.chr10.759-evm.TU.chr10.760|intergenic_region|evm.TU.chr10.759-evm.TU.chr10.760|||n.99853282C>T||||||	GT:PL:DP	0/0:0,15,161:5	0/0:0,18,207:6	1/1:255,30,0:10	1/1:218,21,0:7	1/1:255,24,0:8
chr10	99853298	.	G	A	999.0	.	DP=1621;VDB=0.0840084;SGB=107.189;RPB=0.802132;MQB=0.999793;MQSB=0.99547;BQB=0.991736;MQ0F=0;ICB=0.502314;HOB=0.022553;AC=6;AN=10;DP4=758,671,42,32;MQ=59;ANN=A|intergenic_region|MODIFIER|evm.TU.chr10.759-evm.TU.chr10.760|evm.TU.chr10.759-evm.TU.chr10.760|intergenic_region|evm.TU.chr10.759-evm.TU.chr10.760|||n.99853298G>A||||||	GT:PL:DP	0/0:0,18,207:6	0/0:0,18,182:6	1/1:255,30,0:10	1/1:218,21,0:7	1/1:196,18,0:6
chr10	99853304	.	A	G	999.0	.	DP=1633;VDB=0.0827799;SGB=108.992;RPB=0.659039;MQB=0.999799;MQSB=0.995333;BQB=0.774322;MQ0F=0;ICB=0.475198;HOB=0.0230544;AC=6;AN=10;DP4=764,655,37,34;MQ=59;ANN=G|intergenic_region|MODIFIER|evm.TU.chr10.759-evm.TU.chr10.760|evm.TU.chr10.759-evm.TU.chr10.760|intergenic_region|evm.TU.chr10.759-evm.TU.chr10.760|||n.99853304A>G||||||	GT:PL:DP	0/0:0,18,207:6	0/0:0,18,182:6	1/1:255,33,0:11	1/1:218,21,0:7	1/1:227,18,0:6
chr10	99862498	.	T	C	999.0	.	DP=1585;VDB=0.510038;SGB=80.7327;RPB=0.856222;MQB=0.999919;MQSB=0.999082;BQB=0.84233;MQ0F=0;ICB=0.788535;HOB=0.0160009;AC=6;AN=10;DP4=711,601,46,54;MQ=59;ANN=C|intergenic_region|MODIFIER|evm.TU.chr10.759-evm.TU.chr10.760|evm.TU.chr10.759-evm.TU.chr10.760|intergenic_region|evm.TU.chr10.759-evm.TU.chr10.760|||n.99862498T>C||||||	GT:PL:DP	0/0:0,27,212:9	0/0:0,24,247:8	1/1:241,27,0:9	1/1:203,18,0:6	1/1:183,15,0:5
chr11	5947856	.	A	C	601.0	.	DP=1219;VDB=0.0283245;SGB=-31.7777;RPB=0.0763574;MQB=2.9943e-37;MQSB=0.58352;BQB=0.0494935;MQ0F=0.0369155;ICB=0.676458;HOB=0.01773;AC=5;AN=8;DP4=514,509,47,28;MQ=44;ANN=C|intergenic_region|MODIFIER|evm.TU.chr11.3-evm.TU.chr11.4|evm.TU.chr11.3-evm.TU.chr11.4|intergenic_region|evm.TU.chr11.3-evm.TU.chr11.4|||n.5947856A>C||||||	GT:PL:DP	1/1:144,33,0:11	./.:.:.	0/1:60,9,0:3	0/0:0,15,172:5	1/1:118,18,0:6
chr11	70986720	.	C	T	999.0	.	DP=1645;VDB=0.969818;SGB=103.595;RPB=0.995203;MQB=1;MQSB=1;BQB=0.659844;MQ0F=0;ICB=0.41713;HOB=0.0233769;AC=7;AN=10;DP4=845,558,39,22;MQ=60;ANN=T|intergenic_region|MODIFIER|evm.TU.chr11.277-evm.TU.chr11.278|evm.TU.chr11.277-evm.TU.chr11.278|intergenic_region|evm.TU.chr11.277-evm.TU.chr11.278|||n.70986720C>T||||||	GT:PL:DP	0/1:56,0,141:6	1/1:182,18,0:6	1/1:243,27,0:9	0/0:0,36,255:12	1/1:224,18,0:6
chr11	80168966	.	A	G	843.0	.	DP=1742;VDB=0.166887;SGB=-99.4129;RPB=2.39747e-07;MQB=1;MQSB=1;BQB=7.1186e-42;MQ0F=0;ICB=0.864571;HOB=0.015729;AC=5;AN=8;DP4=484,443,65,23;MQ=60;ANN=G|intergenic_region|MODIFIER|evm.TU.chr11.320-evm.TU.chr11.321|evm.TU.chr11.320-evm.TU.chr11.321|intergenic_region|evm.TU.chr11.320-evm.TU.chr11.321|||n.80168966A>G||||||	GT:PL:DP	1/1:73,12,0:4	1/1:88,12,0:4	0/0:0,10,219:10	0/1:35,0,181:8	./.:.:.
chr11	91461017	.	C	T	999.0	.	DP=1753;VDB=0.0711097;SGB=9.32718;RPB=0.0547563;MQB=0.0862963;MQSB=8.59563e-12;BQB=5.76474e-05;MQ0F=0.162578;ICB=0.999656;HOB=0.000702139;AC=7;AN=10;DP4=936,524,122,49;MQ=31;ANN=T|intergenic_region|MODIFIER|evm.TU.chr11.381-evm.TU.chr11.382|evm.TU.chr11.381-evm.TU.chr11.382|intergenic_region|evm.TU.chr11.381-evm.TU.chr11.382|||n.91461017C>T||||||	GT:PL:DP	1/1:117,12,0:7	1/1:160,20,0:10	0/0:0,33,219:11	1/1:175,18,0:9	0/1:40,0,92:6
chr13	19212370	.	G	A	999.0	.	DP=860;VDB=2.97982e-23;SGB=-13.067;RPB=6.74398e-08;MQB=2.7507e-08;MQSB=0.000136539;BQB=5.92638e-06;MQ0F=0.0290698;ICB=0.992846;HOB=0.00326729;AC=5;AN=8;DP4=383,334,49,37;MQ=42;ANN=A|intron_variant|MODIFIER|evm.TU.chr13.77|evm.TU.chr13.77|transcript|evm.model.chr13.77|protein_coding|1/16|c.69+6581C>T||||||	GT:PL:DP	1/1:80,12,0:4	0/0:0,21,189:7	./.:.:.	1/1:96,15,0:5	0/1:64,6,0:2
chr13	74365212	.	G	A	999.0	.	DP=1968;VDB=0.408816;SGB=199.172;RPB=0.980155;MQB=0.994398;MQSB=0.996614;BQB=2.37194e-06;MQ0F=0;ICB=0.806767;HOB=0.0164666;AC=9;AN=10;DP4=817,792,88,99;MQ=59;ANN=A|intergenic_region|MODIFIER|evm.TU.chr13.309-evm.TU.chr13.310|evm.TU.chr13.309-evm.TU.chr13.310|intergenic_region|evm.TU.chr13.309-evm.TU.chr13.310|||n.74365212G>A||||||	GT:PL:DP	1/1:255,24,0:8	1/1:255,36,0:12	1/1:217,24,0:8	0/1:174,0,255:17	1/1:248,24,0:8
chr13	74464084	.	G	A	999.0	.	DP=1693;VDB=0.00581951;SGB=180.808;RPB=0.469827;MQB=0.999902;MQSB=0.998973;BQB=0.0164484;MQ0F=0;ICB=0.781826;HOB=0.0158414;AC=7;AN=10;DP4=714,681,73,67;MQ=59;ANN=A|intergenic_region|MODIFIER|evm.TU.chr13.309-evm.TU.chr13.310|evm.TU.chr13.309-evm.TU.chr13.310|intergenic_region|evm.TU.chr13.309-evm.TU.chr13.310|||n.74464084G>A||||||	GT:PL:DP	0/1:16,0,153:7	1/1:255,36,0:12	1/1:255,45,0:15	0/0:0,24,255:8	1/1:165,18,0:6
chr13	74681695	.	C	A	999.0	.	DP=1869;VDB=0.998681;SGB=-205.641;RPB=0.00901486;MQB=2.65801e-19;MQSB=0.81751;BQB=0.517265;MQ0F=0.136437;ICB=0.999656;HOB=0.000702139;AC=6;AN=10;DP4=829,698,65,120;MQ=34;ANN=A|intron_variant|MODIFIER|evm.TU.chr13.310|evm.TU.chr13.310|transcript|evm.model.chr13.310|protein_coding|17/49|c.1965+7071G>T||||||	GT:PL:DP	1/1:92,15,0:5	0/0:5,0,114:6	1/1:75,12,0:4	1/1:167,22,0:15	0/0:0,10,129:6
chr13	79899183	.	T	C	999.0	.	DP=1777;VDB=0.279537;SGB=259.046;RPB=0.466344;MQB=0.999509;MQSB=0.996933;BQB=0.0119065;MQ0F=0.000562746;ICB=0.783701;HOB=0.0158881;AC=7;AN=10;DP4=765,608,98,76;MQ=59;ANN=C|intergenic_region|MODIFIER|evm.TU.chr13.330-evm.TU.chr13.331|evm.TU.chr13.330-evm.TU.chr13.331|intergenic_region|evm.TU.chr13.330-evm.TU.chr13.331|||n.79899183T>C||||||	GT:PL:DP	1/1:255,54,0:18	1/1:255,39,0:13	0/0:0,27,255:9	0/1:255,0,168:17	1/1:255,30,0:10
chr15	10415608	.	C	T	999.0	.	DP=1621;VDB=0.229387;SGB=160.566;RPB=0.160617;MQB=0.987599;MQSB=0.998721;BQB=0.0552636;MQ0F=0;ICB=0.653811;HOB=0.0195213;AC=6;AN=10;DP4=750,600,61,50;MQ=59;ANN=T|intron_variant|MODIFIER|evm.TU.chr15.37|evm.TU.chr15.37|transcript|evm.model.chr15.37|protein_coding|1/8|c.133-25648G>A||||||WARNING_TRANSCRIPT_MULTIPLE_STOP_CODONS	GT:PL:DP	1/1:253,30,0:10	0/0:0,33,255:11	1/1:250,24,0:8	0/0:0,18,165:6	1/1:243,27,0:9
chr15	10416974	.	C	T	999.0	.	DP=1380;VDB=0.606421;SGB=127.135;RPB=0.855436;MQB=1;MQSB=1;BQB=0.0363018;MQ0F=0;ICB=0.611492;HOB=0.0212136;AC=6;AN=10;DP4=632,524,53,36;MQ=60;ANN=T|intron_variant|MODIFIER|evm.TU.chr15.37|evm.TU.chr15.37|transcript|evm.model.chr15.37|protein_coding|1/8|c.133-27014G>A||||||WARNING_TRANSCRIPT_MULTIPLE_STOP_CODONS	GT:PL:DP	1/1:255,27,0:9	0/0:0,24,231:8	1/1:255,33,0:11	0/0:0,33,255:11	1/1:129,15,0:5
chr15	10416983	.	A	T	999.0	.	DP=1415;VDB=0.439202;SGB=132.159;RPB=0.955083;MQB=1;MQSB=1;BQB=0.00140029;MQ0F=0;ICB=0.610841;HOB=0.0211466;AC=6;AN=10;DP4=664,528,53,35;MQ=60;ANN=T|intron_variant|MODIFIER|evm.TU.chr15.37|evm.TU.chr15.37|transcript|evm.model.chr15.37|protein_coding|1/8|c.133-27023T>A||||||WARNING_TRANSCRIPT_MULTIPLE_STOP_CODONS	GT:PL:DP	1/1:255,30,0:10	0/0:0,27,253:9	1/1:255,36,0:12	0/0:0,30,255:10	1/1:129,15,0:5
chr15	10417079	.	G	A	999.0	.	DP=1447;VDB=0.0539413;SGB=128.182;RPB=0.303918;MQB=1;MQSB=1;BQB=0.105225;MQ0F=0;ICB=0.611492;HOB=0.0212136;AC=6;AN=10;DP4=654,538,53,37;MQ=60;ANN=A|intron_variant|MODIFIER|evm.TU.chr15.37|evm.TU.chr15.37|transcript|evm.model.chr15.37|protein_coding|1/8|c.133-27119C>T||||||WARNING_TRANSCRIPT_MULTIPLE_STOP_CODONS	GT:PL:DP	1/1:246,21,0:7	0/0:0,21,201:7	1/1:255,24,0:8	0/0:0,30,255:10	1/1:244,24,0:8
chr15	10418584	.	T	G	999.0	.	DP=1407;VDB=0.560068;SGB=136.448;RPB=0.806845;MQB=1;MQSB=1;BQB=0.324761;MQ0F=0;ICB=0.633796;HOB=0.0204107;AC=6;AN=10;DP4=626,550,56,37;MQ=60;ANN=G|intron_variant|MODIFIER|evm.TU.chr15.37|evm.TU.chr15.37|transcript|evm.model.chr15.37|protein_coding|1/8|c.133-28624A>C||||||WARNING_TRANSCRIPT_MULTIPLE_STOP_CODONS	GT:PL:DP	1/1:160,15,0:5	0/0:0,21,207:7	1/1:255,33,0:11	0/0:0,21,205:7	1/1:182,15,0:5
chr15	10419201	.	C	A	999.0	.	DP=1752;VDB=0.447626;SGB=168.043;RPB=0.103903;MQB=6.15065e-08;MQSB=0.991507;BQB=0.019343;MQ0F=0.00114155;ICB=0.675042;HOB=0.0188244;AC=6;AN=10;DP4=852,620,72,49;MQ=57;ANN=A|intron_variant|MODIFIER|evm.TU.chr15.37|evm.TU.chr15.37|transcript|evm.model.chr15.37|protein_coding|1/8|c.133-29241G>T||||||WARNING_TRANSCRIPT_MULTIPLE_STOP_CODONS	GT:PL:DP	1/1:255,27,0:9	0/0:0,42,255:14	1/1:255,39,0:13	0/0:0,33,255:11	1/1:255,39,0:13
chr15	10421132	.	C	T	999.0	.	DP=1506;VDB=0.768267;SGB=194.059;RPB=0.915729;MQB=1;MQSB=1;BQB=0.101627;MQ0F=0;ICB=0.607685;HOB=0.0208161;AC=6;AN=10;DP4=703,532,69,44;MQ=60;ANN=T|intron_variant|MODIFIER|evm.TU.chr15.37|evm.TU.chr15.37|transcript|evm.model.chr15.37|protein_coding|1/8|c.133-31172G>A||||||WARNING_TRANSCRIPT_MULTIPLE_STOP_CODONS	GT:PL:DP	1/1:182,18,0:6	0/0:0,33,255:11	1/1:255,42,0:14	0/0:0,21,215:7	1/1:248,24,0:8
chr15	10423190	.	C	A	999.0	.	DP=1612;VDB=0.227933;SGB=135.657;RPB=0.925749;MQB=0.954384;MQSB=0.996533;BQB=0.473705;MQ0F=0;ICB=0.629817;HOB=0.0200494;AC=6;AN=10;DP4=706,651,54,48;MQ=59;ANN=A|intron_variant|MODIFIER|evm.TU.chr15.37|evm.TU.chr15.37|transcript|evm.model.chr15.37|protein_coding|1/8|c.133-33230G>T||||||WARNING_TRANSCRIPT_MULTIPLE_STOP_CODONS	GT:PL:DP	1/1:255,24,0:8	0/0:0,30,255:10	1/1:255,27,0:9	0/0:0,39,255:13	1/1:245,24,0:8
chr15	10429531	.	A	G	999.0	.	DP=1457;VDB=0.870823;SGB=128.131;RPB=0.692028;MQB=1;MQSB=1;BQB=0.240672;MQ0F=0;ICB=0.628542;HOB=0.0199311;AC=6;AN=10;DP4=678,541,55,35;MQ=60;ANN=G|intron_variant|MODIFIER|evm.TU.chr15.37|evm.TU.chr15.37|transcript|evm.model.chr15.37|protein_coding|1/8|c.133-39571T>C||||||WARNING_TRANSCRIPT_MULTIPLE_STOP_CODONS	GT:PL:DP	1/1:149,15,0:5	0/0:0,18,182:6	1/1:255,30,0:10	0/0:0,30,255:10	1/1:243,24,0:8
chr15	10441938	.	T	A	999.0	.	DP=1255;VDB=0.200428;SGB=135.564;RPB=0.839815;MQB=1;MQSB=1;BQB=0.997302;MQ0F=0;ICB=0.640233;HOB=0.0209702;AC=6;AN=10;DP4=543,489,51,40;MQ=60;ANN=A|intron_variant|MODIFIER|evm.TU.chr15.37|evm.TU.chr15.37|transcript|evm.model.chr15.37|protein_coding|1/8|c.132+28390A>T||||||WARNING_TRANSCRIPT_MULTIPLE_STOP_CODONS	GT:PL:DP	1/1:228,21,0:7	0/0:0,24,221:8	1/1:231,24,0:8	0/0:0,27,255:9	1/1:255,36,0:12
chr15	10448377	.	A	G	999.0	.	DP=1792;VDB=0.632562;SGB=192.985;RPB=0.192607;MQB=0.670425;MQSB=0.998949;BQB=0.0060481;MQ0F=0.00167411;ICB=0.697768;HOB=0.0182713;AC=6;AN=10;DP4=891,600,77,60;MQ=59;ANN=G|intron_variant|MODIFIER|evm.TU.chr15.37|evm.TU.chr15.37|transcript|evm.model.chr15.37|protein_coding|1/8|c.132+21951T>C||||||WARNING_TRANSCRIPT_MULTIPLE_STOP_CODONS	GT:PL:DP	1/1:255,30,0:10	0/0:0,42,255:14	1/1:255,42,0:14	0/0:0,48,255:16	1/1:255,42,0:14
chr15	10448944	.	A	G	999.0	.	DP=1824;VDB=0.791824;SGB=191.228;RPB=0.387207;MQB=0.846928;MQSB=0.892382;BQB=0.165437;MQ0F=0.00767544;ICB=0.674321;HOB=0.018775;AC=6;AN=10;DP4=871,652,60,66;MQ=59;ANN=G|intron_variant|MODIFIER|evm.TU.chr15.37|evm.TU.chr15.37|transcript|evm.model.chr15.37|protein_coding|1/8|c.132+21384T>C||||||WARNING_TRANSCRIPT_MULTIPLE_STOP_CODONS	GT:PL:DP	1/1:255,33,0:11	0/0:0,39,255:13	1/1:255,39,0:13	0/0:0,30,255:10	1/1:231,24,0:8
chr15	10454558	.	G	A	999.0	.	DP=1483;VDB=0.722795;SGB=162.227;RPB=0.614265;MQB=0.999697;MQSB=0.99525;BQB=0.0711974;MQ0F=0;ICB=0.503923;HOB=0.0228832;AC=6;AN=10;DP4=604,673,51,37;MQ=59;ANN=A|intron_variant|MODIFIER|evm.TU.chr15.37|evm.TU.chr15.37|transcript|evm.model.chr15.37|protein_coding|1/8|c.132+15770C>T||||||WARNING_TRANSCRIPT_MULTIPLE_STOP_CODONS	GT:PL:DP	1/1:255,42,0:14	0/0:0,33,255:11	1/1:255,30,0:10	0/0:0,33,255:11	1/1:203,18,0:6
chr15	10466284	.	A	G	999.0	.	DP=1811;VDB=0.277979;SGB=145.202;RPB=0.966798;MQB=1.29574e-08;MQSB=0.992776;BQB=0.809468;MQ0F=0.0088349;ICB=0.676506;HOB=0.0189235;AC=6;AN=10;DP4=816,683,60,53;MQ=54;ANN=G|intron_variant|MODIFIER|evm.TU.chr15.37|evm.TU.chr15.37|transcript|evm.model.chr15.37|protein_coding|1/8|c.132+4044T>C||||||WARNING_TRANSCRIPT_MULTIPLE_STOP_CODONS	GT:PL:DP	1/1:255,27,0:9	0/0:0,33,229:11	1/1:202,18,0:6	0/0:0,24,246:8	1/1:255,27,0:9
chr15	10499460	.	A	G	999.0	.	DP=1434;VDB=0.94317;SGB=178.342;RPB=0.697755;MQB=0.999902;MQSB=0.99859;BQB=4.59065e-05;MQ0F=0;ICB=0.58294;HOB=0.0213924;AC=6;AN=10;DP4=667,546,62,42;MQ=59;ANN=G|intergenic_region|MODIFIER|evm.TU.chr15.37-evm.TU.chr15.38|evm.TU.chr15.37-evm.TU.chr15.38|intergenic_region|evm.TU.chr15.37-evm.TU.chr15.38|||n.10499460A>G||||||	GT:PL:DP	1/1:255,36,0:12	0/0:0,33,255:11	1/1:182,15,0:5	0/0:0,27,239:9	1/1:170,15,0:5
chr15	10500570	.	A	G	999.0	.	DP=1639;VDB=0.347253;SGB=140.931;RPB=0.96116;MQB=0.0630302;MQSB=0.50135;BQB=0.507701;MQ0F=0.00244051;ICB=0.675042;HOB=0.0188244;AC=6;AN=10;DP4=643,702,41,66;MQ=58;ANN=G|intergenic_region|MODIFIER|evm.TU.chr15.37-evm.TU.chr15.38|evm.TU.chr15.37-evm.TU.chr15.38|intergenic_region|evm.TU.chr15.37-evm.TU.chr15.38|||n.10500570A>G||||||	GT:PL:DP	1/1:255,30,0:10	0/0:0,18,165:6	1/1:199,15,0:5	0/0:0,27,255:9	1/1:223,24,0:8
chr15	10504447	.	G	T	999.0	.	DP=1755;VDB=0.675247;SGB=171.238;RPB=0.981295;MQB=0.000199447;MQSB=1.94273e-37;BQB=0.244602;MQ0F=0.0022792;ICB=0.674321;HOB=0.018775;AC=6;AN=10;DP4=759,743,65,61;MQ=53;ANN=T|intergenic_region|MODIFIER|evm.TU.chr15.37-evm.TU.chr15.38|evm.TU.chr15.37-evm.TU.chr15.38|intergenic_region|evm.TU.chr15.37-evm.TU.chr15.38|||n.10504447G>T||||||	GT:PL:DP	1/1:252,30,0:10	0/0:0,21,199:7	1/1:255,30,0:10	0/0:0,30,255:10	1/1:214,27,0:9
chr15	10505104	.	C	T	999.0	.	DP=1763;VDB=0.338441;SGB=208.425;RPB=0.990164;MQB=0.999659;MQSB=0.995275;BQB=0.0866656;MQ0F=0;ICB=0.675042;HOB=0.0188244;AC=6;AN=10;DP4=814,649,76,57;MQ=59;ANN=T|intergenic_region|MODIFIER|evm.TU.chr15.37-evm.TU.chr15.38|evm.TU.chr15.37-evm.TU.chr15.38|intergenic_region|evm.TU.chr15.37-evm.TU.chr15.38|||n.10505104C>T||||||	GT:PL:DP	1/1:255,39,0:13	0/0:0,30,227:10	1/1:255,33,0:11	0/0:0,36,255:12	1/1:243,27,0:9
chr15	10506995	.	G	T	999.0	.	DP=1567;VDB=0.286236;SGB=132.528;RPB=0.783164;MQB=1;MQSB=1;BQB=0.0055798;MQ0F=0;ICB=0.605866;HOB=0.0206218;AC=6;AN=10;DP4=712,605,55,43;MQ=60;ANN=T|intergenic_region|MODIFIER|evm.TU.chr15.37-evm.TU.chr15.38|evm.TU.chr15.37-evm.TU.chr15.38|intergenic_region|evm.TU.chr15.37-evm.TU.chr15.38|||n.10506995G>T||||||	GT:PL:DP	1/1:255,36,0:12	0/0:0,27,255:9	1/1:255,36,0:12	0/0:0,27,255:9	1/1:243,24,0:8
chr15	10508617	.	G	A	999.0	.	DP=1410;VDB=0.23606;SGB=131.201;RPB=0.98776;MQB=0.962463;MQSB=0.953749;BQB=0.6279;MQ0F=0.0035461;ICB=0.985976;HOB=0.00445248;AC=6;AN=10;DP4=654,442,107,50;MQ=59;ANN=A|intergenic_region|MODIFIER|evm.TU.chr15.37-evm.TU.chr15.38|evm.TU.chr15.37-evm.TU.chr15.38|intergenic_region|evm.TU.chr15.37-evm.TU.chr15.38|||n.10508617G>A||||||	GT:PL:DP	1/1:232,27,0:9	0/0:0,24,253:8	1/1:220,21,0:7	0/0:0,30,255:10	1/1:231,24,0:8
chr15	10511452	.	C	A	999.0	.	DP=1539;VDB=0.842738;SGB=113.372;RPB=0.756565;MQB=0.982064;MQSB=0.861466;BQB=0.0984618;MQ0F=0;ICB=0.627914;HOB=0.0198723;AC=6;AN=10;DP4=629,660,45,42;MQ=59;ANN=A|intergenic_region|MODIFIER|evm.TU.chr15.37-evm.TU.chr15.38|evm.TU.chr15.37-evm.TU.chr15.38|intergenic_region|evm.TU.chr15.37-evm.TU.chr15.38|||n.10511452C>A||||||	GT:PL:DP	1/1:255,27,0:9	0/0:0,24,225:8	1/1:154,21,0:7	0/0:0,21,205:7	1/1:169,18,0:6
chr14	47179548	.	A	G	999.0	.	DP=1858;VDB=0.225585;SGB=79.9571;RPB=0.452657;MQB=3.68879e-27;MQSB=0.0108153;BQB=0.0220082;MQ0F=0.050592;ICB=0.965863;HOB=0.00672527;AC=7;AN=10;DP4=810,635,113,107;MQ=49;ANN=G|intron_variant|MODIFIER|evm.TU.chr14.328|evm.TU.chr14.328|transcript|evm.model.chr14.328|protein_coding|2/7|c.289+17069A>G||||||	GT:PL:DP	1/1:207,21,0:7	0/1:87,0,255:21	1/1:234,27,0:9	1/1:255,42,0:20	0/0:0,24,214:8
chr14	73399643	.	C	T	999.0	.	DP=1699;VDB=0.198831;SGB=152.461;RPB=0.975392;MQB=0.999693;MQSB=0.996985;BQB=0.479261;MQ0F=0;ICB=0.912885;HOB=0.0094973;AC=5;AN=8;DP4=809,634,64,51;MQ=59;ANN=T|intergenic_region|MODIFIER|evm.TU.chr14.442-evm.TU.chr14.443|evm.TU.chr14.442-evm.TU.chr14.443|intergenic_region|evm.TU.chr14.442-evm.TU.chr14.443|||n.73399643C>T||||||	GT:PL:DP	1/1:255,39,0:13	0/1:143,0,145:11	./.:.:.	1/1:205,21,0:7	0/0:0,12,152:4
chr14	73399656	.	T	C	999.0	.	DP=1655;VDB=0.0404567;SGB=129.369;RPB=0.792618;MQB=1;MQSB=1;BQB=0.384749;MQ0F=0;ICB=0.914143;HOB=0.00950328;AC=5;AN=8;DP4=762,627,62,50;MQ=60;ANN=C|intergenic_region|MODIFIER|evm.TU.chr14.442-evm.TU.chr14.443|evm.TU.chr14.442-evm.TU.chr14.443|intergenic_region|evm.TU.chr14.442-evm.TU.chr14.443|||n.73399656T>C||||||	GT:PL:DP	1/1:255,33,0:11	0/1:141,0,140:12	./.:.:.	1/1:195,21,0:7	0/0:0,12,152:4
chr14	73399658	.	T	C	999.0	.	DP=1661;VDB=0.0468291;SGB=131.316;RPB=0.844912;MQB=0.999919;MQSB=0.999174;BQB=0.787606;MQ0F=0;ICB=0.914143;HOB=0.00950328;AC=5;AN=8;DP4=759,635,64,49;MQ=59;ANN=C|intergenic_region|MODIFIER|evm.TU.chr14.442-evm.TU.chr14.443|evm.TU.chr14.442-evm.TU.chr14.443|intergenic_region|evm.TU.chr14.442-evm.TU.chr14.443|||n.73399658T>C||||||	GT:PL:DP	1/1:255,33,0:11	0/1:141,0,140:12	./.:.:.	1/1:195,21,0:7	0/0:0,9,127:3
chr14	73399659	.	G	A	999.0	.	DP=1672;VDB=0.0526409;SGB=143.993;RPB=0.980317;MQB=0.999924;MQSB=0.999211;BQB=0.190511;MQ0F=0;ICB=0.914143;HOB=0.00950328;AC=5;AN=8;DP4=787,638,62,49;MQ=59;ANN=A|intergenic_region|MODIFIER|evm.TU.chr14.442-evm.TU.chr14.443|evm.TU.chr14.442-evm.TU.chr14.443|intergenic_region|evm.TU.chr14.442-evm.TU.chr14.443|||n.73399659G>A||||||	GT:PL:DP	1/1:255,33,0:11	0/1:141,0,140:12	./.:.:.	1/1:195,21,0:7	0/0:0,12,152:4
chr16	29797652	.	C	T	999.0	.	DP=1500;VDB=0.604377;SGB=134.348;RPB=0.960724;MQB=0.982046;MQSB=0.999044;BQB=0.328341;MQ0F=0;ICB=0.502314;HOB=0.022553;AC=6;AN=10;DP4=682,603,47,31;MQ=59;ANN=T|intergenic_region|MODIFIER|evm.TU.chr16.184-evm.TU.chr16.185|evm.TU.chr16.184-evm.TU.chr16.185|intergenic_region|evm.TU.chr16.184-evm.TU.chr16.185|||n.29797652C>T||||||	GT:PL:DP	1/1:195,21,0:7	1/1:243,24,0:8	0/0:0,33,255:11	1/1:198,18,0:6	0/0:0,18,174:6
chr16	29972042	.	C	T	999.0	.	DP=1467;VDB=0.350726;SGB=7.25888;RPB=0.943037;MQB=0.993028;MQSB=0.999932;BQB=0.159777;MQ0F=0;ICB=0.999475;HOB=0.000829221;AC=5;AN=10;DP4=81,65,662,516;MQ=59;ANN=T|intergenic_region|MODIFIER|evm.TU.chr16.185-evm.TU.chr16.186|evm.TU.chr16.185-evm.TU.chr16.186|intergenic_region|evm.TU.chr16.185-evm.TU.chr16.186|||n.29972042C>T||||||	GT:PL:DP	0/0:0,21,205:7	0/0:0,33,255:11	1/1:255,45,0:15	1/1:255,0,4:11	0/1:45,0,164:8
chr16	30119753	.	C	T	999.0	.	DP=1526;VDB=0.951433;SGB=210.216;RPB=0.813209;MQB=0.999893;MQSB=0.999167;BQB=5.74289e-05;MQ0F=0;ICB=0.605272;HOB=0.0205576;AC=7;AN=10;DP4=711,545,70,54;MQ=59;ANN=T|intron_variant|MODIFIER|evm.TU.chr16.186|evm.TU.chr16.186|transcript|evm.model.chr16.186|protein_coding|10/17|c.1375-7421C>T||||||	GT:PL:DP	1/1:255,45,0:15	1/1:255,36,0:12	0/0:0,27,220:9	0/1:107,0,167:8	1/1:219,24,0:8
chr16	30119806	.	C	T	999.0	.	DP=1529;VDB=0.0416329;SGB=151.558;RPB=0.999368;MQB=0.999859;MQSB=0.999093;BQB=0.144235;MQ0F=0;ICB=0.948781;HOB=0.0082684;AC=7;AN=10;DP4=657,554,91,65;MQ=59;ANN=T|intron_variant|MODIFIER|evm.TU.chr16.186|evm.TU.chr16.186|transcript|evm.model.chr16.186|protein_coding|10/17|c.1375-7368C>T||||||	GT:PL:DP	1/1:255,36,0:12	1/1:255,27,0:9	0/0:0,42,255:14	0/1:178,0,133:9	1/1:195,21,0:7
chr16	30135146	.	T	A	999.0	.	DP=1612;VDB=0.43362;SGB=165.21;RPB=0.993241;MQB=0.999299;MQSB=0.998709;BQB=0.000454213;MQ0F=0;ICB=0.557539;HOB=0.0219573;AC=7;AN=10;DP4=691,647,55,45;MQ=59;ANN=A|intron_variant|MODIFIER|evm.TU.chr16.186|evm.TU.chr16.186|transcript|evm.model.chr16.186|protein_coding|11/17|c.1489-6116T>A||||||	GT:PL:DP	1/1:237,27,0:9	1/1:227,27,0:9	0/0:0,30,243:10	0/1:48,0,141:7	1/1:185,18,0:6
chr16	30145214	.	A	G	999.0	.	DP=1660;VDB=0.312315;SGB=147.229;RPB=0.903088;MQB=0.999924;MQSB=0.999337;BQB=0.00101498;MQ0F=0;ICB=0.630464;HOB=0.020109;AC=7;AN=10;DP4=841,554,61,45;MQ=59;ANN=G|intron_variant|MODIFIER|evm.TU.chr16.186|evm.TU.chr16.186|transcript|evm.model.chr16.186|protein_coding|12/17|c.1599-87A>G||||||	GT:PL:DP	1/1:182,18,0:6	1/1:226,27,0:9	0/0:0,33,233:11	0/1:142,0,248:15	1/1:234,27,0:9
chr16	30145217	.	G	A	999.0	.	DP=1650;VDB=0.303019;SGB=147.213;RPB=0.951816;MQB=1;MQSB=1;BQB=0.000101173;MQ0F=0;ICB=0.630464;HOB=0.020109;AC=7;AN=10;DP4=823,565,63,43;MQ=60;ANN=A|intron_variant|MODIFIER|evm.TU.chr16.186|evm.TU.chr16.186|transcript|evm.model.chr16.186|protein_coding|12/17|c.1599-84G>A||||||	GT:PL:DP	1/1:182,18,0:6	1/1:188,21,0:7	0/0:0,33,230:11	0/1:142,0,248:15	1/1:224,27,0:9
chr16	30238680	.	T	G	800.0	.	DP=1266;VDB=0.507851;SGB=104.734;RPB=0.0694506;MQB=0.105149;MQSB=2.03586e-34;BQB=0.1387;MQ0F=0.290679;ICB=0.544149;HOB=0.0171194;AC=5;AN=8;DP4=603,496,29,20;MQ=34;ANN=G|intron_variant|MODIFIER|evm.TU.chr16.189|evm.TU.chr16.189|transcript|evm.model.chr16.189|protein_coding|2/6|c.273+1143T>G||||||	GT:PL:DP	0/1:124,10,0:6	1/1:255,25,0:15	0/0:0,36,144:12	1/1:201,23,0:11	./.:.:.
chr16	71534628	.	G	A	999.0	.	DP=2219;VDB=0.34053;SGB=318.525;RPB=0.75538;MQB=0.999928;MQSB=0.999208;BQB=0.00232943;MQ0F=0;ICB=0.627914;HOB=0.0198723;AC=7;AN=10;DP4=948,879,81,94;MQ=59;ANN=A|intergenic_region|MODIFIER|evm.TU.chr16.494-evm.TU.chr16.495|evm.TU.chr16.494-evm.TU.chr16.495|intergenic_region|evm.TU.chr16.494-evm.TU.chr16.495|||n.71534628G>A||||||	GT:PL:DP	1/1:255,36,0:12	1/1:255,42,0:14	1/1:255,57,0:19	0/1:255,0,175:25	0/0:0,39,255:13
chr17	437610	.	G	A	999.0	.	DP=1771;VDB=0.152027;SGB=253.586;RPB=0.662991;MQB=1;MQSB=1;BQB=0.00150552;MQ0F=0;ICB=0.890783;HOB=0.0116591;AC=7;AN=10;DP4=711,693,107,89;MQ=60;ANN=A|intron_variant|MODIFIER|evm.TU.chr17.2|evm.TU.chr17.2|transcript|evm.model.chr17.2|protein_coding|3/14|c.259+9059G>A||||||	GT:PL:DP	0/0:0,36,255:12	1/1:255,30,0:10	1/1:255,33,0:11	1/1:255,42,0:14	0/1:171,0,82:8
chr17	5076373	.	C	T	999.0	.	DP=978;VDB=0.00489091;SGB=62.3427;RPB=0.00570127;MQB=0.934807;MQSB=0.967232;BQB=0.00161081;MQ0F=0;ICB=0.88542;HOB=0.0129277;AC=6;AN=10;DP4=513,285,68,16;MQ=59;ANN=T|intergenic_region|MODIFIER|evm.TU.chr17.32-evm.TU.chr17.33|evm.TU.chr17.32-evm.TU.chr17.33|intergenic_region|evm.TU.chr17.32-evm.TU.chr17.33|||n.5076373C>T||||||	GT:PL:DP	1/1:104,12,0:4	0/0:0,15,129:5	1/1:153,24,0:8	0/0:0,6,67:2	1/1:154,21,0:7
chr17	11435557	.	G	A	999.0	.	DP=2002;VDB=0.908583;SGB=180.302;RPB=0.144222;MQB=2.84051e-05;MQSB=0.0496111;BQB=0.359069;MQ0F=0.00949051;ICB=0.969172;HOB=0.00648283;AC=8;AN=10;DP4=872,757,110,90;MQ=50;ANN=A|intergenic_region|MODIFIER|evm.TU.chr17.53-evm.TU.chr17.54|evm.TU.chr17.53-evm.TU.chr17.54|intergenic_region|evm.TU.chr17.53-evm.TU.chr17.54|||n.11435557G>A||||||	GT:PL:DP	0/1:136,0,201:19	1/1:234,14,0:13	1/1:169,18,0:6	0/1:157,0,131:11	1/1:254,23,0:11
chr17	39497017	.	C	A	999.0	.	DP=1544;VDB=0.161091;SGB=151.533;RPB=0.679375;MQB=0.999924;MQSB=0.999274;BQB=0.161969;MQ0F=0.000647668;ICB=0.55551;HOB=0.0216602;AC=6;AN=10;DP4=782,523,51,41;MQ=59;ANN=A|intergenic_region|MODIFIER|evm.TU.chr17.135-evm.TU.chr17.136|evm.TU.chr17.135-evm.TU.chr17.136|intergenic_region|evm.TU.chr17.135-evm.TU.chr17.136|||n.39497017C>A||||||	GT:PL:DP	1/1:255,42,0:14	1/1:255,33,0:11	0/0:0,24,233:8	1/1:255,39,0:13	0/0:0,36,255:12
chr17	39498094	.	T	C	999.0	.	DP=1921;VDB=0.448719;SGB=179.473;RPB=0.767649;MQB=0.521696;MQSB=0.754066;BQB=0.0268674;MQ0F=0.0312337;ICB=0.552614;HOB=0.0212277;AC=6;AN=10;DP4=815,827,66,45;MQ=56;ANN=C|intergenic_region|MODIFIER|evm.TU.chr17.135-evm.TU.chr17.136|evm.TU.chr17.135-evm.TU.chr17.136|intergenic_region|evm.TU.chr17.135-evm.TU.chr17.136|||n.39498094T>C||||||	GT:PL:DP	1/1:255,33,0:11	1/1:245,27,0:9	0/0:0,48,255:17	1/1:255,36,0:12	0/0:0,27,247:9
chr17	39498821	.	C	A	999.0	.	DP=1676;VDB=0.340669;SGB=130.007;RPB=0.568298;MQB=0.990381;MQSB=0.985657;BQB=0.0326648;MQ0F=0.000596659;ICB=0.57806;HOB=0.0207756;AC=6;AN=10;DP4=734,673,54,39;MQ=59;ANN=A|intergenic_region|MODIFIER|evm.TU.chr17.135-evm.TU.chr17.136|evm.TU.chr17.135-evm.TU.chr17.136|intergenic_region|evm.TU.chr17.135-evm.TU.chr17.136|||n.39498821C>A||||||	GT:PL:DP	1/1:143,18,0:6	1/1:195,21,0:7	0/0:0,39,255:13	1/1:255,33,0:11	0/0:0,51,255:17
chr17	39502430	.	G	A	999.0	.	DP=1752;VDB=0.692806;SGB=145.518;RPB=0.467914;MQB=1;MQSB=1;BQB=0.0211143;MQ0F=0;ICB=0.554526;HOB=0.0215143;AC=6;AN=10;DP4=874,607,55,40;MQ=60;ANN=A|intergenic_region|MODIFIER|evm.TU.chr17.135-evm.TU.chr17.136|evm.TU.chr17.135-evm.TU.chr17.136|intergenic_region|evm.TU.chr17.135-evm.TU.chr17.136|||n.39502430G>A||||||	GT:PL:DP	1/1:207,24,0:8	1/1:255,54,0:18	0/0:0,33,255:11	1/1:243,27,0:9	0/0:0,36,255:12
chr17	39506035	.	T	C	999.0	.	DP=1560;VDB=0.929306;SGB=163.075;RPB=0.981235;MQB=0.999672;MQSB=0.99999;BQB=0.118015;MQ0F=0.00128205;ICB=0.581817;HOB=0.0212526;AC=6;AN=10;DP4=616,680,48,51;MQ=59;ANN=C|intergenic_region|MODIFIER|evm.TU.chr17.135-evm.TU.chr17.136|evm.TU.chr17.135-evm.TU.chr17.136|intergenic_region|evm.TU.chr17.135-evm.TU.chr17.136|||n.39506035T>C||||||	GT:PL:DP	1/1:152,15,0:5	1/1:255,36,0:12	0/0:0,39,255:13	1/1:255,33,0:11	0/0:0,18,185:6
chr17	39509798	.	T	G	999.0	.	DP=1785;VDB=0.990217;SGB=139.233;RPB=0.885118;MQB=1;MQSB=1;BQB=0.0690158;MQ0F=0;ICB=0.501534;HOB=0.0223912;AC=6;AN=10;DP4=799,709,60,21;MQ=60;ANN=G|intergenic_region|MODIFIER|evm.TU.chr17.135-evm.TU.chr17.136|evm.TU.chr17.135-evm.TU.chr17.136|intergenic_region|evm.TU.chr17.135-evm.TU.chr17.136|||n.39509798T>G||||||	GT:PL:DP	1/1:141,18,0:6	1/1:255,30,0:10	0/0:0,39,255:13	1/1:255,33,0:11	0/0:0,21,201:7
chr17	39515577	.	T	C	999.0	.	DP=1510;VDB=0.306448;SGB=122.65;RPB=0.0934473;MQB=0.999928;MQSB=0.999016;BQB=0.0590613;MQ0F=0;ICB=0.556514;HOB=0.0218079;AC=6;AN=10;DP4=677,608,44,41;MQ=59;ANN=C|intergenic_region|MODIFIER|evm.TU.chr17.135-evm.TU.chr17.136|evm.TU.chr17.135-evm.TU.chr17.136|intergenic_region|evm.TU.chr17.135-evm.TU.chr17.136|||n.39515577T>C||||||	GT:PL:DP	1/1:152,15,0:5	1/1:255,33,0:11	0/0:0,27,234:9	1/1:255,27,0:9	0/0:0,24,255:8
chr17	39524322	.	C	T	999.0	.	DP=1735;VDB=0.598757;SGB=135.47;RPB=0.596861;MQB=0.99979;MQSB=0.99989;BQB=0.360829;MQ0F=0;ICB=0.528315;HOB=0.0219627;AC=6;AN=10;DP4=878,619,45,38;MQ=59;ANN=T|intergenic_region|MODIFIER|evm.TU.chr17.135-evm.TU.chr17.136|evm.TU.chr17.135-evm.TU.chr17.136|intergenic_region|evm.TU.chr17.135-evm.TU.chr17.136|||n.39524322C>T||||||	GT:PL:DP	1/1:255,24,0:8	1/1:255,27,0:9	0/0:0,15,161:5	1/1:255,33,0:11	0/0:0,21,204:7
chr17	47558684	.	C	A	999.0	.	DP=1226;VDB=0.271243;SGB=88.1925;RPB=0.166919;MQB=1;MQSB=1;BQB=0.0001832;MQ0F=0;ICB=0.476259;HOB=0.0233145;AC=7;AN=10;DP4=613,403,31,29;MQ=60;ANN=A|intron_variant|MODIFIER|evm.TU.chr17.188|evm.TU.chr17.188|transcript|evm.model.chr17.188|protein_coding|3/3|c.675-1011C>A||||||WARNING_TRANSCRIPT_MULTIPLE_STOP_CODONS	GT:PL:DP	1/1:155,18,0:6	1/1:255,24,0:8	0/1:105,9,0:3	0/0:0,33,255:11	1/1:255,27,0:9
chr17	47594768	.	C	A	890.0	.	DP=1535;VDB=0.899676;SGB=42.1033;RPB=0.875497;MQB=1.01217e-05;MQSB=8.55235e-08;BQB=0.0095528;MQ0F=0.0260586;ICB=0.41787;HOB=0.0236482;AC=7;AN=10;DP4=825,497,9,39;MQ=41;ANN=A|intergenic_region|MODIFIER|evm.TU.chr17.188-evm.TU.chr17.189|evm.TU.chr17.188-evm.TU.chr17.189|intergenic_region|evm.TU.chr17.188-evm.TU.chr17.189|||n.47594768C>A||||||	GT:PL:DP	1/1:143,18,0:6	0/1:125,15,0:5	1/1:190,21,0:7	0/0:0,30,224:10	1/1:163,18,0:6
chr17	47611435	.	C	G	999.0	.	DP=1630;VDB=0.78808;SGB=180.434;RPB=0.986505;MQB=0.997481;MQSB=0.998867;BQB=0.0226889;MQ0F=0;ICB=0.282743;HOB=0.0307753;AC=8;AN=10;DP4=802,577,53,42;MQ=59;ANN=G|downstream_gene_variant|MODIFIER|evm.TU.chr17.189|evm.TU.chr17.189|transcript|evm.model.chr17.189|protein_coding||c.*462G>C|||||462|,G|intergenic_region|MODIFIER|evm.TU.chr17.188-evm.TU.chr17.189|evm.TU.chr17.188-evm.TU.chr17.189|intergen…	GT:PL:DP	1/1:255,27,0:9	1/1:249,27,0:9	1/1:255,57,0:19	0/0:0,21,227:7	1/1:246,21,0:7
chr17	47617350	.	T	C	999.0	.	DP=1743;VDB=0.000302537;SGB=96.4682;RPB=0.0100707;MQB=9.63417e-06;MQSB=0.00601999;BQB=0.127341;MQ0F=0.00229489;ICB=0.330019;HOB=0.0295476;AC=8;AN=10;DP4=766,730,49,38;MQ=57;ANN=C|intron_variant|MODIFIER|evm.TU.chr17.189|evm.TU.chr17.189|transcript|evm.model.chr17.189|protein_coding|13/13|c.1116-5360A>G||||||	GT:PL:DP	1/1:205,21,0:7	1/1:255,30,0:10	1/1:243,27,0:9	0/0:0,24,243:8	1/1:255,27,0:9
chr17	47618412	.	A	G	999.0	.	DP=1589;VDB=0.263263;SGB=120.44;RPB=0.0976952;MQB=0.99994;MQSB=0.999031;BQB=0.52935;MQ0F=0.000629327;ICB=0.527451;HOB=0.0218106;AC=7;AN=10;DP4=699,664,47,31;MQ=59;ANN=G|intron_variant|MODIFIER|evm.TU.chr17.189|evm.TU.chr17.189|transcript|evm.model.chr17.189|protein_coding|13/13|c.1116-6422T>C||||||	GT:PL:DP	1/1:255,24,0:8	0/1:160,15,0:5	1/1:250,24,0:8	0/0:0,63,255:21	1/1:185,18,0:6
chr17	47621124	.	T	C	999.0	.	DP=1588;VDB=0.701435;SGB=104.95;RPB=0.769473;MQB=0.985913;MQSB=0.999999;BQB=0.0172714;MQ0F=0;ICB=0.431707;HOB=0.0280821;AC=8;AN=10;DP4=684,665,48,39;MQ=59;ANN=C|intron_variant|MODIFIER|evm.TU.chr17.189|evm.TU.chr17.189|transcript|evm.model.chr17.189|protein_coding|13/13|c.1116-9134A>G||||||	GT:PL:DP	1/1:152,15,0:5	1/1:255,30,0:10	1/1:255,27,0:9	0/0:0,33,255:11	1/1:234,24,0:8
chr17	47625644	.	A	G	999.0	.	DP=1343;VDB=0.855164;SGB=112.815;RPB=0.746705;MQB=0.999931;MQSB=0.999107;BQB=0.0165436;MQ0F=0.000744602;ICB=0.419954;HOB=0.0244024;AC=7;AN=10;DP4=667,490,40,25;MQ=59;ANN=G|intron_variant|MODIFIER|evm.TU.chr17.189|evm.TU.chr17.189|transcript|evm.model.chr17.189|protein_coding|13/13|c.1115+13015T>C||||||	GT:PL:DP	1/1:220,24,0:8	1/1:201,21,0:7	1/1:225,24,0:8	0/0:0,21,200:7	0/1:183,15,0:5
chr17	47642192	.	C	T	999.0	.	DP=1746;VDB=8.61212e-05;SGB=134.073;RPB=0.669729;MQB=6.58206e-11;MQSB=0.304631;BQB=0.000456001;MQ0F=0.0045819;ICB=0.354745;HOB=0.0291777;AC=8;AN=10;DP4=889,602,58,43;MQ=52;ANN=T|intron_variant|MODIFIER|evm.TU.chr17.189|evm.TU.chr17.189|transcript|evm.model.chr17.189|protein_coding|11/13|c.880-2536G>A||||||	GT:PL:DP	1/1:189,18,0:6	1/1:255,39,0:13	1/1:255,36,0:12	0/0:0,60,255:20	1/1:244,30,0:10
chr17	47671039	.	A	T	999.0	.	DP=1725;VDB=0.99167;SGB=119.197;RPB=0.490292;MQB=5.61449e-12;MQSB=0.737678;BQB=0.184565;MQ0F=0.00927536;ICB=0.358388;HOB=0.0241383;AC=7;AN=10;DP4=888,593,33,27;MQ=53;ANN=T|intron_variant|MODIFIER|evm.TU.chr17.189|evm.TU.chr17.189|transcript|evm.model.chr17.189|protein_coding|8/13|c.616-659T>A||||||	GT:PL:DP	0/1:76,0,112:10	1/1:228,24,0:8	1/1:204,27,0:9	0/0:0,57,255:19	1/1:225,24,0:8
chr17	47672480	.	C	A	999.0	.	DP=1801;VDB=0.0282366;SGB=91.7038;RPB=0.96373;MQB=5.18096e-06;MQSB=0.999957;BQB=0.128847;MQ0F=0.00277624;ICB=0.445058;HOB=0.0228436;AC=7;AN=10;DP4=842,738,36,26;MQ=57;ANN=A|intron_variant|MODIFIER|evm.TU.chr17.189|evm.TU.chr17.189|transcript|evm.model.chr17.189|protein_coding|8/13|c.616-2100G>T||||||	GT:PL:DP	0/1:106,0,128:9	1/1:171,21,0:7	1/1:185,18,0:6	0/0:0,27,255:9	1/1:236,27,0:9
chr17	47672481	.	T	A	999.0	.	DP=1814;VDB=0.0195492;SGB=78.1962;RPB=0.978132;MQB=4.0229e-07;MQSB=0.971751;BQB=0.341132;MQ0F=0.00275634;ICB=0.44534;HOB=0.0229288;AC=7;AN=10;DP4=835,723,38,27;MQ=57;ANN=A|intron_variant|MODIFIER|evm.TU.chr17.189|evm.TU.chr17.189|transcript|evm.model.chr17.189|protein_coding|8/13|c.616-2101A>T||||||	GT:PL:DP	0/1:106,0,128:9	1/1:171,21,0:7	1/1:185,18,0:6	0/0:0,20,240:10	1/1:255,30,0:10
chr17	47672543	.	G	A	999.0	.	DP=1743;VDB=0.52327;SGB=143.552;RPB=0.908669;MQB=0.766843;MQSB=0.873135;BQB=0.00367747;MQ0F=0.00114745;ICB=0.416888;HOB=0.0232879;AC=7;AN=10;DP4=731,786,40,34;MQ=59;ANN=A|intron_variant|MODIFIER|evm.TU.chr17.189|evm.TU.chr17.189|transcript|evm.model.chr17.189|protein_coding|8/13|c.616-2163C>T||||||	GT:PL:DP	0/1:17,0,54:2	1/1:208,27,0:9	1/1:182,18,0:6	0/0:0,18,182:6	1/1:255,30,0:10
chr17	47676382	.	C	T	999.0	.	DP=1493;VDB=0.1844;SGB=140.774;RPB=0.257449;MQB=1;MQSB=1;BQB=0.874916;MQ0F=0;ICB=0.633796;HOB=0.0204107;AC=7;AN=10;DP4=642,602,60,35;MQ=60;ANN=T|intron_variant|MODIFIER|evm.TU.chr17.189|evm.TU.chr17.189|transcript|evm.model.chr17.189|protein_coding|8/13|c.616-6002G>A||||||	GT:PL:DP	0/1:90,0,53:5	1/1:255,27,0:9	1/1:228,21,0:7	0/0:0,24,225:8	1/1:202,18,0:6
chr17	47680584	.	T	C	999.0	.	DP=1413;VDB=0.800913;SGB=121.309;RPB=0.442476;MQB=0.999431;MQSB=0.999597;BQB=0.471965;MQ0F=0;ICB=0.38925;HOB=0.0242872;AC=7;AN=10;DP4=686,523,40,25;MQ=59;ANN=C|intron_variant|MODIFIER|evm.TU.chr17.189|evm.TU.chr17.189|transcript|evm.model.chr17.189|protein_coding|8/13|c.615+5231A>G||||||	GT:PL:DP	0/1:150,0,158:13	1/1:255,30,0:10	1/1:255,39,0:13	0/0:0,33,255:11	1/1:255,27,0:9
chr17	47692927	.	A	T	999.0	.	DP=1252;VDB=0.999986;SGB=118.489;RPB=0.888746;MQB=0.999929;MQSB=0.998493;BQB=0.187799;MQ0F=0;ICB=0.298695;HOB=0.026581;AC=7;AN=10;DP4=548,493,26,28;MQ=59;ANN=T|intron_variant|MODIFIER|evm.TU.chr17.189|evm.TU.chr17.189|transcript|evm.model.chr17.189|protein_coding|6/13|c.470-5894T>A||||||	GT:PL:DP	0/1:135,0,56:6	1/1:255,27,0:9	1/1:255,27,0:9	0/0:0,15,152:5	1/1:255,27,0:9
chr18	806448	.	G	A	999.0	.	DP=1800;VDB=0.00318724;SGB=83.0905;RPB=0.979599;MQB=0.532288;MQSB=0.123392;BQB=0.668986;MQ0F=0.00444444;ICB=0.501149;HOB=0.0223111;AC=6;AN=10;DP4=904,633,42,31;MQ=57;ANN=A|intron_variant|MODIFIER|evm.TU.chr18.3|evm.TU.chr18.3|transcript|evm.model.chr18.3|protein_coding|2/4|c.144+33856C>T||||||WARNING_TRANSCRIPT_MULTIPLE_STOP_CODONS	GT:PL:DP	1/1:255,36,0:12	0/0:0,36,255:12	0/0:0,27,218:9	1/1:185,21,0:7	1/1:221,18,0:6
chr18	835005	.	G	A	999.0	.	DP=1641;VDB=0.819248;SGB=-48.1277;RPB=0.381485;MQB=3.82962e-05;MQSB=1.94562e-05;BQB=0.267252;MQ0F=0.0109689;ICB=0.88123;HOB=0.0105627;AC=5;AN=10;DP4=68,35,703,633;MQ=50;ANN=A|intron_variant|MODIFIER|evm.TU.chr18.3|evm.TU.chr18.3|transcript|evm.model.chr18.3|protein_coding|2/4|c.144+5299C>T||||||WARNING_TRANSCRIPT_MULTIPLE_STOP_CODONS	GT:PL:DP	0/0:0,30,255:10	1/1:255,36,0:12	1/1:255,39,0:13	0/0:0,27,249:9	0/1:48,0,141:7
chr18	11673040	.	C	A	999.0	.	DP=1670;VDB=0.756769;SGB=131.905;RPB=0.370858;MQB=0.0608181;MQSB=4.88152e-34;BQB=0.000205078;MQ0F=0.00419162;ICB=0.783701;HOB=0.0158881;AC=8;AN=10;DP4=801,526,88,39;MQ=55;ANN=A|intron_variant|MODIFIER|evm.TU.chr18.74|evm.TU.chr18.74|transcript|evm.model.chr18.74|protein_coding|3/27|c.146-194G>T||||||WARNING_TRANSCRIPT_NO_START_CODON	GT:PL:DP	0/1:110,0,95:9	1/1:230,27,0:9	1/1:182,24,0:8	0/1:93,0,212:11	1/1:219,33,0:11
chr18	11673997	.	C	T	999.0	.	DP=1779;VDB=0.374136;SGB=187.037;RPB=0.734841;MQB=1;MQSB=1;BQB=0.00148969;MQ0F=0;ICB=0.82041;HOB=0.0145333;AC=8;AN=10;DP4=786,688,91,64;MQ=60;ANN=T|intron_variant|MODIFIER|evm.TU.chr18.74|evm.TU.chr18.74|transcript|evm.model.chr18.74|protein_coding|3/27|c.146-1151G>A||||||WARNING_TRANSCRIPT_NO_START_CODON	GT:PL:DP	0/1:164,0,179:11	1/1:205,36,0:12	1/1:241,27,0:9	0/1:152,0,139:13	1/1:231,24,0:8
chr18	11681638	.	C	T	999.0	.	DP=1589;VDB=0.0595635;SGB=186.319;RPB=0.2546;MQB=1;MQSB=1;BQB=1.89329e-06;MQ0F=0;ICB=0.766108;HOB=0.01661;AC=8;AN=10;DP4=638,643,68,71;MQ=60;ANN=T|intron_variant|MODIFIER|evm.TU.chr18.74|evm.TU.chr18.74|transcript|evm.model.chr18.74|protein_coding|3/27|c.146-8792G>A||||||WARNING_TRANSCRIPT_NO_START_CODON	GT:PL:DP	0/1:105,0,136:9	1/1:245,27,0:9	1/1:255,39,0:13	0/1:106,0,122:9	1/1:227,21,0:7
chr18	20316122	.	T	C	999.0	.	DP=1303;VDB=7.5728e-38;SGB=-6.21001;RPB=5.59461e-26;MQB=1.75831e-07;MQSB=0.916677;BQB=6.49157e-14;MQ0F=0.00076746;ICB=0.977093;HOB=0.00527893;AC=5;AN=8;DP4=430,368,36,26;MQ=58;ANN=C|intergenic_region|MODIFIER|evm.TU.chr18.112-evm.TU.chr18.113|evm.TU.chr18.112-evm.TU.chr18.113|intergenic_region|evm.TU.chr18.112-evm.TU.chr18.113|||n.20316122T>C||||||	GT:PL:DP	0/1:42,0,148:8	1/1:140,15,0:5	1/1:100,12,0:4	./.:.:.	0/0:0,24,230:8
chr18	59750485	.	C	T	999.0	.	DP=1974;VDB=0.283117;SGB=185.938;RPB=0.990088;MQB=0.999585;MQSB=0.997472;BQB=0.00574318;MQ0F=0;ICB=0.987782;HOB=0.00407537;AC=8;AN=10;DP4=911,700,116,86;MQ=59;ANN=T|intergenic_region|MODIFIER|evm.TU.chr18.249-evm.TU.chr18.250|evm.TU.chr18.249-evm.TU.chr18.250|intergenic_region|evm.TU.chr18.249-evm.TU.chr18.250|||n.59750485C>T||||||	GT:PL:DP	1/1:255,33,0:11	0/1:125,0,213:13	1/1:255,42,0:14	0/1:162,0,158:13	1/1:227,18,0:6
chr18	59753078	.	A	G	999.0	.	DP=1903;VDB=0.754201;SGB=221.271;RPB=0.976938;MQB=0.999861;MQSB=0.999229;BQB=0.00315497;MQ0F=0.000525486;ICB=0.996269;HOB=0.00226993;AC=8;AN=10;DP4=698,785,109,127;MQ=59;ANN=G|intergenic_region|MODIFIER|evm.TU.chr18.249-evm.TU.chr18.250|evm.TU.chr18.249-evm.TU.chr18.250|intergenic_region|evm.TU.chr18.249-evm.TU.chr18.250|||n.59753078A>G||||||	GT:PL:DP	1/1:255,42,0:14	0/1:104,0,201:11	1/1:255,36,0:12	0/1:186,0,222:17	1/1:255,39,0:13
chr18	59759328	.	T	C	999.0	.	DP=2001;VDB=0.536525;SGB=265.001;RPB=0.817448;MQB=0.996555;MQSB=0.996547;BQB=0.0001683;MQ0F=0;ICB=0.998793;HOB=0.00129848;AC=8;AN=10;DP4=786,760,134,124;MQ=59;ANN=C|intergenic_region|MODIFIER|evm.TU.chr18.249-evm.TU.chr18.250|evm.TU.chr18.249-evm.TU.chr18.250|intergenic_region|evm.TU.chr18.249-evm.TU.chr18.250|||n.59759328T>C||||||	GT:PL:DP	1/1:255,33,0:11	0/1:167,0,147:10	1/1:255,54,0:18	0/1:239,0,236:19	1/1:215,24,0:8
chr18	59762449	.	G	A	999.0	.	DP=2038;VDB=0.700915;SGB=207.061;RPB=0.69366;MQB=0.998672;MQSB=0.990788;BQB=0.00386343;MQ0F=0;ICB=0.912956;HOB=0.0120806;AC=8;AN=10;DP4=891,691,163,129;MQ=59;ANN=A|intergenic_region|MODIFIER|evm.TU.chr18.249-evm.TU.chr18.250|evm.TU.chr18.249-evm.TU.chr18.250|intergenic_region|evm.TU.chr18.249-evm.TU.chr18.250|||n.59762449G>A||||||	GT:PL:DP	1/1:243,30,0:10	0/1:173,0,147:10	1/1:255,36,0:12	0/1:195,0,120:12	1/1:253,30,0:10
chr18	59764157	.	G	A	999.0	.	DP=1981;VDB=0.615528;SGB=267.824;RPB=0.565387;MQB=0.999873;MQSB=0.998919;BQB=3.524e-06;MQ0F=0;ICB=0.987209;HOB=0.00415512;AC=8;AN=10;DP4=873,691,147,93;MQ=59;ANN=A|intergenic_region|MODIFIER|evm.TU.chr18.249-evm.TU.chr18.250|evm.TU.chr18.249-evm.TU.chr18.250|intergenic_region|evm.TU.chr18.249-evm.TU.chr18.250|||n.59764157G>A||||||	GT:PL:DP	1/1:236,30,0:10	0/1:164,0,97:12	1/1:255,69,0:23	0/1:255,0,216:21	1/1:255,27,0:9
chr18	59764663	.	C	A	999.0	.	DP=1925;VDB=0.625634;SGB=215.833;RPB=0.999616;MQB=1;MQSB=1;BQB=1.27062e-07;MQ0F=0;ICB=0.996925;HOB=0.00207534;AC=8;AN=10;DP4=745,751,110,119;MQ=60;ANN=A|intergenic_region|MODIFIER|evm.TU.chr18.249-evm.TU.chr18.250|evm.TU.chr18.249-evm.TU.chr18.250|intergenic_region|evm.TU.chr18.249-evm.TU.chr18.250|||n.59764663C>A||||||	GT:PL:DP	1/1:255,33,0:11	0/1:216,0,93:12	1/1:255,42,0:14	0/1:176,0,240:18	1/1:186,27,0:9
chr18	59765119	.	G	A	999.0	.	DP=1973;VDB=0.104164;SGB=233.25;RPB=0.999495;MQB=1;MQSB=1;BQB=4.56523e-06;MQ0F=0;ICB=0.982754;HOB=0.00484938;AC=8;AN=10;DP4=876,716,138,90;MQ=60;ANN=A|intergenic_region|MODIFIER|evm.TU.chr18.249-evm.TU.chr18.250|evm.TU.chr18.249-evm.TU.chr18.250|intergenic_region|evm.TU.chr18.249-evm.TU.chr18.250|||n.59765119G>A||||||	GT:PL:DP	1/1:255,36,0:12	0/1:255,0,143:22	1/1:255,45,0:15	0/1:192,0,146:14	1/1:255,30,0:10
chr18	59765152	.	C	G	999.0	.	DP=2067;VDB=0.872431;SGB=226.185;RPB=0.98549;MQB=0.999878;MQSB=0.999313;BQB=0.422092;MQ0F=0;ICB=0.99933;HOB=0.000977778;AC=8;AN=10;DP4=861,768,148,100;MQ=59;ANN=G|intergenic_region|MODIFIER|evm.TU.chr18.249-evm.TU.chr18.250|evm.TU.chr18.249-evm.TU.chr18.250|intergenic_region|evm.TU.chr18.249-evm.TU.chr18.250|||n.59765152C>G||||||	GT:PL:DP	1/1:255,36,0:12	0/1:255,0,136:19	1/1:255,54,0:18	0/1:182,0,131:11	1/1:255,36,0:12
chr18	59765775	.	G	A	999.0	.	DP=2104;VDB=0.0604548;SGB=297.535;RPB=0.404817;MQB=0.989494;MQSB=0.994623;BQB=9.52543e-06;MQ0F=0.000475285;ICB=0.996269;HOB=0.00226993;AC=8;AN=10;DP4=961,685,171,104;MQ=59;ANN=A|intergenic_region|MODIFIER|evm.TU.chr18.249-evm.TU.chr18.250|evm.TU.chr18.249-evm.TU.chr18.250|intergenic_region|evm.TU.chr18.249-evm.TU.chr18.250|||n.59765775G>A||||||	GT:PL:DP	1/1:255,42,0:14	0/1:130,0,224:15	1/1:255,39,0:13	0/1:177,0,131:10	1/1:252,33,0:11
chr18	59766144	.	G	A	999.0	.	DP=1804;VDB=0.176275;SGB=186.597;RPB=0.991307;MQB=0.996648;MQSB=0.998991;BQB=0.000245638;MQ0F=0.00110865;ICB=0.980752;HOB=0.00506887;AC=8;AN=10;DP4=732,709,104,98;MQ=59;ANN=A|intergenic_region|MODIFIER|evm.TU.chr18.249-evm.TU.chr18.250|evm.TU.chr18.249-evm.TU.chr18.250|intergenic_region|evm.TU.chr18.249-evm.TU.chr18.250|||n.59766144G>A||||||	GT:PL:DP	1/1:255,48,0:16	0/1:243,0,163:16	1/1:255,33,0:11	0/1:133,0,136:9	1/1:201,15,0:5
chr18	59766585	.	C	T	999.0	.	DP=1639;VDB=0.0791955;SGB=148.26;RPB=0.501315;MQB=0.99879;MQSB=0.999591;BQB=0.00298676;MQ0F=0.000610128;ICB=0.988348;HOB=0.00399405;AC=8;AN=10;DP4=734,581,102,74;MQ=59;ANN=T|intergenic_region|MODIFIER|evm.TU.chr18.249-evm.TU.chr18.250|evm.TU.chr18.249-evm.TU.chr18.250|intergenic_region|evm.TU.chr18.249-evm.TU.chr18.250|||n.59766585C>T||||||	GT:PL:DP	1/1:255,45,0:16	0/1:149,0,160:10	1/1:255,36,0:12	0/1:19,0,155:6	1/1:248,24,0:8
chr18	59766827	.	A	T	999.0	.	DP=1806;VDB=0.236641;SGB=213.937;RPB=0.790908;MQB=0.999003;MQSB=0.991494;BQB=0.00175379;MQ0F=0.00055371;ICB=0.996603;HOB=0.00217353;AC=8;AN=10;DP4=768,639,125,97;MQ=59;ANN=T|intergenic_region|MODIFIER|evm.TU.chr18.249-evm.TU.chr18.250|evm.TU.chr18.249-evm.TU.chr18.250|intergenic_region|evm.TU.chr18.249-evm.TU.chr18.250|||n.59766827A>T||||||	GT:PL:DP	1/1:255,45,0:15	0/1:79,0,59:5	1/1:255,48,0:16	0/1:167,0,134:10	1/1:255,51,0:17
chr18	59769836	.	A	T	999.0	.	DP=1972;VDB=0.00305032;SGB=203.465;RPB=0.463158;MQB=1;MQSB=1;BQB=0.182194;MQ0F=0;ICB=0.999999;HOB=3.95062e-05;AC=8;AN=10;DP4=846,719,128,108;MQ=60;ANN=T|intergenic_region|MODIFIER|evm.TU.chr18.249-evm.TU.chr18.250|evm.TU.chr18.249-evm.TU.chr18.250|intergenic_region|evm.TU.chr18.249-evm.TU.chr18.250|||n.59769836A>T||||||	GT:PL:DP	1/1:255,39,0:13	0/1:213,0,172:14	1/1:255,33,0:11	0/1:98,0,156:10	1/1:255,39,0:13
chr18	59774441	.	T	G	999.0	.	DP=1836;VDB=0.208696;SGB=201.657;RPB=0.836724;MQB=0.999455;MQSB=0.995288;BQB=0.000285806;MQ0F=0;ICB=0.996925;HOB=0.00207534;AC=8;AN=10;DP4=832,621,120,101;MQ=59;ANN=G|intergenic_region|MODIFIER|evm.TU.chr18.249-evm.TU.chr18.250|evm.TU.chr18.249-evm.TU.chr18.250|intergenic_region|evm.TU.chr18.249-evm.TU.chr18.250|||n.59774441T>G||||||	GT:PL:DP	1/1:255,51,0:17	0/1:97,0,196:12	1/1:255,36,0:12	0/1:153,0,84:7	1/1:255,33,0:11
chr2	48748739	.	G	A	999.0	.	DP=1845;VDB=0;SGB=-486.828;RPB=0;MQB=0;MQSB=2.8968e-18;BQB=3.44111e-07;MQ0F=0.0547425;ICB=0.209044;HOB=0.0552949;AC=5;AN=8;DP4=715,592,328,30;MQ=44;ANN=A|intergenic_region|MODIFIER|evm.TU.chr2.623-evm.TU.chr2.624|evm.TU.chr2.623-evm.TU.chr2.624|intergenic_region|evm.TU.chr2.623-evm.TU.chr2.624|||n.48748739G>A||||||	GT:PL:DP	0/1:49,0,118:9	1/1:104,21,0:7	0/0:0,5,98:4	1/1:54,12,0:4	./.:.:.
chr2	50606176	.	A	G	999.0	.	DP=1693;VDB=0.571378;SGB=197.428;RPB=0.937569;MQB=1;MQSB=1;BQB=0.286263;MQ0F=0;ICB=0.445912;HOB=0.0231012;AC=8;AN=10;DP4=686,759,46,53;MQ=60;ANN=G|intergenic_region|MODIFIER|evm.TU.chr2.634-evm.TU.chr2.635|evm.TU.chr2.634-evm.TU.chr2.635|intergenic_region|evm.TU.chr2.634-evm.TU.chr2.635|||n.50606176A>G||||||	GT:PL:DP	1/1:202,18,0:6	1/1:255,45,0:15	0/1:154,0,162:12	1/1:255,24,0:8	0/1:25,0,102:4
chr2	59425450	.	G	A	999.0	.	DP=1673;VDB=0.016574;SGB=201.755;RPB=0.679816;MQB=1;MQSB=1;BQB=2.54535e-06;MQ0F=0;ICB=0.890783;HOB=0.0116591;AC=7;AN=10;DP4=682,681,92,75;MQ=59;ANN=A|intergenic_region|MODIFIER|evm.TU.chr2.683-evm.TU.chr2.684|evm.TU.chr2.683-evm.TU.chr2.684|intergenic_region|evm.TU.chr2.683-evm.TU.chr2.684|||n.59425450G>A||||||	GT:PL:DP	1/1:255,33,0:11	1/1:255,39,0:14	0/0:0,42,255:14	0/1:99,0,216:13	1/1:227,24,0:8
chr2	59437382	.	G	A	999.0	.	DP=1593;VDB=0.392304;SGB=37.1234;RPB=0.502214;MQB=0.00220633;MQSB=0.17838;BQB=0.00064573;MQ0F=0.0276208;ICB=0.840679;HOB=0.0138617;AC=7;AN=10;DP4=768,590,28,65;MQ=46;ANN=A|intergenic_region|MODIFIER|evm.TU.chr2.683-evm.TU.chr2.684|evm.TU.chr2.683-evm.TU.chr2.684|intergenic_region|evm.TU.chr2.683-evm.TU.chr2.684|||n.59437382G>A||||||	GT:PL:DP	1/1:167,21,0:7	1/1:200,18,0:6	0/0:0,36,255:12	0/1:69,0,179:9	1/1:129,15,0:5
chr2	59444251	.	C	T	999.0	.	DP=1423;VDB=0.971506;SGB=149.53;RPB=0.312102;MQB=1;MQSB=1;BQB=2.18734e-05;MQ0F=0;ICB=0.872355;HOB=0.0130816;AC=7;AN=10;DP4=624,498,70,62;MQ=60;ANN=T|intergenic_region|MODIFIER|evm.TU.chr2.683-evm.TU.chr2.684|evm.TU.chr2.683-evm.TU.chr2.684|intergenic_region|evm.TU.chr2.683-evm.TU.chr2.684|||n.59444251C>T||||||	GT:PL:DP	1/1:255,39,0:13	1/1:255,39,0:13	0/0:0,18,206:6	0/1:100,0,110:6	1/1:203,18,0:6
chr2	59446308	.	C	A	999.0	.	DP=1432;VDB=0.435798;SGB=180.304;RPB=0.532565;MQB=0.999844;MQSB=0.998968;BQB=0.000630482;MQ0F=0;ICB=0.875959;HOB=0.0124049;AC=7;AN=10;DP4=595,534,85,65;MQ=59;ANN=A|intergenic_region|MODIFIER|evm.TU.chr2.683-evm.TU.chr2.684|evm.TU.chr2.683-evm.TU.chr2.684|intergenic_region|evm.TU.chr2.683-evm.TU.chr2.684|||n.59446308C>A||||||	GT:PL:DP	1/1:255,21,0:7	1/1:255,30,0:10	0/0:0,18,207:6	0/1:184,0,16:7	1/1:179,18,0:6
chr2	59451568	.	T	C	999.0	.	DP=1480;VDB=0.808932;SGB=148.271;RPB=0.999725;MQB=1;MQSB=1;BQB=0.00151662;MQ0F=0;ICB=0.884609;HOB=0.0123171;AC=7;AN=10;DP4=652,528,72,63;MQ=60;ANN=C|intergenic_region|MODIFIER|evm.TU.chr2.683-evm.TU.chr2.684|evm.TU.chr2.683-evm.TU.chr2.684|intergenic_region|evm.TU.chr2.683-evm.TU.chr2.684|||n.59451568T>C||||||	GT:PL:DP	1/1:228,21,0:7	1/1:255,27,0:9	0/0:0,30,255:10	0/1:161,0,182:15	1/1:255,30,0:10
chr2	59468048	.	A	G	999.0	.	DP=1394;VDB=0.519611;SGB=182.261;RPB=0.478488;MQB=1;MQSB=1;BQB=2.11034e-06;MQ0F=0;ICB=0.841868;HOB=0.0146889;AC=7;AN=10;DP4=622,450,89,52;MQ=60;ANN=G|intergenic_region|MODIFIER|evm.TU.chr2.683-evm.TU.chr2.684|evm.TU.chr2.683-evm.TU.chr2.684|intergenic_region|evm.TU.chr2.683-evm.TU.chr2.684|||n.59468048A>G||||||	GT:PL:DP	1/1:241,21,0:7	1/1:172,15,0:5	0/0:0,39,255:13	0/1:160,0,138:12	1/1:255,30,0:10
chr2	59497229	.	C	T	999.0	.	DP=935;VDB=0.23052;SGB=103.12;RPB=0.952998;MQB=1;MQSB=1;BQB=0.0289693;MQ0F=0;ICB=0.840706;HOB=0.0155709;AC=7;AN=10;DP4=378,368,47,49;MQ=60;ANN=T|intergenic_region|MODIFIER|evm.TU.chr2.683-evm.TU.chr2.684|evm.TU.chr2.683-evm.TU.chr2.684|intergenic_region|evm.TU.chr2.683-evm.TU.chr2.684|||n.59497229C>T||||||	GT:PL:DP	1/1:200,18,0:6	1/1:183,15,0:5	0/0:0,18,182:6	0/1:113,0,82:5	1/1:255,30,0:10
chr2	59524157	.	C	G	999.0	.	DP=1237;VDB=0.612465;SGB=100.327;RPB=0.779239;MQB=0.994111;MQSB=0.992191;BQB=0.574483;MQ0F=0;ICB=0.796724;HOB=0.0161674;AC=7;AN=10;DP4=513,435,56,47;MQ=59;ANN=G|intergenic_region|MODIFIER|evm.TU.chr2.683-evm.TU.chr2.684|evm.TU.chr2.683-evm.TU.chr2.684|intergenic_region|evm.TU.chr2.683-evm.TU.chr2.684|||n.59524157C>G||||||	GT:PL:DP	1/1:182,15,0:5	1/1:227,24,0:8	0/0:0,30,212:10	0/1:118,0,124:8	1/1:160,15,0:5
chr2	59606928	.	G	T	999.0	.	DP=1898;VDB=0.674526;SGB=247.045;RPB=0.998174;MQB=0.999896;MQSB=0.99913;BQB=4.22011e-05;MQ0F=0;ICB=0.85716;HOB=0.0131479;AC=7;AN=10;DP4=773,771,93,92;MQ=59;ANN=T|intergenic_region|MODIFIER|evm.TU.chr2.683-evm.TU.chr2.684|evm.TU.chr2.683-evm.TU.chr2.684|intergenic_region|evm.TU.chr2.683-evm.TU.chr2.684|||n.59606928G>T||||||	GT:PL:DP	1/1:255,36,0:12	1/1:227,24,0:8	0/0:0,63,255:21	0/1:128,0,169:12	1/1:255,42,0:14
chr2	59608210	.	G	A	999.0	.	DP=1955;VDB=0.0318908;SGB=241.73;RPB=0.123881;MQB=0.444255;MQSB=0.897901;BQB=3.43042e-05;MQ0F=0.000511509;ICB=0.85716;HOB=0.0131479;AC=7;AN=10;DP4=929,641,111,77;MQ=59;ANN=A|intergenic_region|MODIFIER|evm.TU.chr2.683-evm.TU.chr2.684|evm.TU.chr2.683-evm.TU.chr2.684|intergenic_region|evm.TU.chr2.683-evm.TU.chr2.684|||n.59608210G>A||||||	GT:PL:DP	1/1:234,24,0:8	1/1:255,69,0:23	0/0:0,30,255:10	0/1:184,0,213:15	1/1:255,36,0:12
chr2	59608568	.	G	A	999.0	.	DP=1654;VDB=0.080669;SGB=171.683;RPB=0.971846;MQB=0.990568;MQSB=0.999086;BQB=0.000624981;MQ0F=0;ICB=0.838646;HOB=0.0138504;AC=7;AN=10;DP4=699,649,82,61;MQ=59;ANN=A|intergenic_region|MODIFIER|evm.TU.chr2.683-evm.TU.chr2.684|evm.TU.chr2.683-evm.TU.chr2.684|intergenic_region|evm.TU.chr2.683-evm.TU.chr2.684|||n.59608568G>A||||||	GT:PL:DP	1/1:255,33,0:11	1/1:255,33,0:11	0/0:0,21,183:7	0/1:213,0,171:14	1/1:255,33,0:11
chr2	59608745	.	G	A	999.0	.	DP=1620;VDB=0.886271;SGB=149.058;RPB=0.652449;MQB=1;MQSB=1;BQB=6.8629e-05;MQ0F=0;ICB=0.840679;HOB=0.0138617;AC=7;AN=10;DP4=741,580,79,58;MQ=60;ANN=A|intergenic_region|MODIFIER|evm.TU.chr2.683-evm.TU.chr2.684|evm.TU.chr2.683-evm.TU.chr2.684|intergenic_region|evm.TU.chr2.683-evm.TU.chr2.684|||n.59608745G>A||||||	GT:PL:DP	1/1:255,24,0:8	1/1:228,21,0:7	0/0:0,27,255:9	0/1:159,0,222:16	1/1:228,21,0:7
chr2	59609405	.	C	T	999.0	.	DP=1776;VDB=0.054261;SGB=176.252;RPB=0.670642;MQB=0.999593;MQSB=0.996659;BQB=7.44376e-05;MQ0F=0;ICB=0.858195;HOB=0.0131471;AC=7;AN=10;DP4=778,688,75,87;MQ=59;ANN=T|intergenic_region|MODIFIER|evm.TU.chr2.683-evm.TU.chr2.684|evm.TU.chr2.683-evm.TU.chr2.684|intergenic_region|evm.TU.chr2.683-evm.TU.chr2.684|||n.59609405C>T||||||	GT:PL:DP	1/1:255,39,0:13	1/1:255,39,0:13	0/0:0,30,237:10	0/1:50,0,135:6	1/1:255,33,0:11
chr2	59609421	.	G	A	999.0	.	DP=1777;VDB=0.0634582;SGB=164.159;RPB=0.0891103;MQB=0.999618;MQSB=0.996512;BQB=0.058301;MQ0F=0;ICB=0.859237;HOB=0.0131457;AC=7;AN=10;DP4=758,703,73,77;MQ=59;ANN=A|intergenic_region|MODIFIER|evm.TU.chr2.683-evm.TU.chr2.684|evm.TU.chr2.683-evm.TU.chr2.684|intergenic_region|evm.TU.chr2.683-evm.TU.chr2.684|||n.59609421G>A||||||	GT:PL:DP	1/1:255,39,0:13	1/1:255,33,0:11	0/0:0,27,245:9	0/1:22,0,91:5	1/1:255,30,0:10
chr2	59609428	.	C	A	999.0	.	DP=1780;VDB=0.26916;SGB=151.291;RPB=0.318276;MQB=0.999634;MQSB=0.996575;BQB=0.00754508;MQ0F=0;ICB=0.875959;HOB=0.0124049;AC=7;AN=10;DP4=778,706,66,82;MQ=59;ANN=A|intergenic_region|MODIFIER|evm.TU.chr2.683-evm.TU.chr2.684|evm.TU.chr2.683-evm.TU.chr2.684|intergenic_region|evm.TU.chr2.683-evm.TU.chr2.684|||n.59609428C>A||||||	GT:PL:DP	1/1:255,39,0:13	1/1:255,36,0:12	0/0:0,27,241:9	0/1:22,0,100:5	1/1:255,30,0:10
chr2	59609698	.	G	A	999.0	.	DP=1715;VDB=0.930224;SGB=185.724;RPB=0.681472;MQB=0.999898;MQSB=0.999086;BQB=0.000441461;MQ0F=0.00058309;ICB=0.842744;HOB=0.0138712;AC=7;AN=10;DP4=713,690,84,64;MQ=59;ANN=A|intergenic_region|MODIFIER|evm.TU.chr2.683-evm.TU.chr2.684|evm.TU.chr2.683-evm.TU.chr2.684|intergenic_region|evm.TU.chr2.683-evm.TU.chr2.684|||n.59609698G>A||||||	GT:PL:DP	1/1:255,42,0:14	1/1:255,39,0:13	0/0:0,36,255:12	0/1:255,0,181:16	1/1:255,45,0:15
chr2	59609766	.	C	T	999.0	.	DP=1704;VDB=0.302942;SGB=169.81;RPB=0.979533;MQB=0.921523;MQSB=0.999137;BQB=0.00271679;MQ0F=0;ICB=0.878078;HOB=0.0123871;AC=7;AN=10;DP4=663,718,86,63;MQ=59;ANN=T|intergenic_region|MODIFIER|evm.TU.chr2.683-evm.TU.chr2.684|evm.TU.chr2.683-evm.TU.chr2.684|intergenic_region|evm.TU.chr2.683-evm.TU.chr2.684|||n.59609766C>T||||||	GT:PL:DP	1/1:255,33,0:11	1/1:255,30,0:10	0/0:0,36,255:12	0/1:192,0,147:15	1/1:255,42,0:14
chr2	59610289	.	C	G	999.0	.	DP=1616;VDB=0.971839;SGB=199.441;RPB=0.836291;MQB=1;MQSB=1;BQB=1.35648e-05;MQ0F=0;ICB=0.807374;HOB=0.0152991;AC=7;AN=10;DP4=693,620,77,71;MQ=60;ANN=G|intergenic_region|MODIFIER|evm.TU.chr2.683-evm.TU.chr2.684|evm.TU.chr2.683-evm.TU.chr2.684|intergenic_region|evm.TU.chr2.683-evm.TU.chr2.684|||n.59610289C>G||||||	GT:PL:DP	1/1:202,18,0:6	1/1:219,21,0:7	0/0:0,39,255:13	0/1:213,0,95:13	1/1:255,27,0:9
chr2	59610457	.	T	G	999.0	.	DP=1589;VDB=0.067297;SGB=197.52;RPB=0.925642;MQB=1;MQSB=1;BQB=2.99251e-10;MQ0F=0;ICB=0.82545;HOB=0.0145891;AC=7;AN=10;DP4=711,612,86,65;MQ=60;ANN=G|intergenic_region|MODIFIER|evm.TU.chr2.683-evm.TU.chr2.684|evm.TU.chr2.683-evm.TU.chr2.684|intergenic_region|evm.TU.chr2.683-evm.TU.chr2.684|||n.59610457T>G||||||	GT:PL:DP	1/1:255,39,0:13	1/1:218,27,0:9	0/0:0,27,240:9	0/1:145,0,107:10	1/1:191,18,0:6
chr2	59610832	.	C	T	999.0	.	DP=1587;VDB=0.306071;SGB=203.88;RPB=0.999308;MQB=1;MQSB=1;BQB=0.000102436;MQ0F=0;ICB=0.892884;HOB=0.0116291;AC=7;AN=10;DP4=709,567,97,71;MQ=60;ANN=T|intergenic_region|MODIFIER|evm.TU.chr2.683-evm.TU.chr2.684|evm.TU.chr2.683-evm.TU.chr2.684|intergenic_region|evm.TU.chr2.683-evm.TU.chr2.684|||n.59610832C>T||||||	GT:PL:DP	1/1:255,39,0:13	1/1:255,42,0:14	0/0:0,36,255:12	0/1:94,0,152:8	1/1:255,27,0:9
chr2	59611670	.	C	G	999.0	.	DP=1692;VDB=0.859076;SGB=171.595;RPB=0.926705;MQB=0.999617;MQSB=0.999977;BQB=0.00481515;MQ0F=0;ICB=0.785609;HOB=0.0159339;AC=7;AN=10;DP4=737,641,75,58;MQ=59;ANN=G|intergenic_region|MODIFIER|evm.TU.chr2.683-evm.TU.chr2.684|evm.TU.chr2.683-evm.TU.chr2.684|intergenic_region|evm.TU.chr2.683-evm.TU.chr2.684|||n.59611670C>G||||||	GT:PL:DP	1/1:255,27,0:9	1/1:250,27,0:9	0/0:0,33,255:11	0/1:191,0,230:14	1/1:179,18,0:6
chr2	59612719	.	G	A	999.0	.	DP=1714;VDB=0.464086;SGB=209.853;RPB=0.63029;MQB=0.998135;MQSB=0.999431;BQB=4.51261e-05;MQ0F=0;ICB=0.85716;HOB=0.0131479;AC=7;AN=10;DP4=817,555,95,69;MQ=59;ANN=A|intergenic_region|MODIFIER|evm.TU.chr2.683-evm.TU.chr2.684|evm.TU.chr2.683-evm.TU.chr2.684|intergenic_region|evm.TU.chr2.683-evm.TU.chr2.684|||n.59612719G>A||||||	GT:PL:DP	1/1:255,30,0:10	1/1:255,36,0:12	0/0:0,42,255:14	0/1:124,0,156:10	1/1:255,33,0:11
chr2	59614079	.	A	T	999.0	.	DP=1767;VDB=0.184545;SGB=187.856;RPB=0.68439;MQB=1;MQSB=1;BQB=2.46452e-05;MQ0F=0;ICB=0.860287;HOB=0.0131437;AC=7;AN=10;DP4=732,731,73,85;MQ=60;ANN=T|intergenic_region|MODIFIER|evm.TU.chr2.683-evm.TU.chr2.684|evm.TU.chr2.683-evm.TU.chr2.684|intergenic_region|evm.TU.chr2.683-evm.TU.chr2.684|||n.59614079A>T||||||	GT:PL:DP	1/1:255,33,0:11	1/1:255,45,0:15	0/0:0,42,255:14	0/1:210,0,153:15	1/1:255,27,0:9
chr2	59615083	.	C	T	999.0	.	DP=1656;VDB=0.283644;SGB=210.632;RPB=0.474257;MQB=1;MQSB=1;BQB=1.08716e-06;MQ0F=0;ICB=0.807374;HOB=0.0152991;AC=7;AN=10;DP4=766,570,90,67;MQ=59;ANN=T|intergenic_region|MODIFIER|evm.TU.chr2.683-evm.TU.chr2.684|evm.TU.chr2.683-evm.TU.chr2.684|intergenic_region|evm.TU.chr2.683-evm.TU.chr2.684|||n.59615083C>T||||||	GT:PL:DP	1/1:255,30,0:10	1/1:253,30,0:10	0/0:0,27,255:9	0/1:215,0,120:12	1/1:236,24,0:8
chr2	59616969	.	G	T	999.0	.	DP=1778;VDB=0.104482;SGB=241.395;RPB=0.735906;MQB=1;MQSB=1;BQB=2.0165e-09;MQ0F=0;ICB=0.859237;HOB=0.0131457;AC=7;AN=10;DP4=754,694,86,96;MQ=60;ANN=T|intergenic_region|MODIFIER|evm.TU.chr2.683-evm.TU.chr2.684|evm.TU.chr2.683-evm.TU.chr2.684|intergenic_region|evm.TU.chr2.683-evm.TU.chr2.684|||n.59616969G>T||||||	GT:PL:DP	1/1:255,45,0:15	1/1:245,24,0:8	0/0:0,30,249:10	0/1:146,0,196:13	1/1:255,27,0:9
chr2	59618166	.	G	A	999.0	.	DP=1466;VDB=0.879059;SGB=158.685;RPB=0.0984204;MQB=0.999491;MQSB=0.999998;BQB=0.000256409;MQ0F=0;ICB=0.854692;HOB=0.0138861;AC=7;AN=10;DP4=609,578,65,68;MQ=59;ANN=A|intergenic_region|MODIFIER|evm.TU.chr2.683-evm.TU.chr2.684|evm.TU.chr2.683-evm.TU.chr2.684|intergenic_region|evm.TU.chr2.683-evm.TU.chr2.684|||n.59618166G>A||||||	GT:PL:DP	1/1:255,27,0:9	1/1:255,30,0:10	0/0:0,33,255:11	0/1:99,0,229:13	1/1:255,21,0:7
chr2	59618875	.	T	G	999.0	.	DP=1447;VDB=0.43768;SGB=156.507;RPB=0.984614;MQB=1;MQSB=1;BQB=0.068571;MQ0F=0;ICB=0.770886;HOB=0.0167494;AC=7;AN=10;DP4=654,529,68,51;MQ=60;ANN=G|intergenic_region|MODIFIER|evm.TU.chr2.683-evm.TU.chr2.684|evm.TU.chr2.683-evm.TU.chr2.684|intergenic_region|evm.TU.chr2.683-evm.TU.chr2.684|||n.59618875T>G||||||	GT:PL:DP	1/1:255,42,0:14	1/1:195,21,0:7	0/0:0,21,227:7	0/1:74,0,53:4	1/1:132,15,0:5
chr2	59620218	.	G	A	999.0	.	DP=1398;VDB=0.00265641;SGB=133.122;RPB=0.999068;MQB=1;MQSB=1;BQB=0.0631517;MQ0F=0;ICB=0.811488;HOB=0.0153607;AC=7;AN=10;DP4=549,593,64,52;MQ=60;ANN=A|intergenic_region|MODIFIER|evm.TU.chr2.683-evm.TU.chr2.684|evm.TU.chr2.683-evm.TU.chr2.684|intergenic_region|evm.TU.chr2.683-evm.TU.chr2.684|||n.59620218G>A||||||	GT:PL:DP	1/1:172,15,0:5	1/1:255,30,0:10	0/0:0,27,255:9	0/1:50,0,141:6	1/1:195,21,0:7
chr2	59620903	.	C	G	999.0	.	DP=1534;VDB=0.319079;SGB=217.566;RPB=0.884521;MQB=0.99244;MQSB=0.999009;BQB=0.000217615;MQ0F=0;ICB=0.86241;HOB=0.0131381;AC=7;AN=10;DP4=634,586,91,82;MQ=59;ANN=G|intergenic_region|MODIFIER|evm.TU.chr2.683-evm.TU.chr2.684|evm.TU.chr2.683-evm.TU.chr2.684|intergenic_region|evm.TU.chr2.683-evm.TU.chr2.684|||n.59620903C>G||||||	GT:PL:DP	1/1:255,51,0:17	1/1:255,45,0:15	0/0:0,36,255:12	0/1:144,0,101:9	1/1:255,30,0:10
chr2	59621710	.	G	A	999.0	.	DP=1836;VDB=0.63932;SGB=201.834;RPB=0.997442;MQB=0.999896;MQSB=0.998903;BQB=4.14488e-09;MQ0F=0;ICB=0.875959;HOB=0.0124049;AC=7;AN=10;DP4=803,676,98,71;MQ=59;ANN=A|intergenic_region|MODIFIER|evm.TU.chr2.683-evm.TU.chr2.684|evm.TU.chr2.683-evm.TU.chr2.684|intergenic_region|evm.TU.chr2.683-evm.TU.chr2.684|||n.59621710G>A||||||	GT:PL:DP	1/1:255,36,0:12	1/1:255,39,0:13	0/0:0,27,236:9	0/1:119,0,168:12	1/1:255,33,0:11
chr2	59621898	.	C	T	999.0	.	DP=1855;VDB=0.46497;SGB=223.614;RPB=0.725437;MQB=0.999903;MQSB=0.998777;BQB=6.33175e-06;MQ0F=0;ICB=0.821402;HOB=0.0145452;AC=7;AN=10;DP4=883,635,92,74;MQ=59;ANN=T|intergenic_region|MODIFIER|evm.TU.chr2.683-evm.TU.chr2.684|evm.TU.chr2.683-evm.TU.chr2.684|intergenic_region|evm.TU.chr2.683-evm.TU.chr2.684|||n.59621898C>T||||||	GT:PL:DP	1/1:255,36,0:12	1/1:255,27,0:9	0/0:0,45,255:15	0/1:154,0,255:17	1/1:255,21,0:7
chr2	59636874	.	C	T	999.0	.	DP=1492;VDB=0.255453;SGB=149.015;RPB=0.332727;MQB=0.999576;MQSB=0.993756;BQB=0.0102644;MQ0F=0;ICB=0.744103;HOB=0.0172094;AC=7;AN=10;DP4=508,700,47,66;MQ=59;ANN=T|intergenic_region|MODIFIER|evm.TU.chr2.683-evm.TU.chr2.684|evm.TU.chr2.683-evm.TU.chr2.684|intergenic_region|evm.TU.chr2.683-evm.TU.chr2.684|||n.59636874C>T||||||	GT:PL:DP	0/1:45,0,164:8	1/1:255,33,0:11	0/0:0,42,255:14	1/1:224,18,0:6	1/1:202,15,0:5
chr2	60369835	.	G	C	999.0	.	DP=1508;VDB=0.00199337;SGB=105.003;RPB=0.129878;MQB=0.117671;MQSB=0.730845;BQB=0.00574258;MQ0F=0.0125995;ICB=0.908618;HOB=0.00946629;AC=5;AN=8;DP4=835,385,62,36;MQ=54;ANN=C|intergenic_region|MODIFIER|evm.TU.chr2.684-evm.TU.chr2.685|evm.TU.chr2.684-evm.TU.chr2.685|intergenic_region|evm.TU.chr2.684-evm.TU.chr2.685|||n.60369835G>C||||||	GT:PL:DP	1/1:214,21,0:7	0/1:74,0,133:12	./.:.:.	1/1:199,24,0:8	0/0:0,9,75:3
chr2	96854487	.	C	T	221.0	.	DP=1004;VDB=1;SGB=-69.6792;RPB=3.24289e-06;MQB=0;MQSB=0.729903;BQB=9.41096e-05;MQ0F=0.0119522;ICB=0.999886;HOB=0.000416493;AC=5;AN=8;DP4=430,412,46,46;MQ=51;ANN=T|intergenic_region|MODIFIER|evm.TU.chr2.877-evm.TU.chr2.878|evm.TU.chr2.877-evm.TU.chr2.878|intergenic_region|evm.TU.chr2.877-evm.TU.chr2.878|||n.96854487C>T||||||	GT:PL:DP	1/1:31,12,0:4	./.:.:.	0/1:24,6,0:2	0/0:0,21,243:7	1/1:55,15,0:5
chr2	195864638	.	T	C	999.0	.	DP=1706;VDB=0.286042;SGB=124.931;RPB=0.0891376;MQB=0.999943;MQSB=0.999233;BQB=0.0535799;MQ0F=0;ICB=0.579108;HOB=0.02091;AC=7;AN=10;DP4=817,650,48,38;MQ=59;ANN=C||MODIFIER|||||||||||||ERROR_OUT_OF_CHROMOSOME_RANGE	GT:PL:DP	0/1:22,0,116:5	1/1:218,21,0:7	0/0:0,45,255:15	1/1:255,33,0:11	1/1:232,24,0:8
chr2	195864641	.	C	T	999.0	.	DP=1688;VDB=0.413626;SGB=139.698;RPB=0.155252;MQB=0.99994;MQSB=0.999225;BQB=0.00445805;MQ0F=0;ICB=0.578581;HOB=0.0208426;AC=7;AN=10;DP4=812,653,50,41;MQ=59;ANN=T||MODIFIER|||||||||||||ERROR_OUT_OF_CHROMOSOME_RANGE	GT:PL:DP	0/1:25,0,93:4	1/1:218,21,0:7	0/0:0,45,255:15	1/1:255,33,0:11	1/1:243,24,0:8
chr20	10186680	.	G	A	999.0	.	DP=1427;VDB=0.653772;SGB=143.018;RPB=0.914656;MQB=1;MQSB=1;BQB=0.000248596;MQ0F=0;ICB=0.503111;HOB=0.0227169;AC=6;AN=10;DP4=657,541,42,42;MQ=60;ANN=A|intergenic_region|MODIFIER|evm.TU.chr20.60-evm.TU.chr20.61|evm.TU.chr20.60-evm.TU.chr20.61|intergenic_region|evm.TU.chr20.60-evm.TU.chr20.61|||n.10186680G>A||||||	GT:PL:DP	1/1:166,18,0:6	1/1:255,36,0:12	0/0:0,36,255:12	0/0:0,21,238:7	1/1:169,18,0:6
chr20	58963461	.	G	A	999.0	.	DP=2005;VDB=0.434662;SGB=232.421;RPB=0.619795;MQB=0.591653;MQSB=0.506777;BQB=0.00966255;MQ0F=0.0284289;ICB=0.903716;HOB=0.0109264;AC=7;AN=10;DP4=908,712,104,95;MQ=57;ANN=A|intergenic_region|MODIFIER|evm.TU.chr20.304-evm.TU.chr20.305|evm.TU.chr20.304-evm.TU.chr20.305|intergenic_region|evm.TU.chr20.304-evm.TU.chr20.305|||n.58963461G>A||||||	GT:PL:DP	0/1:225,0,255:22	1/1:255,36,0:12	1/1:255,39,0:13	1/1:255,32,0:18	0/0:0,24,224:8
chr21	3610252	.	G	A	999.0	.	DP=1806;VDB=0.220859;SGB=214.889;RPB=0.986427;MQB=1;MQSB=1;BQB=0.00019321;MQ0F=0;ICB=0.917813;HOB=0.0101474;AC=7;AN=10;DP4=710,738,100,86;MQ=60;ANN=A|intergenic_region|MODIFIER|evm.TU.chr21.39-evm.TU.chr21.40|evm.TU.chr21.39-evm.TU.chr21.40|intergenic_region|evm.TU.chr21.39-evm.TU.chr21.40|||n.3610252G>A||||||	GT:PL:DP	1/1:255,30,0:10	1/1:255,33,0:11	1/1:182,18,0:6	0/1:66,0,202:10	0/0:0,30,244:10
chr21	10239164	.	A	C	999.0	.	DP=1699;VDB=0.0671967;SGB=175.371;RPB=0.885055;MQB=0.99989;MQSB=0.998928;BQB=3.25997e-06;MQ0F=0.000588581;ICB=0.856133;HOB=0.0131483;AC=7;AN=10;DP4=722,646,70,82;MQ=59;ANN=C|downstream_gene_variant|MODIFIER|evm.TU.chr21.82|evm.TU.chr21.82|transcript|evm.model.chr21.82|protein_coding||c.*2064A>C|||||2064|,C|intergenic_region|MODIFIER|evm.TU.chr21.82-evm.TU.chr21.83|evm.TU.chr21.82-evm.TU.chr21.83|…	GT:PL:DP	1/1:255,33,0:11	0/0:0,33,255:11	1/1:255,39,0:13	1/1:255,33,0:11	0/1:180,0,69:9
chr21	32814746	.	A	T	999.0	.	DP=1558;VDB=0.407873;SGB=122.017;RPB=0.68706;MQB=0.999936;MQSB=0.998598;BQB=0.52484;MQ0F=0;ICB=0.528754;HOB=0.0220395;AC=7;AN=10;DP4=759,576,48,33;MQ=59;ANN=T|intergenic_region|MODIFIER|evm.TU.chr21.273-evm.TU.chr21.274|evm.TU.chr21.273-evm.TU.chr21.274|intergenic_region|evm.TU.chr21.273-evm.TU.chr21.274|||n.32814746A>T||||||	GT:PL:DP	1/1:255,24,0:8	0/1:110,0,85:7	1/1:255,30,0:10	1/1:221,18,0:6	0/0:0,15,140:5
chr21	32816190	.	T	G	999.0	.	DP=1515;VDB=0.310901;SGB=161.195;RPB=0.502041;MQB=0.999575;MQSB=0.996545;BQB=0.0112059;MQ0F=0.000660066;ICB=0.752412;HOB=0.0175122;AC=8;AN=10;DP4=696,537,63,55;MQ=59;ANN=G|intergenic_region|MODIFIER|evm.TU.chr21.273-evm.TU.chr21.274|evm.TU.chr21.273-evm.TU.chr21.274|intergenic_region|evm.TU.chr21.273-evm.TU.chr21.274|||n.32816190T>G||||||	GT:PL:DP	1/1:255,39,0:13	1/1:149,15,0:5	1/1:152,15,0:5	0/1:113,0,135:8	0/1:115,0,45:5
chr12	20369519	.	C	A	999.0	.	DP=1697;VDB=0.611486;SGB=186.797;RPB=0.998804;MQB=1;MQSB=1;BQB=0.000845164;MQ0F=0;ICB=0.856133;HOB=0.0131483;AC=7;AN=10;DP4=750,632,84,69;MQ=60;ANN=A|downstream_gene_variant|MODIFIER|evm.TU.chr12.183|evm.TU.chr12.183|transcript|evm.model.chr12.183|protein_coding||c.*239G>T|||||239|WARNING_TRANSCRIPT_MULTIPLE_STOP_CODONS,A|intergenic_region|MODIFIER|evm.TU.chr12.182-evm.TU.chr12.183|evm.TU.chr12.1…	GT:PL:DP	1/1:221,24,0:8	1/1:202,15,0:5	0/1:119,0,190:12	0/0:0,30,227:10	1/1:203,18,0:6
chr12	56574639	.	A	C	999.0	.	DP=1153;VDB=0.569588;SGB=89.7726;RPB=0.247002;MQB=1;MQSB=1;BQB=0.102116;MQ0F=0;ICB=0.747179;HOB=0.0154875;AC=5;AN=8;DP4=513,442,28,30;MQ=60;ANN=C|intron_variant|MODIFIER|evm.TU.chr12.495|evm.TU.chr12.495|transcript|evm.model.chr12.495|protein_coding|1/2|c.185-20299T>G||||||WARNING_TRANSCRIPT_NO_STOP_CODON	GT:PL:DP	1/1:255,24,0:8	0/1:104,0,116:8	1/1:255,27,0:9	0/0:0,9,127:3	./.:.:.
chr12	66196370	.	C	T	999.0	.	DP=1614;VDB=0.915187;SGB=143.62;RPB=0.999544;MQB=0.999122;MQSB=0.999522;BQB=3.52878e-29;MQ0F=0;ICB=0.744103;HOB=0.0172094;AC=6;AN=10;DP4=705,578,74,43;MQ=59;ANN=T|intron_variant|MODIFIER|evm.TU.chr12.557|evm.TU.chr12.557|transcript|evm.model.chr12.557|protein_coding|5/7|c.2134+31369G>A||||||	GT:PL:DP	1/1:138,24,0:8	0/0:0,18,202:6	0/0:0,33,255:11	1/1:210,45,0:15	1/1:98,15,0:5
chr12	66248958	.	G	T	999.0	.	DP=1599;VDB=0.535002;SGB=123.544;RPB=0.918222;MQB=0.999898;MQSB=0.999171;BQB=0.130207;MQ0F=0;ICB=0.873868;HOB=0.0124202;AC=6;AN=10;DP4=604,737,59,75;MQ=59;ANN=T|intron_variant|MODIFIER|evm.TU.chr12.557|evm.TU.chr12.557|transcript|evm.model.chr12.557|protein_coding|4/7|c.1879+12826C>A||||||	GT:PL:DP	1/1:255,33,0:11	0/0:0,18,196:6	0/0:0,36,255:12	1/1:255,36,0:12	1/1:228,21,0:7
chr23	25440138	.	G	A	999.0	.	DP=1947;VDB=0.458033;SGB=226.495;RPB=0.290362;MQB=1;MQSB=1;BQB=0.0786258;MQ0F=0;ICB=0.931936;HOB=0.00931514;AC=6;AN=10;DP4=834,775,107,89;MQ=60;ANN=A|intron_variant|MODIFIER|evm.TU.chr23.235|evm.TU.chr23.235|transcript|evm.model.chr23.235|protein_coding|27/39|c.3050+1652G>A||||||	GT:PL:DP	1/1:255,36,0:12	1/1:255,30,0:10	1/1:255,42,0:14	0/0:0,63,255:21	0/0:0,39,255:13
chr23	25441271	.	C	A	999.0	.	DP=1748;VDB=0.103431;SGB=155.917;RPB=0.376333;MQB=0.990494;MQSB=0.998862;BQB=0.171597;MQ0F=0;ICB=0.839659;HOB=0.0138563;AC=6;AN=10;DP4=670,796,54,89;MQ=59;ANN=A|intron_variant|MODIFIER|evm.TU.chr23.235|evm.TU.chr23.235|transcript|evm.model.chr23.235|protein_coding|27/39|c.3050+2785C>A||||||	GT:PL:DP	1/1:255,33,0:11	1/1:215,24,0:8	1/1:255,36,0:12	0/0:0,36,255:12	0/0:0,48,255:16
chr23	25443214	.	G	A	999.0	.	DP=1998;VDB=0.525034;SGB=250.361;RPB=0.998538;MQB=0.999567;MQSB=0.999974;BQB=0.0154148;MQ0F=0.0005005;ICB=0.917813;HOB=0.0101474;AC=6;AN=10;DP4=890,739,115,102;MQ=59;ANN=A|intron_variant|MODIFIER|evm.TU.chr23.235|evm.TU.chr23.235|transcript|evm.model.chr23.235|protein_coding|27/39|c.3050+4728G>A||||||	GT:PL:DP	1/1:237,30,0:10	1/1:255,60,0:20	1/1:255,33,0:11	0/0:0,36,255:12	0/0:0,33,255:11
chr23	25443309	.	C	T	999.0	.	DP=2016;VDB=0.566241;SGB=287.163;RPB=0.913744;MQB=0.99953;MQSB=0.99995;BQB=0.978166;MQ0F=0;ICB=0.944984;HOB=0.00844819;AC=6;AN=10;DP4=896,722,144,91;MQ=59;ANN=T|intron_variant|MODIFIER|evm.TU.chr23.235|evm.TU.chr23.235|transcript|evm.model.chr23.235|protein_coding|27/39|c.3050+4823C>T||||||	GT:PL:DP	1/1:255,30,0:10	1/1:255,54,0:18	1/1:255,39,0:13	0/0:0,33,255:11	0/0:0,39,255:13
chr23	25443832	.	A	G	999.0	.	DP=1911;VDB=0.557633;SGB=227.74;RPB=0.896549;MQB=0.999565;MQSB=0.999929;BQB=0.307085;MQ0F=0;ICB=0.930956;HOB=0.00934903;AC=6;AN=10;DP4=886,667,114,83;MQ=59;ANN=G|intron_variant|MODIFIER|evm.TU.chr23.235|evm.TU.chr23.235|transcript|evm.model.chr23.235|protein_coding|27/39|c.3050+5346A>G||||||	GT:PL:DP	1/1:250,24,0:8	1/1:255,36,0:12	1/1:234,27,0:9	0/0:0,9,105:3	0/0:0,24,245:8
chr23	25445900	.	C	T	999.0	.	DP=2022;VDB=0.843817;SGB=188.83;RPB=0.959634;MQB=4.12898e-05;MQSB=0.928268;BQB=0.990969;MQ0F=0.0346192;ICB=0.821402;HOB=0.0145452;AC=6;AN=10;DP4=867,791,93,63;MQ=55;ANN=T|intron_variant|MODIFIER|evm.TU.chr23.235|evm.TU.chr23.235|transcript|evm.model.chr23.235|protein_coding|27/39|c.3050+7414C>T||||||	GT:PL:DP	1/1:255,33,0:11	1/1:255,24,0:8	1/1:255,30,0:10	0/0:0,54,255:18	0/0:0,30,255:10
chr23	25446658	.	G	A	999.0	.	DP=1871;VDB=0.790329;SGB=175.798;RPB=0.839039;MQB=1;MQSB=1;BQB=0.0329135;MQ0F=0;ICB=0.85716;HOB=0.0131479;AC=6;AN=10;DP4=816,720,84,78;MQ=60;ANN=A|intron_variant|MODIFIER|evm.TU.chr23.235|evm.TU.chr23.235|transcript|evm.model.chr23.235|protein_coding|27/39|c.3050+8172G>A||||||	GT:PL:DP	1/1:172,18,0:6	1/1:218,21,0:7	1/1:217,24,0:8	0/0:0,42,255:14	0/0:0,30,255:10
chr23	25454361	.	T	G	999.0	.	DP=1917;VDB=0.993693;SGB=275.206;RPB=0.848776;MQB=1;MQSB=1;BQB=0.462653;MQ0F=0;ICB=0.856133;HOB=0.0131483;AC=6;AN=10;DP4=827,671,112,89;MQ=60;ANN=G|intron_variant|MODIFIER|evm.TU.chr23.235|evm.TU.chr23.235|transcript|evm.model.chr23.235|protein_coding|27/39|c.3051-10585T>G||||||	GT:PL:DP	1/1:255,45,0:15	1/1:255,48,0:16	1/1:255,33,0:11	0/0:0,27,255:9	0/0:0,21,218:7
chr23	25455515	.	T	G	999.0	.	DP=1864;VDB=0.0668093;SGB=211.729;RPB=0.739703;MQB=0.999174;MQSB=0.999586;BQB=0.716816;MQ0F=0;ICB=0.803398;HOB=0.0152322;AC=6;AN=10;DP4=852,691,91,70;MQ=59;ANN=G|intron_variant|MODIFIER|evm.TU.chr23.235|evm.TU.chr23.235|transcript|evm.model.chr23.235|protein_coding|27/39|c.3051-9431T>G||||||	GT:PL:DP	1/1:255,45,0:15	1/1:255,36,0:12	1/1:255,30,0:10	0/0:0,39,255:13	0/0:0,36,255:12
chr23	25457710	.	T	A	999.0	.	DP=2066;VDB=0.627494;SGB=296.232;RPB=0.670746;MQB=0.999896;MQSB=0.999134;BQB=0.00247233;MQ0F=0;ICB=0.82341;HOB=0.0145679;AC=6;AN=10;DP4=832,801,118,91;MQ=59;ANN=A|intron_variant|MODIFIER|evm.TU.chr23.235|evm.TU.chr23.235|transcript|evm.model.chr23.235|protein_coding|27/39|c.3051-7236T>A||||||	GT:PL:DP	1/1:231,24,0:8	1/1:255,72,0:24	1/1:255,39,0:13	0/0:0,54,255:18	0/0:0,36,255:12
chr23	25457727	.	G	C	999.0	.	DP=2048;VDB=0.502478;SGB=296.42;RPB=0.635667;MQB=0.9999;MQSB=0.999068;BQB=0.324267;MQ0F=0;ICB=0.875959;HOB=0.0124049;AC=6;AN=10;DP4=897,785,128,85;MQ=59;ANN=C|intron_variant|MODIFIER|evm.TU.chr23.235|evm.TU.chr23.235|transcript|evm.model.chr23.235|protein_coding|27/39|c.3051-7219G>C||||||	GT:PL:DP	1/1:255,33,0:11	1/1:255,72,0:24	1/1:255,36,0:12	0/0:0,45,255:15	0/0:0,39,255:13
chr3	23872125	.	G	A	999.0	.	DP=1650;VDB=0.964524;SGB=110.215;RPB=0.963506;MQB=1;MQSB=1;BQB=0.998755;MQ0F=0;ICB=0.992633;HOB=0.00315984;AC=5;AN=6;DP4=608,592,68,54;MQ=60;ANN=A|splice_region_variant&intron_variant|LOW|evm.TU.chr3.499|evm.TU.chr3.499|transcript|evm.model.chr3.499|protein_coding|3/22|c.219+7C>T||||||,A|downstream_gene_variant|MODIFIER|evm.TU.chr3.500|evm.TU.chr3.500|transcript|evm.model.chr3.500|protein_coding|…	GT:PL:DP	0/1:108,0,202:13	./.:.:.	./.:.:.	1/1:207,18,0:6	1/1:221,18,0:6
chr3	38025053	.	A	T	999.0	.	DP=1394;VDB=0.0119757;SGB=121.322;RPB=0.125539;MQB=0.994799;MQSB=0.999853;BQB=0.0312182;MQ0F=0.0035868;ICB=0.649824;HOB=0.0217475;AC=7;AN=8;DP4=427,313,44,41;MQ=59;ANN=T|intergenic_region|MODIFIER|evm.TU.chr3.846-evm.TU.chr3.847|evm.TU.chr3.846-evm.TU.chr3.847|intergenic_region|evm.TU.chr3.846-evm.TU.chr3.847|||n.38025053A>T||||||	GT:PL:DP	0/1:62,0,31:4	./.:.:.	1/1:207,18,0:6	1/1:191,15,0:5	1/1:255,33,0:11
chr3	56181503	.	C	A	999.0	.	DP=1453;VDB=0.56897;SGB=148.253;RPB=0.651774;MQB=1;MQSB=1;BQB=0.75844;MQ0F=0;ICB=0.821971;HOB=0.0128826;AC=5;AN=6;DP4=628,584,54,38;MQ=60;ANN=A|upstream_gene_variant|MODIFIER|evm.TU.chr3.1082|evm.TU.chr3.1082|transcript|evm.model.chr3.1082|protein_coding||c.-4480C>A|||||4480|,A|intergenic_region|MODIFIER|evm.TU.chr3.1081-evm.TU.chr3.1082|evm.TU.chr3.1081-evm.TU.chr3.1082|intergenic_region|evm.TU.…	GT:PL:DP	1/1:255,36,0:12	./.:.:.	0/1:71,0,154:7	./.:.:.	1/1:255,33,0:11
chr3	66920393	.	G	A	999.0	.	DP=1752;VDB=0.764189;SGB=-34.4186;RPB=0.880286;MQB=1.82231e-15;MQSB=0.782081;BQB=0.0715704;MQ0F=0.00570776;ICB=0.865194;HOB=0.0148122;AC=5;AN=10;DP4=129,102,753,595;MQ=54;ANN=A|upstream_gene_variant|MODIFIER|evm.TU.chr3.1122|evm.TU.chr3.1122|transcript|evm.model.chr3.1122|protein_coding||c.-164G>A|||||164|,A|downstream_gene_variant|MODIFIER|evm.TU.chr3.1123|evm.TU.chr3.1123|transcript|evm.model.c…	GT:PL:DP	1/1:255,42,0:14	0/0:0,36,255:12	1/1:247,33,0:11	0/1:36,0,212:11	0/0:0,27,245:9
chr3	66920914	.	G	A	999.0	.	DP=1257;VDB=0.259274;SGB=20.4903;RPB=0.828419;MQB=1;MQSB=1;BQB=0.0338015;MQ0F=0;ICB=0.994627;HOB=0.0027852;AC=5;AN=10;DP4=67,48,542,423;MQ=60;ANN=A|downstream_gene_variant|MODIFIER|evm.TU.chr3.1122|evm.TU.chr3.1122|transcript|evm.model.chr3.1122|protein_coding||c.*43G>A|||||43|,A|downstream_gene_variant|MODIFIER|evm.TU.chr3.1123|evm.TU.chr3.1123|transcript|evm.model.chr3.1123|protein_coding||c.*2…	GT:PL:DP	1/1:193,18,0:6	0/0:0,18,221:6	1/1:255,33,0:11	0/1:31,0,31:2	0/0:0,21,247:7
chr3	66921865	.	G	C	999.0	.	DP=1416;VDB=0.299726;SGB=11.2322;RPB=0.206164;MQB=0.999854;MQSB=0.998193;BQB=0.389178;MQ0F=0;ICB=0.989155;HOB=0.00391381;AC=5;AN=10;DP4=86,53,680,448;MQ=59;ANN=C|downstream_gene_variant|MODIFIER|evm.TU.chr3.1122|evm.TU.chr3.1122|transcript|evm.model.chr3.1122|protein_coding||c.*994G>C|||||994|,C|downstream_gene_variant|MODIFIER|evm.TU.chr3.1123|evm.TU.chr3.1123|transcript|evm.model.chr3.1123|prot…	GT:PL:DP	1/1:228,21,0:7	0/0:0,18,179:6	1/1:255,39,0:13	0/1:118,0,56:6	0/0:0,15,161:5
chr4	57144420	.	G	A	999.0	.	DP=1713;VDB=0.423312;SGB=140.373;RPB=0.650068;MQB=0.98992;MQSB=0.00726987;BQB=0.135658;MQ0F=0;ICB=0.987209;HOB=0.00415512;AC=7;AN=10;DP4=716,613,102,78;MQ=55;ANN=A|intergenic_region|MODIFIER|evm.TU.chr4.320-evm.TU.chr4.321|evm.TU.chr4.320-evm.TU.chr4.321|intergenic_region|evm.TU.chr4.320-evm.TU.chr4.321|||n.57144420G>A||||||	GT:PL:DP	1/1:227,27,0:9	1/1:240,24,0:8	0/1:147,0,117:10	1/1:255,27,0:9	0/0:0,30,255:10
chr4	57403973	.	A	G	999.0	.	DP=1643;VDB=0.574531;SGB=111.477;RPB=0.961697;MQB=0.995274;MQSB=0.997196;BQB=0.403506;MQ0F=0.000608643;ICB=0.758255;HOB=0.0138272;AC=5;AN=8;DP4=749,664,39,33;MQ=59;ANN=G|intergenic_region|MODIFIER|evm.TU.chr4.320-evm.TU.chr4.321|evm.TU.chr4.320-evm.TU.chr4.321|intergenic_region|evm.TU.chr4.320-evm.TU.chr4.321|||n.57403973A>G||||||	GT:PL:DP	1/1:254,30,0:10	0/0:0,51,255:17	0/1:56,0,141:6	1/1:255,33,0:11	./.:.:.
chr4	57404051	.	T	A	999.0	.	DP=1617;VDB=0.409107;SGB=104.592;RPB=0.929077;MQB=0.984216;MQSB=0.979796;BQB=0.00913287;MQ0F=0;ICB=0.714113;HOB=0.0146285;AC=5;AN=8;DP4=702,679,36,33;MQ=59;ANN=A|intergenic_region|MODIFIER|evm.TU.chr4.320-evm.TU.chr4.321|evm.TU.chr4.320-evm.TU.chr4.321|intergenic_region|evm.TU.chr4.320-evm.TU.chr4.321|||n.57404051T>A||||||	GT:PL:DP	1/1:234,24,0:8	0/0:0,48,255:16	0/1:89,0,155:10	1/1:255,42,0:14	./.:.:.
chr4	57405482	.	A	G	999.0	.	DP=1671;VDB=0.44961;SGB=147.09;RPB=0.879645;MQB=0.999929;MQSB=0.998655;BQB=0.933767;MQ0F=0;ICB=0.475901;HOB=0.0232272;AC=6;AN=10;DP4=579,711,36,48;MQ=59;ANN=G|intergenic_region|MODIFIER|evm.TU.chr4.320-evm.TU.chr4.321|evm.TU.chr4.320-evm.TU.chr4.321|intergenic_region|evm.TU.chr4.320-evm.TU.chr4.321|||n.57405482A>G||||||	GT:PL:DP	1/1:255,27,0:10	0/0:0,51,255:17	1/1:197,21,0:7	1/1:255,42,0:14	0/0:0,36,255:12
chr4	57505818	.	G	A	999.0	.	DP=1523;VDB=0.411949;SGB=-27.6877;RPB=0.0353788;MQB=5.94066e-07;MQSB=6.47756e-20;BQB=0.298918;MQ0F=0.0013132;ICB=0.99985;HOB=0.000430731;AC=5;AN=10;DP4=46,80,584,647;MQ=54;ANN=A|intergenic_region|MODIFIER|evm.TU.chr4.320-evm.TU.chr4.321|evm.TU.chr4.320-evm.TU.chr4.321|intergenic_region|evm.TU.chr4.320-evm.TU.chr4.321|||n.57505818G>A||||||	GT:PL:DP	0/0:0,24,255:8	1/1:207,21,0:7	0/1:137,0,50:6	0/0:0,15,152:5	1/1:236,27,0:9
chr4	57505897	.	T	G	999.0	.	DP=1573;VDB=0.382418;SGB=-58.2143;RPB=0.880485;MQB=1;MQSB=1;BQB=0.718935;MQ0F=0;ICB=0.993;HOB=0.00286247;AC=5;AN=10;DP4=65,58,700,559;MQ=60;ANN=G|intergenic_region|MODIFIER|evm.TU.chr4.320-evm.TU.chr4.321|evm.TU.chr4.320-evm.TU.chr4.321|intergenic_region|evm.TU.chr4.320-evm.TU.chr4.321|||n.57505897T>G||||||	GT:PL:DP	0/0:0,30,255:10	1/1:255,33,0:11	0/1:170,0,131:12	0/0:0,18,179:6	1/1:254,21,0:7
chr4	57507467	.	A	G	999.0	.	DP=1902;VDB=0.594933;SGB=-31.6609;RPB=0.10539;MQB=0.999909;MQSB=0.999119;BQB=0.318893;MQ0F=0;ICB=0.996543;HOB=0.00203618;AC=5;AN=10;DP4=92,62,752,769;MQ=59;ANN=G|intergenic_region|MODIFIER|evm.TU.chr4.320-evm.TU.chr4.321|evm.TU.chr4.320-evm.TU.chr4.321|intergenic_region|evm.TU.chr4.320-evm.TU.chr4.321|||n.57507467A>G||||||	GT:PL:DP	0/0:0,27,255:9	1/1:255,54,0:18	0/1:133,0,124:10	0/0:0,54,255:18	1/1:255,42,0:14
chr4	73070800	.	A	C	999.0	.	DP=1525;VDB=0.286707;SGB=157.313;RPB=0.969636;MQB=0.999598;MQSB=0.999753;BQB=0.0541136;MQ0F=0;ICB=0.50271;HOB=0.0226347;AC=6;AN=10;DP4=665,425,50,36;MQ=59;ANN=C|intron_variant|MODIFIER|evm.TU.chr4.460|evm.TU.chr4.460|transcript|evm.model.chr4.460|protein_coding|1/9|c.198-4332A>C||||||	GT:PL:DP	0/0:0,18,185:6	1/1:195,21,0:7	1/1:255,30,0:10	1/1:255,48,0:16	0/0:0,21,227:7
chr4	74967612	.	G	A	999.0	.	DP=1659;VDB=0.727215;SGB=162.89;RPB=0.968548;MQB=1;MQSB=1;BQB=0.559838;MQ0F=0;ICB=0.696999;HOB=0.0182268;AC=7;AN=10;DP4=735,665,71,45;MQ=60;ANN=A|intergenic_region|MODIFIER|evm.TU.chr4.503-evm.TU.chr4.504|evm.TU.chr4.503-evm.TU.chr4.504|intergenic_region|evm.TU.chr4.503-evm.TU.chr4.504|||n.74967612G>A||||||	GT:PL:DP	1/1:243,27,0:9	0/1:66,0,182:10	1/1:255,30,0:10	1/1:255,33,0:11	0/0:0,9,127:3
chr4	74970106	.	T	A	999.0	.	DP=1652;VDB=0.662805;SGB=125.405;RPB=0.904953;MQB=1;MQSB=1;BQB=0.0330236;MQ0F=0;ICB=0.474168;HOB=0.0227997;AC=7;AN=10;DP4=833,600,40,34;MQ=60;ANN=A|intergenic_region|MODIFIER|evm.TU.chr4.503-evm.TU.chr4.504|evm.TU.chr4.503-evm.TU.chr4.504|intergenic_region|evm.TU.chr4.503-evm.TU.chr4.504|||n.74970106T>A||||||	GT:PL:DP	1/1:248,24,0:8	0/1:81,0,139:8	1/1:255,27,0:9	1/1:255,33,0:11	0/0:0,27,228:9
chr4	74970217	.	T	G	999.0	.	DP=1643;VDB=0.0417157;SGB=145.268;RPB=0.179302;MQB=0.999676;MQSB=0.999961;BQB=0.879728;MQ0F=0;ICB=0.676506;HOB=0.0189235;AC=7;AN=10;DP4=736,606,58,47;MQ=59;ANN=G|intergenic_region|MODIFIER|evm.TU.chr4.503-evm.TU.chr4.504|evm.TU.chr4.503-evm.TU.chr4.504|intergenic_region|evm.TU.chr4.503-evm.TU.chr4.504|||n.74970217T>G||||||	GT:PL:DP	1/1:255,24,0:8	0/1:155,0,90:7	1/1:255,36,0:12	1/1:255,24,0:8	0/0:0,12,168:4
chr4	74970618	.	G	A	999.0	.	DP=1481;VDB=0.0929603;SGB=129.165;RPB=0.999648;MQB=0.997287;MQSB=0.993543;BQB=0.670917;MQ0F=0.000675219;ICB=0.724108;HOB=0.0178963;AC=7;AN=10;DP4=499,653,43,62;MQ=59;ANN=A|intergenic_region|MODIFIER|evm.TU.chr4.503-evm.TU.chr4.504|evm.TU.chr4.503-evm.TU.chr4.504|intergenic_region|evm.TU.chr4.503-evm.TU.chr4.504|||n.74970618G>A||||||	GT:PL:DP	1/1:255,30,0:10	0/1:50,0,141:6	1/1:255,33,0:11	1/1:161,15,0:5	0/0:0,21,205:7
chr4	74972658	.	G	T	999.0	.	DP=1839;VDB=0.5005;SGB=99.6545;RPB=0.967243;MQB=0.051601;MQSB=0.332025;BQB=0.998776;MQ0F=0.000543774;ICB=0.675042;HOB=0.0188244;AC=7;AN=10;DP4=914,667,50,46;MQ=58;ANN=T|intergenic_region|MODIFIER|evm.TU.chr4.503-evm.TU.chr4.504|evm.TU.chr4.503-evm.TU.chr4.504|intergenic_region|evm.TU.chr4.503-evm.TU.chr4.504|||n.74972658G>T||||||	GT:PL:DP	1/1:205,21,0:7	0/1:153,0,182:11	1/1:182,18,0:6	1/1:236,24,0:8	0/0:0,48,255:16
chr4	74972970	.	G	A	999.0	.	DP=1799;VDB=0.850103;SGB=185.658;RPB=0.319232;MQB=0.994203;MQSB=0.99717;BQB=0.408605;MQ0F=0;ICB=0.698544;HOB=0.0183158;AC=7;AN=10;DP4=810,728,71,60;MQ=59;ANN=A|intergenic_region|MODIFIER|evm.TU.chr4.503-evm.TU.chr4.504|evm.TU.chr4.503-evm.TU.chr4.504|intergenic_region|evm.TU.chr4.503-evm.TU.chr4.504|||n.74972970G>A||||||	GT:PL:DP	1/1:183,21,0:7	0/1:128,0,81:8	1/1:255,45,0:15	1/1:255,33,0:11	0/0:0,21,197:7
chr4	74973509	.	C	T	999.0	.	DP=1880;VDB=0.335435;SGB=67.704;RPB=0.334068;MQB=0.999953;MQSB=0.999256;BQB=0.738692;MQ0F=0;ICB=0.719105;HOB=0.0176593;AC=7;AN=10;DP4=875,755,52,36;MQ=59;ANN=T|intergenic_region|MODIFIER|evm.TU.chr4.503-evm.TU.chr4.504|evm.TU.chr4.503-evm.TU.chr4.504|intergenic_region|evm.TU.chr4.503-evm.TU.chr4.504|||n.74973509C>T||||||	GT:PL:DP	1/1:185,18,0:6	0/1:58,0,222:13	1/1:255,24,0:8	1/1:255,39,0:13	0/0:0,33,255:11
chr4	74974066	.	G	A	999.0	.	DP=1494;VDB=0.413815;SGB=130.961;RPB=0.968633;MQB=0.999906;MQSB=0.999027;BQB=0.890825;MQ0F=0;ICB=0.720742;HOB=0.0177383;AC=7;AN=10;DP4=659,588,61,45;MQ=59;ANN=A|intergenic_region|MODIFIER|evm.TU.chr4.503-evm.TU.chr4.504|evm.TU.chr4.503-evm.TU.chr4.504|intergenic_region|evm.TU.chr4.503-evm.TU.chr4.504|||n.74974066G>A||||||	GT:PL:DP	1/1:243,24,0:8	0/1:116,0,84:7	1/1:249,30,0:10	1/1:245,24,0:8	0/0:0,24,250:8
chr4	74974303	.	C	T	999.0	.	DP=1340;VDB=0.748584;SGB=88.4091;RPB=0.961886;MQB=0.999895;MQSB=0.998791;BQB=0.978312;MQ0F=0;ICB=0.701723;HOB=0.0184948;AC=7;AN=10;DP4=556,530,47,42;MQ=59;ANN=T|intergenic_region|MODIFIER|evm.TU.chr4.503-evm.TU.chr4.504|evm.TU.chr4.503-evm.TU.chr4.504|intergenic_region|evm.TU.chr4.503-evm.TU.chr4.504|||n.74974303C>T||||||	GT:PL:DP	1/1:217,21,0:7	0/1:193,0,127:11	1/1:191,15,0:5	1/1:166,18,0:6	0/0:0,15,156:5
chr4	74975222	.	T	C	999.0	.	DP=1553;VDB=0.505052;SGB=152.22;RPB=0.919482;MQB=0.999901;MQSB=0.999065;BQB=0.668802;MQ0F=0;ICB=0.723255;HOB=0.0178568;AC=7;AN=10;DP4=675,588,66,49;MQ=59;ANN=C|intergenic_region|MODIFIER|evm.TU.chr4.503-evm.TU.chr4.504|evm.TU.chr4.503-evm.TU.chr4.504|intergenic_region|evm.TU.chr4.503-evm.TU.chr4.504|||n.74975222T>C||||||	GT:PL:DP	1/1:255,27,0:9	0/1:106,0,147:9	1/1:255,33,0:11	1/1:246,21,0:7	0/0:0,12,135:4
chr4	74975466	.	T	C	999.0	.	DP=1535;VDB=0.949146;SGB=98.9417;RPB=0.267943;MQB=1;MQSB=1;BQB=0.955574;MQ0F=0;ICB=0.721572;HOB=0.0177778;AC=7;AN=10;DP4=736,528,57,50;MQ=60;ANN=C|intergenic_region|MODIFIER|evm.TU.chr4.503-evm.TU.chr4.504|evm.TU.chr4.503-evm.TU.chr4.504|intergenic_region|evm.TU.chr4.503-evm.TU.chr4.504|||n.74975466T>C||||||	GT:PL:DP	1/1:255,33,0:11	0/1:107,0,133:7	1/1:255,36,0:12	1/1:237,21,0:7	0/0:0,18,207:6
chr4	74975531	.	C	T	999.0	.	DP=1549;VDB=0.00954812;SGB=155.714;RPB=1;MQB=0.999907;MQSB=0.998562;BQB=0.325276;MQ0F=0;ICB=0.675042;HOB=0.0188244;AC=7;AN=10;DP4=750,537,52,60;MQ=59;ANN=T|intergenic_region|MODIFIER|evm.TU.chr4.503-evm.TU.chr4.504|evm.TU.chr4.503-evm.TU.chr4.504|intergenic_region|evm.TU.chr4.503-evm.TU.chr4.504|||n.74975531C>T||||||	GT:PL:DP	1/1:255,39,0:13	0/1:69,0,167:9	1/1:255,45,0:15	1/1:250,24,0:8	0/0:0,30,255:10
chr4	74975553	.	C	A	999.0	.	DP=1588;VDB=0.018789;SGB=155.127;RPB=0.897679;MQB=0.999913;MQSB=0.998607;BQB=0.132167;MQ0F=0;ICB=0.675771;HOB=0.0188738;AC=7;AN=10;DP4=768,568,63,49;MQ=59;ANN=A|intergenic_region|MODIFIER|evm.TU.chr4.503-evm.TU.chr4.504|evm.TU.chr4.503-evm.TU.chr4.504|intergenic_region|evm.TU.chr4.503-evm.TU.chr4.504|||n.74975553C>A||||||	GT:PL:DP	1/1:255,36,0:12	0/1:76,0,194:10	1/1:255,42,0:14	1/1:255,24,0:8	0/0:0,24,255:8
chr4	75119085	.	C	T	999.0	.	DP=1381;VDB=0.315705;SGB=43.5782;RPB=0.839337;MQB=0.00311864;MQSB=0;BQB=0.627956;MQ0F=0.0347574;ICB=0.88123;HOB=0.0105627;AC=5;AN=8;DP4=524,653,23,48;MQ=40;ANN=T|intergenic_region|MODIFIER|evm.TU.chr4.503-evm.TU.chr4.504|evm.TU.chr4.503-evm.TU.chr4.504|intergenic_region|evm.TU.chr4.503-evm.TU.chr4.504|||n.75119085C>T||||||	GT:PL:DP	./.:.:.	0/1:119,7,0:7	1/1:153,18,0:6	1/1:96,15,0:5	0/0:0,9,109:3
chr4	75124973	.	G	A	999.0	.	DP=1688;VDB=0.189917;SGB=70.0373;RPB=0.857691;MQB=0.867117;MQSB=0.964837;BQB=0.0964286;MQ0F=0.00236967;ICB=0.76154;HOB=0.0164666;AC=7;AN=10;DP4=716,738,58,47;MQ=59;ANN=A|intergenic_region|MODIFIER|evm.TU.chr4.503-evm.TU.chr4.504|evm.TU.chr4.503-evm.TU.chr4.504|intergenic_region|evm.TU.chr4.503-evm.TU.chr4.504|||n.75124973G>A||||||	GT:PL:DP	0/1:134,0,124:10	1/1:149,15,0:5	1/1:185,18,0:6	1/1:160,15,0:5	0/0:0,36,255:12
chr4	85123739	.	A	C	999.0	.	DP=1192;VDB=0.048876;SGB=74.5849;RPB=0.725725;MQB=0.951835;MQSB=0.137525;BQB=0.979942;MQ0F=0.0360738;ICB=0.859546;HOB=0.0132067;AC=5;AN=8;DP4=575,428,45,22;MQ=52;ANN=C|intergenic_region|MODIFIER|evm.TU.chr4.552-evm.TU.chr4.553|evm.TU.chr4.552-evm.TU.chr4.553|intergenic_region|evm.TU.chr4.552-evm.TU.chr4.553|||n.85123739A>C||||||	GT:PL:DP	./.:.:.	0/0:0,18,182:6	1/1:175,15,0:5	1/1:189,18,0:6	0/1:129,12,0:4
chr4	85482983	.	C	T	999.0	.	DP=1529;VDB=0.511297;SGB=-15.4571;RPB=0.809413;MQB=0.988972;MQSB=0.998707;BQB=0.889671;MQ0F=0;ICB=0.935668;HOB=0.0082615;AC=5;AN=10;DP4=68,55,672,572;MQ=59;ANN=T|intergenic_region|MODIFIER|evm.TU.chr4.554-evm.TU.chr4.555|evm.TU.chr4.554-evm.TU.chr4.555|intergenic_region|evm.TU.chr4.554-evm.TU.chr4.555|||n.85482983C>T||||||	GT:PL:DP	0/0:0,36,255:12	0/0:0,36,255:12	1/1:227,21,0:7	0/1:198,0,112:12	1/1:220,21,0:7
chr4	85484403	.	G	A	999.0	.	DP=1553;VDB=0.441304;SGB=-52.7471;RPB=0.00951808;MQB=0.800298;MQSB=0.992535;BQB=0.828567;MQ0F=0.000643915;ICB=0.93207;HOB=0.0082963;AC=5;AN=10;DP4=32,64,568,653;MQ=59;ANN=A|intergenic_region|MODIFIER|evm.TU.chr4.554-evm.TU.chr4.555|evm.TU.chr4.554-evm.TU.chr4.555|intergenic_region|evm.TU.chr4.554-evm.TU.chr4.555|||n.85484403G>A||||||	GT:PL:DP	0/0:0,24,227:8	0/0:0,30,255:10	1/1:202,15,0:5	0/1:182,0,66:10	1/1:255,36,0:12
chr4	85484474	.	G	A	999.0	.	DP=1525;VDB=0.748123;SGB=-45.3866;RPB=0.540772;MQB=0.986475;MQSB=0.995691;BQB=0.376797;MQ0F=0;ICB=0.909214;HOB=0.0094716;AC=5;AN=10;DP4=37,52,648,615;MQ=59;ANN=A|intergenic_region|MODIFIER|evm.TU.chr4.554-evm.TU.chr4.555|evm.TU.chr4.554-evm.TU.chr4.555|intergenic_region|evm.TU.chr4.554-evm.TU.chr4.555|||n.85484474G>A||||||	GT:PL:DP	0/0:0,33,255:11	0/0:0,21,198:7	1/1:242,27,0:9	0/1:200,0,48:7	1/1:255,30,0:10
chr4	85484762	.	G	A	999.0	.	DP=1703;VDB=0.497532;SGB=-54.9199;RPB=0.922282;MQB=0.999914;MQSB=0.999366;BQB=0.807474;MQ0F=0;ICB=0.943994;HOB=0.0076642;AC=5;AN=10;DP4=72,47,845,535;MQ=59;ANN=A|intergenic_region|MODIFIER|evm.TU.chr4.554-evm.TU.chr4.555|evm.TU.chr4.554-evm.TU.chr4.555|intergenic_region|evm.TU.chr4.554-evm.TU.chr4.555|||n.85484762G>A||||||	GT:PL:DP	0/0:0,45,255:15	0/0:0,24,248:8	1/1:245,24,0:8	0/1:131,0,255:16	1/1:205,21,0:7
chr4	85485133	.	T	G	999.0	.	DP=1597;VDB=0.798804;SGB=-70.7665;RPB=0.996313;MQB=0.999641;MQSB=0.999979;BQB=0.998477;MQ0F=0;ICB=0.919874;HOB=0.00888735;AC=5;AN=10;DP4=76,39,698,632;MQ=59;ANN=G|intergenic_region|MODIFIER|evm.TU.chr4.554-evm.TU.chr4.555|evm.TU.chr4.554-evm.TU.chr4.555|intergenic_region|evm.TU.chr4.554-evm.TU.chr4.555|||n.85485133T>G||||||	GT:PL:DP	0/0:0,18,188:6	0/0:0,45,255:15	1/1:255,33,0:11	0/1:184,0,65:9	1/1:255,36,0:12
chr4	85485221	.	T	C	999.0	.	DP=1637;VDB=0.374671;SGB=-54.235;RPB=0.877958;MQB=0.999641;MQSB=0.999893;BQB=0.996459;MQ0F=0;ICB=0.970392;HOB=0.00570718;AC=5;AN=10;DP4=79,46,798,586;MQ=59;ANN=C|intergenic_region|MODIFIER|evm.TU.chr4.554-evm.TU.chr4.555|evm.TU.chr4.554-evm.TU.chr4.555|intergenic_region|evm.TU.chr4.554-evm.TU.chr4.555|||n.85485221T>C||||||	GT:PL:DP	0/0:0,30,255:10	0/0:0,27,255:9	1/1:230,30,0:10	0/1:161,0,45:8	1/1:255,39,0:13
chr4	85485364	.	T	C	999.0	.	DP=1755;VDB=0.0637034;SGB=-66.7911;RPB=0.450761;MQB=1;MQSB=1;BQB=0.264702;MQ0F=0;ICB=0.952728;HOB=0.00705428;AC=5;AN=10;DP4=85,63,804,656;MQ=60;ANN=C|intergenic_region|MODIFIER|evm.TU.chr4.554-evm.TU.chr4.555|evm.TU.chr4.554-evm.TU.chr4.555|intergenic_region|evm.TU.chr4.554-evm.TU.chr4.555|||n.85485364T>C||||||	GT:PL:DP	0/0:0,42,255:14	0/0:0,30,255:10	1/1:255,54,0:18	0/1:159,0,152:13	1/1:152,15,0:5
chr4	85485369	.	A	G	999.0	.	DP=1753;VDB=0.0771762;SGB=-77.5307;RPB=0.421808;MQB=0.999901;MQSB=0.999234;BQB=0.00279353;MQ0F=0;ICB=0.952728;HOB=0.00705428;AC=5;AN=10;DP4=91,61,788,657;MQ=59;ANN=G|intergenic_region|MODIFIER|evm.TU.chr4.554-evm.TU.chr4.555|evm.TU.chr4.554-evm.TU.chr4.555|intergenic_region|evm.TU.chr4.554-evm.TU.chr4.555|||n.85485369A>G||||||	GT:PL:DP	0/0:0,42,255:14	0/0:0,27,255:9	1/1:255,54,0:18	0/1:170,0,148:13	1/1:152,15,0:5
chr4	85485375	.	C	T	999.0	.	DP=1906;VDB=0.653057;SGB=-78.1596;RPB=0.777147;MQB=1;MQSB=1;BQB=0.984853;MQ0F=0;ICB=0.952728;HOB=0.00705428;AC=5;AN=10;DP4=94,64,791,675;MQ=60;ANN=T|intergenic_region|MODIFIER|evm.TU.chr4.554-evm.TU.chr4.555|evm.TU.chr4.554-evm.TU.chr4.555|intergenic_region|evm.TU.chr4.554-evm.TU.chr4.555|||n.85485375C>T||||||	GT:PL:DP	0/0:0,42,255:14	0/0:0,30,255:10	1/1:255,51,0:17	0/1:142,0,153:11	1/1:172,15,0:5
chr4	85485417	.	T	G	999.0	.	DP=1897;VDB=0.79882;SGB=-45.7797;RPB=0.951688;MQB=0.999917;MQSB=0.999199;BQB=0.791127;MQ0F=0;ICB=0.961752;HOB=0.00640416;AC=5;AN=10;DP4=78,66,808,731;MQ=59;ANN=G|intergenic_region|MODIFIER|evm.TU.chr4.554-evm.TU.chr4.555|evm.TU.chr4.554-evm.TU.chr4.555|intergenic_region|evm.TU.chr4.554-evm.TU.chr4.555|||n.85485417T>G||||||	GT:PL:DP	0/0:0,33,255:11	0/0:0,33,255:11	1/1:255,51,0:17	0/1:103,0,192:11	1/1:159,18,0:6
chr4	85485423	.	T	C	999.0	.	DP=1884;VDB=0.670642;SGB=-38.5268;RPB=0.840922;MQB=1;MQSB=1;BQB=0.122957;MQ0F=0;ICB=0.961752;HOB=0.00640416;AC=5;AN=10;DP4=81,65,825,733;MQ=60;ANN=C|intergenic_region|MODIFIER|evm.TU.chr4.554-evm.TU.chr4.555|evm.TU.chr4.554-evm.TU.chr4.555|intergenic_region|evm.TU.chr4.554-evm.TU.chr4.555|||n.85485423T>C||||||	GT:PL:DP	0/0:0,36,255:12	0/0:0,33,255:11	1/1:255,48,0:16	0/1:66,0,194:10	1/1:130,12,0:4
chr4	85485446	.	G	A	999.0	.	DP=1932;VDB=0.335476;SGB=-36.3408;RPB=0.964405;MQB=1;MQSB=1;BQB=0.272566;MQ0F=0;ICB=0.962294;HOB=0.00638265;AC=5;AN=10;DP4=89,74,831,697;MQ=60;ANN=A|intergenic_region|MODIFIER|evm.TU.chr4.554-evm.TU.chr4.555|evm.TU.chr4.554-evm.TU.chr4.555|intergenic_region|evm.TU.chr4.554-evm.TU.chr4.555|||n.85485446G>A||||||	GT:PL:DP	0/0:0,33,255:11	0/0:0,42,255:14	1/1:255,45,0:15	0/1:60,0,222:12	1/1:207,21,0:7
chr4	85485552	.	T	C	999.0	.	DP=1945;VDB=0.712724;SGB=-45.0932;RPB=0.938194;MQB=0.996693;MQSB=0.999535;BQB=0.000441993;MQ0F=0.000514139;ICB=0.952166;HOB=0.00706948;AC=5;AN=10;DP4=78,76,832,742;MQ=59;ANN=C|intergenic_region|MODIFIER|evm.TU.chr4.554-evm.TU.chr4.555|evm.TU.chr4.554-evm.TU.chr4.555|intergenic_region|evm.TU.chr4.554-evm.TU.chr4.555|||n.85485552T>C||||||	GT:PL:DP	0/0:0,36,255:12	0/0:0,51,255:17	1/1:255,33,0:11	0/1:114,0,134:10	1/1:104,9,0:3
chr4	85485718	.	G	A	999.0	.	DP=2056;VDB=0.561898;SGB=-81.8242;RPB=0.205134;MQB=1;MQSB=1;BQB=0.137945;MQ0F=0;ICB=0.942829;HOB=0.00768499;AC=5;AN=10;DP4=84,78,879,807;MQ=60;ANN=A|intergenic_region|MODIFIER|evm.TU.chr4.554-evm.TU.chr4.555|evm.TU.chr4.554-evm.TU.chr4.555|intergenic_region|evm.TU.chr4.554-evm.TU.chr4.555|||n.85485718G>A||||||	GT:PL:DP	0/0:0,45,255:15	0/0:0,51,255:17	1/1:255,27,0:9	0/1:179,0,211:16	1/1:255,33,0:11
chr4	85485729	.	G	C	999.0	.	DP=2077;VDB=0.672327;SGB=-81.0172;RPB=0.499804;MQB=1;MQSB=1;BQB=0.0413625;MQ0F=0;ICB=0.952728;HOB=0.00705428;AC=5;AN=10;DP4=81,83,874,830;MQ=60;ANN=C|intergenic_region|MODIFIER|evm.TU.chr4.554-evm.TU.chr4.555|evm.TU.chr4.554-evm.TU.chr4.555|intergenic_region|evm.TU.chr4.554-evm.TU.chr4.555|||n.85485729G>C||||||	GT:PL:DP	0/0:0,39,255:13	0/0:0,54,255:18	1/1:255,24,0:8	0/1:133,0,233:14	1/1:255,30,0:10
chr4	85485741	.	T	C	999.0	.	DP=2057;VDB=0.682074;SGB=-76.6375;RPB=0.450445;MQB=1;MQSB=1;BQB=0.183981;MQ0F=0;ICB=0.953293;HOB=0.00703853;AC=5;AN=10;DP4=82,75,880,809;MQ=60;ANN=C|intergenic_region|MODIFIER|evm.TU.chr4.554-evm.TU.chr4.555|evm.TU.chr4.554-evm.TU.chr4.555|intergenic_region|evm.TU.chr4.554-evm.TU.chr4.555|||n.85485741T>C||||||	GT:PL:DP	0/0:0,33,255:11	0/0:0,54,255:18	1/1:255,27,0:9	0/1:136,0,234:13	1/1:246,30,0:10
chr4	85485970	.	A	G	999.0	.	DP=1890;VDB=0.575467;SGB=-62.0447;RPB=0.830966;MQB=0.999718;MQSB=0.999986;BQB=0.263816;MQ0F=0;ICB=0.93207;HOB=0.0082963;AC=5;AN=10;DP4=62,61,830,727;MQ=59;ANN=G|intergenic_region|MODIFIER|evm.TU.chr4.554-evm.TU.chr4.555|evm.TU.chr4.554-evm.TU.chr4.555|intergenic_region|evm.TU.chr4.554-evm.TU.chr4.555|||n.85485970A>G||||||	GT:PL:DP	0/0:0,18,221:6	0/0:0,33,255:11	1/1:255,42,0:14	0/1:107,0,138:7	1/1:249,27,0:9
chr4	85487274	.	G	A	999.0	.	DP=1846;VDB=0.843418;SGB=-84.3982;RPB=0.740058;MQB=0.000679959;MQSB=0.551594;BQB=0.0472189;MQ0F=0.00216685;ICB=0.952728;HOB=0.00705428;AC=5;AN=10;DP4=87,58,869,593;MQ=56;ANN=A|intergenic_region|MODIFIER|evm.TU.chr4.554-evm.TU.chr4.555|evm.TU.chr4.554-evm.TU.chr4.555|intergenic_region|evm.TU.chr4.554-evm.TU.chr4.555|||n.85487274G>A||||||	GT:PL:DP	0/0:0,33,255:11	0/0:0,48,255:16	1/1:255,30,0:10	0/1:190,0,86:11	1/1:255,45,0:15
chr4	85487342	.	A	G	999.0	.	DP=1761;VDB=0.0502522;SGB=-55.9901;RPB=0.784987;MQB=7.12741e-39;MQSB=0.000722932;BQB=0.0152336;MQ0F=0.00397501;ICB=0.944581;HOB=0.00765306;AC=5;AN=10;DP4=75,74,707,746;MQ=49;ANN=G|intergenic_region|MODIFIER|evm.TU.chr4.554-evm.TU.chr4.555|evm.TU.chr4.554-evm.TU.chr4.555|intergenic_region|evm.TU.chr4.554-evm.TU.chr4.555|||n.85487342A>G||||||	GT:PL:DP	0/0:0,33,255:11	0/0:0,39,255:13	1/1:255,30,0:10	0/1:212,0,114:14	1/1:255,36,0:12
chr4	85487381	.	C	G	999.0	.	DP=1654;VDB=0.2626;SGB=-32.846;RPB=0.991136;MQB=0;MQSB=0.00267375;BQB=0.0560481;MQ0F=0.00483676;ICB=0.945765;HOB=0.00762925;AC=5;AN=10;DP4=73,75,669,702;MQ=44;ANN=G|intergenic_region|MODIFIER|evm.TU.chr4.554-evm.TU.chr4.555|evm.TU.chr4.554-evm.TU.chr4.555|intergenic_region|evm.TU.chr4.554-evm.TU.chr4.555|||n.85487381C>G||||||	GT:PL:DP	0/0:0,27,255:9	0/0:0,48,255:16	1/1:255,36,0:12	0/1:192,0,183:15	1/1:255,27,0:9
chr4	85487571	.	T	G	999.0	.	DP=1738;VDB=0.796623;SGB=-44.2073;RPB=0.18999;MQB=0.885155;MQSB=0.374756;BQB=0.177648;MQ0F=0;ICB=0.932661;HOB=0.00829157;AC=5;AN=10;DP4=77,58,775,666;MQ=59;ANN=G|intergenic_region|MODIFIER|evm.TU.chr4.554-evm.TU.chr4.555|evm.TU.chr4.554-evm.TU.chr4.555|intergenic_region|evm.TU.chr4.554-evm.TU.chr4.555|||n.85487571T>G||||||	GT:PL:DP	0/0:0,30,255:10	0/0:0,39,255:13	1/1:255,36,0:12	0/1:255,0,156:17	1/1:255,30,0:10
chr4	130648961	.	A	G	999.0	.	DP=1714;VDB=0.0727073;SGB=200.511;RPB=0.75039;MQB=0.999898;MQSB=0.998524;BQB=0.394309;MQ0F=0.000583431;ICB=0.785609;HOB=0.0159339;AC=8;AN=10;DP4=837,558,93,54;MQ=59;ANN=G|intergenic_region|MODIFIER|evm.TU.chr4.899-evm.TU.chr4.900|evm.TU.chr4.899-evm.TU.chr4.900|intergenic_region|evm.TU.chr4.899-evm.TU.chr4.900|||n.130648961A>G||||||	GT:PL:DP	0/1:130,0,141:8	1/1:255,39,0:13	1/1:255,45,0:15	1/1:255,45,0:15	0/1:101,0,179:9
chr4	130649080	.	G	T	999.0	.	DP=1717;VDB=0.55001;SGB=217.307;RPB=0.997138;MQB=0.958359;MQSB=0.999752;BQB=0.636247;MQ0F=0;ICB=0.802425;HOB=0.0152147;AC=8;AN=10;DP4=730,659,81,75;MQ=59;ANN=T|intergenic_region|MODIFIER|evm.TU.chr4.899-evm.TU.chr4.900|evm.TU.chr4.899-evm.TU.chr4.900|intergenic_region|evm.TU.chr4.899-evm.TU.chr4.900|||n.130649080G>T||||||	GT:PL:DP	0/1:82,0,161:8	1/1:255,33,0:11	1/1:205,27,0:9	1/1:255,39,0:13	0/1:68,0,182:8
chr4	130649214	.	T	C	999.0	.	DP=1729;VDB=0.865201;SGB=195.658;RPB=0.894516;MQB=0.965758;MQSB=0.2546;BQB=0.113297;MQ0F=0;ICB=0.822402;HOB=0.0145567;AC=8;AN=10;DP4=758,654,89,61;MQ=59;ANN=C|intergenic_region|MODIFIER|evm.TU.chr4.899-evm.TU.chr4.900|evm.TU.chr4.899-evm.TU.chr4.900|intergenic_region|evm.TU.chr4.899-evm.TU.chr4.900|||n.130649214T>C||||||	GT:PL:DP	0/1:122,0,179:11	1/1:255,30,0:10	1/1:208,24,0:8	1/1:255,39,0:13	0/1:138,0,89:8
chr4	130649772	.	A	G	999.0	.	DP=1627;VDB=0.745288;SGB=101.557;RPB=0.520877;MQB=0.712342;MQSB=0.000343987;BQB=0.0106554;MQ0F=0.12354;ICB=0.722409;HOB=0.0178173;AC=8;AN=10;DP4=627,730,64,38;MQ=35;ANN=G|intergenic_region|MODIFIER|evm.TU.chr4.899-evm.TU.chr4.900|evm.TU.chr4.899-evm.TU.chr4.900|intergenic_region|evm.TU.chr4.899-evm.TU.chr4.900|||n.130649772A>G||||||	GT:PL:DP	0/1:25,0,72:4	1/1:255,27,0:13	1/1:209,24,0:8	1/1:225,24,0:8	0/1:13,0,114:8
chr4	130649802	.	C	G	999.0	.	DP=1645;VDB=0.643601;SGB=98.8501;RPB=0.0527657;MQB=0.856087;MQSB=2.03519e-18;BQB=0.273181;MQ0F=0.0924012;ICB=0.742348;HOB=0.0171411;AC=8;AN=10;DP4=661,780,67,40;MQ=38;ANN=G|intergenic_region|MODIFIER|evm.TU.chr4.899-evm.TU.chr4.900|evm.TU.chr4.899-evm.TU.chr4.900|intergenic_region|evm.TU.chr4.899-evm.TU.chr4.900|||n.130649802C>G||||||	GT:PL:DP	0/1:48,0,65:4	1/1:255,36,0:12	1/1:217,24,0:8	1/1:208,21,0:7	0/1:53,0,89:7
chr4	130652040	.	C	G	999.0	.	DP=1297;VDB=0.503468;SGB=90.5189;RPB=0.809782;MQB=0.998075;MQSB=0.99539;BQB=0.0218948;MQ0F=0;ICB=0.559583;HOB=0.0251136;AC=9;AN=10;DP4=542,504,46,50;MQ=59;ANN=G|intergenic_region|MODIFIER|evm.TU.chr4.899-evm.TU.chr4.900|evm.TU.chr4.899-evm.TU.chr4.900|intergenic_region|evm.TU.chr4.899-evm.TU.chr4.900|||n.130652040C>G||||||	GT:PL:DP	0/1:53,0,163:7	1/1:160,15,0:5	1/1:240,24,0:8	1/1:216,21,0:7	1/1:221,18,0:6
chr4	130654143	.	G	A	999.0	.	DP=1637;VDB=0.718298;SGB=193.472;RPB=0.373931;MQB=0.998239;MQSB=0.999835;BQB=0.0635536;MQ0F=0;ICB=0.784651;HOB=0.0159111;AC=8;AN=10;DP4=597,750,75,73;MQ=59;ANN=A|intergenic_region|MODIFIER|evm.TU.chr4.899-evm.TU.chr4.900|evm.TU.chr4.899-evm.TU.chr4.900|intergenic_region|evm.TU.chr4.899-evm.TU.chr4.900|||n.130654143G>A||||||	GT:PL:DP	0/1:157,0,170:13	1/1:255,33,0:11	1/1:255,42,0:14	1/1:255,45,0:15	0/1:96,0,201:11
chr4	130654963	.	G	C	999.0	.	DP=1531;VDB=0.119355;SGB=133.215;RPB=0.916682;MQB=0.999577;MQSB=0.996836;BQB=0.391309;MQ0F=0;ICB=0.822402;HOB=0.0145567;AC=8;AN=10;DP4=731,529,68,55;MQ=59;ANN=C|intergenic_region|MODIFIER|evm.TU.chr4.899-evm.TU.chr4.900|evm.TU.chr4.899-evm.TU.chr4.900|intergenic_region|evm.TU.chr4.899-evm.TU.chr4.900|||n.130654963G>C||||||	GT:PL:DP	0/1:25,0,104:4	1/1:255,39,0:13	1/1:234,27,0:9	1/1:255,27,0:9	0/1:28,0,65:3
chr4	130656978	.	T	C	999.0	.	DP=1545;VDB=0.628703;SGB=208.237;RPB=0.12852;MQB=0.999499;MQSB=0.996646;BQB=0.266706;MQ0F=0;ICB=0.767993;HOB=0.0166663;AC=8;AN=10;DP4=695,552,87,58;MQ=59;ANN=C|intergenic_region|MODIFIER|evm.TU.chr4.899-evm.TU.chr4.900|evm.TU.chr4.899-evm.TU.chr4.900|intergenic_region|evm.TU.chr4.899-evm.TU.chr4.900|||n.130656978T>C||||||	GT:PL:DP	0/1:196,0,152:12	1/1:234,24,0:8	1/1:237,21,0:7	1/1:255,33,0:11	0/1:191,0,125:10
chr4	130670085	.	C	T	999.0	.	DP=1534;VDB=0.134687;SGB=151.333;RPB=0.903769;MQB=0.99826;MQSB=0.999603;BQB=0.595486;MQ0F=0;ICB=0.787551;HOB=0.0159788;AC=8;AN=10;DP4=701,526,71,49;MQ=59;ANN=T|intergenic_region|MODIFIER|evm.TU.chr4.899-evm.TU.chr4.900|evm.TU.chr4.899-evm.TU.chr4.900|intergenic_region|evm.TU.chr4.899-evm.TU.chr4.900|||n.130670085C>T||||||	GT:PL:DP	0/1:76,0,206:10	1/1:255,33,0:11	1/1:255,39,0:13	1/1:248,27,0:9	0/1:113,0,140:8
chr4	130673544	.	G	A	999.0	.	DP=1484;VDB=0.0642233;SGB=167.106;RPB=0.992765;MQB=0.990447;MQSB=0.998489;BQB=0.571771;MQ0F=0;ICB=0.822402;HOB=0.0145567;AC=8;AN=10;DP4=695,518,86,54;MQ=59;ANN=A|intergenic_region|MODIFIER|evm.TU.chr4.899-evm.TU.chr4.900|evm.TU.chr4.899-evm.TU.chr4.900|intergenic_region|evm.TU.chr4.899-evm.TU.chr4.900|||n.130673544G>A||||||	GT:PL:DP	0/1:76,0,179:10	1/1:220,27,0:9	1/1:172,15,0:5	1/1:255,39,0:13	0/1:196,0,150:12
chr4	130677063	.	A	G	999.0	.	DP=1570;VDB=0.776505;SGB=155.113;RPB=0.441781;MQB=1.82836e-30;MQSB=2.59234e-14;BQB=0.00356349;MQ0F=0.022293;ICB=0.786576;HOB=0.0159565;AC=8;AN=10;DP4=675,605,77,56;MQ=47;ANN=G|intergenic_region|MODIFIER|evm.TU.chr4.899-evm.TU.chr4.900|evm.TU.chr4.899-evm.TU.chr4.900|intergenic_region|evm.TU.chr4.899-evm.TU.chr4.900|||n.130677063A>G||||||	GT:PL:DP	0/1:62,0,75:4	1/1:241,27,0:9	1/1:234,28,0:13	1/1:248,24,0:8	0/1:108,0,77:8
chr4	130680002	.	T	C	999.0	.	DP=1538;VDB=0.0818402;SGB=182.144;RPB=0.459886;MQB=0.998964;MQSB=0.999532;BQB=0.10839;MQ0F=0;ICB=0.752412;HOB=0.0175122;AC=8;AN=10;DP4=687,564,85,48;MQ=59;ANN=C|intergenic_region|MODIFIER|evm.TU.chr4.899-evm.TU.chr4.900|evm.TU.chr4.899-evm.TU.chr4.900|intergenic_region|evm.TU.chr4.899-evm.TU.chr4.900|||n.130680002T>C||||||	GT:PL:DP	0/1:152,0,104:8	1/1:255,51,0:17	1/1:191,18,0:6	1/1:249,30,0:10	0/1:173,0,69:7
chr4	130683300	.	A	T	999.0	.	DP=1609;VDB=0.352684;SGB=151.117;RPB=0.676681;MQB=0.999904;MQSB=0.999111;BQB=0.221053;MQ0F=0;ICB=0.788535;HOB=0.0160009;AC=8;AN=10;DP4=713,618,68,56;MQ=59;ANN=T|intergenic_region|MODIFIER|evm.TU.chr4.899-evm.TU.chr4.900|evm.TU.chr4.899-evm.TU.chr4.900|intergenic_region|evm.TU.chr4.899-evm.TU.chr4.900|||n.130683300A>T||||||	GT:PL:DP	0/1:121,0,160:10	1/1:255,27,0:9	1/1:252,27,0:9	1/1:152,15,0:5	0/1:161,0,198:15
chr4	130687841	.	A	C	999.0	.	DP=1864;VDB=0.398165;SGB=-69.9765;RPB=0.00198852;MQB=0;MQSB=0.308908;BQB=0.0157934;MQ0F=0.0219957;ICB=0.873868;HOB=0.0124202;AC=8;AN=10;DP4=760,688,140,83;MQ=50;ANN=C|intergenic_region|MODIFIER|evm.TU.chr4.899-evm.TU.chr4.900|evm.TU.chr4.899-evm.TU.chr4.900|intergenic_region|evm.TU.chr4.899-evm.TU.chr4.900|||n.130687841A>C||||||	GT:PL:DP	0/1:149,0,50:8	1/1:255,36,0:12	1/1:255,36,0:13	1/1:255,48,0:17	0/1:134,0,103:12
chr4	130704336	.	G	A	999.0	.	DP=1868;VDB=9.34613e-05;SGB=222.387;RPB=0.249397;MQB=6.47126e-14;MQSB=0.682563;BQB=3.78393e-06;MQ0F=0.00267666;ICB=0.839659;HOB=0.0138563;AC=8;AN=10;DP4=777,779,82,91;MQ=58;ANN=A|intergenic_region|MODIFIER|evm.TU.chr4.899-evm.TU.chr4.900|evm.TU.chr4.899-evm.TU.chr4.900|intergenic_region|evm.TU.chr4.899-evm.TU.chr4.900|||n.130704336G>A||||||	GT:PL:DP	0/1:170,0,110:12	1/1:255,33,0:11	1/1:182,18,0:6	1/1:255,39,0:17	0/1:138,0,188:15
chr4	130704342	.	G	A	999.0	.	DP=1876;VDB=0.00027235;SGB=200.269;RPB=0.795234;MQB=1.04879e-13;MQSB=0.477614;BQB=2.46279e-05;MQ0F=0.00266525;ICB=0.859237;HOB=0.0131457;AC=8;AN=10;DP4=789,771,82,94;MQ=58;ANN=A|intergenic_region|MODIFIER|evm.TU.chr4.899-evm.TU.chr4.900|evm.TU.chr4.899-evm.TU.chr4.900|intergenic_region|evm.TU.chr4.899-evm.TU.chr4.900|||n.130704342G>A||||||	GT:PL:DP	0/1:195,0,76:10	1/1:255,33,0:11	1/1:207,21,0:7	1/1:255,39,0:17	0/1:140,0,187:16
chr4	130704363	.	T	C	999.0	.	DP=1880;VDB=0.015448;SGB=211.49;RPB=0.767514;MQB=3.14897e-13;MQSB=0.790484;BQB=0.179514;MQ0F=0.00265957;ICB=0.905772;HOB=0.0108857;AC=8;AN=10;DP4=769,746,101,88;MQ=58;ANN=C|intergenic_region|MODIFIER|evm.TU.chr4.899-evm.TU.chr4.900|evm.TU.chr4.899-evm.TU.chr4.900|intergenic_region|evm.TU.chr4.899-evm.TU.chr4.900|||n.130704363T>C||||||	GT:PL:DP	0/1:234,0,96:11	1/1:255,36,0:12	1/1:227,24,0:8	1/1:255,36,0:16	0/1:145,0,161:14
chr4	130704364	.	G	A	999.0	.	DP=1882;VDB=0.010572;SGB=228.078;RPB=0.983223;MQB=1.42879e-12;MQSB=0.821951;BQB=0.00430296;MQ0F=0.00265675;ICB=0.803398;HOB=0.0152322;AC=8;AN=10;DP4=808,771,89,79;MQ=58;ANN=A|intergenic_region|MODIFIER|evm.TU.chr4.899-evm.TU.chr4.900|evm.TU.chr4.899-evm.TU.chr4.900|intergenic_region|evm.TU.chr4.899-evm.TU.chr4.900|||n.130704364G>A||||||	GT:PL:DP	0/1:234,0,84:11	1/1:255,36,0:12	1/1:245,27,0:9	1/1:255,36,0:16	0/1:142,0,183:15
chr4	130705470	.	A	G	999.0	.	DP=1877;VDB=3.48412e-05;SGB=90.4456;RPB=1.90011e-05;MQB=6.96733e-35;MQSB=0.987164;BQB=2.89666e-05;MQ0F=0.00586042;ICB=0.803398;HOB=0.0152322;AC=8;AN=10;DP4=827,775,56,59;MQ=57;ANN=G|intergenic_region|MODIFIER|evm.TU.chr4.899-evm.TU.chr4.900|evm.TU.chr4.899-evm.TU.chr4.900|intergenic_region|evm.TU.chr4.899-evm.TU.chr4.900|||n.130705470A>G||||||	GT:PL:DP	0/1:19,0,172:6	1/1:255,33,0:11	1/1:176,18,0:6	1/1:255,33,0:11	0/1:38,0,164:7
chr4	130706073	.	A	G	999.0	.	DP=1416;VDB=0.180353;SGB=188.994;RPB=0.953795;MQB=1.40816e-07;MQSB=0.390331;BQB=0.740519;MQ0F=0.0360169;ICB=0.854692;HOB=0.0138861;AC=8;AN=10;DP4=742,377,92,54;MQ=56;ANN=G|intergenic_region|MODIFIER|evm.TU.chr4.899-evm.TU.chr4.900|evm.TU.chr4.899-evm.TU.chr4.900|intergenic_region|evm.TU.chr4.899-evm.TU.chr4.900|||n.130706073A>G||||||	GT:PL:DP	0/1:33,0,151:8	1/1:189,15,0:8	1/1:255,36,0:12	1/1:255,39,0:17	0/1:200,0,99:12
chr4	130706261	.	T	C	999.0	.	DP=1561;VDB=0.00353549;SGB=88.3955;RPB=0.602456;MQB=5.18328e-38;MQSB=0.408078;BQB=0.71037;MQ0F=0.00192185;ICB=0.843789;HOB=0.0138752;AC=8;AN=10;DP4=671,591,62,64;MQ=57;ANN=C|intergenic_region|MODIFIER|evm.TU.chr4.899-evm.TU.chr4.900|evm.TU.chr4.899-evm.TU.chr4.900|intergenic_region|evm.TU.chr4.899-evm.TU.chr4.900|||n.130706261T>C||||||	GT:PL:DP	0/1:175,0,152:13	1/1:200,21,0:7	1/1:255,33,0:11	1/1:222,27,0:9	0/1:16,0,166:7
chr4	130706336	.	T	C	999.0	.	DP=1739;VDB=0.00343648;SGB=-227.617;RPB=0.999809;MQB=0;MQSB=0.0202244;BQB=0.459743;MQ0F=0.0563542;ICB=0.699328;HOB=0.0183605;AC=7;AN=10;DP4=734,631,119,90;MQ=49;ANN=C|intergenic_region|MODIFIER|evm.TU.chr4.899-evm.TU.chr4.900|evm.TU.chr4.899-evm.TU.chr4.900|intergenic_region|evm.TU.chr4.899-evm.TU.chr4.900|||n.130706336T>C||||||	GT:PL:DP	0/1:158,0,82:8	1/1:172,15,0:9	1/1:219,24,0:9	1/1:151,18,0:6	0/0:0,12,146:6
chr4	130707499	.	C	T	999.0	.	DP=1614;VDB=0.0121244;SGB=133.152;RPB=0.00458607;MQB=1.11716e-06;MQSB=0.950201;BQB=0.000750971;MQ0F=0.00433705;ICB=0.742348;HOB=0.0171411;AC=8;AN=10;DP4=728,620,70,44;MQ=47;ANN=T|intergenic_region|MODIFIER|evm.TU.chr4.899-evm.TU.chr4.900|evm.TU.chr4.899-evm.TU.chr4.900|intergenic_region|evm.TU.chr4.899-evm.TU.chr4.900|||n.130707499C>T||||||	GT:PL:DP	0/1:26,0,78:5	1/1:109,15,0:5	1/1:168,21,0:7	1/1:152,21,0:7	0/1:36,0,121:7
chr4	130707909	.	G	A	999.0	.	DP=1455;VDB=0.0405926;SGB=114.919;RPB=0.098983;MQB=0;MQSB=0.00478207;BQB=0.0164594;MQ0F=0.004811;ICB=0.892884;HOB=0.0116291;AC=8;AN=10;DP4=671,522,69,58;MQ=52;ANN=A|intergenic_region|MODIFIER|evm.TU.chr4.899-evm.TU.chr4.900|evm.TU.chr4.899-evm.TU.chr4.900|intergenic_region|evm.TU.chr4.899-evm.TU.chr4.900|||n.130707909G>A||||||	GT:PL:DP	0/1:59,0,104:5	1/1:140,15,0:5	1/1:255,30,0:10	1/1:191,27,0:9	0/1:53,0,28:3
chr4	130710108	.	A	T	999.0	.	DP=1785;VDB=0.899703;SGB=182.133;RPB=0.39293;MQB=2.5841e-05;MQSB=0.377001;BQB=0.758904;MQ0F=0.0616246;ICB=0.78276;HOB=0.0158649;AC=8;AN=10;DP4=752,689,82,62;MQ=49;ANN=T|intergenic_region|MODIFIER|evm.TU.chr4.899-evm.TU.chr4.900|evm.TU.chr4.899-evm.TU.chr4.900|intergenic_region|evm.TU.chr4.899-evm.TU.chr4.900|||n.130710108A>T||||||	GT:PL:DP	0/1:203,0,108:13	1/1:255,31,0:14	1/1:255,24,0:8	1/1:255,30,0:10	0/1:83,0,186:12
chr4	130710963	.	G	A	999.0	.	DP=1748;VDB=0.0978271;SGB=161.985;RPB=0.437335;MQB=0.358798;MQSB=0.114544;BQB=0.0107495;MQ0F=0.0268879;ICB=0.82341;HOB=0.0145679;AC=8;AN=10;DP4=728,715,77,65;MQ=56;ANN=A|intergenic_region|MODIFIER|evm.TU.chr4.899-evm.TU.chr4.900|evm.TU.chr4.899-evm.TU.chr4.900|intergenic_region|evm.TU.chr4.899-evm.TU.chr4.900|||n.130710963G>A||||||	GT:PL:DP	0/1:39,0,233:10	1/1:255,33,0:11	1/1:255,30,0:10	1/1:255,39,0:13	0/1:78,0,179:9
chr4	130711203	.	G	C	999.0	.	DP=1654;VDB=0.999486;SGB=118.058;RPB=0.857504;MQB=2.48439e-10;MQSB=0.808364;BQB=0.190912;MQ0F=0;ICB=0.803398;HOB=0.0152322;AC=8;AN=10;DP4=764,580,67,50;MQ=59;ANN=C|intergenic_region|MODIFIER|evm.TU.chr4.899-evm.TU.chr4.900|evm.TU.chr4.899-evm.TU.chr4.900|intergenic_region|evm.TU.chr4.899-evm.TU.chr4.900|||n.130711203G>C||||||	GT:PL:DP	0/1:101,0,130:8	1/1:233,27,0:9	1/1:255,36,0:12	1/1:251,30,0:10	0/1:109,0,108:8
chr4	130749735	.	A	T	999.0	.	DP=1595;VDB=0.0233389;SGB=163.873;RPB=0.887744;MQB=0.17474;MQSB=0.357713;BQB=0.203595;MQ0F=0.0188088;ICB=0.785609;HOB=0.0159339;AC=8;AN=10;DP4=705,629,66,63;MQ=57;ANN=T|intergenic_region|MODIFIER|evm.TU.chr4.899-evm.TU.chr4.900|evm.TU.chr4.899-evm.TU.chr4.900|intergenic_region|evm.TU.chr4.899-evm.TU.chr4.900|||n.130749735A>T||||||	GT:PL:DP	0/1:100,0,172:11	1/1:255,30,0:10	1/1:255,33,0:11	1/1:245,24,0:8	0/1:28,0,82:3
chr4	130749736	.	A	T	999.0	.	DP=1602;VDB=0.0225763;SGB=165.957;RPB=0.868832;MQB=0.167907;MQSB=0.446965;BQB=0.551087;MQ0F=0.0187266;ICB=0.787551;HOB=0.0159788;AC=8;AN=10;DP4=711,633,67,63;MQ=57;ANN=T|intergenic_region|MODIFIER|evm.TU.chr4.899-evm.TU.chr4.900|evm.TU.chr4.899-evm.TU.chr4.900|intergenic_region|evm.TU.chr4.899-evm.TU.chr4.900|||n.130749736A>T||||||	GT:PL:DP	0/1:100,0,174:11	1/1:255,30,0:10	1/1:255,36,0:12	1/1:226,24,0:8	0/1:28,0,71:3
chr4	130753334	.	G	A	999.0	.	DP=1571;VDB=0.315938;SGB=200.931;RPB=0.934685;MQB=0.0205685;MQSB=0.165778;BQB=0.00171664;MQ0F=0;ICB=0.803398;HOB=0.0152322;AC=8;AN=10;DP4=752,555,88,64;MQ=59;ANN=A|intergenic_region|MODIFIER|evm.TU.chr4.899-evm.TU.chr4.900|evm.TU.chr4.899-evm.TU.chr4.900|intergenic_region|evm.TU.chr4.899-evm.TU.chr4.900|||n.130753334G>A||||||	GT:PL:DP	0/1:129,0,196:13	1/1:215,24,0:8	1/1:255,30,0:10	1/1:255,48,0:16	0/1:134,0,147:10
chr4	130754628	.	G	C	999.0	.	DP=1650;VDB=0.85235;SGB=157.126;RPB=0.523951;MQB=0.999596;MQSB=0.994927;BQB=0.168954;MQ0F=0;ICB=0.808389;HOB=0.015315;AC=8;AN=10;DP4=745,600,78,56;MQ=59;ANN=C|intergenic_region|MODIFIER|evm.TU.chr4.899-evm.TU.chr4.900|evm.TU.chr4.899-evm.TU.chr4.900|intergenic_region|evm.TU.chr4.899-evm.TU.chr4.900|||n.130754628G>C||||||	GT:PL:DP	0/1:73,0,200:11	1/1:255,39,0:13	1/1:165,18,0:6	1/1:185,18,0:6	0/1:68,0,159:8
chr4	130759300	.	C	T	999.0	.	DP=1499;VDB=0.272917;SGB=173.387;RPB=0.296733;MQB=0.999879;MQSB=0.998708;BQB=0.116333;MQ0F=0;ICB=0.765178;HOB=0.0165816;AC=8;AN=10;DP4=638,554,64,63;MQ=59;ANN=T|intergenic_region|MODIFIER|evm.TU.chr4.899-evm.TU.chr4.900|evm.TU.chr4.899-evm.TU.chr4.900|intergenic_region|evm.TU.chr4.899-evm.TU.chr4.900|||n.130759300C>T||||||	GT:PL:DP	0/1:194,0,153:11	1/1:221,21,0:7	1/1:173,18,0:6	1/1:254,21,0:7	0/1:74,0,48:4
chr4	130759936	.	A	G	999.0	.	DP=1583;VDB=0.628397;SGB=205.958;RPB=0.132647;MQB=0.998868;MQSB=0.999338;BQB=0.000672629;MQ0F=0;ICB=0.858195;HOB=0.0131471;AC=8;AN=10;DP4=689,614,91,69;MQ=59;ANN=G|intergenic_region|MODIFIER|evm.TU.chr4.899-evm.TU.chr4.900|evm.TU.chr4.899-evm.TU.chr4.900|intergenic_region|evm.TU.chr4.899-evm.TU.chr4.900|||n.130759936A>G||||||	GT:PL:DP	0/1:114,0,126:9	1/1:255,30,0:10	1/1:255,51,0:17	1/1:255,45,0:15	0/1:113,0,56:6
chr4	130759951	.	C	G	999.0	.	DP=1599;VDB=0.87239;SGB=162.077;RPB=0.696954;MQB=0.998942;MQSB=0.999525;BQB=0.000134102;MQ0F=0;ICB=0.87491;HOB=0.0124129;AC=8;AN=10;DP4=730,588,84,68;MQ=59;ANN=G|intergenic_region|MODIFIER|evm.TU.chr4.899-evm.TU.chr4.900|evm.TU.chr4.899-evm.TU.chr4.900|intergenic_region|evm.TU.chr4.899-evm.TU.chr4.900|||n.130759951C>G||||||	GT:PL:DP	0/1:109,0,154:11	1/1:227,24,0:8	1/1:255,45,0:15	1/1:255,54,0:18	0/1:115,0,22:5
chr4	130760013	.	A	G	999.0	.	DP=1673;VDB=0.101596;SGB=182.8;RPB=0.918178;MQB=0.999901;MQSB=0.998388;BQB=0.000204782;MQ0F=0;ICB=0.764256;HOB=0.0165531;AC=8;AN=10;DP4=847,525,87,50;MQ=59;ANN=G|intergenic_region|MODIFIER|evm.TU.chr4.899-evm.TU.chr4.900|evm.TU.chr4.899-evm.TU.chr4.900|intergenic_region|evm.TU.chr4.899-evm.TU.chr4.900|||n.130760013A>G||||||	GT:PL:DP	0/1:150,0,231:14	1/1:255,24,0:8	1/1:255,39,0:13	1/1:255,39,0:13	0/1:148,0,50:8
chr4	130760333	.	T	C	999.0	.	DP=1770;VDB=0.375043;SGB=194.947;RPB=0.310691;MQB=0.997843;MQSB=0.999793;BQB=0.00332476;MQ0F=0;ICB=0.697768;HOB=0.0182713;AC=8;AN=10;DP4=800,649,74,58;MQ=59;ANN=C|intergenic_region|MODIFIER|evm.TU.chr4.899-evm.TU.chr4.900|evm.TU.chr4.899-evm.TU.chr4.900|intergenic_region|evm.TU.chr4.899-evm.TU.chr4.900|||n.130760333T>C||||||	GT:PL:DP	0/1:154,0,142:11	1/1:217,21,0:7	1/1:255,36,0:12	1/1:246,30,0:10	0/1:109,0,110:9
chr4	130760486	.	C	T	999.0	.	DP=1643;VDB=0.112758;SGB=161.947;RPB=0.996319;MQB=0.968548;MQSB=0.992573;BQB=0.0117354;MQ0F=0.000608643;ICB=0.76154;HOB=0.0164666;AC=8;AN=10;DP4=706,641,62,69;MQ=59;ANN=T|intergenic_region|MODIFIER|evm.TU.chr4.899-evm.TU.chr4.900|evm.TU.chr4.899-evm.TU.chr4.900|intergenic_region|evm.TU.chr4.899-evm.TU.chr4.900|||n.130760486C>T||||||	GT:PL:DP	0/1:44,0,218:10	1/1:255,33,0:11	1/1:255,51,0:17	1/1:255,36,0:12	0/1:171,0,106:10
chr4	130760516	.	G	A	999.0	.	DP=1601;VDB=0.160745;SGB=189.197;RPB=0.95103;MQB=0.964739;MQSB=0.999792;BQB=0.00062799;MQ0F=0.00124922;ICB=0.699328;HOB=0.0183605;AC=8;AN=10;DP4=741,596,81,52;MQ=59;ANN=A|intergenic_region|MODIFIER|evm.TU.chr4.899-evm.TU.chr4.900|evm.TU.chr4.899-evm.TU.chr4.900|intergenic_region|evm.TU.chr4.899-evm.TU.chr4.900|||n.130760516G>A||||||	GT:PL:DP	0/1:93,0,215:12	1/1:255,36,0:12	1/1:255,42,0:14	1/1:255,33,0:11	0/1:156,0,102:10
chr4	130760573	.	A	G	999.0	.	DP=1656;VDB=0.819925;SGB=197.583;RPB=0.999229;MQB=0.839083;MQSB=0.0393925;BQB=0.35888;MQ0F=0.00181159;ICB=0.720742;HOB=0.0177383;AC=8;AN=10;DP4=737,599,86,50;MQ=58;ANN=G|intergenic_region|MODIFIER|evm.TU.chr4.899-evm.TU.chr4.900|evm.TU.chr4.899-evm.TU.chr4.900|intergenic_region|evm.TU.chr4.899-evm.TU.chr4.900|||n.130760573A>G||||||	GT:PL:DP	0/1:70,0,252:12	1/1:255,33,0:11	1/1:255,45,0:15	1/1:255,30,0:10	0/1:123,0,143:11
chr4	130762060	.	A	G	999.0	.	DP=1435;VDB=0.299841;SGB=140.782;RPB=0.0404369;MQB=0.992475;MQSB=0.990308;BQB=0.0399064;MQ0F=0;ICB=0.787551;HOB=0.0159788;AC=8;AN=10;DP4=605,573,64,52;MQ=59;ANN=G|intergenic_region|MODIFIER|evm.TU.chr4.899-evm.TU.chr4.900|evm.TU.chr4.899-evm.TU.chr4.900|intergenic_region|evm.TU.chr4.899-evm.TU.chr4.900|||n.130762060A>G||||||	GT:PL:DP	0/1:28,0,88:3	1/1:246,30,0:10	1/1:255,30,0:10	1/1:255,33,0:11	0/1:87,0,110:6
chr4	130762618	.	C	T	999.0	.	DP=1560;VDB=0.325315;SGB=138.997;RPB=0.760693;MQB=0.998251;MQSB=0.988463;BQB=0.00620139;MQ0F=0;ICB=0.860287;HOB=0.0131437;AC=8;AN=10;DP4=769,516,72,61;MQ=59;ANN=T|intergenic_region|MODIFIER|evm.TU.chr4.899-evm.TU.chr4.900|evm.TU.chr4.899-evm.TU.chr4.900|intergenic_region|evm.TU.chr4.899-evm.TU.chr4.900|||n.130762618C>T||||||	GT:PL:DP	0/1:153,0,184:13	1/1:255,42,0:14	1/1:227,24,0:8	1/1:255,33,0:11	0/1:56,0,141:6
chr4	130763080	.	G	A	999.0	.	DP=1593;VDB=0.619838;SGB=199.394;RPB=0.240103;MQB=1;MQSB=1;BQB=0.150214;MQ0F=0;ICB=0.764256;HOB=0.0165531;AC=8;AN=10;DP4=708,606,65,74;MQ=60;ANN=A|intergenic_region|MODIFIER|evm.TU.chr4.899-evm.TU.chr4.900|evm.TU.chr4.899-evm.TU.chr4.900|intergenic_region|evm.TU.chr4.899-evm.TU.chr4.900|||n.130763080G>A||||||	GT:PL:DP	0/1:214,0,98:10	1/1:255,57,0:19	1/1:179,18,0:6	1/1:255,48,0:16	0/1:63,0,188:11
chr4	130765900	.	A	G	999.0	.	DP=1601;VDB=0.537135;SGB=174.321;RPB=0.897316;MQB=0.990513;MQSB=0.998898;BQB=0.49228;MQ0F=0;ICB=0.803398;HOB=0.0152322;AC=8;AN=10;DP4=678,644,81,61;MQ=59;ANN=G|intergenic_region|MODIFIER|evm.TU.chr4.899-evm.TU.chr4.900|evm.TU.chr4.899-evm.TU.chr4.900|intergenic_region|evm.TU.chr4.899-evm.TU.chr4.900|||n.130765900A>G||||||	GT:PL:DP	0/1:106,0,149:9	1/1:255,36,0:12	1/1:255,36,0:12	1/1:255,60,0:20	0/1:63,0,221:11
chr4	130766515	.	T	C	999.0	.	DP=1571;VDB=0.887185;SGB=152.296;RPB=0.930679;MQB=1;MQSB=1;BQB=0.00121365;MQ0F=0;ICB=0.786576;HOB=0.0159565;AC=8;AN=10;DP4=698,625,69,55;MQ=60;ANN=C|intergenic_region|MODIFIER|evm.TU.chr4.899-evm.TU.chr4.900|evm.TU.chr4.899-evm.TU.chr4.900|intergenic_region|evm.TU.chr4.899-evm.TU.chr4.900|||n.130766515T>C||||||	GT:PL:DP	0/1:79,0,141:6	1/1:255,45,0:15	1/1:255,30,0:10	1/1:183,15,0:5	0/1:129,0,199:12
chr4	130767859	.	A	G	999.0	.	DP=1694;VDB=0.40055;SGB=233.324;RPB=0.567545;MQB=0.999546;MQSB=0.999975;BQB=0.020765;MQ0F=0.00118064;ICB=0.786576;HOB=0.0159565;AC=8;AN=10;DP4=746,626,81,78;MQ=59;ANN=G|intergenic_region|MODIFIER|evm.TU.chr4.899-evm.TU.chr4.900|evm.TU.chr4.899-evm.TU.chr4.900|intergenic_region|evm.TU.chr4.899-evm.TU.chr4.900|||n.130767859A>G||||||	GT:PL:DP	0/1:136,0,127:9	1/1:215,24,0:8	1/1:255,45,0:15	1/1:245,27,0:9	0/1:107,0,116:7
chr4	130768135	.	C	T	999.0	.	DP=1561;VDB=0.0150106;SGB=180.16;RPB=0.440532;MQB=1;MQSB=1;BQB=0.0144861;MQ0F=0;ICB=0.765178;HOB=0.0165816;AC=8;AN=10;DP4=682,617,74,59;MQ=60;ANN=T|intergenic_region|MODIFIER|evm.TU.chr4.899-evm.TU.chr4.900|evm.TU.chr4.899-evm.TU.chr4.900|intergenic_region|evm.TU.chr4.899-evm.TU.chr4.900|||n.130768135C>T||||||	GT:PL:DP	0/1:45,0,116:5	1/1:245,27,0:9	1/1:255,36,0:12	1/1:246,30,0:10	0/1:45,0,186:8
chr4	130768181	.	G	A	999.0	.	DP=1510;VDB=0.19991;SGB=195.248;RPB=0.0372954;MQB=1;MQSB=1;BQB=0.00308039;MQ0F=0;ICB=0.723255;HOB=0.0178568;AC=8;AN=10;DP4=637,606,67,65;MQ=60;ANN=A|intergenic_region|MODIFIER|evm.TU.chr4.899-evm.TU.chr4.900|evm.TU.chr4.899-evm.TU.chr4.900|intergenic_region|evm.TU.chr4.899-evm.TU.chr4.900|||n.130768181G>A||||||	GT:PL:DP	0/1:25,0,116:4	1/1:255,30,0:10	1/1:255,42,0:14	1/1:255,30,0:10	0/1:50,0,201:8
chr4	130769758	.	G	A	999.0	.	DP=1639;VDB=7.62445e-05;SGB=111.519;RPB=0.0030374;MQB=0.955672;MQSB=0.856918;BQB=0.000124864;MQ0F=0.0262355;ICB=0.765178;HOB=0.0165816;AC=8;AN=10;DP4=638,690,63,55;MQ=47;ANN=A|intergenic_region|MODIFIER|evm.TU.chr4.899-evm.TU.chr4.900|evm.TU.chr4.899-evm.TU.chr4.900|intergenic_region|evm.TU.chr4.899-evm.TU.chr4.900|||n.130769758G>A||||||	GT:PL:DP	0/1:118,0,206:14	1/1:253,30,0:10	1/1:205,27,0:9	1/1:200,20,0:10	0/1:73,0,191:11
chr4	130770771	.	G	A	999.0	.	DP=1718;VDB=0.345876;SGB=216.132;RPB=0.840829;MQB=0.916136;MQSB=0.0143282;BQB=0.0472712;MQ0F=0.00582072;ICB=0.740625;HOB=0.0170726;AC=8;AN=10;DP4=755,648,83,65;MQ=53;ANN=A|intergenic_region|MODIFIER|evm.TU.chr4.899-evm.TU.chr4.900|evm.TU.chr4.899-evm.TU.chr4.900|intergenic_region|evm.TU.chr4.899-evm.TU.chr4.900|||n.130770771G>A||||||	GT:PL:DP	0/1:95,0,67:5	1/1:255,33,0:11	1/1:255,30,0:10	1/1:241,30,0:10	0/1:102,0,181:10
chr4	130771815	.	T	C	999.0	.	DP=1814;VDB=0.613084;SGB=169.419;RPB=0.550949;MQB=0.972882;MQSB=0.00331961;BQB=0.0783184;MQ0F=0.00220507;ICB=0.763342;HOB=0.0165244;AC=8;AN=10;DP4=839,664,85,55;MQ=55;ANN=C|intergenic_region|MODIFIER|evm.TU.chr4.899-evm.TU.chr4.900|evm.TU.chr4.899-evm.TU.chr4.900|intergenic_region|evm.TU.chr4.899-evm.TU.chr4.900|||n.130771815T>C||||||	GT:PL:DP	0/1:112,0,154:9	1/1:255,39,0:13	1/1:255,30,0:10	1/1:198,18,0:6	0/1:113,0,50:6
chr4	130772750	.	G	A	999.0	.	DP=1782;VDB=0.526115;SGB=190.774;RPB=0.997034;MQB=0.967397;MQSB=0.989638;BQB=0.274627;MQ0F=0;ICB=0.784651;HOB=0.0159111;AC=8;AN=10;DP4=786,677,90,54;MQ=59;ANN=A|intergenic_region|MODIFIER|evm.TU.chr4.899-evm.TU.chr4.900|evm.TU.chr4.899-evm.TU.chr4.900|intergenic_region|evm.TU.chr4.899-evm.TU.chr4.900|||n.130772750G>A||||||	GT:PL:DP	0/1:113,0,50:6	1/1:255,39,0:13	1/1:255,42,0:14	1/1:255,36,0:12	0/1:255,0,162:15
chr4	130775321	.	C	T	999.0	.	DP=1632;VDB=0.0445753;SGB=150.658;RPB=0.845747;MQB=1;MQSB=1;BQB=0.00306264;MQ0F=0;ICB=0.767046;HOB=0.0166383;AC=8;AN=10;DP4=727,645,69,59;MQ=60;ANN=T|intergenic_region|MODIFIER|evm.TU.chr4.899-evm.TU.chr4.900|evm.TU.chr4.899-evm.TU.chr4.900|intergenic_region|evm.TU.chr4.899-evm.TU.chr4.900|||n.130775321C>T||||||	GT:PL:DP	0/1:111,0,84:7	1/1:207,21,0:7	1/1:205,21,0:7	1/1:255,36,0:12	0/1:152,0,81:8
chr4	130775849	.	G	A	999.0	.	DP=1614;VDB=0.0566779;SGB=174.351;RPB=0.997776;MQB=1;MQSB=1;BQB=0.0496918;MQ0F=0;ICB=0.767046;HOB=0.0166383;AC=8;AN=10;DP4=722,580,71,59;MQ=60;ANN=A|intergenic_region|MODIFIER|evm.TU.chr4.899-evm.TU.chr4.900|evm.TU.chr4.899-evm.TU.chr4.900|intergenic_region|evm.TU.chr4.899-evm.TU.chr4.900|||n.130775849G>A||||||	GT:PL:DP	0/1:128,0,199:12	1/1:246,30,0:10	1/1:255,39,0:13	1/1:255,27,0:9	0/1:170,0,159:12
chr4	130777296	.	C	T	999.0	.	DP=1482;VDB=0.0678748;SGB=191.646;RPB=0.0977309;MQB=1;MQSB=1;BQB=0.00512845;MQ0F=0;ICB=0.704188;HOB=0.0186297;AC=8;AN=10;DP4=697,525,71,54;MQ=60;ANN=T|intergenic_region|MODIFIER|evm.TU.chr4.899-evm.TU.chr4.900|evm.TU.chr4.899-evm.TU.chr4.900|intergenic_region|evm.TU.chr4.899-evm.TU.chr4.900|||n.130777296C>T||||||	GT:PL:DP	0/1:172,0,194:14	1/1:255,42,0:14	1/1:217,24,0:8	1/1:255,30,0:10	0/1:147,0,124:10
chr4	130778852	.	C	A	999.0	.	DP=1690;VDB=0.46133;SGB=143.072;RPB=0.799243;MQB=0.997891;MQSB=0.998808;BQB=0.0909768;MQ0F=0.000591716;ICB=0.786576;HOB=0.0159565;AC=8;AN=10;DP4=692,731,65,59;MQ=59;ANN=A|intergenic_region|MODIFIER|evm.TU.chr4.899-evm.TU.chr4.900|evm.TU.chr4.899-evm.TU.chr4.900|intergenic_region|evm.TU.chr4.899-evm.TU.chr4.900|||n.130778852C>A||||||	GT:PL:DP	0/1:102,0,110:9	1/1:208,24,0:8	1/1:255,36,0:12	1/1:255,24,0:8	0/1:113,0,130:8
chr4	130780811	.	A	T	999.0	.	DP=1519;VDB=0.739121;SGB=182.306;RPB=0.213923;MQB=1;MQSB=1;BQB=0.0111904;MQ0F=0;ICB=0.728498;HOB=0.0180934;AC=8;AN=10;DP4=696,546,72,52;MQ=60;ANN=T|intergenic_region|MODIFIER|evm.TU.chr4.899-evm.TU.chr4.900|evm.TU.chr4.899-evm.TU.chr4.900|intergenic_region|evm.TU.chr4.899-evm.TU.chr4.900|||n.130780811A>T||||||	GT:PL:DP	0/1:52,0,255:15	1/1:207,24,0:8	1/1:255,42,0:14	1/1:195,21,0:7	0/1:19,0,143:6
chr4	130784565	.	T	G	999.0	.	DP=1648;VDB=0.02524;SGB=189.227;RPB=0.246415;MQB=0.999463;MQSB=0.999969;BQB=0.952062;MQ0F=0;ICB=0.92085;HOB=0.0100642;AC=8;AN=10;DP4=573,718,93,76;MQ=59;ANN=G|intergenic_region|MODIFIER|evm.TU.chr4.899-evm.TU.chr4.900|evm.TU.chr4.899-evm.TU.chr4.900|intergenic_region|evm.TU.chr4.899-evm.TU.chr4.900|||n.130784565T>G||||||	GT:PL:DP	0/1:175,0,112:10	1/1:255,42,0:14	1/1:255,36,0:12	1/1:255,30,0:10	0/1:164,0,122:9
chr4	130786832	.	G	A	999.0	.	DP=1911;VDB=0.631116;SGB=193.504;RPB=0.781788;MQB=0.751906;MQSB=0.977707;BQB=0.379601;MQ0F=0.00994244;ICB=0.781826;HOB=0.0158414;AC=8;AN=10;DP4=888,683,96,57;MQ=58;ANN=A|intergenic_region|MODIFIER|evm.TU.chr4.899-evm.TU.chr4.900|evm.TU.chr4.899-evm.TU.chr4.900|intergenic_region|evm.TU.chr4.899-evm.TU.chr4.900|||n.130786832G>A||||||	GT:PL:DP	0/1:148,0,181:12	1/1:255,48,0:16	1/1:240,30,0:10	1/1:232,33,0:11	0/1:110,0,85:7
chr4	130787043	.	G	A	999.0	.	DP=1879;VDB=0.782535;SGB=132.301;RPB=0.517582;MQB=0.408844;MQSB=0.835427;BQB=0.00465912;MQ0F=0.00372539;ICB=0.741483;HOB=0.0171069;AC=8;AN=10;DP4=809,764,74,74;MQ=59;ANN=A|intergenic_region|MODIFIER|evm.TU.chr4.899-evm.TU.chr4.900|evm.TU.chr4.899-evm.TU.chr4.900|intergenic_region|evm.TU.chr4.899-evm.TU.chr4.900|||n.130787043G>A||||||	GT:PL:DP	0/1:127,0,113:8	1/1:221,21,0:7	1/1:255,33,0:11	1/1:255,27,0:9	0/1:141,0,73:6
chr4	130789346	.	A	G	999.0	.	DP=1756;VDB=0.753412;SGB=180.297;RPB=0.986596;MQB=1;MQSB=1;BQB=0.751708;MQ0F=0;ICB=0.675042;HOB=0.0188244;AC=7;AN=10;DP4=739,650,67,52;MQ=60;ANN=G|intergenic_region|MODIFIER|evm.TU.chr4.899-evm.TU.chr4.900|evm.TU.chr4.899-evm.TU.chr4.900|intergenic_region|evm.TU.chr4.899-evm.TU.chr4.900|||n.130789346A>G||||||	GT:PL:DP	0/0:0,45,255:15	1/1:252,30,0:10	1/1:255,39,0:13	1/1:255,30,0:10	0/1:206,0,13:8
chr4	130790376	.	G	T	999.0	.	DP=1523;VDB=0.0565341;SGB=160.428;RPB=0.955178;MQB=0.990241;MQSB=0.994536;BQB=0.306577;MQ0F=0;ICB=0.724108;HOB=0.0178963;AC=7;AN=10;DP4=689,554,63,52;MQ=59;ANN=T|intergenic_region|MODIFIER|evm.TU.chr4.899-evm.TU.chr4.900|evm.TU.chr4.899-evm.TU.chr4.900|intergenic_region|evm.TU.chr4.899-evm.TU.chr4.900|||n.130790376G>T||||||	GT:PL:DP	0/0:0,33,255:11	1/1:255,30,0:10	1/1:255,33,0:11	1/1:152,15,0:5	0/1:73,0,121:6
chr4	130791419	.	C	T	999.0	.	DP=1468;VDB=0.480413;SGB=139.813;RPB=0.986026;MQB=1;MQSB=1;BQB=0.0887303;MQ0F=0;ICB=0.724108;HOB=0.0178963;AC=7;AN=10;DP4=693,518,62,47;MQ=60;ANN=T|intergenic_region|MODIFIER|evm.TU.chr4.899-evm.TU.chr4.900|evm.TU.chr4.899-evm.TU.chr4.900|intergenic_region|evm.TU.chr4.899-evm.TU.chr4.900|||n.130791419C>T||||||	GT:PL:DP	0/0:0,42,255:14	1/1:231,21,0:7	1/1:255,39,0:13	1/1:255,27,0:9	0/1:133,0,208:14
chr4	130791475	.	A	C	999.0	.	DP=1507;VDB=0.47616;SGB=159.624;RPB=0.981941;MQB=1;MQSB=1;BQB=0.188259;MQ0F=0;ICB=0.748633;HOB=0.0173787;AC=7;AN=10;DP4=693,511,73,48;MQ=60;ANN=C|intergenic_region|MODIFIER|evm.TU.chr4.899-evm.TU.chr4.900|evm.TU.chr4.899-evm.TU.chr4.900|intergenic_region|evm.TU.chr4.899-evm.TU.chr4.900|||n.130791475A>C||||||	GT:PL:DP	0/0:0,27,255:9	1/1:255,27,0:9	1/1:255,33,0:11	1/1:227,21,0:7	0/1:70,0,201:12
chr4	130793636	.	G	A	999.0	.	DP=1836;VDB=0.00965402;SGB=200.539;RPB=0.771842;MQB=1;MQSB=1;BQB=3.20483e-05;MQ0F=0;ICB=0.675771;HOB=0.0188738;AC=7;AN=10;DP4=802,718,65,68;MQ=60;ANN=A|intergenic_region|MODIFIER|evm.TU.chr4.899-evm.TU.chr4.900|evm.TU.chr4.899-evm.TU.chr4.900|intergenic_region|evm.TU.chr4.899-evm.TU.chr4.900|||n.130793636G>A||||||	GT:PL:DP	0/0:0,45,255:15	1/1:255,33,0:11	1/1:255,33,0:11	1/1:255,54,0:18	0/1:122,0,179:11
chr5	25926579	.	C	T	938.0	.	DP=1458;VDB=0.125803;SGB=18.3377;RPB=0.0773541;MQB=1;MQSB=1;BQB=0.0310284;MQ0F=0;ICB=0.817044;HOB=0.0143088;AC=5;AN=8;DP4=508,380,30,18;MQ=60;ANN=T|intergenic_region|MODIFIER|evm.TU.chr5.428-evm.TU.chr5.429|evm.TU.chr5.428-evm.TU.chr5.429|intergenic_region|evm.TU.chr5.428-evm.TU.chr5.429|||n.25926579C>T||||||	GT:PL:DP	1/1:172,15,0:5	1/1:239,21,0:7	./.:.:.	0/1:16,0,160:7	0/0:0,5,185:7
chr5	35238107	.	C	G	999.0	.	DP=945;VDB=4.69194e-28;SGB=-20.68;RPB=2.1955e-20;MQB=1.44364e-26;MQSB=0.538904;BQB=0.0128087;MQ0F=0.0021164;ICB=0.999886;HOB=0.000416493;AC=5;AN=6;DP4=421,382,19,44;MQ=52;ANN=G|intergenic_region|MODIFIER|evm.TU.chr5.453-evm.TU.chr5.454|evm.TU.chr5.453-evm.TU.chr5.454|intergenic_region|evm.TU.chr5.453-evm.TU.chr5.454|||n.35238107C>G||||||	GT:PL:DP	0/1:56,6,0:2	1/1:56,12,0:4	1/1:62,12,0:4	./.:.:.	./.:.:.
chr5	58672909	.	C	A	999.0	.	DP=1365;VDB=4.4562e-31;SGB=-80.5134;RPB=3.00579e-25;MQB=0;MQSB=0.0138663;BQB=5.73401e-05;MQ0F=0.00805861;ICB=0.963235;HOB=0.00752249;AC=5;AN=8;DP4=590,548,25,88;MQ=55;ANN=A|intergenic_region|MODIFIER|evm.TU.chr5.589-evm.TU.chr5.590|evm.TU.chr5.589-evm.TU.chr5.590|intergenic_region|evm.TU.chr5.589-evm.TU.chr5.590|||n.58672909C>A||||||	GT:PL:DP	./.:.:.	1/1:27,12,0:4	1/1:96,12,0:4	0/1:22,0,186:8	0/0:0,18,202:6
chr5	58956246	.	G	T	999.0	.	DP=1835;VDB=0.197185;SGB=194.541;RPB=0.90742;MQB=0.99762;MQSB=0.999599;BQB=0.00310278;MQ0F=0;ICB=0.553085;HOB=0.0212987;AC=6;AN=10;DP4=796,748,61,48;MQ=59;ANN=T|intergenic_region|MODIFIER|evm.TU.chr5.589-evm.TU.chr5.590|evm.TU.chr5.589-evm.TU.chr5.590|intergenic_region|evm.TU.chr5.589-evm.TU.chr5.590|||n.58956246G>T||||||	GT:PL:DP	0/0:0,24,255:8	0/0:0,51,255:17	1/1:255,33,0:11	1/1:255,48,0:16	1/1:248,24,0:8
chr5	58965903	.	G	A	999.0	.	DP=1389;VDB=0.305237;SGB=113.718;RPB=0.698844;MQB=1;MQSB=1;BQB=0.985379;MQ0F=0;ICB=0.914143;HOB=0.00950328;AC=5;AN=8;DP4=586,553,49,47;MQ=60;ANN=A|intergenic_region|MODIFIER|evm.TU.chr5.589-evm.TU.chr5.590|evm.TU.chr5.589-evm.TU.chr5.590|intergenic_region|evm.TU.chr5.589-evm.TU.chr5.590|||n.58965903G>A||||||	GT:PL:DP	0/0:0,39,255:13	./.:.:.	1/1:255,39,0:13	1/1:227,21,0:7	0/1:24,0,255:12
chr5	105199632	.	C	T	999.0	.	DP=1793;VDB=0.0177906;SGB=206.403;RPB=0.147239;MQB=0.974103;MQSB=0.952941;BQB=0.0178599;MQ0F=0;ICB=0.500019;HOB=0.0220741;AC=6;AN=10;DP4=873,670,55,55;MQ=59;ANN=T|intergenic_region|MODIFIER|evm.TU.chr5.978-evm.TU.chr5.979|evm.TU.chr5.978-evm.TU.chr5.979|intergenic_region|evm.TU.chr5.978-evm.TU.chr5.979|||n.105199632C>T||||||	GT:PL:DP	1/1:255,45,0:15	0/0:0,18,182:6	1/1:255,39,0:13	1/1:255,39,0:13	0/0:0,24,231:8
chr5	114986283	.	C	T	999.0	.	DP=1967;VDB=0.0301252;SGB=100.351;RPB=0.846397;MQB=1;MQSB=1;BQB=0.00437451;MQ0F=0;ICB=0.688695;HOB=0.0147642;AC=5;AN=8;DP4=938,839,29,35;MQ=60;ANN=T|intron_variant|MODIFIER|evm.TU.chr5.1050|evm.TU.chr5.1050|transcript|evm.model.chr5.1050|protein_coding|19/19|c.9922-1263G>A||||||	GT:PL:DP	1/1:255,33,0:11	1/1:227,24,0:8	./.:.:.	0/1:141,0,48:7	0/0:0,45,255:15
chr6	12006958	.	G	A	432.0	.	DP=1675;VDB=0.999999;SGB=-52.3923;RPB=0.505606;MQB=1;MQSB=1;BQB=3.65771e-30;MQ0F=0;ICB=0.961523;HOB=0.00711175;AC=5;AN=8;DP4=517,483,40,11;MQ=60;ANN=A|intergenic_region|MODIFIER|evm.TU.chr6.125-evm.TU.chr6.126|evm.TU.chr6.125-evm.TU.chr6.126|intergenic_region|evm.TU.chr6.125-evm.TU.chr6.126|||n.12006958G>A||||||	GT:PL:DP	1/1:64,12,0:4	1/1:63,12,0:4	./.:.:.	0/0:0,9,255:9	0/1:53,9,0:3
chr6	15755885	.	T	G	999.0	.	DP=1109;VDB=0.536404;SGB=151.794;RPB=0.998905;MQB=0.999818;MQSB=0.998828;BQB=0.0147731;MQ0F=0.000901713;ICB=0.914159;HOB=0.0109703;AC=4;AN=6;DP4=496,378,58,46;MQ=59;ANN=G|intron_variant|MODIFIER|evm.TU.chr6.223|evm.TU.chr6.223|transcript|evm.model.chr6.223|protein_coding|29/30|c.3656-533A>C||||||	GT:PL:DP	1/1:207,18,0:6	./.:.:.	0/0:0,15,161:5	./.:.:.	1/1:195,21,0:7
chr6	100831309	.	G	C	999.0	.	DP=1672;VDB=0.659969;SGB=156.052;RPB=0.994512;MQB=0.999934;MQSB=0.999096;BQB=0.141639;MQ0F=0;ICB=0.500769;HOB=0.0222316;AC=6;AN=10;DP4=742,683,51,45;MQ=59;ANN=C|intron_variant|MODIFIER|evm.TU.chr6.858|evm.TU.chr6.858|transcript|evm.model.chr6.858|protein_coding|9/14|c.1010+2727C>G||||||WARNING_TRANSCRIPT_MULTIPLE_STOP_CODONS	GT:PL:DP	1/1:255,39,0:13	1/1:207,18,0:6	1/1:255,51,0:17	0/0:0,30,255:10	0/0:0,9,115:3
chr7	1368887	.	T	G	999.0	.	DP=964;VDB=0.560232;SGB=100.15;RPB=1.31764e-11;MQB=0.369314;MQSB=0.902546;BQB=5.79621e-12;MQ0F=0.0145228;ICB=0.82665;HOB=0.0185137;AC=3;AN=6;DP4=56,50,373,337;MQ=59;ANN=G|intergenic_region|MODIFIER|evm.TU.chr7.1-evm.TU.chr7.2|evm.TU.chr7.1-evm.TU.chr7.2|intergenic_region|evm.TU.chr7.1-evm.TU.chr7.2|||n.1368887T>G||||||	GT:PL:DP	0/1:16,0,156:7	0/0:0,15,161:5	./.:.:.	./.:.:.	1/1:105,9,0:3
chr7	1889532	.	G	C	999.0	.	DP=1197;VDB=0.350147;SGB=94.9236;RPB=0.719147;MQB=0.96108;MQSB=0.678802;BQB=0.699139;MQ0F=0;ICB=0.637299;HOB=0.020719;AC=7;AN=10;DP4=545,478,46,31;MQ=59;ANN=C|intergenic_region|MODIFIER|evm.TU.chr7.1-evm.TU.chr7.2|evm.TU.chr7.1-evm.TU.chr7.2|intergenic_region|evm.TU.chr7.1-evm.TU.chr7.2|||n.1889532G>C||||||	GT:PL:DP	0/0:0,27,245:9	0/1:67,0,220:10	1/1:195,21,0:7	1/1:255,39,0:13	1/1:200,21,0:7
chr7	19627086	.	C	T	999.0	.	DP=1448;VDB=0.004702;SGB=84.1037;RPB=0.197615;MQB=0.434855;MQSB=0.284372;BQB=0.52437;MQ0F=0.00207182;ICB=0.649824;HOB=0.0217475;AC=7;AN=10;DP4=304,513,49,44;MQ=59;ANN=T|intergenic_region|MODIFIER|evm.TU.chr7.71-evm.TU.chr7.72|evm.TU.chr7.71-evm.TU.chr7.72|intergenic_region|evm.TU.chr7.71-evm.TU.chr7.72|||n.19627086C>T||||||	GT:PL:DP	1/1:255,24,0:8	1/1:255,39,0:13	0/0:0,15,138:5	1/1:165,18,0:6	0/1:65,0,51:3
chr7	27194210	.	G	A	999.0	.	DP=1459;VDB=0.601554;SGB=143.054;RPB=0.948569;MQB=0.999662;MQSB=0.999997;BQB=0.0517278;MQ0F=0.0013708;ICB=0.584085;HOB=0.0215337;AC=6;AN=10;DP4=627,593,45,45;MQ=59;ANN=A|intergenic_region|MODIFIER|evm.TU.chr7.93-evm.TU.chr7.94|evm.TU.chr7.93-evm.TU.chr7.94|intergenic_region|evm.TU.chr7.93-evm.TU.chr7.94|||n.27194210G>A||||||	GT:PL:DP	0/0:0,30,227:10	1/1:152,15,0:5	0/0:0,18,182:6	1/1:255,30,0:10	1/1:203,18,0:6
chr7	87428679	.	A	G	999.0	.	DP=1409;VDB=0.992298;SGB=12.2238;RPB=0.000878202;MQB=0.897134;MQSB=0.885016;BQB=2.17488e-28;MQ0F=0.00141945;ICB=0.999709;HOB=0.000661157;AC=7;AN=8;DP4=502,426,69,44;MQ=59;ANN=G|intergenic_region|MODIFIER|evm.TU.chr7.404-evm.TU.chr7.405|evm.TU.chr7.404-evm.TU.chr7.405|intergenic_region|evm.TU.chr7.404-evm.TU.chr7.405|||n.87428679A>G||||||	GT:PL:DP	1/1:140,21,0:7	1/1:91,12,0:4	1/1:103,12,0:4	0/1:17,0,10:2	./.:.:.
chr7	88305272	.	G	A	538.0	.	DP=1626;VDB=0.813152;SGB=-68.5595;RPB=0.0543934;MQB=1;MQSB=1;BQB=1.9838e-34;MQ0F=0;ICB=0.999395;HOB=0.000907029;AC=4;AN=6;DP4=596,458,52,10;MQ=60;ANN=A|intergenic_region|MODIFIER|evm.TU.chr7.406-evm.TU.chr7.407|evm.TU.chr7.406-evm.TU.chr7.407|intergenic_region|evm.TU.chr7.406-evm.TU.chr7.407|||n.88305272G>A||||||	GT:PL:DP	1/1:88,15,0:5	./.:.:.	0/0:0,15,150:5	1/1:72,12,0:4	./.:.:.
chr7	94360892	.	C	T	657.0	.	DP=1574;VDB=1.38224e-09;SGB=26.415;RPB=2.78599e-15;MQB=0.186619;MQSB=0.735554;BQB=0.106608;MQ0F=0.0641677;ICB=0.769223;HOB=0.0149501;AC=4;AN=6;DP4=372,305,23,14;MQ=51;ANN=T|intergenic_region|MODIFIER|evm.TU.chr7.459-evm.TU.chr7.460|evm.TU.chr7.459-evm.TU.chr7.460|intergenic_region|evm.TU.chr7.459-evm.TU.chr7.460|||n.94360892C>T||||||	GT:PL:DP	1/1:123,15,0:5	0/0:0,6,7:2	1/1:195,21,0:7	./.:.:.	./.:.:.
chr7	94553110	.	T	C	999.0	.	DP=1812;VDB=0.776116;SGB=189.757;RPB=0.608773;MQB=4.2039e-44;MQSB=0.997962;BQB=0.277855;MQ0F=0.0115894;ICB=0.526604;HOB=0.0216605;AC=6;AN=10;DP4=839,704,56,52;MQ=57;ANN=C|intergenic_region|MODIFIER|evm.TU.chr7.460-evm.TU.chr7.461|evm.TU.chr7.460-evm.TU.chr7.461|intergenic_region|evm.TU.chr7.460-evm.TU.chr7.461|||n.94553110T>C||||||	GT:PL:DP	0/0:0,33,255:11	1/1:255,48,0:16	1/1:255,17,0:15	0/0:0,42,255:14	1/1:170,27,0:9
chr7	94553113	.	A	G	999.0	.	DP=1814;VDB=0.0100694;SGB=51.39;RPB=0.955208;MQB=0;MQSB=0.995434;BQB=1.28851e-07;MQ0F=0.0115766;ICB=0.526604;HOB=0.0216605;AC=6;AN=10;DP4=822,697,78,57;MQ=57;ANN=G|intergenic_region|MODIFIER|evm.TU.chr7.460-evm.TU.chr7.461|evm.TU.chr7.460-evm.TU.chr7.461|intergenic_region|evm.TU.chr7.460-evm.TU.chr7.461|||n.94553113A>G||||||	GT:PL:DP	0/0:0,36,255:12	1/1:255,48,0:16	1/1:255,45,0:15	0/0:0,42,255:14	1/1:166,27,0:9
chr7	94565216	.	G	A	999.0	.	DP=1899;VDB=0.109406;SGB=123.672;RPB=0.963088;MQB=3.94364e-05;MQSB=0.000169901;BQB=0.181535;MQ0F=0.0484466;ICB=0.553085;HOB=0.0212987;AC=6;AN=10;DP4=920,737,50,35;MQ=48;ANN=A|intergenic_region|MODIFIER|evm.TU.chr7.460-evm.TU.chr7.461|evm.TU.chr7.460-evm.TU.chr7.461|intergenic_region|evm.TU.chr7.460-evm.TU.chr7.461|||n.94565216G>A||||||	GT:PL:DP	0/0:0,39,255:13	1/1:226,24,0:8	1/1:255,48,0:16	0/0:0,51,255:17	1/1:235,24,0:8
chr8	10260274	.	C	T	865.0	.	DP=1043;VDB=2.44901e-07;SGB=-14.2995;RPB=0.00286123;MQB=2.61363e-10;MQSB=0.000814048;BQB=5.95532e-05;MQ0F=0.0728667;ICB=0.998016;HOB=0.00158462;AC=5;AN=8;DP4=415,447,15,70;MQ=36;ANN=T|intron_variant|MODIFIER|evm.TU.chr8.37|evm.TU.chr8.37|transcript|evm.model.chr8.37|protein_coding|10/23|c.1128+24932C>T||||||	GT:PL:DP	1/1:74,12,0:4	0/0:0,15,146:5	0/1:10,0,13:3	1/1:115,18,0:6	./.:.:.
chr8	16404816	.	T	C	999.0	.	DP=1226;VDB=0.0479259;SGB=99.0496;RPB=0.640077;MQB=1;MQSB=1;BQB=0.0157271;MQ0F=0;ICB=0.745308;HOB=0.0152706;AC=5;AN=8;DP4=545,508,34,30;MQ=60;ANN=C|intergenic_region|MODIFIER|evm.TU.chr8.70-evm.TU.chr8.71|evm.TU.chr8.70-evm.TU.chr8.71|intergenic_region|evm.TU.chr8.70-evm.TU.chr8.71|||n.16404816T>C||||||	GT:PL:DP	0/0:0,33,255:11	1/1:171,18,0:6	0/1:137,0,255:17	1/1:190,21,0:7	./.:.:.
chr8	63223881	.	C	G	999.0	.	DP=1826;VDB=0.000287575;SGB=184.726;RPB=0.45146;MQB=0.999918;MQSB=0.999321;BQB=0.121883;MQ0F=0;ICB=0.743221;HOB=0.0171753;AC=6;AN=10;DP4=862,658,85,53;MQ=59;ANN=G|intergenic_region|MODIFIER|evm.TU.chr8.238-evm.TU.chr8.239|evm.TU.chr8.238-evm.TU.chr8.239|intergenic_region|evm.TU.chr8.238-evm.TU.chr8.239|||n.63223881C>G||||||	GT:PL:DP	1/1:255,42,0:14	1/1:255,42,0:14	0/0:0,51,255:17	1/1:255,30,0:10	0/0:0,24,225:8
chr8	63234357	.	C	T	999.0	.	DP=1818;VDB=0.744996;SGB=185.93;RPB=0.729946;MQB=0.999674;MQSB=0.99996;BQB=0.145512;MQ0F=0;ICB=0.744103;HOB=0.0172094;AC=6;AN=10;DP4=843,673,69,67;MQ=59;ANN=T|intergenic_region|MODIFIER|evm.TU.chr8.238-evm.TU.chr8.239|evm.TU.chr8.238-evm.TU.chr8.239|intergenic_region|evm.TU.chr8.238-evm.TU.chr8.239|||n.63234357C>T||||||	GT:PL:DP	1/1:241,27,0:9	1/1:237,21,0:7	0/0:0,51,255:17	1/1:255,39,0:13	0/0:0,24,248:8
chr8	63236154	.	G	A	999.0	.	DP=1732;VDB=0.521101;SGB=166.669;RPB=0.946388;MQB=1;MQSB=1;BQB=0.128797;MQ0F=0;ICB=0.764256;HOB=0.0165531;AC=6;AN=10;DP4=834,634,71,60;MQ=60;ANN=A|intergenic_region|MODIFIER|evm.TU.chr8.238-evm.TU.chr8.239|evm.TU.chr8.238-evm.TU.chr8.239|intergenic_region|evm.TU.chr8.238-evm.TU.chr8.239|||n.63236154G>A||||||	GT:PL:DP	1/1:255,39,0:13	1/1:255,33,0:11	0/0:0,30,255:10	1/1:255,36,0:12	0/0:0,21,196:7
chr8	90384165	.	G	A	999.0	.	DP=1650;VDB=1.2124e-05;SGB=-35.8732;RPB=3.40163e-07;MQB=4.29063e-38;MQSB=2.7732e-12;BQB=0.442336;MQ0F=0.00787879;ICB=0.877015;HOB=0.0123964;AC=8;AN=10;DP4=754,664,63,33;MQ=51;ANN=A|intron_variant|MODIFIER|evm.TU.chr8.371|evm.TU.chr8.371|transcript|evm.model.chr8.371|protein_coding|6/8|c.716+7027G>A||||||	GT:PL:DP	1/1:137,18,0:6	0/1:10,0,199:8	0/1:28,0,59:3	1/1:157,27,0:9	1/1:91,18,0:6
chr8	108292299	.	C	T	999.0	.	DP=2156;VDB=0.584108;SGB=187.837;RPB=0.7121;MQB=0.999958;MQSB=0.999316;BQB=0.0121021;MQ0F=0;ICB=0.473832;HOB=0.022716;AC=6;AN=10;DP4=975,866,54,46;MQ=59;ANN=T|intergenic_region|MODIFIER|evm.TU.chr8.510-evm.TU.chr8.511|evm.TU.chr8.510-evm.TU.chr8.511|intergenic_region|evm.TU.chr8.510-evm.TU.chr8.511|||n.108292299C>T||||||	GT:PL:DP	1/1:255,69,0:23	0/0:0,54,255:18	0/0:0,51,255:17	1/1:255,36,0:12	1/1:234,27,0:9
chr8	108292522	.	C	T	999.0	.	DP=2192;VDB=0.53244;SGB=234.185;RPB=0.787811;MQB=1;MQSB=1;BQB=0.0571148;MQ0F=0;ICB=0.473832;HOB=0.022716;AC=6;AN=10;DP4=1001,890,70,44;MQ=60;ANN=T|intergenic_region|MODIFIER|evm.TU.chr8.510-evm.TU.chr8.511|evm.TU.chr8.510-evm.TU.chr8.511|intergenic_region|evm.TU.chr8.510-evm.TU.chr8.511|||n.108292522C>T||||||	GT:PL:DP	1/1:255,57,0:19	0/0:0,75,255:25	0/0:0,57,255:19	1/1:255,48,0:16	1/1:255,42,0:14
chr8	108329586	.	C	T	999.0	.	DP=2337;VDB=0.530212;SGB=311.058;RPB=0.781932;MQB=0.99955;MQSB=0.998671;BQB=0.00194153;MQ0F=0.000427899;ICB=0.445058;HOB=0.0228436;AC=6;AN=10;DP4=1096,863,75,62;MQ=59;ANN=T|intergenic_region|MODIFIER|evm.TU.chr8.510-evm.TU.chr8.511|evm.TU.chr8.510-evm.TU.chr8.511|intergenic_region|evm.TU.chr8.510-evm.TU.chr8.511|||n.108329586C>T||||||	GT:PL:DP	1/1:255,69,0:23	0/0:0,54,255:18	0/0:0,57,255:19	1/1:255,69,0:23	1/1:255,39,0:13
chr8	108331900	.	C	A	999.0	.	DP=2095;VDB=0.0588712;SGB=264.4;RPB=0.0676592;MQB=0.999527;MQSB=0.992422;BQB=0.254385;MQ0F=0;ICB=0.446792;HOB=0.0233646;AC=6;AN=10;DP4=935,864,63,58;MQ=59;ANN=A|intergenic_region|MODIFIER|evm.TU.chr8.510-evm.TU.chr8.511|evm.TU.chr8.510-evm.TU.chr8.511|intergenic_region|evm.TU.chr8.510-evm.TU.chr8.511|||n.108331900C>A||||||	GT:PL:DP	1/1:255,57,0:19	0/0:0,60,255:20	0/0:0,66,255:22	1/1:255,39,0:13	1/1:255,39,0:13
chr8	108349985	.	G	A	999.0	.	DP=1997;VDB=0.595643;SGB=297.259;RPB=0.00424065;MQB=1;MQSB=1;BQB=0.00010245;MQ0F=0;ICB=0.473832;HOB=0.022716;AC=6;AN=10;DP4=833,883,73,63;MQ=60;ANN=A|intergenic_region|MODIFIER|evm.TU.chr8.510-evm.TU.chr8.511|evm.TU.chr8.510-evm.TU.chr8.511|intergenic_region|evm.TU.chr8.510-evm.TU.chr8.511|||n.108349985G>A||||||	GT:PL:DP	1/1:255,66,0:22	0/0:0,60,255:20	0/0:0,69,255:23	1/1:255,54,0:18	1/1:255,51,0:17
chr8	108350035	.	C	T	999.0	.	DP=1868;VDB=0.194321;SGB=308.07;RPB=0.455799;MQB=0.999923;MQSB=0.998829;BQB=0.4034;MQ0F=0;ICB=0.50271;HOB=0.0226347;AC=6;AN=10;DP4=659,947,80,64;MQ=59;ANN=T|intergenic_region|MODIFIER|evm.TU.chr8.510-evm.TU.chr8.511|evm.TU.chr8.510-evm.TU.chr8.511|intergenic_region|evm.TU.chr8.510-evm.TU.chr8.511|||n.108350035C>T||||||	GT:PL:DP	1/1:255,51,0:17	0/0:0,63,255:21	0/0:0,72,255:24	1/1:255,60,0:20	1/1:255,57,0:19
chr8	108352439	.	T	C	999.0	.	DP=1966;VDB=0.0227997;SGB=167.245;RPB=0.101518;MQB=0.951977;MQSB=0.999821;BQB=0.00854784;MQ0F=0.00101729;ICB=0.474168;HOB=0.0227997;AC=6;AN=10;DP4=795,780,55,41;MQ=59;ANN=C|intergenic_region|MODIFIER|evm.TU.chr8.510-evm.TU.chr8.511|evm.TU.chr8.510-evm.TU.chr8.511|intergenic_region|evm.TU.chr8.510-evm.TU.chr8.511|||n.108352439T>C||||||	GT:PL:DP	1/1:234,27,0:9	0/0:0,63,255:21	0/0:0,42,255:14	1/1:255,30,0:10	1/1:255,30,0:10
chr8	108355405	.	G	A	999.0	.	DP=2192;VDB=0.953713;SGB=255.939;RPB=0.668652;MQB=0.989442;MQSB=0.99733;BQB=0.15318;MQ0F=0;ICB=0.445912;HOB=0.0231012;AC=6;AN=10;DP4=895,1001,57,60;MQ=59;ANN=A|intergenic_region|MODIFIER|evm.TU.chr8.510-evm.TU.chr8.511|evm.TU.chr8.510-evm.TU.chr8.511|intergenic_region|evm.TU.chr8.510-evm.TU.chr8.511|||n.108355405G>A||||||	GT:PL:DP	1/1:255,66,0:22	0/0:0,69,255:23	0/0:0,30,255:10	1/1:255,30,0:10	1/1:255,42,0:14
chr8	108358368	.	G	A	999.0	.	DP=2112;VDB=0.830581;SGB=259.303;RPB=0.533775;MQB=0.999784;MQSB=0.996234;BQB=0.347874;MQ0F=0;ICB=0.500392;HOB=0.0221526;AC=6;AN=10;DP4=998,817,70,57;MQ=59;ANN=A|intergenic_region|MODIFIER|evm.TU.chr8.510-evm.TU.chr8.511|evm.TU.chr8.510-evm.TU.chr8.511|intergenic_region|evm.TU.chr8.510-evm.TU.chr8.511|||n.108358368G>A||||||	GT:PL:DP	1/1:255,54,0:18	0/0:0,51,255:17	0/0:0,60,255:20	1/1:255,42,0:14	1/1:255,42,0:14
chr8	108359863	.	G	A	999.0	.	DP=2087;VDB=0.291396;SGB=233.085;RPB=0.332856;MQB=1;MQSB=1;BQB=0.0906043;MQ0F=0;ICB=0.473499;HOB=0.0226329;AC=6;AN=10;DP4=1075,719,68,46;MQ=60;ANN=A|intergenic_region|MODIFIER|evm.TU.chr8.510-evm.TU.chr8.511|evm.TU.chr8.510-evm.TU.chr8.511|intergenic_region|evm.TU.chr8.510-evm.TU.chr8.511|||n.108359863G>A||||||	GT:PL:DP	1/1:255,48,0:16	0/0:0,57,255:19	0/0:0,60,255:20	1/1:255,48,0:16	1/1:255,24,0:8
chr8	108380246	.	T	G	999.0	.	DP=1853;VDB=0.955441;SGB=191.632;RPB=0.604836;MQB=0.999775;MQSB=0.999992;BQB=0.449242;MQ0F=0;ICB=0.473499;HOB=0.0226329;AC=6;AN=10;DP4=817,752,56,42;MQ=59;ANN=G|intergenic_region|MODIFIER|evm.TU.chr8.510-evm.TU.chr8.511|evm.TU.chr8.510-evm.TU.chr8.511|intergenic_region|evm.TU.chr8.510-evm.TU.chr8.511|||n.108380246T>G||||||	GT:PL:DP	1/1:255,42,0:14	0/0:0,42,255:14	0/0:0,33,255:11	1/1:255,36,0:12	1/1:255,30,0:10
chr8	108380565	.	C	G	999.0	.	DP=1879;VDB=0.719813;SGB=190.675;RPB=0.999596;MQB=0.995561;MQSB=0.999565;BQB=0.0142365;MQ0F=0.0010644;ICB=0.500769;HOB=0.0222316;AC=6;AN=10;DP4=881,735,52,49;MQ=59;ANN=G|intergenic_region|MODIFIER|evm.TU.chr8.510-evm.TU.chr8.511|evm.TU.chr8.510-evm.TU.chr8.511|intergenic_region|evm.TU.chr8.510-evm.TU.chr8.511|||n.108380565C>G||||||	GT:PL:DP	1/1:255,42,0:14	0/0:0,42,255:14	0/0:0,33,250:11	1/1:205,21,0:7	1/1:255,54,0:18
chr8	108384811	.	C	T	999.0	.	DP=2459;VDB=0.526426;SGB=292.857;RPB=0.771548;MQB=0.99981;MQSB=0.997692;BQB=0.00125988;MQ0F=0.000406669;ICB=0.527026;HOB=0.0217353;AC=6;AN=10;DP4=1129,962,73,75;MQ=59;ANN=T|intergenic_region|MODIFIER|evm.TU.chr8.510-evm.TU.chr8.511|evm.TU.chr8.510-evm.TU.chr8.511|intergenic_region|evm.TU.chr8.510-evm.TU.chr8.511|||n.108384811C>T||||||	GT:PL:DP	1/1:255,78,0:26	0/0:0,48,255:16	0/0:0,45,255:15	1/1:255,51,0:17	1/1:255,51,0:18
chr8	108406546	.	C	T	999.0	.	DP=2180;VDB=0.525055;SGB=224.311;RPB=0.63513;MQB=0.990549;MQSB=0.991883;BQB=0.247463;MQ0F=0;ICB=0.472842;HOB=0.0224685;AC=6;AN=10;DP4=1039,847,56,59;MQ=59;ANN=T|intergenic_region|MODIFIER|evm.TU.chr8.510-evm.TU.chr8.511|evm.TU.chr8.510-evm.TU.chr8.511|intergenic_region|evm.TU.chr8.510-evm.TU.chr8.511|||n.108406546C>T||||||	GT:PL:DP	1/1:255,45,0:15	0/0:0,60,255:20	0/0:0,30,255:10	1/1:255,36,0:12	1/1:255,30,0:10
